# Supplementary material for: A pediatric brain tumor atlas of genes deregulated by somatic genomic rearrangement
Source: Nat Commun. 2021 Feb 10;12:937. doi: 10.1038/s41467-021-21081-y (PMC7876141; doi:10.1038/s41467-021-21081-y)
Supplement: Supplementary file 4 — Supplementary Data 1 [file 41467_2021_21081_MOESM4_ESM.xlsx]

## Sheet: sample-level table
Study ID	Patient ID	Sample ID	Sample ID - core	CANCER_TYPE	ADDITIONAL PATH NOTES - OTHER	RNA-based subtype (based on heirarchical clustering)	ETHNICITY	External Patient Identifier	Exome mutation count (SNV/indel)	SSV count	OS_MONTHS	OS_STATUS	RACE	Number of Samples Per Patient	SAMPLE_TYPE	SPECIMEN_ID	TUMOR_SITE	TUMOR_TISSUE_SITE	TUMOR_STATUS	RNA-seq	WGS	cancer type color	cancer type color (rgb)
schw	PT_DTP4MMRA	7316-1463-T-357623	7316-1463	Schwannoma		schw-e	Hispanic or Latino	C88437	14	68	130.63	LIVING	White	1	Solid Tissue	BS_NASADC3P;BS_RR12T74P	Spinal Cord- Lumbar/Thecal Sac	Spinal Cord- Lumbar/Thecal Sac	Second Malignancy	yes	yes	lightblue	(173, 216, 230)
pbl	PT_QD6KKKJH	7316-1765-T-365931	7316-1765	Pineoblastoma		mbl-e	Not Hispanic or Latino	C374043	72	87	39.43	LIVING	Other	1	Solid Tissue	BS_9BN45DFK;BS_7ZV3DPGT	Pineal Gland, Spinal Cord- Lumbar/Thecal Sac, Spinal Cord- Thoracic	Pineal Gland, Spinal Cord- Lumbar/Thecal Sac, Spinal Cord- Thoracic	Initial CNS Tumor	yes	yes	plum	(221, 160, 221)
gng	PT_Y7F2JZMQ	7316-2680-T-485589	7316-2680	Ganglioglioma		plgg-e.2	Not Hispanic or Latino	C702699	30	64	72.03	LIVING	Other	1	Solid Tissue	BS_GS9JCK55;BS_P277RYX5	Parietal Lobe, Temporal Lobe, Ventricles	Parietal Lobe, Temporal Lobe, Ventricles	Progressive	yes	yes	olivedrab1	(192, 255, 62)
other	PT_YQWG98Z5	7316-2856-T-513830	7316-2856	Dysplasia/Gliosis		mixed.1	Not Hispanic or Latino	C789045	11	56	13.7	LIVING	Black or African American	1	Solid Tissue	BS_C3KDA5ZC;BS_2XD3MNKD	Frontal Lobe	Frontal Lobe	Initial CNS Tumor	yes	yes	gray	(190, 190, 190)
tt	PT_V5ASTHRH	7316-3892-T-608224	7316-3892	Teratoma		mixed.2	Not Hispanic or Latino	C1028157	27	55	19.83	LIVING	Other	1	Solid Tissue	BS_HNE6BPMH;BS_VPNXJE2S	Pineal Gland	Pineal Gland	Progressive	yes	yes	cyan	(0, 255, 255)
gng	PT_3WA1XB8G	7316-70-T	7316-70	Ganglioglioma		plgg-e.1	Not Hispanic or Latino	C22017	14	44	11.9	LIVING	White	1	Solid Tissue	BS_K049HVGR;BS_ME3HKN2C	Cerebellum/Posterior Fossa	Cerebellum/Posterior Fossa	Initial CNS Tumor	yes	yes	olivedrab1	(192, 255, 62)
dnt	PT_E546ZRXA	7316-952-T-346132	7316-952	Dysembryoplastic neuroepithelial tumor (DNET)		gng-e.1	Not Hispanic or Latino	C115866	55	17	0	LIVING	Black or African American	1	Solid Tissue	BS_9QMVZ4C0;BS_ZR96A4FH	Hippocampus, Other locations NOS, Temporal Lobe	Hippocampus, Other locations NOS, Temporal Lobe	Initial CNS Tumor	yes	yes	green	(0, 255, 0)
nfib	PT_K8ZV7APT	7316-10-T-7439	7316-10	Neurofibroma/Plexiform		nfib-e	Not Hispanic or Latino	C15129	94	49	175.17	LIVING	Black or African American	4	Solid Tissue	BS_1RFBH1SP;BS_GDHH6T5A	Other locations NOS	Spinal Cord- Lumbar/Thecal Sac	Initial CNS Tumor	yes	yes	yellow	(255, 255, 0)
cranio	PT_6TZR2DH1	7316-100-T	7316-100	Craniopharyngioma		cranio-e	Hispanic or Latino	C17958	10	48	36.5	LIVING	Black or African American	1	Not Reported	BS_SFZ3A07S;BS_BHR08WGW	Suprasellar/Hypothalamic/Pituitary	Suprasellar/Hypothalamic/Pituitary	Initial CNS Tumor	yes	yes	mediumpurple	(147, 112, 219)
gng	PT_CWD717Q0	7316-101-T-68282	7316-101	Ganglioglioma		gng-e.1	Not Hispanic or Latino	C23862	84	21	17.87	LIVING	Black or African American	1	Solid Tissue	BS_4RS1SC48;BS_QV51J756	Temporal Lobe	Temporal Lobe	Initial CNS Tumor	yes	yes	olivedrab1	(192, 255, 62)
tt	PT_H024RK87	7316-104-T-69547	7316-104	Teratoma		tt-e	Not Hispanic or Latino	C23124	18	18	93.83	LIVING	Asian	1	Solid Tissue	BS_MRX1SPFB;BS_Y08D5P8N	Brain Stem- Midbrain/Tectum, Pineal Gland, Thalamus, Ventricles	Brain Stem- Midbrain/Tectum, Pineal Gland, Thalamus, Ventricles	Recurrence	yes	yes	cyan	(0, 255, 255)
dnt	PT_57YP9ABV	7316-1070-T-353296	7316-1070	Dysembryoplastic neuroepithelial tumor (DNET)		plgg-e.2	Reported Unknown	C333330	71	60	0	LIVING	Other	1	Solid Tissue	BS_YKQP4SBX;BS_YK6VQ9SJ	Other locations NOS	Other locations NOS	Progressive	yes	yes	green	(0, 255, 0)
gng	PT_GKWWWJ0X	7316-1071-T-353309	7316-1071	Ganglioglioma		gng-e.2	Reported Unknown	C333084	21	91	0	LIVING	Other	1	Solid Tissue	BS_XKE77TR4;BS_W97QQYKQ	Other locations NOS	Other locations NOS	Progressive	yes	yes	olivedrab1	(192, 255, 62)
other	PT_H4H6RD7Y	7316-1072-T-353324	7316-1072	Other	Pathology report not available	cranio-e	Reported Unknown	C333699	21	34	0	LIVING	Other	1	Solid Tissue	BS_MS87PMR7;BS_QBA3Y1S8	Suprasellar/Hypothalamic/Pituitary	Suprasellar/Hypothalamic/Pituitary	Initial CNS Tumor	yes	yes	gray	(190, 190, 190)
atrt	PT_TV5DYHNC	7316-1073-T-353340	7316-1073	Atypical Teratoid Rhabdoid Tumor (ATRT)		atrt-e	Reported Unknown	C333453	19	101	0	LIVING	Other	1	Solid Tissue	BS_W23ERYW3;BS_PGHK1JRW	Thalamus	Thalamus	Initial CNS Tumor	yes	yes	maroon	(176, 48, 96)
cranio	PT_GY0QSY4H	7316-1075-T-353369	7316-1075	Craniopharyngioma		cranio-e	Reported Unknown	C291264	11	24	0	LIVING	Other	1	Solid Tissue	BS_FWCKP4X1;BS_JCPKYHKY	Suprasellar/Hypothalamic/Pituitary	Suprasellar/Hypothalamic/Pituitary	Initial CNS Tumor	yes	yes	mediumpurple	(147, 112, 219)
other	PT_1EB5KHZX	7316-1076-T-353385	7316-1076	Dysplasia/Gliosis		gng-e.1	Reported Unknown	C291387	7	45	0	LIVING	Other	1	Solid Tissue	BS_C0YDDQKB;BS_SBFNFZ8B	Temporal Lobe	Temporal Lobe	Initial CNS Tumor	yes	yes	gray	(190, 190, 190)
gng	PT_3NM45TQ8	7316-1077-T-353400	7316-1077	Ganglioglioma		gng-e.1	Reported Unknown	C291510	10	19	0	LIVING	Other	1	Solid Tissue	BS_N2JD3VX6;BS_AKRHBPNZ	Occipital Lobe, Parietal Lobe	Occipital Lobe, Parietal Lobe	Initial CNS Tumor	yes	yes	olivedrab1	(192, 255, 62)
epmt	PT_164RNWTT	7316-1078-T-353415	7316-1078	Ependymoma		epmt-e	Reported Unknown	C291633	16	35	18.67	LIVING	Other	1	Solid Tissue	BS_5D24XV4T;BS_0BXY0F9N	Cerebellum/Posterior Fossa	Cerebellum/Posterior Fossa	Initial CNS Tumor	yes	yes	pink	(255, 192, 203)
es	PT_NBSRQAMS	7316-1079-T-353429	7316-1079	Ewing's Sarcoma		es-e	Reported Unknown	C410451	87	24	0	NA	Other	1	Solid Tissue	BS_Q9NHTR7G;BS_R4Y180DM	Spine NOS	Spine NOS	Unavailable	yes	yes	wheat3	(205, 186, 150)
aptad	PT_ZN1F7RMP	7316-1080-T-353445	7316-1080	Adenoma		aptad-e	Reported Unknown	C410820	87	56	0	NA	Other	1	Solid Tissue	BS_BR1X3R68;BS_D0BGESQF	Suprasellar/Hypothalamic/Pituitary	Suprasellar/Hypothalamic/Pituitary	Unavailable	yes	yes	gray	(190, 190, 190)
plgg	PT_E78NHRWQ	7316-1081-T-353459	7316-1081	Low-grade glioma/astrocytoma (WHO grade I/II)		plgg-e.2	Reported Unknown	C410697	5	15	0	LIVING	Other	1	Solid Tissue	BS_3DYRAZE7;BS_HSHN8PBB	Other locations NOS	Other locations NOS	Unavailable	yes	yes	red	(255, 0, 0)
cranio	PT_7T13FDWK	7316-1082-T-353474	7316-1082	Craniopharyngioma		mixed.2	Reported Unknown	C409467	7	20	0	LIVING	Other	1	Solid Tissue	BS_DMBNB0EP;BS_E054DFJN	Suprasellar/Hypothalamic/Pituitary	Suprasellar/Hypothalamic/Pituitary	Unavailable	yes	yes	mediumpurple	(147, 112, 219)
mbl	PT_PX4E85V1	7316-1083-T-353489	7316-1083	Medulloblastoma		mbl-e	Reported Unknown	C409836	161	62	0	LIVING	Other	1	Solid Tissue	BS_47X3VAM0;BS_BSV07M7Z	Cerebellum/Posterior Fossa	Cerebellum/Posterior Fossa	Unavailable	yes	yes	gold	(255, 215, 0)
plgg	PT_K39HM2JF	7316-1084-T-353504	7316-1084	Low-grade glioma/astrocytoma (WHO grade I/II)		plgg-e.3	Reported Unknown	C409959	77	32	0	LIVING	Other	1	Solid Tissue	BS_YEWX69X4;BS_HC5M8JTC	Other locations NOS	Other locations NOS	Unavailable	yes	yes	red	(255, 0, 0)
phgg	PT_FYPWZBH0	7316-1085-T-353519	7316-1085	High-grade glioma/astrocytoma (WHO grade III/IV)		phgg-e.1	Reported Unknown	C879573	55	50	0	LIVING	Other	1	Solid Tissue	BS_ZCY4ECNV;BS_2A5R9MEJ	Cerebellum/Posterior Fossa	Cerebellum/Posterior Fossa	Initial CNS Tumor	yes	yes	darkcyan	(0, 139, 139)
plgg	PT_GB8MNK85	7316-1086-T-353536	7316-1086	Low-grade glioma/astrocytoma (WHO grade I/II)		gng-e.1	Reported Unknown	C879696	94	25	0	LIVING	Other	1	Solid Tissue	BS_7HC4W4SA;BS_QC3XCE6X	Frontal Lobe	Frontal Lobe	Initial CNS Tumor	yes	yes	red	(255, 0, 0)
plgg	PT_E79807KT	7316-1087-T-353550	7316-1087	Low-grade glioma/astrocytoma (WHO grade I/II)		plgg-e.2	Reported Unknown	C879819	15	38	0	LIVING	Other	1	Solid Tissue	BS_3A0CJMRH;BS_EYYMKWB7	Ventricles	Ventricles	Initial CNS Tumor	yes	yes	red	(255, 0, 0)
plgg	PT_HYXSSCJ5	7316-1088-T-353564	7316-1088	Low-grade glioma/astrocytoma (WHO grade I/II)		gng-e.1	Reported Unknown	C879942	20	26	0	LIVING	Other	1	Solid Tissue	BS_45913DTA;BS_3P20Q2C3	Frontal Lobe	Frontal Lobe	Initial CNS Tumor	yes	yes	red	(255, 0, 0)
dnt	PT_BBHAD51D	7316-1089-T-353579	7316-1089	Dysembryoplastic neuroepithelial tumor (DNET)		gng-e.1	Reported Unknown	C333945	12	41	0	LIVING	Other	1	Solid Tissue	BS_WYF8NGSD;BS_3T6X4BPC	Frontal Lobe	Frontal Lobe	Initial CNS Tumor	yes	yes	green	(0, 255, 0)
mbl	PT_5FR2YA6E	7316-109-T-104702	7316-109	Medulloblastoma		mbl-e	Not Hispanic or Latino	C28905	61	89	75.87	DECEASED	White	1	Solid Tissue	BS_VTTTQYQA;BS_KYF0Q0E7	Cerebellum/Posterior Fossa	Cerebellum/Posterior Fossa	Initial CNS Tumor	yes	yes	gold	(255, 215, 0)
plgg	PT_WVC247PK	7316-1090-T-353596	7316-1090	Low-grade glioma/astrocytoma (WHO grade I/II)		plgg-e.2	Reported Unknown	C333822	96	31	0	LIVING	Other	1	Solid Tissue	BS_QK61ST4T;BS_0J9SHHSC	Cerebellum/Posterior Fossa	Cerebellum/Posterior Fossa	Initial CNS Tumor	yes	yes	red	(255, 0, 0)
dnt	PT_GYJ97915	7316-1093-T-353639	7316-1093	Dysembryoplastic neuroepithelial tumor (DNET)		mixed.1	Reported Unknown	C364818	27	36	0	LIVING	Other	1	Solid Tissue	BS_HM5N78GV;BS_TDEFAPNH	None	None	Unavailable	yes	yes	green	(0, 255, 0)
schw	PT_BWFTKJXT	7316-1094-T-353655	7316-1094	Schwannoma		schw-e	Reported Unknown	C408975	68	23	0	NA	Other	1	Solid Tissue	BS_K3PPH522;BS_H3Y8FWHV	Cranial Nerves NOS	Cranial Nerves NOS	Unavailable	yes	yes	lightblue	(173, 216, 230)
plgg	PT_VBNP6JFB	7316-1095-T-353669	7316-1095	Low-grade glioma/astrocytoma (WHO grade I/II)		gng-e.2	Reported Unknown	C409098	120	32	0	LIVING	Other	1	Solid Tissue	BS_YZ2YNEJJ;BS_T55Y4Z0Y	Cerebellum/Posterior Fossa	Cerebellum/Posterior Fossa	Unavailable	yes	yes	red	(255, 0, 0)
aptad	PT_XP8AM1CH	7316-1096-T-353684	7316-1096	Adenoma		aptad-e	Reported Unknown	C410205	71	18	0	NA	Other	1	Solid Tissue	BS_1EQGGHHQ;BS_DY9NTFQR	Suprasellar/Hypothalamic/Pituitary	Suprasellar/Hypothalamic/Pituitary	Unavailable	yes	yes	gray	(190, 190, 190)
phgg	PT_N3205P0D	7316-1099-T-353730	7316-1099	High-grade glioma/astrocytoma (WHO grade III/IV)		phgg-e.2	Reported Unknown	C291756	76	116	0	LIVING	Other	1	Solid Tissue	BS_EPM623G4;BS_052PZFMK	Frontal Lobe, Parietal Lobe	Frontal Lobe, Parietal Lobe	Initial CNS Tumor	yes	yes	darkcyan	(0, 139, 139)
pnet	PT_0PT33SCF	7316-1100-T-353746	7316-1100	Supratentorial or Spinal Cord PNET		mixed.1	Reported Unknown	C291879	17	48	0	LIVING	Other	1	Solid Tissue	BS_KBPBCWA0;BS_09R7GDA7	Ventricles	Ventricles	Recurrence	yes	yes	peachpuff	(255, 218, 185)
chdm	PT_F1086Z0A	7316-1101-T-353760	7316-1101	Chordoma		mixed.2	Reported Unknown	C292002	32	87	0	LIVING	Other	1	Solid Tissue	BS_BWZTMWTM;BS_P4D8Y3S8	Other locations NOS	Other locations NOS	Initial CNS Tumor	yes	yes	darkblue	(0, 0, 139)
pnet	PT_5BWZA0NT	7316-1102-T-353776	7316-1102	Supratentorial or Spinal Cord PNET		phgg-e.1	Reported Unknown	C292125	41	28	0	LIVING	Other	1	Solid Tissue	BS_BFDEZK1C;BS_MB7WN0ZB	Ventricles	Ventricles	Initial CNS Tumor	yes	yes	peachpuff	(255, 218, 185)
cpp	PT_HN0AXSZ0	7316-1103-T-353789	7316-1103	Choroid plexus papilloma		cpp-e	Reported Unknown	C292248	24	26	0	LIVING	Other	1	Solid Tissue	BS_Z34PQDYT;BS_AGS1HHGF	Cerebellum/Posterior Fossa	Cerebellum/Posterior Fossa	Initial CNS Tumor	yes	yes	black	(0, 0, 0)
pnet	PT_X71D7G5S	7316-1105-T-353821	7316-1105	Supratentorial or Spinal Cord PNET		phgg-e.1	Reported Unknown	C334314	154	122	0	LIVING	Other	1	Solid Tissue	BS_P8WN8XEQ;BS_C6ZZ3FY5	Parietal Lobe	Parietal Lobe	Recurrence	yes	yes	peachpuff	(255, 218, 185)
phgg	PT_T8V9ES93	7316-1106-T-353836	7316-1106	High-grade glioma/astrocytoma (WHO grade III/IV)		plgg-e.2	Reported Unknown	C334437	17	41	0	LIVING	Other	1	Solid Tissue	BS_J4E9SW51;BS_H1XPVS9A	Temporal Lobe	Temporal Lobe	Initial CNS Tumor	yes	yes	darkcyan	(0, 139, 139)
epmt	PT_WKNKNYHH	7316-1107-T-353850	7316-1107	Ependymoma		epmt-e	Reported Unknown	C334191	75	38	16.8	LIVING	Other	1	Solid Tissue	BS_5ZRZC3ZM;BS_WFD0GE5X	Cerebellum/Posterior Fossa	Cerebellum/Posterior Fossa	Initial CNS Tumor	yes	yes	pink	(255, 192, 203)
gng	PT_FWD7NZQ0	7316-1108-T-353866	7316-1108	Ganglioglioma		gng-e.1	Reported Unknown	C334068	28	24	0	LIVING	Other	1	Solid Tissue	BS_797V83YM;BS_M4NVX721	Frontal Lobe	Frontal Lobe	Initial CNS Tumor	yes	yes	olivedrab1	(192, 255, 62)
plgg	PT_NNZQ09SH	7316-1109-T-353881	7316-1109	Low-grade glioma/astrocytoma (WHO grade I/II)		plgg-e.2	Reported Unknown	C292494	24	28	41.33	LIVING	Other	1	Solid Tissue	BS_2SG8JNMB;BS_WVS02TZK	Cerebellum/Posterior Fossa	Cerebellum/Posterior Fossa	Recurrence	yes	yes	red	(255, 0, 0)
epmt	PT_RM5S859Q	7316-111-T-105550	7316-111	Ependymoma		epmt-e	Not Hispanic or Latino	C30381	51	126	56.7	LIVING	White	1	Solid Tissue	BS_R7YMKNJN;BS_QXKRN6CR	Occipital Lobe	Occipital Lobe	Initial CNS Tumor	yes	yes	pink	(255, 192, 203)
other	PT_3PSG2DQT	7316-1111-T-353909	7316-1111	Dysplasia/Gliosis		plgg-e.1	Reported Unknown	C292740	84	17	0	LIVING	Other	1	Solid Tissue	BS_2CD1XWVP;BS_Z6MC4N8D	Cerebellum/Posterior Fossa	Cerebellum/Posterior Fossa	Initial CNS Tumor	yes	yes	gray	(190, 190, 190)
plgg	PT_K6G6BE6G	7316-1113-T-353939	7316-1113	Low-grade glioma/astrocytoma (WHO grade I/II)		plgg-e.2	Reported Unknown	C292986	24	26	0	LIVING	Other	1	Solid Tissue	BS_3108RS7G;BS_A46RDWGM	Brain Stem- Midbrain/Tectum	Brain Stem- Midbrain/Tectum	Initial CNS Tumor	yes	yes	red	(255, 0, 0)
gng	PT_7F485CXV	7316-1114-T-353956	7316-1114	Ganglioglioma		gng-e.1	Reported Unknown	C293109	102	33	0	LIVING	Other	1	Solid Tissue	BS_1RF75MK2;BS_MF47B9ZW	Temporal Lobe	Temporal Lobe	Initial CNS Tumor	yes	yes	olivedrab1	(192, 255, 62)
tt	PT_41RR5FQD	7316-1115-T-353971	7316-1115	Teratoma		tt-e	Reported Unknown	C293232	112	50	0	LIVING	Other	1	Solid Tissue	BS_71HPXFE7;BS_46BZ2NNN	Other locations NOS	Other locations NOS	Initial CNS Tumor	yes	yes	cyan	(0, 255, 255)
cranio	PT_2NQPX1R2	7316-1116-T-353986	7316-1116	Craniopharyngioma		cranio-e	Reported Unknown	C293355	55	108	0	LIVING	Other	1	Solid Tissue	BS_YBCQBCQC;BS_KND4B5CW	Suprasellar/Hypothalamic/Pituitary	Suprasellar/Hypothalamic/Pituitary	Recurrence	yes	yes	mediumpurple	(147, 112, 219)
dnt	PT_AP9P5D7N	7316-1117-T-353999	7316-1117	Dysembryoplastic neuroepithelial tumor (DNET)		plgg-e.2	Reported Unknown	C293478	17	36	0	LIVING	Other	1	Solid Tissue	BS_V79WFJ6N;BS_KXH37MPN	Other locations NOS	Other locations NOS	Recurrence	yes	yes	green	(0, 255, 0)
mbl	PT_G1QNGVCZ	7316-1118-T-354015	7316-1118	Medulloblastoma		mbl-e	Reported Unknown	C293601	35	83	0	LIVING	Other	1	Solid Tissue	BS_JK5GTHVG;BS_A14Z8BBK	Cerebellum/Posterior Fossa	Cerebellum/Posterior Fossa	Initial CNS Tumor	yes	yes	gold	(255, 215, 0)
plgg	PT_EW604JB3	7316-1134-T-356677	7316-1134	Low-grade glioma/astrocytoma (WHO grade I/II)		plgg-e.1	Not Hispanic or Latino	C149322	107	24	0	LIVING	White	1	Solid Tissue	BS_N8D9FH6M;BS_SDA4RMMG	Cerebellum/Posterior Fossa	Cerebellum/Posterior Fossa	Initial CNS Tumor	yes	yes	red	(255, 0, 0)
phgg	PT_3X3MF8ZD	7316-114-T-106822	7316-114	High-grade glioma/astrocytoma (WHO grade III/IV)		phgg-e.1	Not Hispanic or Latino	C30258	56	333	276.77	DECEASED	White	1	Solid Tissue	BS_3NX3RBCX;BS_23QW0BBA	Brain Stem- Pons, Brain Stem-Medulla, Spinal Cord- Cervical, Spinal Cord- Thoracic, Suprasellar/Hypothalamic/Pituitary	Brain Stem- Pons, Brain Stem-Medulla, Spinal Cord- Cervical, Spinal Cord- Thoracic, Suprasellar/Hypothalamic/Pituitary	Second Malignancy	yes	yes	darkcyan	(0, 139, 139)
dipg	PT_PR4YBBH3	7316-116-T-108048	7316-116	Brainstem glioma- Diffuse intrinsic pontine glioma		phgg-e.1	Reported Unknown	C29274	83	151	1.3	DECEASED	White	2	Solid Tissue	BS_PPY0EWPG;BS_RXN5T5YT	Brain Stem- Pons	Brain Stem- Pons	Initial CNS Tumor	yes	yes	darkgreen	(47, 79, 47)
plgg	PT_ZVV78QP5	7316-117-T-108479	7316-117	Low-grade glioma/astrocytoma (WHO grade I/II)		plgg-e.2	Hispanic or Latino	C29397	17	32	38.17	LIVING	Other	1	Solid Tissue	BS_2RJN5Z4W;BS_DPF1CX0G	Cerebellum/Posterior Fossa	Cerebellum/Posterior Fossa	Initial CNS Tumor	yes	yes	red	(255, 0, 0)
plgg	PT_SMDEQVHJ	7316-119-T	7316-119	Low-grade glioma/astrocytoma (WHO grade I/II)		plgg-e.2	Not Hispanic or Latino	C29151	19	148	38.53	LIVING	White	1	Solid Tissue	BS_XSWF2MR1;BS_0SCXXM6N	Cerebellum/Posterior Fossa	Cerebellum/Posterior Fossa	Initial CNS Tumor	yes	yes	red	(255, 0, 0)
gng	PT_FAD8FQ6S	7316-120-T-109958	7316-120	Ganglioglioma		gng-e.1	Not Hispanic or Latino	C59409	14	37	29.43	LIVING	White	1	Solid Tissue	BS_JQNF0FQP;BS_B7X8VXQ3	Temporal Lobe	Temporal Lobe	Initial CNS Tumor	yes	yes	olivedrab1	(192, 255, 62)
plgg	PT_0K0DPVF6	7316-121-T-110375	7316-121	Low-grade glioma/astrocytoma (WHO grade I/II)		plgg-e.2	Not Hispanic or Latino	C59532	14	57	55.87	LIVING	White	1	Solid Tissue	BS_Z4Q8RH5M;BS_66ABA973	Cerebellum/Posterior Fossa	Cerebellum/Posterior Fossa	Initial CNS Tumor	yes	yes	red	(255, 0, 0)
atrt	PT_ND34A6PR	7316-122-T-110806	7316-122	Atypical Teratoid Rhabdoid Tumor (ATRT)		atrt-e	Not Hispanic or Latino	C59655	97	81	76.7	LIVING	Black or African American	1	Solid Tissue	BS_QMHND3QK;BS_DHA5FMVW	Parietal Lobe	Parietal Lobe	Initial CNS Tumor	yes	yes	maroon	(176, 48, 96)
plgg	PT_9B6KWJT2	7316-1226-T-356777	7316-1226	Low-grade glioma/astrocytoma (WHO grade I/II)		plgg-e.2	Not Hispanic or Latino	C155472	31	35	0	LIVING	White	1	Solid Tissue	BS_VQC2PE2B;BS_Z7Y2466H	Cerebellum/Posterior Fossa	Cerebellum/Posterior Fossa	Initial CNS Tumor	yes	yes	red	(255, 0, 0)
other	PT_J3B812DT	7316-123-T-111230	7316-123	Dysplasia/Gliosis		gng-e.1	Not Hispanic or Latino	C46002	142	155	22.73	LIVING	White	1	Solid Tissue	BS_PZDTK87A;BS_AMQGM1V9	Frontal Lobe	Frontal Lobe	Initial CNS Tumor	yes	yes	gray	(190, 190, 190)
cranio	PT_CEWNZVKF	7316-124-T	7316-124	Craniopharyngioma		cranio-e	Not Hispanic or Latino	C70971	14	21	61.1	LIVING	White	1	Not Reported	BS_MWXDJFWW;BS_PRR8K9GE	Suprasellar/Hypothalamic/Pituitary	Suprasellar/Hypothalamic/Pituitary	Initial CNS Tumor	yes	yes	mediumpurple	(147, 112, 219)
dipg	PT_PR4YBBH3	7316-126-T	7316-126	Brainstem glioma- Diffuse intrinsic pontine glioma		phgg-e.1	Reported Unknown	C29274	32	146	1.3	DECEASED	White	2	Solid Tissue	BS_C2NH5FDT;BS_A7Q8G0Y1	Brain Stem- Pons	Brain Stem- Pons	Progressive	yes	yes	darkgreen	(47, 79, 47)
plgg	PT_C1M4YF1R	7316-127-T-112912	7316-127	Low-grade glioma/astrocytoma (WHO grade I/II)		plgg-e.2	Not Hispanic or Latino	C46617	34	20	49.2	LIVING	White	1	Solid Tissue	BS_K6BMXTW5;BS_NQB91P48	Cerebellum/Posterior Fossa	Cerebellum/Posterior Fossa	Initial CNS Tumor	yes	yes	red	(255, 0, 0)
other	PT_J50NZYZF	7316-128-T-113336	7316-128	Metastatic secondary tumors	History of chest wall Ewing sarcoma/primitive neuroectodermal tumor (ES/PNET) family with EWSR1/FLI1 fusion	es-e	Not Hispanic or Latino	C59778	29	58	75.23	DECEASED	White	2	Solid Tissue	BS_J52D4XQY;BS_PSNBFWQV	Parietal Lobe	Frontal Lobe, Parietal Lobe	Second Malignancy	yes	yes	gray	(190, 190, 190)
mng	PT_V0TQ0P66	7316-129-T-251674	7316-129	Meningioma		mng-e	Not Hispanic or Latino	C34686	32	48	63.23	LIVING	White	1	Solid Tissue	BS_2AWCKNB3;BS_21ASRS3T	Temporal Lobe	Temporal Lobe	Initial CNS Tumor	yes	yes	darkorange	(255, 140, 0)
nfib	PT_3P3D97AB	7316-13-T-8301	7316-13	Neurofibroma/Plexiform		nfib-e	Not Hispanic or Latino	C23247	5	25	18.93	LIVING	White	1	Solid Tissue	BS_XVNNWN2Z;BS_FRM9TG02	Spinal Cord- Cervical	Spinal Cord- Cervical	Initial CNS Tumor	yes	yes	yellow	(255, 255, 0)
odg	PT_E3S6H59E	7316-133-T-115470	7316-133	Oligodendroglioma		mixed.1	Hispanic or Latino	C46740	18	11	32.9	LIVING	White	1	Solid Tissue	BS_T54TAE3R;BS_BKR4E30C	Frontal Lobe	Frontal Lobe	Initial CNS Tumor	yes	yes	gray	(190, 190, 190)
plgg	PT_E1TRJP8V	7316-134-T-115887	7316-134	Low-grade glioma/astrocytoma (WHO grade I/II)		plgg-e.2	Not Hispanic or Latino	C46371	23	40	54.27	LIVING	White	1	Solid Tissue	BS_SK949N33;BS_HQ5BJ6MW	Cerebellum/Posterior Fossa	Cerebellum/Posterior Fossa	Initial CNS Tumor	yes	yes	red	(255, 0, 0)
mbl	PT_RFGZ2JGP	7316-135-T	7316-135	Medulloblastoma		mbl-e	Not Hispanic or Latino	C58548	69	53	33.9	LIVING	White	1	Solid Tissue	BS_9CMJ3QF6;BS_M84H3KXA	Cerebellum/Posterior Fossa	Cerebellum/Posterior Fossa	Initial CNS Tumor	yes	yes	gold	(255, 215, 0)
plgg	PT_RRT2E7HK	7316-136-T-552494	7316-136	Low-grade glioma/astrocytoma (WHO grade I/II)		gng-e.2	Not Hispanic or Latino	C58794	26	39	10	LIVING	White	1	Solid Tissue	BS_JHGFJR3D;BS_B0SVFK4P	Temporal Lobe	Temporal Lobe	Initial CNS Tumor	yes	yes	red	(255, 0, 0)
mbl	PT_M0AP3Z15	7316-14-T-8725	7316-14	Medulloblastoma		mbl-e	Not Hispanic or Latino	C19803	39	73	58.53	LIVING	White	1	Solid Tissue	BS_5BMNK8SY;BS_QEYPFYHD	Cerebellum/Posterior Fossa, Suprasellar/Hypothalamic/Pituitary	Cerebellum/Posterior Fossa, Suprasellar/Hypothalamic/Pituitary	Initial CNS Tumor	yes	yes	gold	(255, 215, 0)
other	PT_XHYBZKCX	7316-1456-T-357461	7316-1456	Other	Reactive connective tissue, spinal cord, NOS, superficial spine mass	nfib-e	Not Hispanic or Latino	C27183	200	107	77.4	LIVING	White	2	Solid Tissue	BS_MCM78YPC;BS_KK0JWATQ	Other locations NOS	Other locations NOS	Second Malignancy	yes	yes	gray	(190, 190, 190)
plgg	PT_SJEG0MKD	7316-146-T-145834	7316-146	Low-grade glioma/astrocytoma (WHO grade I/II)		plgg-e.2	Not Hispanic or Latino	C35916	6	34	15.13	LIVING	White	1	Solid Tissue	BS_JJZPY3BG;BS_Z0AVVB1V	Cerebellum/Posterior Fossa	Cerebellum/Posterior Fossa	Initial CNS Tumor	yes	yes	red	(255, 0, 0)
mng	PT_QH9H491G	7316-1461-T-357546	7316-1461	Meningioma		mng-e	Not Hispanic or Latino	C70110	83	14	82.27	LIVING	White	2	Solid Tissue	BS_4T8J7JEP;BS_E2Z940S4	Optic Pathway	Optic Pathway	Initial CNS Tumor	yes	yes	darkorange	(255, 140, 0)
other	PT_25Z2NX27	7316-1462-T-357564	7316-1462	Other	Other: ossifying fibroma, skull; left nasal mass with intracranial extension, left anterior skull base	mixed.2	Not Hispanic or Latino	C74784	16	40	65.53	LIVING	Black or African American	2	Solid Tissue	BS_W50WEJE7;BS_9G69F50J	Skull	Skull	Initial CNS Tumor	yes	yes	gray	(190, 190, 190)
schw	PT_YDWBWTVN	7316-147-T-145943	7316-147	Schwannoma		schw-e	Not Hispanic or Latino	C36039	7	29	0	LIVING	Other	1	Solid Tissue	BS_YVFFHJ1Q;BS_NR9FRY5T	Spinal Cord- Lumbar/Thecal Sac	Spinal Cord- Lumbar/Thecal Sac	Initial CNS Tumor	yes	yes	lightblue	(173, 216, 230)
mng	PT_AQWDQW27	7316-1476-T-358061	7316-1476	Meningioma		mng-e	Hispanic or Latino	C104304	50	76	17.97	LIVING	Other	3	Solid Tissue	BS_JR56RQDC;BS_KR4MP5ET	Temporal Lobe	Temporal Lobe	Progressive	yes	yes	darkorange	(255, 140, 0)
plgg	PT_WGWMA5AZ	7316-148-T-146367	7316-148	Low-grade glioma/astrocytoma (WHO grade I/II)		plgg-e.1	Not Hispanic or Latino	C36900	10	37	175.33	LIVING	White	1	Solid Tissue	BS_NEX92KQH;BS_13CGKADW	Cerebellum/Posterior Fossa	Cerebellum/Posterior Fossa	Recurrence	yes	yes	red	(255, 0, 0)
plgg	PT_GVDMG7KC	7316-152-T-148056	7316-152	Low-grade glioma/astrocytoma (WHO grade I/II)		gng-e.1	Not Hispanic or Latino	C37269	6	24	37.5	LIVING	White	1	Solid Tissue	BS_KM878Y43;BS_WCRKYV0T	Parietal Lobe	Parietal Lobe	Initial CNS Tumor	yes	yes	red	(255, 0, 0)
mbl	PT_YFS3AWC0	7316-153-T-148480	7316-153	Medulloblastoma		mbl-e	Not Hispanic or Latino	C58917	38	1069	2.97	DECEASED	White	1	Solid Tissue	BS_10V9SAG8;BS_FKDQJJB5	Cerebellum/Posterior Fossa, Spinal Cord- Cervical, Spinal Cord- Lumbar/Thecal Sac, Spinal Cord- Thoracic	Cerebellum/Posterior Fossa, Spinal Cord- Cervical, Spinal Cord- Lumbar/Thecal Sac, Spinal Cord- Thoracic	Initial CNS Tumor	yes	yes	gold	(255, 215, 0)
plgg	PT_Q3EP24V1	7316-154-T-148904	7316-154	Low-grade glioma/astrocytoma (WHO grade I/II)		plgg-e.2	Not Hispanic or Latino	C177366	132	23	93.27	DECEASED	American Indian or Alaska Native	1	Solid Tissue	BS_235QEYMQ;BS_06AMMCXR	Suprasellar/Hypothalamic/Pituitary	Suprasellar/Hypothalamic/Pituitary	Progressive	yes	yes	red	(255, 0, 0)
pnet	PT_VJBVXB08	7316-155-T	7316-155	Supratentorial or Spinal Cord PNET		phgg-e.2	Not Hispanic or Latino	C36777	35	86	59.63	LIVING	Other	1	Solid Tissue	BS_TF6H437Q;BS_ZQ76ZBEX	Temporal Lobe	Temporal Lobe	Initial CNS Tumor	yes	yes	peachpuff	(255, 218, 185)
gng	PT_RGX23JFP	7316-156-T-149745	7316-156	Ganglioglioma		plgg-e.3	Not Hispanic or Latino	C36408	149	41	159.03	LIVING	American Indian or Alaska Native	2	Solid Tissue	BS_SYGKQD8M;BS_PQ6QEVE8	Parietal Lobe, Temporal Lobe	Parietal Lobe, Temporal Lobe	Progressive	yes	yes	olivedrab1	(192, 255, 62)
other	PT_MV7Y44QQ	7316-157-T-150176	7316-157	Dysplasia/Gliosis		gng-e.1	Not Hispanic or Latino	C36531	22	49	27.17	LIVING	American Indian or Alaska Native	1	Solid Tissue	BS_E0AAK0V0;BS_4AZZVTPS	Frontal Lobe	Frontal Lobe	Initial CNS Tumor	yes	yes	gray	(190, 190, 190)
pnet	PT_9BZETM0M	7316-158-T	7316-158	Supratentorial or Spinal Cord PNET		phgg-e.2	Not Hispanic or Latino	C36285	42	141	76.83	LIVING	White	1	Solid Tissue	BS_STNH7YSX;BS_TV5B86ZD	Frontal Lobe	Frontal Lobe	Initial CNS Tumor	yes	yes	peachpuff	(255, 218, 185)
epmt	PT_NPETR8RY	7316-160-T-151455	7316-160	Ependymoma		epmt-e	Hispanic or Latino	C35793	16	22	71.5	LIVING	White	2	Solid Tissue	BS_W5P7SPDH;BS_4FZS7TX4	Ventricles	Ventricles	Initial CNS Tumor	yes	yes	pink	(255, 192, 203)
phgg	PT_Z4BF2NSB	7316-161-T	7316-161	High-grade glioma/astrocytoma (WHO grade III/IV)		phgg-e.2	Hispanic or Latino	C34809	40	189	78.97	LIVING	Other	1	Solid Tissue	BS_W2QCHQ7E;BS_X0XXN9BK	Temporal Lobe	Temporal Lobe	Initial CNS Tumor	yes	yes	darkcyan	(0, 139, 139)
plgg	PT_6TKJRSPW	7316-162-T-152289	7316-162	Low-grade glioma/astrocytoma (WHO grade I/II)		plgg-e.1	Not Hispanic or Latino	C35670	8	35	9.47	LIVING	Black or African American	1	Solid Tissue	BS_WRJNMEX2;BS_GCA4GET3	Cerebellum/Posterior Fossa	Cerebellum/Posterior Fossa	Initial CNS Tumor	yes	yes	red	(255, 0, 0)
plgg	PT_DMMKT7X1	7316-1635-T-360684	7316-1635	Low-grade glioma/astrocytoma (WHO grade I/II)		plgg-e.3	Reported Unknown	C772686	14	26	0	LIVING	Other	1	Solid Tissue	BS_QMG7XNEW;BS_C51RB0YR	Parietal Lobe	Parietal Lobe	Initial CNS Tumor	yes	yes	red	(255, 0, 0)
gng	PT_2ZXR2PDN	7316-1636-T-360698	7316-1636	Ganglioglioma		gng-e.1	Reported Unknown	C773055	32	76	0	LIVING	Other	1	Solid Tissue	BS_93B38HPS;BS_DMZP9G1H	Temporal Lobe	Temporal Lobe	Initial CNS Tumor	yes	yes	olivedrab1	(192, 255, 62)
gnos	PT_VQDNSYXM	7316-1637-T-360714	7316-1637	Glial-neuronal tumor NOS		plgg-e.1	Reported Unknown	C772932	74	58	0	LIVING	Other	1	Solid Tissue	BS_JBY9S5D4;BS_5PEFNDCY	Cerebellum/Posterior Fossa, Ventricles	Cerebellum/Posterior Fossa, Ventricles	Initial CNS Tumor	yes	yes	violetred	(208, 32, 144)
cranio	PT_NH8CJ84W	7316-164-T	7316-164	Craniopharyngioma		mixed.2	Not Hispanic or Latino	C43296	7	575	232.53	LIVING	White	1	Not Reported	BS_AM2TZPNS;BS_C0XFDP38	Suprasellar/Hypothalamic/Pituitary	Suprasellar/Hypothalamic/Pituitary	Progressive	yes	yes	mediumpurple	(147, 112, 219)
epmt	PT_VE0Q731Y	7316-1641-T-360775	7316-1641	Ependymoma		epmt-e	Reported Unknown	C705897	16	24	0	LIVING	Other	1	Solid Tissue	BS_BBHFKBE7;BS_N8J1DP02	Cerebellum/Posterior Fossa	Cerebellum/Posterior Fossa	Initial CNS Tumor	yes	yes	pink	(255, 192, 203)
epmt	PT_6TMT65YA	7316-1642-T-360790	7316-1642	Ependymoma		epmt-e	Reported Unknown	C705774	11	33	0	LIVING	Other	1	Solid Tissue	BS_BSM3ZHW4;BS_NZZWHPC7	Cerebellum/Posterior Fossa	Cerebellum/Posterior Fossa	Initial CNS Tumor	yes	yes	pink	(255, 192, 203)
plgg	PT_VGXHFMND	7316-1643-T-360803	7316-1643	Low-grade glioma/astrocytoma (WHO grade I/II)		plgg-e.1	Reported Unknown	C705651	37	17	0	LIVING	Other	1	Solid Tissue	BS_6X3Z0AVR;BS_ET8CJXSF	Cerebellum/Posterior Fossa	Cerebellum/Posterior Fossa	Initial CNS Tumor	yes	yes	red	(255, 0, 0)
plgg	PT_3V5GTCJR	7316-1646-T-360850	7316-1646	Low-grade glioma/astrocytoma (WHO grade I/II)		plgg-e.1	Reported Unknown	C879204	161	32	0	LIVING	Other	1	Solid Tissue	BS_QZTPJ8YW;BS_063ERW0R	Cerebellum/Posterior Fossa	Cerebellum/Posterior Fossa	Initial CNS Tumor	yes	yes	red	(255, 0, 0)
plgg	PT_JMW6Q6NH	7316-1648-T-360878	7316-1648	Low-grade glioma/astrocytoma (WHO grade I/II)		plgg-e.2	Reported Unknown	C880434	16	39	0	LIVING	Other	1	Solid Tissue	BS_5BNV7MCF;BS_CB6VK7PB	Suprasellar/Hypothalamic/Pituitary	Suprasellar/Hypothalamic/Pituitary	Initial CNS Tumor	yes	yes	red	(255, 0, 0)
other	PT_J06X17XH	7316-1649-T-360895	7316-1649	Other		mixed.2	Reported Unknown	C879327	35	50	6.73	LIVING	Other	2	Solid Tissue	BS_02W5H7K5;BS_49F4RAA4	Parietal Lobe	Parietal Lobe	Initial CNS Tumor	yes	yes	gray	(190, 190, 190)
mbl	PT_NTEKMKTX	7316-1650-T-360908	7316-1650	Medulloblastoma		mbl-e	Reported Unknown	C823608	36	39	0	LIVING	Other	1	Solid Tissue	BS_PYVPKH11;BS_RD4D5F9F	Cerebellum/Posterior Fossa	Cerebellum/Posterior Fossa	Initial CNS Tumor	yes	yes	gold	(255, 215, 0)
mbl	PT_78NQ0QQS	7316-1651-T-360924	7316-1651	Medulloblastoma		mbl-e	Reported Unknown	C823731	82	41	0	LIVING	Other	1	Solid Tissue	BS_T8TCEBB1;BS_JZRM1S3T	Cerebellum/Posterior Fossa	Cerebellum/Posterior Fossa	Initial CNS Tumor	yes	yes	gold	(255, 215, 0)
plgg	PT_H45M7M2T	7316-1652-T-360938	7316-1652	Low-grade glioma/astrocytoma (WHO grade I/II)		plgg-e.2	Reported Unknown	C823854	18	57	3.73	LIVING	Other	2	Solid Tissue	BS_6XHDR1WS;BS_HX0S30NE	Temporal Lobe	Parietal Lobe	Initial CNS Tumor	yes	yes	red	(255, 0, 0)
cranio	PT_4RJ2EATN	7316-1653-T-360954	7316-1653	Craniopharyngioma		cranio-e	Reported Unknown	C823977	22	42	0	LIVING	Other	1	Solid Tissue	BS_F7KYPE79;BS_ZWR9W4FX	Suprasellar/Hypothalamic/Pituitary	Suprasellar/Hypothalamic/Pituitary	Initial CNS Tumor	yes	yes	mediumpurple	(147, 112, 219)
cpp	PT_GY99ZJHV	7316-1654-T-360968	7316-1654	Choroid plexus papilloma		cpp-e	Reported Unknown	C409590	6	36	0	NA	Other	1	Solid Tissue	BS_17FVWMNV;BS_WE3Q8A73	Ventricles	Ventricles	Unavailable	yes	yes	black	(0, 0, 0)
mbl	PT_RH59ET3M	7316-1655-T-360984	7316-1655	Medulloblastoma		mbl-e	Reported Unknown	C411066	28	48	0	LIVING	Other	1	Solid Tissue	BS_KRYYDC2X;BS_EFE4YEK3	Cerebellum/Posterior Fossa	Cerebellum/Posterior Fossa	Unavailable	yes	yes	gold	(255, 215, 0)
phgg	PT_Y8RNS9JE	7316-1656-T-360998	7316-1656	High-grade glioma/astrocytoma (WHO grade III/IV)		phgg-e.2	Reported Unknown	C410082	221	372	0	NA	Other	1	Solid Tissue	BS_3BMGF6GN;BS_X23724NJ	Temporal Lobe	Temporal Lobe	Unavailable	yes	yes	darkcyan	(0, 139, 139)
plgg	PT_7YSCM82T	7316-1658-T-361029	7316-1658	Low-grade glioma/astrocytoma (WHO grade I/II)		plgg-e.2	Reported Unknown	C409344	59	27	0	LIVING	Other	1	Solid Tissue	BS_5Y2Q63Y4;BS_AG3D3435	Basal Ganglia	Basal Ganglia	Unavailable	yes	yes	red	(255, 0, 0)
plgg	PT_1TGKS073	7316-1659-T-361043	7316-1659	Low-grade glioma/astrocytoma (WHO grade I/II)		plgg-e.2	Reported Unknown	C824100	23	46	0	LIVING	Other	1	Solid Tissue	BS_CGCNC41M;BS_X91K8KMG	Spine NOS	Spine NOS	Initial CNS Tumor	yes	yes	red	(255, 0, 0)
cranio	PT_8GBF5MTD	7316-166-T	7316-166	Craniopharyngioma		plgg-e.2	Not Hispanic or Latino	C71094	49	181	0	LIVING	Black or African American	1	Not Reported	BS_S7S6YEHA;BS_GMJBGBWB	Suprasellar/Hypothalamic/Pituitary	Suprasellar/Hypothalamic/Pituitary	Initial CNS Tumor	yes	yes	mediumpurple	(147, 112, 219)
plgg	PT_FAPEH6R1	7316-1660-T-361058	7316-1660	Low-grade glioma/astrocytoma (WHO grade I/II)		plgg-e.2	Reported Unknown	C824223	23	64	0	LIVING	Other	1	Solid Tissue	BS_ARE4EM81;BS_4NF35AF6	Thalamus	Thalamus	Initial CNS Tumor	yes	yes	red	(255, 0, 0)
plgg	PT_F27SA15G	7316-1661-T-361075	7316-1661	Low-grade glioma/astrocytoma (WHO grade I/II)		plgg-e.2	Reported Unknown	C824346	60	63	100.47	LIVING	Other	1	Solid Tissue	BS_2NN6ME5A;BS_YA8RBGD8	Parietal Lobe	Parietal Lobe	Recurrence	yes	yes	red	(255, 0, 0)
plgg	PT_ADTP7EHN	7316-1664-T-361118	7316-1664	Low-grade glioma/astrocytoma (WHO grade I/II)		plgg-e.2	Reported Unknown	C774039	42	17	0	LIVING	Other	1	Solid Tissue	BS_KG1YMTA4;BS_K7MVS0Z7	Optic Pathway, Suprasellar/Hypothalamic/Pituitary	Optic Pathway, Suprasellar/Hypothalamic/Pituitary	Initial CNS Tumor	yes	yes	red	(255, 0, 0)
mbl	PT_9DMMZ08D	7316-1666-T-361150	7316-1666	Medulloblastoma		mixed.3	Reported Unknown	C773793	114	19	3.57	LIVING	Other	2	Solid Tissue	BS_H174820R;BS_44A3ES23	Cerebellum/Posterior Fossa	Cerebellum/Posterior Fossa	Initial CNS Tumor	yes	yes	gold	(255, 215, 0)
plgg	PT_Q25V9Y6M	7316-1668-T-361179	7316-1668	Low-grade glioma/astrocytoma (WHO grade I/II)		plgg-e.2	Reported Unknown	C773670	141	21	0	LIVING	Other	1	Solid Tissue	BS_9HDPJT21;BS_55P8HPYD	Cerebellum/Posterior Fossa	Cerebellum/Posterior Fossa	Initial CNS Tumor	yes	yes	red	(255, 0, 0)
mbl	PT_PABK01H0	7316-1669-T-361193	7316-1669	Medulloblastoma		mbl-e	Reported Unknown	C773547	56	33	0	LIVING	Other	1	Solid Tissue	BS_185Q218S;BS_AM70R8RG	Cerebellum/Posterior Fossa	Cerebellum/Posterior Fossa	Initial CNS Tumor	yes	yes	gold	(255, 215, 0)
plgg	PT_VZTTTP3Q	7316-167-T	7316-167	Low-grade glioma/astrocytoma (WHO grade I/II)		mixed.1	Not Hispanic or Latino	C33825	11	133	46.53	LIVING	Other	1	Not Reported	BS_16FT8V4B;BS_E4QK839R	Cerebellum/Posterior Fossa, Frontal Lobe	Cerebellum/Posterior Fossa, Frontal Lobe	Initial CNS Tumor	yes	yes	red	(255, 0, 0)
mbl	PT_7BJBEBZT	7316-1670-T-361208	7316-1670	Medulloblastoma		mbl-e	Reported Unknown	C773424	88	44	0	LIVING	Other	1	Solid Tissue	BS_164KRQJ0;BS_ERWT0ZWE	Cerebellum/Posterior Fossa	Cerebellum/Posterior Fossa	Initial CNS Tumor	yes	yes	gold	(255, 215, 0)
cranio	PT_5KRVE8E4	7316-1671-T-361223	7316-1671	Craniopharyngioma		cranio-e	Reported Unknown	C773301	193	94	0	LIVING	Other	1	Solid Tissue	BS_QX754ADQ;BS_03FT4S8B	Suprasellar/Hypothalamic/Pituitary	Suprasellar/Hypothalamic/Pituitary	Initial CNS Tumor	yes	yes	mediumpurple	(147, 112, 219)
other	PT_7JQ24F35	7316-1674-T-361270	7316-1674	Other		gng-e.1	Reported Unknown	C411189	117	36	19.13	LIVING	Other	3	Solid Tissue	BS_1135HC0V;BS_ZH1FBX50	Frontal Lobe	Frontal Lobe	Unavailable	yes	yes	gray	(190, 190, 190)
other	PT_CBAYDRF9	7316-1675-T-361285	7316-1675	Dysplasia/Gliosis		mixed.1	Reported Unknown	C894948	12	69	0	LIVING	Other	1	Solid Tissue	BS_7BNQBB26;BS_39CGACC7	Temporal Lobe	Temporal Lobe	Initial CNS Tumor	yes	yes	gray	(190, 190, 190)
mbl	PT_9DMMZ08D	7316-1676-T-361298	7316-1676	Medulloblastoma		mixed.3	Reported Unknown	C773793	55	44	3.57	LIVING	Other	2	Solid Tissue	BS_FVYBGMG1;BS_3V3KE3VT	Cerebellum/Posterior Fossa	Cerebellum/Posterior Fossa	Initial CNS Tumor	yes	yes	gold	(255, 215, 0)
plgg	PT_BWGZBVD1	7316-1678-T-361328	7316-1678	Low-grade glioma/astrocytoma (WHO grade I/II)		plgg-e.2	Reported Unknown	C824592	10	23	0	LIVING	Other	1	Solid Tissue	BS_NZRJE7QA;BS_4Z2F4P9N	Other locations NOS	Other locations NOS	Initial CNS Tumor	yes	yes	red	(255, 0, 0)
plgg	PT_H0HWHRPB	7316-1679-T-361343	7316-1679	Low-grade glioma/astrocytoma (WHO grade I/II)		plgg-e.1	Reported Unknown	C824715	15	49	0	LIVING	Other	1	Solid Tissue	BS_QE5B0T7R;BS_N6NE6B3W	Cerebellum/Posterior Fossa	Cerebellum/Posterior Fossa	Initial CNS Tumor	yes	yes	red	(255, 0, 0)
plgg	PT_5GQ76YZJ	7316-168-T-165669	7316-168	Low-grade glioma/astrocytoma (WHO grade I/II)		plgg-e.2	Not Hispanic or Latino	C37638	24	42	36.67	LIVING	White	1	Solid Tissue	BS_WXKCR17Q;BS_SDZY6RZ3	Cerebellum/Posterior Fossa	Cerebellum/Posterior Fossa	Initial CNS Tumor	yes	yes	red	(255, 0, 0)
mbl	PT_3VQEVNDD	7316-1680-T-361359	7316-1680	Medulloblastoma		mbl-e	Reported Unknown	C409221	25	26	0	LIVING	Other	1	Solid Tissue	BS_9G7ETYHR;BS_AMZ70B6F	Cerebellum/Posterior Fossa	Cerebellum/Posterior Fossa	Unavailable	yes	yes	gold	(255, 215, 0)
plgg	PT_7JQ24F35	7316-1681-T-361375	7316-1681	Low-grade glioma/astrocytoma (WHO grade I/II)		plgg-e.2	Reported Unknown	C411189	66	27	19.13	LIVING	Other	3	Solid Tissue	BS_895FJ34T;BS_R634WKN7	Basal Ganglia, Ventricles	Basal Ganglia, Ventricles	Unavailable	yes	yes	red	(255, 0, 0)
plgg	PT_YJGTKDV0	7316-1683-T-361403	7316-1683	Low-grade glioma/astrocytoma (WHO grade I/II)		plgg-e.2	Reported Unknown	C410943	40	23	0	LIVING	Other	1	Solid Tissue	BS_XVBX7ZK1;BS_Z6BWR941	Cerebellum/Posterior Fossa	Cerebellum/Posterior Fossa	Unavailable	yes	yes	red	(255, 0, 0)
cpp	PT_JN3S17B3	7316-1693-T-362472	7316-1693	Choroid plexus papilloma		cpp-e	Not Hispanic or Latino	C371829	77	33	0	LIVING	White	1	Solid Tissue	BS_1EYKDS0Z;BS_F6Z5HFWH	Ventricles	Ventricles	Initial CNS Tumor	yes	yes	black	(0, 0, 0)
nfib	PT_9ZY739FB	7316-170-T-166510	7316-170	Neurofibroma/Plexiform		nfib-e	Not Hispanic or Latino	C37761	10	90	8.13	LIVING	White	1	Solid Tissue	BS_Z14Z2JMW;BS_D4PJYHZ2	Spinal Cord- Cervical	Spinal Cord- Cervical	Recurrence	yes	yes	yellow	(255, 255, 0)
mbl	PT_2FK75B27	7316-1700-T-362577	7316-1700	Medulloblastoma		mbl-e	Not Hispanic or Latino	C371583	23	36	42.17	LIVING	White	1	Solid Tissue	BS_B3RH9V17;BS_TE0GVDNG	Cerebellum/Posterior Fossa	Cerebellum/Posterior Fossa	Initial CNS Tumor	yes	yes	gold	(255, 215, 0)
mng	PT_02MVZZSW	7316-1702-T-362607	7316-1702	Meningioma		mng-e	Not Hispanic or Latino	C310329	26	56	0.33	LIVING	White	1	Solid Tissue	BS_MW74GF38;BS_5AF6ZNJF	Cerebellum/Posterior Fossa, Other locations NOS, Temporal Lobe	Cerebellum/Posterior Fossa, Other locations NOS, Temporal Lobe	Initial CNS Tumor	yes	yes	darkorange	(255, 140, 0)
mng	PT_JEW5HG4W	7316-1703-T-362622	7316-1703	Meningioma		mng-e	Not Hispanic or Latino	C310206	63	110	0	LIVING	White	1	Solid Tissue	BS_18NCV5QZ;BS_8NY9J9NQ	Meninges/Dura, Skull	Meninges/Dura, Skull	Second Malignancy	yes	yes	darkorange	(255, 140, 0)
hmbl	PT_NGDW8WVP	7316-1704-T-362637	7316-1704	Hemangioblastoma		nfib-e	Not Hispanic or Latino	C277242	7	29	0	LIVING	White	1	Solid Tissue	BS_154FP4ZQ;BS_W41S7B55	Cerebellum/Posterior Fossa	Cerebellum/Posterior Fossa	Initial CNS Tumor	yes	yes	gray	(190, 190, 190)
mng	PT_AQWDQW27	7316-1705-T-362652	7316-1705	Meningioma		mng-e	Hispanic or Latino	C104304	145	52	17.97	LIVING	Other	3	Solid Tissue	BS_D3KVGMRJ;BS_D9GEXXHX	Temporal Lobe	Temporal Lobe	Progressive	yes	yes	darkorange	(255, 140, 0)
epmt	PT_0NY38X3W	7316-1706-T-362667	7316-1706	Ependymoma		epmt-e	Not Hispanic or Latino	C276381	22	34	2.37	LIVING	White	1	Solid Tissue	BS_HQFNQHVW;BS_S0175QKX	Cerebellum/Posterior Fossa, Ventricles	Cerebellum/Posterior Fossa, Ventricles	Progressive	yes	yes	pink	(255, 192, 203)
dipg	PT_1DSX4VJM	7316-1708-T-362697	7316-1708	Brainstem glioma- Diffuse intrinsic pontine glioma		phgg-e.1	Not Hispanic or Latino	C226935	44	123	11.03	DECEASED	White	1	Solid Tissue	BS_KYPMZZSY;BS_Q13FQ8FV	Brain Stem- Pons	Brain Stem- Pons	Progressive	yes	yes	darkgreen	(47, 79, 47)
other	PT_5SNX4PMK	7316-171-T-166934	7316-171	Other	Tissues are dura and cerebellum showing a very florid inflammatory infiltrate; atypical lymphoid infiltrate, parental temporal lobe	atrt-e	Not Hispanic or Latino	C38745	3	22	1.67	LIVING	White	1	Solid Tissue	BS_XKXDH0YJ;BS_Z7G68ZS2	Parietal Lobe, Temporal Lobe	Parietal Lobe, Temporal Lobe	Initial CNS Tumor	yes	yes	gray	(190, 190, 190)
plgg	PT_BDNE55YT	7316-1710-T-362727	7316-1710	Low-grade glioma/astrocytoma (WHO grade I/II)		plgg-e.2	Not Hispanic or Latino	C226689	56	21	8.63	LIVING	White	1	Solid Tissue	BS_Y43VC4VG;BS_42Y3YANN	Spinal Cord- Thoracic	Spinal Cord- Thoracic	Initial CNS Tumor	yes	yes	red	(255, 0, 0)
plgg	PT_6MWPJ96F	7316-1711-T-362742	7316-1711	Low-grade glioma/astrocytoma (WHO grade I/II)		plgg-e.2	Not Hispanic or Latino	C226566	14	30	8.9	LIVING	White	2	Solid Tissue	BS_6GV08HTE;BS_NPQJ20KX	Cerebellum/Posterior Fossa	Cerebellum/Posterior Fossa	Initial CNS Tumor	yes	yes	red	(255, 0, 0)
other	PT_DA4WFQ96	7316-172-T-167372	7316-172	Dysplasia/Gliosis		gng-e.1	Not Hispanic or Latino	C38622	6	56	13.73	LIVING	White	1	Solid Tissue	BS_M9YZK3SP;BS_NVKGSMXS	Frontal Lobe	Frontal Lobe	Initial CNS Tumor	yes	yes	gray	(190, 190, 190)
plgg	PT_2ECVKTTQ	7316-173-T-167782	7316-173	Low-grade glioma/astrocytoma (WHO grade I/II)		plgg-e.3	Not Hispanic or Latino	C38868	23	75	201.17	LIVING	White	2	Solid Tissue	BS_DW1CYEXP;BS_W3R88RFP	Temporal Lobe	Temporal Lobe	Initial CNS Tumor	yes	yes	red	(255, 0, 0)
epmt	PT_N9W4GT6D	7316-174-T-168206	7316-174	Ependymoma		epmt-e	Not Hispanic or Latino	C38007	8	47	37.8	LIVING	White	1	Solid Tissue	BS_AVS4DSZW;BS_4MBY9389	Spinal Cord- Lumbar/Thecal Sac	Spinal Cord- Lumbar/Thecal Sac	Initial CNS Tumor	yes	yes	pink	(255, 192, 203)
plgg	PT_3KK1F95W	7316-1744-T-365575	7316-1744	Low-grade glioma/astrocytoma (WHO grade I/II)		gng-e.1	Not Hispanic or Latino	C311190	142	20	35.3	LIVING	White	1	Solid Tissue	BS_03SSN1N2;BS_0X9EGHY2	Temporal Lobe	Temporal Lobe	Initial CNS Tumor	yes	yes	red	(255, 0, 0)
plgg	PT_2BJF83GQ	7316-1745-T	7316-1745	Low-grade glioma/astrocytoma (WHO grade I/II)		plgg-e.2	Not Hispanic or Latino	C324351	81	48	102.83	LIVING	White	1	Solid Tissue	BS_J5J0EA7Y;BS_02NZT8CE	Optic Pathway, Temporal Lobe	Optic Pathway, Temporal Lobe	Progressive	yes	yes	red	(255, 0, 0)
phgg	PT_C2D4JXS1	7316-1746-T-365608	7316-1746	High-grade glioma/astrocytoma (WHO grade III/IV)		mixed.2	Hispanic or Latino	C337143	NA	382	4.4	DECEASED	Other	1	Solid Tissue	BS_R5SNFB5B	Cerebellum/Posterior Fossa	Cerebellum/Posterior Fossa	Initial CNS Tumor	yes	yes	darkcyan	(0, 139, 139)
other	PT_M2J30CF7	7316-1747-T-365627	7316-1747	Other	Other: meyloidcarcoma; other basal ganglia	mixed.2	Not Hispanic or Latino	C184623	10	25	0.37	DECEASED	White	1	Solid Tissue	BS_AWDQEKK1;BS_9GJ23RHH	Basal Ganglia	Basal Ganglia	Initial CNS Tumor	yes	yes	gray	(190, 190, 190)
cranio	PT_7RMS6K08	7316-1748-T-365644	7316-1748	Craniopharyngioma		cranio-e	Not Hispanic or Latino	C406515	14	17	36.7	LIVING	White	1	Solid Tissue	BS_ACE6QKVF;BS_B53Z0T1Q	Suprasellar/Hypothalamic/Pituitary	Suprasellar/Hypothalamic/Pituitary	Initial CNS Tumor	yes	yes	mediumpurple	(147, 112, 219)
plgg	PT_DEYCW197	7316-175-T-168637	7316-175	Low-grade glioma/astrocytoma (WHO grade I/II)		plgg-e.2	Not Hispanic or Latino	C38991	14	24	49.4	LIVING	White	1	Solid Tissue	BS_6XP91JM2;BS_HV8PFRBR	Cerebellum/Posterior Fossa	Cerebellum/Posterior Fossa	Initial CNS Tumor	yes	yes	red	(255, 0, 0)
dnt	PT_GPQJYAW4	7316-1750-T-365676	7316-1750	Dysembryoplastic neuroepithelial tumor (DNET)		gng-e.1	Not Hispanic or Latino	C603930	10	28	39.93	LIVING	White	1	Solid Tissue	BS_W6B48DD5;BS_CQSAJ7BF	Temporal Lobe	Temporal Lobe	Initial CNS Tumor	yes	yes	green	(0, 255, 0)
cranio	PT_N673SYWW	7316-1751-T-365695	7316-1751	Craniopharyngioma		phgg-e.1	Not Hispanic or Latino	C387573	195	112	58.7	DECEASED	Other	1	Solid Tissue	BS_PMFR8NPN;BS_D2K9C7XR	Suprasellar/Hypothalamic/Pituitary	Suprasellar/Hypothalamic/Pituitary	Progressive	yes	yes	mediumpurple	(147, 112, 219)
nfib	PT_229DRV7B	7316-1757-T-365797	7316-1757	Neurofibroma/Plexiform		nfib-e	Not Hispanic or Latino	C337266	22	46	3.33	LIVING	White	1	Solid Tissue	BS_CDKC1E2B;BS_NDC69214	Other locations NOS	Other locations NOS	Recurrence	yes	yes	yellow	(255, 255, 0)
plgg	PT_2PRV78FX	7316-176-T	7316-176	Low-grade glioma/astrocytoma (WHO grade I/II)		epmt-e	Not Hispanic or Latino	C39606	4	54	56.2	LIVING	White	1	Not Reported	BS_17AXPP1Y;BS_E1CGF3KV	Frontal Lobe	Frontal Lobe	Initial CNS Tumor	yes	yes	red	(255, 0, 0)
plgg	PT_4XVA57J7	7316-1760-T-365846	7316-1760	Low-grade glioma/astrocytoma (WHO grade I/II)		plgg-e.3	Hispanic or Latino	C372321	135	60	21.2	LIVING	White	1	Solid Tissue	BS_9NF39QAW;BS_B3M5SGPA	Frontal Lobe	Frontal Lobe	Initial CNS Tumor	yes	yes	red	(255, 0, 0)
phgg	PT_Z4PJA6KT	7316-1763-T-365898	7316-1763	High-grade glioma/astrocytoma (WHO grade III/IV)		phgg-e.1	Not Hispanic or Latino	C377856	39	243	7.5	DECEASED	White	1	Solid Tissue	BS_WPCBK1EG;BS_6WP1FHTE	Temporal Lobe, Thalamus, Ventricles	Temporal Lobe, Thalamus, Ventricles	Initial CNS Tumor	yes	yes	darkcyan	(0, 139, 139)
hmbl	PT_WP871F5S	7316-1766-T-365950	7316-1766	Hemangioblastoma		mixed.1	Not Hispanic or Latino	C100860	16	23	88.37	LIVING	White	2	Solid Tissue	BS_R3WB0PP7;BS_ZA9XT151	Brain Stem-Medulla, Cerebellum/Posterior Fossa	Cerebellum/Posterior Fossa	Progressive	yes	yes	gray	(190, 190, 190)
plgg	PT_CB1XPA3W	7316-1767-T-365967	7316-1767	Low-grade glioma/astrocytoma (WHO grade I/II)		plgg-e.2	Not Hispanic or Latino	C393477	46	47	36	LIVING	White	1	Solid Tissue	BS_KCN7NG92;BS_X59HSFGG	Temporal Lobe	Temporal Lobe	Initial CNS Tumor	yes	yes	red	(255, 0, 0)
phgg	PT_JSFBMK5V	7316-1769-T-366000	7316-1769	High-grade glioma/astrocytoma (WHO grade III/IV)		phgg-e.1	Not Hispanic or Latino	C88806	88	248	21.27	DECEASED	White	2	Solid Tissue	BS_KY1CTGJ3;BS_1A6MQ9ZA	Frontal Lobe, Suprasellar/Hypothalamic/Pituitary, Thalamus, Ventricles	Frontal Lobe, Suprasellar/Hypothalamic/Pituitary, Thalamus, Ventricles	Progressive	yes	yes	darkcyan	(0, 139, 139)
atrt	PT_3KM9W8S8	7316-1771-T	7316-1771	Atypical Teratoid Rhabdoid Tumor (ATRT)		atrt-e	Not Hispanic or Latino	C374412	16	78	17.43	DECEASED	White	1	Solid Tissue	BS_859AV1DB;BS_MVW01FPB	Other locations NOS, Spinal Cord- Lumbar/Thecal Sac, Spinal Cord- Thoracic, Temporal Lobe	Other locations NOS, Spinal Cord- Lumbar/Thecal Sac, Spinal Cord- Thoracic, Temporal Lobe	Initial CNS Tumor	yes	yes	maroon	(176, 48, 96)
mbl	PT_CXT81GRM	7316-1772-T-366051	7316-1772	Medulloblastoma		mbl-e	Not Hispanic or Latino	C146247	68	82	10.8	DECEASED	White	2	Solid Tissue	BS_3CG2N4PD;BS_GS1KR5PK	Brain Stem- Midbrain/Tectum, Cerebellum/Posterior Fossa, Occipital Lobe, Optic Pathway, Parietal Lobe, Temporal Lobe	Brain Stem- Midbrain/Tectum, Cerebellum/Posterior Fossa, Occipital Lobe, Optic Pathway, Parietal Lobe, Temporal Lobe	Progressive	yes	yes	gold	(255, 215, 0)
cranio	PT_B0JFCN5W	7316-1773-T-366068	7316-1773	Craniopharyngioma		tt-e	Not Hispanic or Latino	C374289	18	21	10.6	LIVING	Black or African American	1	Solid Tissue	BS_BZ4GKDP4;BS_JX7S9MY7	Suprasellar/Hypothalamic/Pituitary	Suprasellar/Hypothalamic/Pituitary	Initial CNS Tumor	yes	yes	mediumpurple	(147, 112, 219)
phgg	PT_KZ04SDDS	7316-1774-T-366086	7316-1774	High-grade glioma/astrocytoma (WHO grade III/IV)		phgg-e.2	Hispanic or Latino	C377610	44	43	19.17	DECEASED	White	1	Solid Tissue	BS_79NQJZ09;BS_JS95PE0J	Temporal Lobe	Temporal Lobe	Progressive	yes	yes	darkcyan	(0, 139, 139)
cranio	PT_2GPH62JS	7316-1775-T-366103	7316-1775	Craniopharyngioma		cranio-e	Not Hispanic or Latino	C387450	17	37	36.77	LIVING	White	1	Solid Tissue	BS_2VHFP7M8;BS_1HFK0SXV	Suprasellar/Hypothalamic/Pituitary	Suprasellar/Hypothalamic/Pituitary	Initial CNS Tumor	yes	yes	mediumpurple	(147, 112, 219)
dnt	PT_SSE4AH59	7316-1776-T-366118	7316-1776	Dysembryoplastic neuroepithelial tumor (DNET)		gng-e.1	Not Hispanic or Latino	C396183	78	25	0	LIVING	White	1	Solid Tissue	BS_EHBH0NYX;BS_KQ6ZW085	Temporal Lobe	Temporal Lobe	Initial CNS Tumor	yes	yes	green	(0, 255, 0)
atrt	PT_FYECBRPP	7316-1778-T	7316-1778	Atypical Teratoid Rhabdoid Tumor (ATRT)		mixed.1	Not Hispanic or Latino	C396306	21	48	29.87	LIVING	Other	1	Solid Tissue	BS_WCNPE0AC;BS_B1HVNV0T	Brain Stem- Midbrain/Tectum, Ventricles	Brain Stem- Midbrain/Tectum, Ventricles	Initial CNS Tumor	yes	yes	maroon	(176, 48, 96)
plgg	PT_X1PRY0FC	7316-1779-T-366169	7316-1779	Low-grade glioma/astrocytoma (WHO grade I/II)		plgg-e.2	Not Hispanic or Latino	C401964	62	25	33.2	LIVING	Asian	1	Solid Tissue	BS_E2RXQ3JW;BS_FJWZ3M7V	Suprasellar/Hypothalamic/Pituitary	Suprasellar/Hypothalamic/Pituitary	Initial CNS Tumor	yes	yes	red	(255, 0, 0)
mbl	PT_GR8P8NY5	7316-178-T-169916	7316-178	Medulloblastoma		mbl-e	Not Hispanic or Latino	C39729	27	41	47.8	LIVING	White	1	Solid Tissue	BS_P99S85CY;BS_RSRPX3S8	Cerebellum/Posterior Fossa	Cerebellum/Posterior Fossa	Initial CNS Tumor	yes	yes	gold	(255, 215, 0)
atrt	PT_M1RYN7B0	7316-1781-T-366204	7316-1781	Atypical Teratoid Rhabdoid Tumor (ATRT)		atrt-e	Not Hispanic or Latino	C406761	26	206	14.43	DECEASED	Other	1	Solid Tissue	BS_0EN5R1AP;BS_WVW3W6ZB	Frontal Lobe	Frontal Lobe	Initial CNS Tumor	yes	yes	maroon	(176, 48, 96)
cnc	PT_XY404K0D	7316-1782-T-366220	7316-1782	Neurocytoma		plgg-e.2	Not Hispanic or Latino	C624840	23	81	25.97	LIVING	White	1	Solid Tissue	BS_6SA5B35V;BS_8F9BDWY4	Parietal Lobe	Parietal Lobe	Initial CNS Tumor	yes	yes	gray	(190, 190, 190)
gng	PT_WY8REZ3P	7316-1783-T-366237	7316-1783	Ganglioglioma		gng-e.1	Not Hispanic or Latino	C313035	240	59	9.6	LIVING	White	1	Solid Tissue	BS_G61CN2V0;BS_VMMJYN8Z	Temporal Lobe	Temporal Lobe	Initial CNS Tumor	yes	yes	olivedrab1	(192, 255, 62)
epmt	PT_NPETR8RY	7316-1784-T-366255	7316-1784	Ependymoma		epmt-e	Hispanic or Latino	C35793	181	31	71.5	LIVING	White	2	Solid Tissue	BS_FSM39DXA;BS_53M8PP88	Ventricles	Ventricles	Recurrence	yes	yes	pink	(255, 192, 203)
gmn	PT_92YX7KK9	7316-1785-T-366273	7316-1785	Germinoma		gmn-e	Not Hispanic or Latino	C413280	58	70	20.57	LIVING	White	1	Solid Tissue	BS_F5KRHGKC;BS_WSQMAA33	Basal Ganglia, Pineal Gland, Thalamus	Basal Ganglia, Pineal Gland, Thalamus	Initial CNS Tumor	yes	yes	darkkhaki	(189, 183, 107)
epmt	PT_1DY2TP9N	7316-1786-T-366289	7316-1786	Ependymoma		epmt-e	Not Hispanic or Latino	C413157	22	44	0	LIVING	White	1	Solid Tissue	BS_376Q9QKG;BS_E4F1D721	Spinal Cord- Lumbar/Thecal Sac	Spinal Cord- Lumbar/Thecal Sac	Initial CNS Tumor	yes	yes	pink	(255, 192, 203)
phgg	PT_89XRZBSG	7316-1789-T-366339	7316-1789	High-grade glioma/astrocytoma (WHO grade III/IV)		phgg-e.1	Not Hispanic or Latino	C94956	111	721	170	LIVING	White	2	Solid Tissue	BS_X1DSETVE;BS_49FQXT2E	Temporal Lobe	Temporal Lobe	Recurrence	yes	yes	darkcyan	(0, 139, 139)
mbl	PT_AW8WV14Y	7316-179-T-170326	7316-179	Medulloblastoma		es-e	Hispanic or Latino	C40098	15	156	58.8	LIVING	Other	1	Solid Tissue	BS_YYAPSA5P;BS_VNNFY4ZH	Cerebellum/Posterior Fossa	Cerebellum/Posterior Fossa	Initial CNS Tumor	yes	yes	gold	(255, 215, 0)
atrt	PT_ESHACWF6	7316-1790-T-366356	7316-1790	Atypical Teratoid Rhabdoid Tumor (ATRT)		atrt-e	Not Hispanic or Latino	C140712	146	265	19.33	DECEASED	White	2	Solid Tissue	BS_A94A7EJ4;BS_MV6ASWV9	Cerebellum/Posterior Fossa	Cerebellum/Posterior Fossa	Progressive	yes	yes	maroon	(176, 48, 96)
mng	PT_3D74J8RZ	7316-1792-T-366391	7316-1792	Meningioma		mng-e	Not Hispanic or Latino	C127305	16	58	178.2	LIVING	White	2	Solid Tissue	BS_HGP0PV0D;BS_53CTGDQG	Meninges/Dura	Meninges/Dura	Progressive	yes	yes	darkorange	(255, 140, 0)
gng	PT_JWW33RTB	7316-1793-T-366407	7316-1793	Ganglioglioma		gng-e.2	Not Hispanic or Latino	C311067	18	27	15.87	LIVING	White	1	Solid Tissue	BS_JBHQ6G3J;BS_699TN5RN	Temporal Lobe	Temporal Lobe	Initial CNS Tumor	yes	yes	olivedrab1	(192, 255, 62)
plgg	PT_S3FJSBJT	7316-1794-T-366549	7316-1794	Low-grade glioma/astrocytoma (WHO grade I/II)		plgg-e.2	Not Hispanic or Latino	C427548	13	30	10.77	LIVING	White	1	Solid Tissue	BS_X9PJ715R;BS_ZV9Z3SY6	Brain Stem- Pons	Brain Stem- Pons	Initial CNS Tumor	yes	yes	red	(255, 0, 0)
dnt	PT_Z4GS3ZQQ	7316-1797-T-366592	7316-1797	Dysembryoplastic neuroepithelial tumor (DNET)		dnt-e	Hispanic or Latino	C300981	125	61	10	LIVING	Other	2	Solid Tissue	BS_AWV1EDYB;BS_7WNSZNE3	Frontal Lobe	Frontal Lobe	Recurrence	yes	yes	green	(0, 255, 0)
epmt	PT_46F28BFH	7316-1799-T-366622	7316-1799	Ependymoma		epmt-e	Not Hispanic or Latino	C475764	16	80	36.67	LIVING	White	1	Solid Tissue	BS_H8E4K1DT;BS_WYERXS4G	Occipital Lobe	Occipital Lobe	Initial CNS Tumor	yes	yes	pink	(255, 192, 203)
mbl	PT_VY45XTT7	7316-1801-T-366653	7316-1801	Medulloblastoma		mbl-e	Not Hispanic or Latino	C478962	39	131	34.03	LIVING	White	1	Solid Tissue	BS_ZV21J6YW;BS_AHEFXG7W	Cerebellum/Posterior Fossa	Cerebellum/Posterior Fossa	Initial CNS Tumor	yes	yes	gold	(255, 215, 0)
mbl	PT_B7QRTN72	7316-1802-T-366667	7316-1802	Medulloblastoma		mbl-e	Not Hispanic or Latino	C477240	44	24	35.17	LIVING	White	1	Solid Tissue	BS_YH60H2FS;BS_TA9WP4TH	Cerebellum/Posterior Fossa	Cerebellum/Posterior Fossa	Initial CNS Tumor	yes	yes	gold	(255, 215, 0)
plgg	PT_KQK98ZVP	7316-1803-T-366682	7316-1803	Low-grade glioma/astrocytoma (WHO grade I/II)		plgg-e.2	Not Hispanic or Latino	C479085	11	28	17.2	LIVING	Black or African American	1	Solid Tissue	BS_YMDPFK0V;BS_2WPQ8YCW	Thalamus	Thalamus	Initial CNS Tumor	yes	yes	red	(255, 0, 0)
plgg	PT_S0PBN4M7	7316-1805-T-366712	7316-1805	Low-grade glioma/astrocytoma (WHO grade I/II)		plgg-e.2	Not Hispanic or Latino	C479700	32	11	35.07	LIVING	White	1	Solid Tissue	BS_Q50P97Y0;BS_RWJZFTP9	Ventricles	Ventricles	Initial CNS Tumor	yes	yes	red	(255, 0, 0)
epmt	PT_H876VB6R	7316-1806-T-366727	7316-1806	Ependymoma		epmt-e	Hispanic or Latino	C513402	13	29	46.33	DECEASED	Other	1	Solid Tissue	BS_XMNBSBGN;BS_TXY8QYWA	Cerebellum/Posterior Fossa	Cerebellum/Posterior Fossa	Initial CNS Tumor	yes	yes	pink	(255, 192, 203)
mng	PT_BF3PGTF7	7316-1808-T-366759	7316-1808	Meningioma		mng-e	Not Hispanic or Latino	C514878	16	61	32.47	LIVING	White	1	Solid Tissue	BS_AGAW7M7W;BS_M026T44Q	Meninges/Dura, Parietal Lobe, Skull, Temporal Lobe	Meninges/Dura, Parietal Lobe, Skull, Temporal Lobe	Initial CNS Tumor	yes	yes	darkorange	(255, 140, 0)
mbl	PT_YV2S3ES7	7316-182-T-567915	7316-182	Medulloblastoma		mbl-e	Not Hispanic or Latino	C41328	99	42	1.57	LIVING	White	1	Solid Tissue	BS_JSNJZERZ;BS_BA6AZWB3	Cerebellum/Posterior Fossa	Cerebellum/Posterior Fossa	Initial CNS Tumor	yes	yes	gold	(255, 215, 0)
plgg	PT_BQ8BQ01J	7316-183-T-171598	7316-183	Low-grade glioma/astrocytoma (WHO grade I/II)		mixed.1	Not Hispanic or Latino	C39483	12	50	10.5	LIVING	White	1	Solid Tissue	BS_0DKPGQWD;BS_0T17SY47	Frontal Lobe	Frontal Lobe	Initial CNS Tumor	yes	yes	red	(255, 0, 0)
plgg	PT_27FDWCVZ	7316-184-T-567968	7316-184	Low-grade glioma/astrocytoma (WHO grade I/II)		plgg-e.2	Not Hispanic or Latino	C41574	12	31	18.17	LIVING	White	1	Solid Tissue	BS_D09VWF8H;BS_G5QBBHDV	Cerebellum/Posterior Fossa	Cerebellum/Posterior Fossa	Initial CNS Tumor	yes	yes	red	(255, 0, 0)
other	PT_8R00BMHH	7316-1845-T-373205	7316-1845	Other	low-grade glioma; other: angioglioma, thalamus; unusual lesion, basically consists of a glial neoplasm intermixed with what would by itself by call a vascular malformation	plgg-e.2	Not Hispanic or Latino	C18327	26	54	46.93	LIVING	White	1	Solid Tissue	BS_H50HR85Y;BS_EBMCTR80	Thalamus	Thalamus	Initial CNS Tumor	yes	yes	gray	(190, 190, 190)
es	PT_HJMP6PH2	7316-185-T-172453	7316-185	Ewing's Sarcoma		es-e	Not Hispanic or Latino	C42804	12	28	66.57	DECEASED	White	2	Solid Tissue	BS_XKM2EAT4;BS_XZTV0J8W	Cerebellum/Posterior Fossa	Cerebellum/Posterior Fossa	Initial CNS Tumor	yes	yes	wheat3	(205, 186, 150)
plgg	PT_5ABCFCSK	7316-1851-T-373224	7316-1851	Low-grade glioma/astrocytoma (WHO grade I/II)		plgg-e.2	Hispanic or Latino	C115251	54	73	56.6	LIVING	Other	1	Solid Tissue	BS_APAQ2X2S;BS_A1VEGWTR	Brain Stem- Midbrain/Tectum	Brain Stem- Midbrain/Tectum	Initial CNS Tumor	yes	yes	red	(255, 0, 0)
gng	PT_AWBPNFM5	7316-1854-T-373285	7316-1854	Ganglioglioma		gng-e.1	Not Hispanic or Latino	C431607	33	22	0	LIVING	White	1	Solid Tissue	BS_5V2FBYQG;BS_2AR3AP0N	Frontal Lobe	Frontal Lobe	Initial CNS Tumor	yes	yes	olivedrab1	(192, 255, 62)
pcnsl	PT_7VSY72EK	7316-1855-T-373251	7316-1855	Primary CNS lymphoma		mixed.2	Not Hispanic or Latino	C574164	48	56	0	LIVING	White	1	Solid Tissue	BS_0ZR4XA69;BS_1607397Q	Skull, Temporal Lobe	Skull, Temporal Lobe	Initial CNS Tumor	yes	yes	gray	(190, 190, 190)
plgg	PT_KHX1WQ4H	7316-186-T-172877	7316-186	Low-grade glioma/astrocytoma (WHO grade I/II)		plgg-e.2	Not Hispanic or Latino	C70602	13	39	60.33	LIVING	White	1	Solid Tissue	BS_BNFCXVYZ;BS_BC936YNZ	Cerebellum/Posterior Fossa	Cerebellum/Posterior Fossa	Initial CNS Tumor	yes	yes	red	(255, 0, 0)
plgg	PT_48N4Y6YP	7316-1866-T-373311	7316-1866	Low-grade glioma/astrocytoma (WHO grade I/II)		plgg-e.2	Not Hispanic or Latino	C428532	19	37	0	LIVING	Asian	1	Solid Tissue	BS_8B1YF57H;BS_3G3KWY18	Suprasellar/Hypothalamic/Pituitary	Suprasellar/Hypothalamic/Pituitary	Initial CNS Tumor	yes	yes	red	(255, 0, 0)
other	PT_5D3AVPCW	7316-187-T-173301	7316-187	Dysplasia/Gliosis		gng-e.1	Not Hispanic or Latino	C42927	11	67	0	LIVING	White	1	Solid Tissue	BS_XCFNEZ8E;BS_4W1DBAN4	Frontal Lobe, Occipital Lobe, Parietal Lobe	Frontal Lobe, Occipital Lobe, Parietal Lobe	Initial CNS Tumor	yes	yes	gray	(190, 190, 190)
other	PT_EXJAEW1M	7316-188-T-173732	7316-188	Other	Xanthogranuloma of the sella region, graniopharyngioma	mixed.2	Not Hispanic or Latino	C43050	19	65	49.1	LIVING	White	1	Solid Tissue	BS_4XPPZTGG;BS_T1QMEH1N	Suprasellar/Hypothalamic/Pituitary	Suprasellar/Hypothalamic/Pituitary	Initial CNS Tumor	yes	yes	gray	(190, 190, 190)
epmt	PT_23K3YS1P	7316-189-T-174142	7316-189	Ependymoma		epmt-e	Not Hispanic or Latino	C46494	18	60	54.93	LIVING	Black or African American	1	Solid Tissue	BS_BBCM52QE;BS_G23JJAZY	Parietal Lobe	Parietal Lobe	Initial CNS Tumor	yes	yes	pink	(255, 192, 203)
plgg	PT_2WVW55DA	7316-1890-T-376458	7316-1890	Low-grade glioma/astrocytoma (WHO grade I/II)		plgg-e.3	Not Hispanic or Latino	C103566	20	6	44.93	DECEASED	White	4	Solid Tissue	BS_NYVVN7SD;BS_QAG1RDXN	Parietal Lobe, Temporal Lobe	Parietal Lobe, Temporal Lobe	Progressive	yes	yes	red	(255, 0, 0)
plgg	PT_5CNZ47XV	7316-1926-T-379786	7316-1926	Low-grade glioma/astrocytoma (WHO grade I/II)		plgg-e.2	Reported Unknown	C291141	21	16	0	LIVING	Other	1	Solid Tissue	BS_QM1Z8R38;BS_JMHG7GCN	Cerebellum/Posterior Fossa	Cerebellum/Posterior Fossa	Initial CNS Tumor	yes	yes	red	(255, 0, 0)
other	PT_5SX0GRW1	7316-1927-T-384049	7316-1927	Metastatic secondary tumors	History of relapse high-risk, Stage IV neuroblastoma wit initial diagnosis in refractory to multiple rounds of radiation, chemotherapy and imunotherapy with metastasis to brain, lung, chest wall, pleura, and pancreas	mixed.3	Reported Unknown	C15006	128	143	31.13	DECEASED	Other	1	Solid Tissue	BS_KP0YNTAK;BS_1RT76ANT	Other locations NOS	Other locations NOS	Progressive	yes	yes	gray	(190, 190, 190)
plgg	PT_6MWPJ96F	7316-1928-T-384021	7316-1928	Low-grade glioma/astrocytoma (WHO grade I/II)		plgg-e.2	Not Hispanic or Latino	C226566	131	20	8.9	LIVING	White	2	Solid Tissue	BS_M8EBKZDG;BS_VR7FR1NE	Cerebellum/Posterior Fossa	Cerebellum/Posterior Fossa	Initial CNS Tumor	yes	yes	red	(255, 0, 0)
plgg	PT_TXFYRDP4	7316-193-T	7316-193	Low-grade glioma/astrocytoma (WHO grade I/II)		gng-e.1	Not Hispanic or Latino	C41451	87	260	50.4	LIVING	White	1	Not Reported	BS_5Z4XQC9X;BS_1G3WYEN3	Temporal Lobe	Temporal Lobe	Initial CNS Tumor	yes	yes	red	(255, 0, 0)
phgg	PT_59D00MBQ	7316-1936-T-386237	7316-1936	High-grade glioma/astrocytoma (WHO grade III/IV)		phgg-e.1	Not Hispanic or Latino	C384990	34	86	13.97	DECEASED	Asian	2	Solid Tissue	BS_QG6V29H7;BS_ZVWE73JZ	Thalamus	Thalamus	Initial CNS Tumor	yes	yes	darkcyan	(0, 139, 139)
phgg	PT_59D00MBQ	7316-1937-T-386252	7316-1937	High-grade glioma/astrocytoma (WHO grade III/IV)		phgg-e.1	Not Hispanic or Latino	C384990	34	83	13.97	DECEASED	Asian	2	Solid Tissue	BS_3E5C1PN1;BS_TM9MH0RP	Thalamus	Thalamus	Initial CNS Tumor	yes	yes	darkcyan	(0, 139, 139)
other	PT_16EJ7BZ9	7316-1938-T-386267	7316-1938	Other	As designated, temporal lobe tumor and brain tumor, resections: memingioangiomatosis; H&E sections show proliferations of elongated, perivascular, fibroblast-like cells in some areas, and in other areas, more meningothelial cells are noted	plgg-e.3	Not Hispanic or Latino	C385236	64	30	16.3	LIVING	White	1	Solid Tissue	BS_5KK9P7XD;BS_W6AC5J3C	Temporal Lobe, Ventricles	Temporal Lobe, Ventricles	Initial CNS Tumor	yes	yes	gray	(190, 190, 190)
phgg	PT_SYHB12RN	7316-194-T	7316-194	High-grade glioma/astrocytoma (WHO grade III/IV)		phgg-e.2	Not Hispanic or Latino	C47478	14	105	0.33	DECEASED	White	1	Solid Tissue	BS_9DM8H1RX;BS_QTGNYWP4	Thalamus	Thalamus	Initial CNS Tumor	yes	yes	darkcyan	(0, 139, 139)
gng	PT_R9V5R1SY	7316-1940-T-389172	7316-1940	Ganglioglioma		plgg-e.2	Reported Unknown	C458298	96	85	0	NA	Other	1	Solid Tissue	BS_B94G701Q;BS_1NPD7PVG	Cerebellum/Posterior Fossa	Cerebellum/Posterior Fossa	Unavailable	yes	yes	olivedrab1	(192, 255, 62)
dnt	PT_9YNQJZ5G	7316-1941-T-389189	7316-1941	Dysembryoplastic neuroepithelial tumor (DNET)		gng-e.1	Reported Unknown	C458052	86	35	0	NA	Other	1	Solid Tissue	BS_C3X4AEK5;BS_ZZPBANDD	Temporal Lobe	Temporal Lobe	Progressive	yes	yes	green	(0, 255, 0)
plgg	PT_50ZFWMZE	7316-1942-T-389204	7316-1942	Low-grade glioma/astrocytoma (WHO grade I/II)		plgg-e.2	Reported Unknown	C458175	44	30	0	LIVING	Other	1	Solid Tissue	BS_4P25NNZD;BS_X16PENSA	Cerebellum/Posterior Fossa	Cerebellum/Posterior Fossa	Unavailable	yes	yes	red	(255, 0, 0)
plgg	PT_NPPBNRVV	7316-1943-T-389219	7316-1943	Low-grade glioma/astrocytoma (WHO grade I/II)		plgg-e.2	Reported Unknown	C457929	158	28	0	LIVING	Other	1	Solid Tissue	BS_QA0W86WP;BS_D3YBV7KB	Spinal Cord- Lumbar/Thecal Sac	Spinal Cord- Lumbar/Thecal Sac	Unavailable	yes	yes	red	(255, 0, 0)
epmt	PT_06H29FCG	7316-1944-T-389232	7316-1944	Ependymoma		epmt-e	Reported Unknown	C457806	98	45	0	LIVING	Other	1	Solid Tissue	BS_0W8AWY10;BS_4T0HPZDC	Cerebellum/Posterior Fossa	Cerebellum/Posterior Fossa	Unavailable	yes	yes	pink	(255, 192, 203)
mbl	PT_17NG0KW3	7316-1945-T-389249	7316-1945	Medulloblastoma		mbl-e	Reported Unknown	C457560	34	16	0	LIVING	Other	1	Solid Tissue	BS_JDS0SYST;BS_YETBN0RQ	Cerebellum/Posterior Fossa	Cerebellum/Posterior Fossa	Unavailable	yes	yes	gold	(255, 215, 0)
phgg	PT_QQZXYR4M	7316-1946-T-389263	7316-1946	High-grade glioma/astrocytoma (WHO grade III/IV)		phgg-e.1	Reported Unknown	C457683	50	66	0	NA	Other	1	Solid Tissue	BS_58X7SKJS;BS_8PNA0V6R	Frontal Lobe, Temporal Lobe	Frontal Lobe, Temporal Lobe	Unavailable	yes	yes	darkcyan	(0, 139, 139)
dnt	PT_PAW18EK3	7316-1948-T-389292	7316-1948	Dysembryoplastic neuroepithelial tumor (DNET)		plgg-e.2	Reported Unknown	C457314	28	29	0	NA	Other	1	Solid Tissue	BS_M2MSWKBC;BS_KM2EX0K6	Temporal Lobe	Temporal Lobe	Unavailable	yes	yes	green	(0, 255, 0)
plgg	PT_VABP80N2	7316-1949-T-389307	7316-1949	Low-grade glioma/astrocytoma (WHO grade I/II)		plgg-e.2	Reported Unknown	C596550	306	66	0	LIVING	Other	1	Solid Tissue	BS_R913E3VB;BS_21RE8W46	Cerebellum/Posterior Fossa, Other locations NOS	Cerebellum/Posterior Fossa, Other locations NOS	Initial CNS Tumor	yes	yes	red	(255, 0, 0)
phgg	PT_Y5KY6KN9	7316-195-T-202630	7316-195	High-grade glioma/astrocytoma (WHO grade III/IV)		phgg-e.1	Not Hispanic or Latino	C56826	55	1505	9.2	DECEASED	White	1	Solid Tissue	BS_AYPBAHJ6;BS_4QW2S1Q8	Cerebellum/Posterior Fossa	Cerebellum/Posterior Fossa	Initial CNS Tumor	yes	yes	darkcyan	(0, 139, 139)
cranio	PT_WYR1DVHX	7316-1950-T-389324	7316-1950	Craniopharyngioma		cranio-e	Reported Unknown	C596796	87	24	0	LIVING	Other	1	Solid Tissue	BS_ACTR13BQ;BS_VNK9XYV9	Suprasellar/Hypothalamic/Pituitary	Suprasellar/Hypothalamic/Pituitary	Initial CNS Tumor	yes	yes	mediumpurple	(147, 112, 219)
gng	PT_4EDBZRM2	7316-1952-T-389352	7316-1952	Ganglioglioma		plgg-e.2	Reported Unknown	C596673	17	36	0	LIVING	Other	1	Solid Tissue	BS_9M49SGAQ;BS_RGSMX7QD	Cerebellum/Posterior Fossa	Cerebellum/Posterior Fossa	Initial CNS Tumor	yes	yes	olivedrab1	(192, 255, 62)
plgg	PT_JPWVCTAJ	7316-1953-T-389367	7316-1953	Low-grade glioma/astrocytoma (WHO grade I/II)		plgg-e.2	Reported Unknown	C597042	81	42	0	LIVING	Other	1	Solid Tissue	BS_6FV7BDE3;BS_R244Z0WX	Suprasellar/Hypothalamic/Pituitary	Suprasellar/Hypothalamic/Pituitary	Initial CNS Tumor	yes	yes	red	(255, 0, 0)
epmt	PT_BNARR0N6	7316-1954-T-389384	7316-1954	Ependymoma		epmt-e	Reported Unknown	C596919	123	23	5.47	LIVING	Other	1	Solid Tissue	BS_99PPRCW4;BS_196BBNEJ	Cerebellum/Posterior Fossa	Cerebellum/Posterior Fossa	Initial CNS Tumor	yes	yes	pink	(255, 192, 203)
epmt	PT_KVFS3Z2Q	7316-1955-T-389397	7316-1955	Ependymoma		epmt-e	Reported Unknown	C597165	123	24	1.57	LIVING	Other	1	Solid Tissue	BS_9JVGXA2W;BS_BJDNWMJH	Spinal Cord- Lumbar/Thecal Sac	Spinal Cord- Lumbar/Thecal Sac	Initial CNS Tumor	yes	yes	pink	(255, 192, 203)
phgg	PT_P2NGYMG5	7316-1956-T-389413	7316-1956	High-grade glioma/astrocytoma (WHO grade III/IV)		phgg-e.1	Reported Unknown	C597288	49	164	0	LIVING	Other	1	Solid Tissue	BS_230S192D;BS_GW0GKWMS	Cerebellum/Posterior Fossa	Cerebellum/Posterior Fossa	Initial CNS Tumor	yes	yes	darkcyan	(0, 139, 139)
plgg	PT_7JQ24F35	7316-1957-T-389427	7316-1957	Low-grade glioma/astrocytoma (WHO grade I/II)		plgg-e.2	Reported Unknown	C411189	11	37	19.13	LIVING	Other	3	Solid Tissue	BS_WD7AQV83;BS_1TPWFSK6	Basal Ganglia, Ventricles	Ventricles	Unavailable	yes	yes	red	(255, 0, 0)
plgg	PT_N9SG16EC	7316-1958-T-389443	7316-1958	Low-grade glioma/astrocytoma (WHO grade I/II)		plgg-e.2	Reported Unknown	C597657	107	25	0	LIVING	Other	1	Solid Tissue	BS_FHFVCQ41;BS_4Y6BCYK5	Cerebellum/Posterior Fossa	Cerebellum/Posterior Fossa	Initial CNS Tumor	yes	yes	red	(255, 0, 0)
rms	PT_69C7CBFW	7316-1959-T-389457	7316-1959	Rhabdomyosarcoma		gmn-e	Reported Unknown	C597534	85	45	0	LIVING	Other	1	Solid Tissue	BS_MJ8EGM54;BS_4JWBB28H	Other locations NOS	Other locations NOS	Initial CNS Tumor	yes	yes	gray	(190, 190, 190)
plgg	PT_Y8HSH496	7316-196-T-203061	7316-196	Low-grade glioma/astrocytoma (WHO grade I/II)		plgg-e.1	Not Hispanic or Latino	C60024	99	62	35.63	LIVING	Black or African American	1	Solid Tissue	BS_06GPPDHZ;BS_X0F9AYEC	Cerebellum/Posterior Fossa	Cerebellum/Posterior Fossa	Initial CNS Tumor	yes	yes	red	(255, 0, 0)
aptad	PT_124TTG01	7316-1960-T-389473	7316-1960	Adenoma		aptad-e	Reported Unknown	C597411	50	38	0	LIVING	Other	1	Solid Tissue	BS_85Y70BHE;BS_NDN62H0S	Suprasellar/Hypothalamic/Pituitary	Suprasellar/Hypothalamic/Pituitary	Initial CNS Tumor	yes	yes	gray	(190, 190, 190)
epmt	PT_EZW3S4F1	7316-1961-T-389487	7316-1961	Ependymoma		epmt-e	Reported Unknown	C654237	10	54	0	LIVING	Other	1	Solid Tissue	BS_QBZDQX7A;BS_KM00PY03	Cerebellum/Posterior Fossa	Cerebellum/Posterior Fossa	Initial CNS Tumor	yes	yes	pink	(255, 192, 203)
other	PT_WG5PHHSQ	7316-1962-T-389503	7316-1962	Other		gng-e.1	Reported Unknown	C654360	12	32	0	LIVING	Other	1	Solid Tissue	BS_N5VYY66W;BS_HCP5C912	Temporal Lobe	Temporal Lobe	Initial CNS Tumor	yes	yes	gray	(190, 190, 190)
plgg	PT_3CVMBGD7	7316-1963-T-389517	7316-1963	Low-grade glioma/astrocytoma (WHO grade I/II)		plgg-e.2	Reported Unknown	C654483	67	31	0	LIVING	Other	1	Solid Tissue	BS_49JD1V3S;BS_9SJWWYQ4	Cerebellum/Posterior Fossa	Cerebellum/Posterior Fossa	Initial CNS Tumor	yes	yes	red	(255, 0, 0)
gng	PT_R10BSB9F	7316-1965-T-389549	7316-1965	Ganglioglioma		gng-e.2	Reported Unknown	C654729	34	30	0	LIVING	Other	1	Solid Tissue	BS_C5RDMCCS;BS_55JW3HFM	Temporal Lobe	Temporal Lobe	Initial CNS Tumor	yes	yes	olivedrab1	(192, 255, 62)
rms	PT_1DRAVX4S	7316-1968-T-389592	7316-1968	Rhabdomyosarcoma		gmn-e	Reported Unknown	C655344	15	127	0	LIVING	Other	1	Solid Tissue	BS_GWPJKM7G;BS_Q9V7A95C	Other locations NOS	Other locations NOS	Initial CNS Tumor	yes	yes	gray	(190, 190, 190)
epmt	PT_MT27S7S4	7316-1969-T-389607	7316-1969	Ependymoma		phgg-e.1	Reported Unknown	C655098	93	256	0	LIVING	Other	1	Solid Tissue	BS_9GJHMA3J;BS_VJ2S5DVS	Ventricles	Ventricles	Initial CNS Tumor	yes	yes	pink	(255, 192, 203)
cpp	PT_AYZA2WCW	7316-197-T-203485	7316-197	Choroid plexus papilloma		cpp-e	Not Hispanic or Latino	C57072	17	50	59.87	LIVING	White	1	Solid Tissue	BS_0Q8G4N8H;BS_ZN8136D9	Ventricles	Ventricles	Initial CNS Tumor	yes	yes	black	(0, 0, 0)
dnt	PT_8CZ6ANE0	7316-1970-T-389624	7316-1970	Dysembryoplastic neuroepithelial tumor (DNET)		plgg-e.2	Reported Unknown	C655221	25	17	0	LIVING	Other	1	Solid Tissue	BS_4G9Y2VC6;BS_273HKCT4	Frontal Lobe	Frontal Lobe	Initial CNS Tumor	yes	yes	green	(0, 255, 0)
plgg	PT_9M4CQX3M	7316-1972-T-389653	7316-1972	Low-grade glioma/astrocytoma (WHO grade I/II)		plgg-e.2	Reported Unknown	C653991	94	45	0	LIVING	Other	1	Solid Tissue	BS_ZAH4FHV2;BS_ARBQDTT5	Cerebellum/Posterior Fossa	Cerebellum/Posterior Fossa	Initial CNS Tumor	yes	yes	red	(255, 0, 0)
plgg	PT_EF398HVC	7316-1975-T-389698	7316-1975	Low-grade glioma/astrocytoma (WHO grade I/II)		plgg-e.2	Reported Unknown	C704175	42	21	0	LIVING	Other	1	Solid Tissue	BS_1B4Q7CNG;BS_8J3B6ZB6	Cerebellum/Posterior Fossa	Cerebellum/Posterior Fossa	Initial CNS Tumor	yes	yes	red	(255, 0, 0)
plgg	PT_QT3MK7BZ	7316-1977-T-389729	7316-1977	Low-grade glioma/astrocytoma (WHO grade I/II)		plgg-e.2	Reported Unknown	C704298	75	19	0	LIVING	Other	1	Solid Tissue	BS_F9ZTZ4YS;BS_B6M763JS	Ventricles	Ventricles	Initial CNS Tumor	yes	yes	red	(255, 0, 0)
plgg	PT_7YGZ526E	7316-1978-T-389743	7316-1978	Low-grade glioma/astrocytoma (WHO grade I/II)		plgg-e.2	Reported Unknown	C704544	88	31	0	LIVING	Other	1	Solid Tissue	BS_4ZKN0WGS;BS_SXRS2P6T	Cerebellum/Posterior Fossa	Cerebellum/Posterior Fossa	Initial CNS Tumor	yes	yes	red	(255, 0, 0)
epmt	PT_3VCS1PPF	7316-198-T-203902	7316-198	Ependymoma		epmt-e	Not Hispanic or Latino	C47724	29	60	19.73	LIVING	Other	2	Solid Tissue	BS_B4P1NP87;BS_3X9WMZGJ	Occipital Lobe, Other locations NOS, Parietal Lobe	Cerebellum/Posterior Fossa, Spinal Cord- Cervical, Spinal Cord- Lumbar/Thecal Sac, Spinal Cord- Thoracic	Initial CNS Tumor	yes	yes	pink	(255, 192, 203)
pnet	PT_0T2EWNYR	7316-1981-T-389787	7316-1981	Supratentorial or Spinal Cord PNET		atrt-e	Reported Unknown	C704667	21	48	0	LIVING	Other	1	Solid Tissue	BS_AHT9PKVE;BS_7BW0YRPY	Cerebellum/Posterior Fossa	Cerebellum/Posterior Fossa	Initial CNS Tumor	yes	yes	peachpuff	(255, 218, 185)
schw	PT_8WNA6M94	7316-1983-T-389817	7316-1983	Schwannoma		schw-e	Reported Unknown	C704790	13	29	0	LIVING	Other	1	Solid Tissue	BS_090GV72Q;BS_HBJZR69P	Spine NOS	Spine NOS	Initial CNS Tumor	yes	yes	lightblue	(173, 216, 230)
gng	PT_NPHZQW6A	7316-1985-T-389847	7316-1985	Ganglioglioma		gng-e.1	Reported Unknown	C705405	12	39	0	LIVING	Other	1	Solid Tissue	BS_B6KCJF2B;BS_7N0B2CY1	Temporal Lobe	Temporal Lobe	Initial CNS Tumor	yes	yes	olivedrab1	(192, 255, 62)
mng	PT_M0FVZ88D	7316-1986-T-389864	7316-1986	Meningioma		mng-e	Reported Unknown	C705036	102	39	245.27	LIVING	Other	1	Solid Tissue	BS_JNS7Q60A;BS_THSPSG2Z	Cerebellum/Posterior Fossa	Cerebellum/Posterior Fossa	Unavailable	yes	yes	darkorange	(255, 140, 0)
schw	PT_NMZBRFYS	7316-1987-T-389879	7316-1987	Schwannoma		schw-e	Reported Unknown	C705528	10	23	26.13	LIVING	Other	1	Solid Tissue	BS_BD4RQ1G0;BS_M9C4RY4P	Other locations NOS	Other locations NOS	Unavailable	yes	yes	lightblue	(173, 216, 230)
plgg	PT_3RN24N9X	7316-20-T-15915	7316-20	Low-grade glioma/astrocytoma (WHO grade I/II)		plgg-e.2	Not Hispanic or Latino	C22509	17	28	25.03	LIVING	White	1	Solid Tissue	BS_VW96PFKQ;BS_NRFQEQKP	Cerebellum/Posterior Fossa	Cerebellum/Posterior Fossa	Initial CNS Tumor	yes	yes	red	(255, 0, 0)
gng	PT_CGWPWSXM	7316-2005-T-391836	7316-2005	Ganglioglioma		gng-e.1	Not Hispanic or Latino	C412542	8	20	23.73	LIVING	White	1	Solid Tissue	BS_9W6FK6X4;BS_QF5VVZX5	Temporal Lobe	Temporal Lobe	Initial CNS Tumor	yes	yes	olivedrab1	(192, 255, 62)
plgg	PT_XNMKQ4MR	7316-2006-T-391850	7316-2006	Low-grade glioma/astrocytoma (WHO grade I/II)		plgg-e.2	Not Hispanic or Latino	C412665	40	33	37.97	LIVING	White	1	Solid Tissue	BS_8EB1S8MK;BS_CTR5X93B	Cerebellum/Posterior Fossa	Cerebellum/Posterior Fossa	Initial CNS Tumor	yes	yes	red	(255, 0, 0)
other	PT_HQ89KPKT	7316-202-T-205605	7316-202	Other	Ganglioneuroma of spine, WHO probably grade1, History: epidural tumor	mixed.2	Not Hispanic or Latino	C47601	11	46	1.1	LIVING	White	1	Solid Tissue	BS_R1RMKH1B;BS_6R7SFVV2	Other locations NOS, Spine NOS	Other locations NOS, Spine NOS	Initial CNS Tumor	yes	yes	gray	(190, 190, 190)
phgg	PT_RSDTCFDA	7316-204-T	7316-204	High-grade glioma/astrocytoma (WHO grade III/IV)		phgg-e.2	Not Hispanic or Latino	C57441	48	71	12	DECEASED	White	1	Solid Tissue	BS_SK4H5MJQ;BS_NPA6CZQF	Frontal Lobe	Frontal Lobe	Initial CNS Tumor	yes	yes	darkcyan	(0, 139, 139)
cranio	PT_VT6PJVQN	7316-205-T-211762	7316-205	Craniopharyngioma		cranio-e	Not Hispanic or Latino	C57933	14	46	36.07	LIVING	White	1	Solid Tissue	BS_XDY9BYRK;BS_D5NQV7N5	Suprasellar/Hypothalamic/Pituitary	Suprasellar/Hypothalamic/Pituitary	Initial CNS Tumor	yes	yes	mediumpurple	(147, 112, 219)
plgg	PT_KXB1PJV0	7316-206-T-212179	7316-206	Low-grade glioma/astrocytoma (WHO grade I/II)		plgg-e.2	Not Hispanic or Latino	C58179	46	13	24.63	LIVING	Black or African American	1	Solid Tissue	BS_6Q9PMNWY;BS_3Q0GTSYH	Cerebellum/Posterior Fossa	Cerebellum/Posterior Fossa	Initial CNS Tumor	yes	yes	red	(255, 0, 0)
phgg	PT_8GN3TQRM	7316-2069-T-407398	7316-2069	High-grade glioma/astrocytoma (WHO grade III/IV)		phgg-e.1	Not Hispanic or Latino	C417831	68	328	31.9	DECEASED	Asian	3	Solid Tissue	BS_QQP17PDQ;BS_WAXJY4XQ	Parietal Lobe, Temporal Lobe	Parietal Lobe	Recurrence	yes	yes	darkcyan	(0, 139, 139)
plgg	PT_FXPJM0MW	7316-207-T-212603	7316-207	Low-grade glioma/astrocytoma (WHO grade I/II)		plgg-e.2	Not Hispanic or Latino	C58056	19	911	47.27	LIVING	Other	1	Solid Tissue	BS_WQ19Z6MD;BS_RRAEQZ97	Cerebellum/Posterior Fossa	Cerebellum/Posterior Fossa	Initial CNS Tumor	yes	yes	red	(255, 0, 0)
mng	PT_J4MWGQFQ	7316-2071-T-407424	7316-2071	Meningioma		mng-e	Not Hispanic or Latino	C418077	152	24	0	LIVING	Other	1	Solid Tissue	BS_E8SJ36A6;BS_Q2T9ZRM0	Temporal Lobe	Temporal Lobe	Initial CNS Tumor	yes	yes	darkorange	(255, 140, 0)
plgg	PT_N3HVMV06	7316-2075-T-407476	7316-2075	Low-grade glioma/astrocytoma (WHO grade I/II)		plgg-e.3	Not Hispanic or Latino	C451533	13	62	45.33	LIVING	White	1	Solid Tissue	BS_SD28E0SC;BS_YCREDZTJ	Frontal Lobe	Frontal Lobe	Initial CNS Tumor	yes	yes	red	(255, 0, 0)
epmt	PT_W17NV5YG	7316-2079-T-407528	7316-2079	Ependymoma		epmt-e	Hispanic or Latino	C452271	42	50	42.87	LIVING	White	2	Solid Tissue	BS_FVPMPMRJ;BS_V4W81SFC	Parietal Lobe	Other locations NOS	Initial CNS Tumor	yes	yes	pink	(255, 192, 203)
schw	PT_RM9AZ7A8	7316-2084-T-407593	7316-2084	Schwannoma		schw-e	Reported Unknown	C518199	59	40	0	LIVING	White	1	Solid Tissue	BS_SYWRCE3Z;BS_1SVVER1H	Suprasellar/Hypothalamic/Pituitary	Suprasellar/Hypothalamic/Pituitary	Initial CNS Tumor	yes	yes	lightblue	(173, 216, 230)
phgg	PT_3CHB9PK5	7316-2085-T-407606	7316-2085	High-grade glioma/astrocytoma (WHO grade III/IV)		epmt-e	Not Hispanic or Latino	C102951	12763	68	18.23	DECEASED	White	2	Solid Tissue	BS_8AY2GM4G;BS_G3RJTBZD	Frontal Lobe	Frontal Lobe	Progressive	yes	yes	darkcyan	(0, 139, 139)
nfib	PT_GBDYKSPY	7316-209-T-213027	7316-209	Neurofibroma/Plexiform		nfib-e	Not Hispanic or Latino	C57687	111	93	135.1	LIVING	White	1	Solid Tissue	BS_KV3XF9WV;BS_69V8P8A0	Spinal Cord- Cervical, Spinal Cord- Lumbar/Thecal Sac, Spinal Cord- Thoracic	Spinal Cord- Cervical, Spinal Cord- Lumbar/Thecal Sac, Spinal Cord- Thoracic	Second Malignancy	yes	yes	yellow	(255, 255, 0)
atrt	PT_T5KEXCK7	7316-2090-T-407671	7316-2090	Atypical Teratoid Rhabdoid Tumor (ATRT)		atrt-e	Not Hispanic or Latino	C558912	188	18	7.63	DECEASED	Other	1	Solid Tissue	BS_19EJ85F8;BS_T46VJF9T	Brain Stem- Pons, Cerebellum/Posterior Fossa	Brain Stem- Pons, Cerebellum/Posterior Fossa	Initial CNS Tumor	yes	yes	maroon	(176, 48, 96)
phgg	PT_8GN3TQRM	7316-2091-T-407684	7316-2091	High-grade glioma/astrocytoma (WHO grade III/IV)		phgg-e.1	Not Hispanic or Latino	C417831	91	339	31.9	DECEASED	Asian	3	Solid Tissue	BS_RXSBJ929;BS_WJ9H4NZZ	Parietal Lobe, Temporal Lobe	Parietal Lobe, Temporal Lobe	Progressive	yes	yes	darkcyan	(0, 139, 139)
phgg	PT_2WVW55DA	7316-2092-T-407697	7316-2092	High-grade glioma/astrocytoma (WHO grade III/IV)		phgg-e.2	Not Hispanic or Latino	C103566	59	37	44.93	DECEASED	White	4	Solid Tissue	BS_M28HG0NT;BS_M7HCF7DW	Parietal Lobe	Parietal Lobe	Progressive	yes	yes	darkcyan	(0, 139, 139)
plgg	PT_VJ0M4E8Y	7316-2099-T-407788	7316-2099	Low-grade glioma/astrocytoma (WHO grade I/II)		plgg-e.1	Not Hispanic or Latino	C581913	124	32	0	LIVING	White	1	Solid Tissue	BS_FFD25TTK;BS_CGB2WS2A	Cerebellum/Posterior Fossa	Cerebellum/Posterior Fossa	Initial CNS Tumor	yes	yes	red	(255, 0, 0)
phgg	PT_2WVW55DA	7316-2100-T-407801	7316-2100	High-grade glioma/astrocytoma (WHO grade III/IV)		phgg-e.2	Not Hispanic or Latino	C103566	31	52	44.93	DECEASED	White	4	Solid Tissue	BS_RG6JK7ZN;BS_CXVGG342	Parietal Lobe	Parietal Lobe	Progressive	yes	yes	darkcyan	(0, 139, 139)
epmt	PT_W17NV5YG	7316-2106-T-407879	7316-2106	Ependymoma		gng-e.1	Hispanic or Latino	C452271	96	26	42.87	LIVING	White	2	Solid Tissue	BS_B4DY7ET3;BS_TCGEZJ5F	Parietal Lobe	Parietal Lobe	Initial CNS Tumor	yes	yes	pink	(255, 192, 203)
mbl	PT_RFB07MZS	7316-2107-T-407892	7316-2107	Medulloblastoma		mbl-e	Hispanic or Latino	C602700	36	87	25.7	LIVING	Other	1	Solid Tissue	BS_N4B3WB8W;BS_TZVFR600	Cerebellum/Posterior Fossa, Ventricles	Cerebellum/Posterior Fossa, Ventricles	Initial CNS Tumor	yes	yes	gold	(255, 215, 0)
epmt	PT_ZD45GXZ0	7316-2109-T-407918	7316-2109	Ependymoma		epmt-e	Reported Unknown	C602946	84	39	67.4	LIVING	Other	1	Solid Tissue	BS_J33YVP27;BS_NH7K4CD9	Cerebellum/Posterior Fossa	Cerebellum/Posterior Fossa	Progressive	yes	yes	pink	(255, 192, 203)
atrt	PT_RJ1TJ2KH	7316-2110-T-407931	7316-2110	Atypical Teratoid Rhabdoid Tumor (ATRT)		atrt-e	Not Hispanic or Latino	C603069	85	13	47.67	LIVING	White	2	Solid Tissue	BS_6GN1FGTB;BS_4E1G7E3G	Cerebellum/Posterior Fossa	Cerebellum/Posterior Fossa	Initial CNS Tumor	yes	yes	maroon	(176, 48, 96)
epmt	PT_T4VKB29K	7316-2125-T-408126	7316-2125	Ependymoma		epmt-e	Not Hispanic or Latino	C427671	178	30	15.87	LIVING	Black or African American	1	Solid Tissue	BS_MFTAVQ5C;BS_8ZP3CBQA	Cerebellum/Posterior Fossa	Cerebellum/Posterior Fossa	Initial CNS Tumor	yes	yes	pink	(255, 192, 203)
mbl	PT_D7KMPYTZ	7316-2133-T-408231	7316-2133	Medulloblastoma		mbl-e	Not Hispanic or Latino	C522504	28	25	51.8	LIVING	Asian	1	Solid Tissue	BS_P3P96WCD;BS_77317DY4	Cerebellum/Posterior Fossa	Cerebellum/Posterior Fossa	Initial CNS Tumor	yes	yes	gold	(255, 215, 0)
epmt	PT_S4H6KA09	7316-2134-T-408244	7316-2134	Ependymoma		mixed.1	Not Hispanic or Latino	C522750	21	147	43.13	LIVING	White	1	Solid Tissue	BS_K6A9Z04J;BS_07ANYSYQ	Frontal Lobe	Frontal Lobe	Initial CNS Tumor	yes	yes	pink	(255, 192, 203)
plgg	PT_NA8NZ0BN	7316-2135-T-408257	7316-2135	Low-grade glioma/astrocytoma (WHO grade I/II)		mixed.1	Not Hispanic or Latino	C522627	18	104	46.7	LIVING	White	1	Solid Tissue	BS_B6K0N6HS;BS_YEQVW4ND	Frontal Lobe	Frontal Lobe	Initial CNS Tumor	yes	yes	red	(255, 0, 0)
epmt	PT_S8E3281G	7316-2138-T-409090	7316-2138	Ependymoma		epmt-e	Not Hispanic or Latino	C466416	55	32	32	LIVING	Black or African American	1	Solid Tissue	BS_55N7KFHW;BS_TNRHHYNC	Spinal Cord- Cervical	Spinal Cord- Cervical	Initial CNS Tumor	yes	yes	pink	(255, 192, 203)
other	PT_DEKWG1QG	7316-2139-T-409104	7316-2139	Other	Other: osteoblastoma; other: bone; instraspinal tumor, disignated "sacral osteoblastoma"	mixed.2	Not Hispanic or Latino	C445014	15	45	0.77	LIVING	White	1	Solid Tissue	BS_CXN0498B;BS_9XWJ88Q1	Other locations NOS	Other locations NOS	Initial CNS Tumor	yes	yes	gray	(190, 190, 190)
mng	PT_976P4557	7316-214-T-225288	7316-214	Meningioma		gng-e.1	Not Hispanic or Latino	C61500	159	158	12.4	LIVING	White	1	Solid Tissue	BS_6HE8H9HY;BS_398KYV92	Frontal Lobe	Frontal Lobe	Initial CNS Tumor	yes	yes	darkorange	(255, 140, 0)
phgg	PT_QDGVJKE0	7316-2140-T-409120	7316-2140	High-grade glioma/astrocytoma (WHO grade III/IV)		phgg-e.2	Not Hispanic or Latino	C466170	62	313	17.37	DECEASED	White	1	Solid Tissue	BS_EP25TTAG;BS_A0DYVX9J	Frontal Lobe	Frontal Lobe	Progressive	yes	yes	darkcyan	(0, 139, 139)
atrt	PT_WG2Z95B5	7316-2141-T-446716	7316-2141	Atypical Teratoid Rhabdoid Tumor (ATRT)		atrt-e	Not Hispanic or Latino	C466293	21	38	34.07	LIVING	White	1	Solid Tissue	BS_8WJR4AA3;BS_MMNRZ1EQ	Parietal Lobe, Temporal Lobe	Parietal Lobe, Temporal Lobe	Initial CNS Tumor	yes	yes	maroon	(176, 48, 96)
mng	PT_JXSDFPNM	7316-2142-T-409149	7316-2142	Meningioma		mng-e	Not Hispanic or Latino	C624963	24	74	153.63	LIVING	White	1	Solid Tissue	BS_F5641KTR;BS_MM20BVW9	Meninges/Dura	Meninges/Dura	Second Malignancy	yes	yes	darkorange	(255, 140, 0)
epmt	PT_EG7PH32E	7316-2144-T-409180	7316-2144	Ependymoma		epmt-e	Not Hispanic or Latino	C476010	75	51	61.83	LIVING	White	1	Solid Tissue	BS_2P7MJGM7;BS_SAA624A4	Spinal Cord- Lumbar/Thecal Sac, Spinal Cord- Thoracic	Spinal Cord- Lumbar/Thecal Sac, Spinal Cord- Thoracic	Initial CNS Tumor	yes	yes	pink	(255, 192, 203)
phgg	PT_MDWPRDBT	7316-2146-T-409210	7316-2146	High-grade glioma/astrocytoma (WHO grade III/IV)		epmt-e	Not Hispanic or Latino	C271092	34	206	41.67	DECEASED	White	4	Solid Tissue	BS_D368BNRD;BS_H0QWRJE2	Cerebellum/Posterior Fossa, Temporal Lobe, Thalamus	Cerebellum/Posterior Fossa, Frontal Lobe	Progressive	yes	yes	darkcyan	(0, 139, 139)
plgg	PT_Y572BRC1	7316-2147-T-409224	7316-2147	Low-grade glioma/astrocytoma (WHO grade I/II)		plgg-e.2	Not Hispanic or Latino	C136161	155	35	187.07	LIVING	White	3	Solid Tissue	BS_JA3XXP1Y;BS_EN2VK7NY	Optic Pathway, Suprasellar/Hypothalamic/Pituitary, Temporal Lobe	Optic Pathway, Suprasellar/Hypothalamic/Pituitary, Temporal Lobe	Progressive	yes	yes	red	(255, 0, 0)
mng	PT_82MX6J77	7316-2148-T-409241	7316-2148	Meningioma		mng-e	Not Hispanic or Latino	C21402	48	106	106.57	LIVING	White	2	Solid Tissue	BS_P42V737Y;BS_JAEM78XS	Frontal Lobe	Frontal Lobe	Second Malignancy	yes	yes	darkorange	(255, 140, 0)
gmn	PT_5X061J42	7316-2149-T-409254	7316-2149	Germinoma		gmn-e	Not Hispanic or Latino	C520782	153	63	31.27	LIVING	White	1	Solid Tissue	BS_Z5VJCFNP;BS_VXHWZJDC	Optic Pathway, Pineal Gland, Suprasellar/Hypothalamic/Pituitary	Optic Pathway, Pineal Gland, Suprasellar/Hypothalamic/Pituitary	Initial CNS Tumor	yes	yes	darkkhaki	(189, 183, 107)
other	PT_YY7CRV21	7316-215-T-225301	7316-215	Dysplasia/Gliosis		mixed.1	Not Hispanic or Latino	C64944	45	37	14.53	LIVING	White	1	Solid Tissue	BS_FG649AWK;BS_Z2NWPQKF	Temporal Lobe	Temporal Lobe	Initial CNS Tumor	yes	yes	gray	(190, 190, 190)
es	PT_PJFTMJ6H	7316-2150-T-409270	7316-2150	Ewing's Sarcoma		es-e	Not Hispanic or Latino	C581175	24	33	27.67	DECEASED	Other	1	Solid Tissue	BS_SSYNTXDC;BS_WJGFDRWK	Cerebellum/Posterior Fossa	Cerebellum/Posterior Fossa	Initial CNS Tumor	yes	yes	wheat3	(205, 186, 150)
phgg	PT_HNZNZ635	7316-2151-T-409284	7316-2151	High-grade glioma/astrocytoma (WHO grade III/IV)		epmt-e	Hispanic or Latino	C801468	88	111	17.17	LIVING	White	1	Solid Tissue	BS_SKRY0BJ4;BS_49BQS7Z6	Thalamus	Thalamus	Progressive	yes	yes	darkcyan	(0, 139, 139)
phgg	PT_7FZ8SE69	7316-2152-T-409299	7316-2152	High-grade glioma/astrocytoma (WHO grade III/IV)		phgg-e.2	Not Hispanic or Latino	C524349	61	642	16.07	DECEASED	White	1	Solid Tissue	BS_KHSYAB3J;BS_4B0BAVTX	Optic Pathway, Suprasellar/Hypothalamic/Pituitary, Thalamus	Optic Pathway, Suprasellar/Hypothalamic/Pituitary, Thalamus	Initial CNS Tumor	yes	yes	darkcyan	(0, 139, 139)
sarcnos	PT_ZCXS29JJ	7316-2153-T-429732	7316-2153	Sarcoma		mixed.2	Not Hispanic or Latino	C565308	33	292	35.03	LIVING	White	1	Solid Tissue	BS_VF099E8S;BS_AZN38B7V	Temporal Lobe	Temporal Lobe	Initial CNS Tumor	yes	yes	gray	(190, 190, 190)
plgg	PT_2ECVKTTQ	7316-2154-T-409331	7316-2154	Low-grade glioma/astrocytoma (WHO grade I/II)		plgg-e.3	Not Hispanic or Latino	C38868	19	73	201.17	LIVING	White	2	Solid Tissue	BS_ERMGD2N5;BS_6P50QTPP	Temporal Lobe	Temporal Lobe	Recurrence	yes	yes	red	(255, 0, 0)
mbl	PT_DFXQFYPV	7316-2155-T-409344	7316-2155	Medulloblastoma		mbl-e	Not Hispanic or Latino	C692613	23	43	24	LIVING	White	1	Solid Tissue	BS_DJEVCH34;BS_HF3RNN2T	Cerebellum/Posterior Fossa, Suprasellar/Hypothalamic/Pituitary	Cerebellum/Posterior Fossa, Suprasellar/Hypothalamic/Pituitary	Initial CNS Tumor	yes	yes	gold	(255, 215, 0)
epmt	PT_VBVZ2NAR	7316-2156-T-409359	7316-2156	Ependymoma		epmt-e	Not Hispanic or Latino	C584373	641	1407	10.07	LIVING	Other	1	Solid Tissue	BS_9ZFXXJPK;BS_N5DVEJXT	Brain Stem- Midbrain/Tectum	Brain Stem- Midbrain/Tectum	Initial CNS Tumor	yes	yes	pink	(255, 192, 203)
cranio	PT_S2ASFBP7	7316-2157-T-409376	7316-2157	Craniopharyngioma		cranio-e	Not Hispanic or Latino	C579945	15	40	25.43	LIVING	Black or African American	1	Solid Tissue	BS_969K7ZM1;BS_A7MC2KR2	Suprasellar/Hypothalamic/Pituitary	Suprasellar/Hypothalamic/Pituitary	Initial CNS Tumor	yes	yes	mediumpurple	(147, 112, 219)
cranio	PT_0CRPE7YP	7316-2158-T-409391	7316-2158	Craniopharyngioma		mixed.1	Not Hispanic or Latino	C564693	8	16	37.3	LIVING	White	1	Solid Tissue	BS_YPCTK927;BS_R7HZCZ8B	Suprasellar/Hypothalamic/Pituitary	Suprasellar/Hypothalamic/Pituitary	Initial CNS Tumor	yes	yes	mediumpurple	(147, 112, 219)
schw	PT_ATS9XDJ5	7316-2159-T-434270	7316-2159	Schwannoma		schw-e	Not Hispanic or Latino	C623733	12	18	59.13	LIVING	Black or African American	1	Solid Tissue	BS_R1ZBTEAG;BS_JK0VPG1T	Other locations NOS	Other locations NOS	Recurrence	yes	yes	lightblue	(173, 216, 230)
nfib	PT_KCTZZA3G	7316-216-T-225313	7316-216	Neurofibroma/Plexiform		nfib-e	Not Hispanic or Latino	C65067	146	93	59.57	LIVING	Black or African American	2	Solid Tissue	BS_EDCQ4M0R;BS_TAHV8N04	Spinal Cord- Thoracic	Spinal Cord- Thoracic	Initial CNS Tumor	yes	yes	yellow	(255, 255, 0)
nfib	PT_K8ZV7APT	7316-2166-T-425629	7316-2166	Neurofibroma/Plexiform		nfib-e	Not Hispanic or Latino	C15129	152	50	175.17	LIVING	Black or African American	4	Solid Tissue	BS_C6NB914B;BS_FQX1PRAJ	Other locations NOS	Other locations NOS	Progressive	yes	yes	yellow	(255, 255, 0)
plgg	PT_TS0FW57Z	7316-2167-T-425644	7316-2167	Low-grade glioma/astrocytoma (WHO grade I/II)		plgg-e.2	Not Hispanic or Latino	C580068	18	15	21.63	LIVING	White	1	Solid Tissue	BS_Q0XBZP88;BS_1ZVXF5FE	Cerebellum/Posterior Fossa	Cerebellum/Posterior Fossa	Initial CNS Tumor	yes	yes	red	(255, 0, 0)
mbl	PT_JEA0AEMZ	7316-2169-T-425675	7316-2169	Medulloblastoma		mbl-e	Not Hispanic or Latino	C584619	20	60	34.8	LIVING	White	1	Solid Tissue	BS_ASXY97FK;BS_W311713R	Cerebellum/Posterior Fossa	Cerebellum/Posterior Fossa	Initial CNS Tumor	yes	yes	gold	(255, 215, 0)
plgg	PT_94EHCMXA	7316-217-T	7316-217	Low-grade glioma/astrocytoma (WHO grade I/II)		mixed.1	Not Hispanic or Latino	C66420	10	40	35.53	LIVING	White	1	Solid Tissue	BS_S88G7BXH;BS_V7BJM89K	Temporal Lobe	Temporal Lobe	Progressive	yes	yes	red	(255, 0, 0)
epmt	PT_625X34JX	7316-2170-T-425688	7316-2170	Ependymoma		epmt-e	Reported Unknown	C584496	63	33	20.53	LIVING	Other	1	Solid Tissue	BS_6FYTRKJJ;BS_TBWYAFSM	Spinal Cord- Lumbar/Thecal Sac, Spinal Cord- Thoracic	Spinal Cord- Lumbar/Thecal Sac, Spinal Cord- Thoracic	Initial CNS Tumor	yes	yes	pink	(255, 192, 203)
epm	PT_HXDCHQ9Y	7316-2171-T-425703	7316-2171	Subependymal Giant Cell Astrocytoma (SEGA)		plgg-e.2	Not Hispanic or Latino	C609465	19	21	0	LIVING	Black or African American	1	Solid Tissue	BS_WEGGXVYA;BS_3EVSN5QD	Ventricles	Ventricles	Initial CNS Tumor	yes	yes	gray	(190, 190, 190)
plgg	PT_MPRBGGEJ	7316-2172-T-456310	7316-2172	Low-grade glioma/astrocytoma (WHO grade I/II)		plgg-e.2	Not Hispanic or Latino	C584742	14	26	0	LIVING	Black or African American	1	Solid Tissue	BS_KYG3H6C6;BS_S50KQEXV	Cerebellum/Posterior Fossa	Cerebellum/Posterior Fossa	Initial CNS Tumor	yes	yes	red	(255, 0, 0)
plgg	PT_6VJ5PNKS	7316-2174-T-425750	7316-2174	Low-grade glioma/astrocytoma (WHO grade I/II)		plgg-e.1	Not Hispanic or Latino	C584865	87	5	37.73	LIVING	White	1	Solid Tissue	BS_JJWC13GG;BS_T2QPMZCM	Cerebellum/Posterior Fossa	Cerebellum/Posterior Fossa	Initial CNS Tumor	yes	yes	red	(255, 0, 0)
phgg	PT_VAJN5QP8	7316-2176-T-425778	7316-2176	High-grade glioma/astrocytoma (WHO grade III/IV)		plgg-e.2	Not Hispanic or Latino	C624225	13	44	25.13	LIVING	White	1	Solid Tissue	BS_KSHETTQC;BS_0C7VZC0A	Basal Ganglia, Optic Pathway, Temporal Lobe, Ventricles	Basal Ganglia, Optic Pathway, Temporal Lobe, Ventricles	Initial CNS Tumor	yes	yes	darkcyan	(0, 139, 139)
mng	PT_ECBD1D5J	7316-2177-T-425795	7316-2177	Meningioma		mng-e	Not Hispanic or Latino	C609588	13	24	16.8	LIVING	Black or African American	1	Solid Tissue	BS_84AQCZE4;BS_JGPR9SR2	Ventricles	Ventricles	Initial CNS Tumor	yes	yes	darkorange	(255, 140, 0)
mbl	PT_9YMRNZHH	7316-2178-T-425810	7316-2178	Medulloblastoma		mbl-e	Not Hispanic or Latino	C623979	59	168	13.6	DECEASED	White	1	Solid Tissue	BS_F8KR1QWE;BS_9NZ2D6AD	Cerebellum/Posterior Fossa	Cerebellum/Posterior Fossa	Initial CNS Tumor	yes	yes	gold	(255, 215, 0)
other	PT_AXVH36AM	7316-2180-T-425838	7316-2180	Other	Spinal tumor, biopsy; mesenchymal chondrosarcoma; tumor composed of sheets and occasional nests of small round blue cells; small foci of chonromyxoid matrix are noted	gmn-e	Not Hispanic or Latino	C624102	134	102	22.47	LIVING	White	1	Solid Tissue	BS_ZPF89720;BS_1XJ73KBQ	Spinal Cord- Thoracic	Spinal Cord- Thoracic	Initial CNS Tumor	yes	yes	gray	(190, 190, 190)
atrt	PT_GH693TT8	7316-2181-T-425854	7316-2181	Atypical Teratoid Rhabdoid Tumor (ATRT)		atrt-e	Not Hispanic or Latino	C607743	82	9	32.9	LIVING	White	1	Solid Tissue	BS_NDSWS9TS;BS_KXCY5BN5	Cerebellum/Posterior Fossa, Spinal Cord- Cervical, Spinal Cord- Lumbar/Thecal Sac, Spinal Cord- Thoracic	Cerebellum/Posterior Fossa, Spinal Cord- Cervical, Spinal Cord- Lumbar/Thecal Sac, Spinal Cord- Thoracic	Initial CNS Tumor	yes	yes	maroon	(176, 48, 96)
epmt	PT_V0X73HEQ	7316-2182-T-425868	7316-2182	Ependymoma		epmt-e	Not Hispanic or Latino	C609711	85	28	20.5	DECEASED	White	1	Solid Tissue	BS_GMQZNQH8;BS_34201DKZ	Cerebellum/Posterior Fossa, Spinal Cord- Cervical	Cerebellum/Posterior Fossa, Spinal Cord- Cervical	Initial CNS Tumor	yes	yes	pink	(255, 192, 203)
cranio	PT_2BTC5TEN	7316-2183-T-425884	7316-2183	Craniopharyngioma		cranio-e	Not Hispanic or Latino	C625947	30	32	32.1	LIVING	Other	1	Solid Tissue	BS_AQQY8HMR;BS_FRZ76GEG	Suprasellar/Hypothalamic/Pituitary	Suprasellar/Hypothalamic/Pituitary	Initial CNS Tumor	yes	yes	mediumpurple	(147, 112, 219)
plgg	PT_1J2DT6MM	7316-2184-T-425899	7316-2184	Low-grade glioma/astrocytoma (WHO grade I/II)		plgg-e.2	Not Hispanic or Latino	C623856	15	26	23.7	LIVING	White	1	Solid Tissue	BS_THH0CE5A;BS_GHNJ4CYC	Cerebellum/Posterior Fossa	Cerebellum/Posterior Fossa	Initial CNS Tumor	yes	yes	red	(255, 0, 0)
atrt	PT_XTVQB9S4	7316-2186-T-425928	7316-2186	Atypical Teratoid Rhabdoid Tumor (ATRT)		atrt-e	Hispanic or Latino	C626070	120	44	11.6	DECEASED	Other	2	Solid Tissue	BS_NXZSD2KK;BS_6G6C7VPX	Basal Ganglia, Temporal Lobe	Frontal Lobe, Meninges/Dura, Parietal Lobe, Spinal Cord- Cervical, Spinal Cord- Lumbar/Thecal Sac, Spinal Cord- Thoracic, Temporal Lobe, Ventricles	Initial CNS Tumor	yes	yes	maroon	(176, 48, 96)
atrt	PT_HVZTF42R	7316-2187-T-425944	7316-2187	Atypical Teratoid Rhabdoid Tumor (ATRT)		mixed.2	Not Hispanic or Latino	C626193	48	47	12.07	DECEASED	Black or African American	1	Solid Tissue	BS_53TV75NN;BS_850BAHH9	Frontal Lobe, Parietal Lobe, Temporal Lobe	Frontal Lobe, Parietal Lobe, Temporal Lobe	Initial CNS Tumor	yes	yes	maroon	(176, 48, 96)
phgg	PT_VTM2STE3	7316-2189-T-425973	7316-2189	High-grade glioma/astrocytoma (WHO grade III/IV)		phgg-e.2	Not Hispanic or Latino	C641691	10953	121	9.97	LIVING	White	1	Solid Tissue	BS_02YBZSBY;BS_HJRTC9JQ	Frontal Lobe, Parietal Lobe, Temporal Lobe	Frontal Lobe, Parietal Lobe, Temporal Lobe	Progressive	yes	yes	darkcyan	(0, 139, 139)
mbl	PT_5F4N0CAP	7316-219-T-225348	7316-219	Medulloblastoma		mbl-e	Not Hispanic or Latino	C67527	63	61	1.4	LIVING	White	1	Solid Tissue	BS_G12HNXYX;BS_JTMXAMB7	Cerebellum/Posterior Fossa	Cerebellum/Posterior Fossa	Initial CNS Tumor	yes	yes	gold	(255, 215, 0)
mng	PT_CX58G6P6	7316-2191-T-426004	7316-2191	Meningioma		mng-e	Not Hispanic or Latino	C641814	40	108	26.53	LIVING	Other	1	Solid Tissue	BS_X6361T19;BS_KF0ZXDER	Meninges/Dura, Optic Pathway	Meninges/Dura, Optic Pathway	Initial CNS Tumor	yes	yes	darkorange	(255, 140, 0)
plgg	PT_Y572BRC1	7316-2193-T-426035	7316-2193	Low-grade glioma/astrocytoma (WHO grade I/II)		plgg-e.2	Not Hispanic or Latino	C136161	8	28	187.07	LIVING	White	3	Solid Tissue	BS_J037K4BM;BS_S4V9E1XJ	Optic Pathway, Suprasellar/Hypothalamic/Pituitary, Temporal Lobe	Optic Pathway, Suprasellar/Hypothalamic/Pituitary, Temporal Lobe	Progressive	yes	yes	red	(255, 0, 0)
plgg	PT_DQ3ZCHB6	7316-2195-T-426065	7316-2195	Low-grade glioma/astrocytoma (WHO grade I/II)		gng-e.1	Not Hispanic or Latino	C650178	27	53	14.57	LIVING	White	1	Solid Tissue	BS_PMSZKZP7;BS_258RRGDM	Temporal Lobe	Temporal Lobe	Initial CNS Tumor	yes	yes	red	(255, 0, 0)
mbl	PT_T93J9EGZ	7316-2196-T-430364	7316-2196	Medulloblastoma		mbl-e	Not Hispanic or Latino	C553131	65	46	48.57	LIVING	Black or African American	1	Solid Tissue	BS_3J4T2YYW;BS_VWT5YNJY	Cerebellum/Posterior Fossa, Ventricles	Cerebellum/Posterior Fossa, Ventricles	Initial CNS Tumor	yes	yes	gold	(255, 215, 0)
plgg	PT_N9CGVG02	7316-2197-T-430377	7316-2197	Low-grade glioma/astrocytoma (WHO grade I/II)		plgg-e.2	Not Hispanic or Latino	C551532	48	24	36.93	LIVING	Black or African American	1	Solid Tissue	BS_ABENB1H2;BS_V89HGTET	Brain Stem-Medulla, Spinal Cord- Cervical	Brain Stem-Medulla, Spinal Cord- Cervical	Initial CNS Tumor	yes	yes	red	(255, 0, 0)
mbl	PT_9HMVHQEH	7316-22-T-16756	7316-22	Medulloblastoma		mbl-e	Not Hispanic or Latino	C20910	30	102	77.4	DECEASED	Black or African American	1	Solid Tissue	BS_H2K7XX4X;BS_4CP4T22V	Cerebellum/Posterior Fossa	Cerebellum/Posterior Fossa	Initial CNS Tumor	yes	yes	gold	(255, 215, 0)
cpp	PT_PHKSYE6Q	7316-220-T-225359	7316-220	Choroid plexus papilloma		cpp-e	Not Hispanic or Latino	C68142	28	51	51.2	LIVING	White	1	Solid Tissue	BS_Y9GHDZKS;BS_PKK3BZRG	Ventricles	Ventricles	Initial CNS Tumor	yes	yes	black	(0, 0, 0)
gng	PT_AWMZ12NP	7316-2203-T-430455	7316-2203	Ganglioglioma		gng-e.2	Hispanic or Latino	C534804	61	22	64.47	LIVING	Other	2	Solid Tissue	BS_N8WXTFN4;BS_3H71BH6Q	Cerebellum/Posterior Fossa	Cerebellum/Posterior Fossa	Progressive	yes	yes	olivedrab1	(192, 255, 62)
plgg	PT_YGN06RPZ	7316-2204-T-430468	7316-2204	Low-grade glioma/astrocytoma (WHO grade I/II)		plgg-e.2	Not Hispanic or Latino	C521274	12	28	78.1	LIVING	White	2	Solid Tissue	BS_3C4YAMKJ;BS_X9EGD530	Temporal Lobe	Cerebellum/Posterior Fossa	Initial CNS Tumor	yes	yes	red	(255, 0, 0)
plgg	PT_YGN06RPZ	7316-2208-T-430520	7316-2208	Low-grade glioma/astrocytoma (WHO grade I/II)		mixed.1	Not Hispanic or Latino	C521274	40	16	78.1	LIVING	White	2	Solid Tissue	BS_060QB7XB;BS_1KYGSMA7	Temporal Lobe	Temporal Lobe	Progressive	yes	yes	red	(255, 0, 0)
mbl	PT_V9WP047R	7316-221-T-225373	7316-221	Medulloblastoma		mbl-e	Not Hispanic or Latino	C68265	28	160	58.6	LIVING	Black or African American	1	Solid Tissue	BS_V6HKXX1Z;BS_5XR1NFYK	Cerebellum/Posterior Fossa, Spinal Cord- Cervical, Spinal Cord- Lumbar/Thecal Sac, Spinal Cord- Thoracic	Cerebellum/Posterior Fossa, Spinal Cord- Cervical, Spinal Cord- Lumbar/Thecal Sac, Spinal Cord- Thoracic	Initial CNS Tumor	yes	yes	gold	(255, 215, 0)
plgg	PT_CM32ZCX6	7316-2215-T-431127	7316-2215	Low-grade glioma/astrocytoma (WHO grade I/II)		plgg-e.2	Hispanic or Latino	C569859	15	24	34.27	LIVING	Other	1	Solid Tissue	BS_40SJZGT2;BS_EYSS0ZDS	Basal Ganglia, Thalamus	Basal Ganglia, Thalamus	Initial CNS Tumor	yes	yes	red	(255, 0, 0)
gng	PT_AWMZ12NP	7316-2216-T-431140	7316-2216	Ganglioglioma		gng-e.2	Hispanic or Latino	C534804	8	14	64.47	LIVING	Other	2	Solid Tissue	BS_FJEBFQHG;BS_S9929Z8B	Cerebellum/Posterior Fossa	Brain Stem-Medulla	Progressive	yes	yes	olivedrab1	(192, 255, 62)
phgg	PT_37B5JRP1	7316-2217-T-431153	7316-2217	High-grade glioma/astrocytoma (WHO grade III/IV)		phgg-e.1	Not Hispanic or Latino	C578469	83	747	14.07	DECEASED	Black or African American	2	Solid Tissue	BS_EJV0N3BX;BS_M0QYNVK8	Basal Ganglia, Brain Stem- Midbrain/Tectum, Brain Stem- Pons, Brain Stem-Medulla, Optic Pathway, Suprasellar/Hypothalamic/Pituitary, Thalamus	Thalamus	Initial CNS Tumor	yes	yes	darkcyan	(0, 139, 139)
plgg	PT_JQ45JK94	7316-222-T-225384	7316-222	Low-grade glioma/astrocytoma (WHO grade I/II)		plgg-e.2	Not Hispanic or Latino	C68388	12	56	36.23	LIVING	White	1	Solid Tissue	BS_41TD9XET;BS_QH82PBMB	Temporal Lobe	Temporal Lobe	Initial CNS Tumor	yes	yes	red	(255, 0, 0)
atrt	PT_H8Z52K09	7316-2224-T-431244	7316-2224	Atypical Teratoid Rhabdoid Tumor (ATRT)		atrt-e	Not Hispanic or Latino	C587325	19	40	4.17	DECEASED	White	1	Solid Tissue	BS_SCQNN2A2;BS_P7EY9DXG	Frontal Lobe, Parietal Lobe	Frontal Lobe, Parietal Lobe	Initial CNS Tumor	yes	yes	maroon	(176, 48, 96)
mbl	PT_G3AVDN4E	7316-2227-T-431283	7316-2227	Medulloblastoma		mbl-e	Not Hispanic or Latino	C565431	17	36	36.8	LIVING	White	1	Solid Tissue	BS_RQ5Z7KNW;BS_HTEPAKCM	Cerebellum/Posterior Fossa	Cerebellum/Posterior Fossa	Initial CNS Tumor	yes	yes	gold	(255, 215, 0)
gng	PT_DY6QG8QC	7316-2228-T-431296	7316-2228	Ganglioglioma		gng-e.2	Hispanic or Latino	C579084	87	48	94	LIVING	Other	1	Solid Tissue	BS_NG0CR0EP;BS_JTS7NN6F	Frontal Lobe, Thalamus, Ventricles	Frontal Lobe, Thalamus, Ventricles	NA	yes	yes	olivedrab1	(192, 255, 62)
nfib	PT_KCTZZA3G	7316-223-T-225395	7316-223	Neurofibroma/Plexiform		nfib-e	Not Hispanic or Latino	C65067	83	44	59.57	LIVING	Black or African American	2	Solid Tissue	BS_TX2WGF8K;BS_ENKG5GF3	Spinal Cord- Thoracic	Spinal Cord- Thoracic	Initial CNS Tumor	yes	yes	yellow	(255, 255, 0)
mbl	PT_9DER14KH	7316-2230-T-431322	7316-2230	Medulloblastoma		mbl-e	Not Hispanic or Latino	C567522	36	105	6.07	DECEASED	White	1	Solid Tissue	BS_TNQKJZCP;BS_HE57E1RP	Cerebellum/Posterior Fossa, Ventricles	Cerebellum/Posterior Fossa, Ventricles	Initial CNS Tumor	yes	yes	gold	(255, 215, 0)
odg	PT_KDW5HHWQ	7316-2237-T-431398	7316-2237	Oligodendroglioma		gng-e.1	Not Hispanic or Latino	C566661	32	97	134.63	LIVING	White	1	Solid Tissue	BS_QE7WAAKC;BS_C7N3J4NW	Temporal Lobe	Temporal Lobe	Progressive	yes	yes	gray	(190, 190, 190)
nbl	PT_DFCZAG9T	7316-224-T-225408	7316-224	Neuroblastoma		mixed.3	Not Hispanic or Latino	C67035	106	107	13.3	DECEASED	White	1	Solid Tissue	BS_4NPEMNAD;BS_DY88N5ZT	Skull	Skull	Initial CNS Tumor	yes	yes	gray	(190, 190, 190)
mbl	PT_F3S9PB94	7316-2240-T-431401	7316-2240	Medulloblastoma		mbl-e	Not Hispanic or Latino	C556575	67	22	86.03	LIVING	White	1	Solid Tissue	BS_R1CV479M;BS_E3BAT4C1	Cerebellum/Posterior Fossa	Cerebellum/Posterior Fossa	Initial CNS Tumor	yes	yes	gold	(255, 215, 0)
cpp	PT_YBJYA2CD	7316-2244-T-435097	7316-2244	Choroid plexus papilloma		cpp-e	Not Hispanic or Latino	C607374	29	52	4.37	LIVING	White	1	Solid Tissue	BS_KFRBXXV7;BS_8Q77HZ4R	Ventricles	Ventricles	Initial CNS Tumor	yes	yes	black	(0, 0, 0)
plgg	PT_YZME6QCY	7316-2245-T-435112	7316-2245	Low-grade glioma/astrocytoma (WHO grade I/II)		plgg-e.2	Not Hispanic or Latino	C607620	17	24	16.2	LIVING	White	1	Solid Tissue	BS_MW6YMRBJ;BS_68BW2163	Cerebellum/Posterior Fossa	Cerebellum/Posterior Fossa	Initial CNS Tumor	yes	yes	red	(255, 0, 0)
cpc	PT_3WA7SBQ6	7316-2248-T-475745	7316-2248	Choroid plexus carcinoma		cpc-e	Not Hispanic or Latino	C653376	44	97	37.57	LIVING	White	1	Solid Tissue	BS_HN8DE43A;BS_0VRSD9V3	Parietal Lobe	Parietal Lobe	Recurrence	yes	yes	gray	(190, 190, 190)
mbl	PT_BPKVVWVB	7316-2250-T-435177	7316-2250	Medulloblastoma		mbl-e	Not Hispanic or Latino	C665061	21	50	18.9	LIVING	White	1	Solid Tissue	BS_20X874J5;BS_1AYRM596	Cerebellum/Posterior Fossa, Ventricles	Cerebellum/Posterior Fossa, Ventricles	Initial CNS Tumor	yes	yes	gold	(255, 215, 0)
cpp	PT_13MKXR8G	7316-2251-T-435190	7316-2251	Choroid plexus papilloma		epmt-e	Not Hispanic or Latino	C681789	21	38	19.63	LIVING	White	1	Solid Tissue	BS_CXCKHP3Z;BS_FEYMKEK8	Ventricles	Ventricles	Initial CNS Tumor	yes	yes	black	(0, 0, 0)
mbl	PT_CWA1405H	7316-2252-T-435201	7316-2252	Medulloblastoma		mbl-e	Not Hispanic or Latino	C710325	19	42	0	LIVING	White	1	Solid Tissue	BS_9YPJANGX;BS_HB03GSHF	Cerebellum/Posterior Fossa	Cerebellum/Posterior Fossa	Initial CNS Tumor	yes	yes	gold	(255, 215, 0)
gng	PT_6Q0NPVP3	7316-2255-T-435241	7316-2255	Ganglioglioma		mixed.2	Not Hispanic or Latino	C731727	54	23	28.8	LIVING	White	1	Solid Tissue	BS_E5H6CFYT;BS_5JM573JC	Frontal Lobe	Frontal Lobe	Initial CNS Tumor	yes	yes	olivedrab1	(192, 255, 62)
cranio	PT_6MB6RED3	7316-226-T	7316-226	Craniopharyngioma		cranio-e	Not Hispanic or Latino	C65559	28	604	28.1	DECEASED	White	1	Not Reported	BS_K14VJ1E3;BS_ABYF92Z9	Suprasellar/Hypothalamic/Pituitary	Suprasellar/Hypothalamic/Pituitary	Initial CNS Tumor	yes	yes	mediumpurple	(147, 112, 219)
epmt	PT_GH27VJBD	7316-2266-T-445047	7316-2266	Ependymoma		epmt-e	Not Hispanic or Latino	C820779	50	86	29.03	LIVING	White	1	Solid Tissue	BS_H8MAKDRB;BS_VAAHBH60	Brain Stem- Midbrain/Tectum, Cerebellum/Posterior Fossa	Brain Stem- Midbrain/Tectum, Cerebellum/Posterior Fossa	Initial CNS Tumor	yes	yes	pink	(255, 192, 203)
epmt	PT_JN3EN2HR	7316-2267-T-445060	7316-2267	Ependymoma		epmt-e	Not Hispanic or Latino	C885969	22	74	19.5	LIVING	White	1	Solid Tissue	BS_MAVSJH2Y;BS_RHD7XPNP	Cerebellum/Posterior Fossa	Cerebellum/Posterior Fossa	Initial CNS Tumor	yes	yes	pink	(255, 192, 203)
tt	PT_XCCV6CW2	7316-2268-T-445073	7316-2268	Teratoma		mixed.2	Not Hispanic or Latino	C855465	21	108	29.4	LIVING	White	1	Solid Tissue	BS_FYJMNRGK;BS_29006KEX	Pineal Gland, Spinal Cord- Thoracic	Pineal Gland, Spinal Cord- Thoracic	Initial CNS Tumor	yes	yes	cyan	(0, 255, 255)
atrt	PT_JV9G8MFD	7316-2269-T-445086	7316-2269	Atypical Teratoid Rhabdoid Tumor (ATRT)		atrt-e	Not Hispanic or Latino	C886092	60	62	23.3	LIVING	White	1	Solid Tissue	BS_ZAT0XJE5;BS_9FHSNVS0	Frontal Lobe	Frontal Lobe	Initial CNS Tumor	yes	yes	maroon	(176, 48, 96)
other	PT_DPVW4M1W	7316-2271-T-445112	7316-2271	Other	Tumor consists largely of sheets of osteoblastic cells with scattered foci of malignant cartilage and osteoid; features most compatible with a residual/recurrent osteosarcoma	mixed.2	Not Hispanic or Latino	C855711	116	443	58.6	LIVING	White	1	Solid Tissue	BS_SQSH5G7A;BS_SFRQXM76	Temporal Lobe	Temporal Lobe	Recurrence	yes	yes	gray	(190, 190, 190)
phgg	PT_MSQ6GSVP	7316-2274-T-445151	7316-2274	High-grade glioma/astrocytoma (WHO grade III/IV)		phgg-e.2	Hispanic or Latino	C946485	21	37	16.07	LIVING	Other	1	Solid Tissue	BS_HJ95JNFN;BS_KP735TJ6	Frontal Lobe, Parietal Lobe	Frontal Lobe, Parietal Lobe	Initial CNS Tumor	yes	yes	darkcyan	(0, 139, 139)
plgg	PT_RMK36R2E	7316-2275-T-445164	7316-2275	Low-grade glioma/astrocytoma (WHO grade I/II)		plgg-e.2	Hispanic or Latino	C964812	24	85	17.6	LIVING	Other	1	Solid Tissue	BS_RGSJMSRE;BS_NS7GSHB9	Cerebellum/Posterior Fossa	Cerebellum/Posterior Fossa	Initial CNS Tumor	yes	yes	red	(255, 0, 0)
atrt	PT_RX1EWBP9	7316-2276-T-445177	7316-2276	Atypical Teratoid Rhabdoid Tumor (ATRT)		atrt-e	Not Hispanic or Latino	C921639	78	134	21.3	DECEASED	Black or African American	1	Solid Tissue	BS_0FQKT8EY;BS_996ZS2A4	Frontal Lobe	Frontal Lobe	Progressive	yes	yes	maroon	(176, 48, 96)
epmt	PT_C94VR1Y2	7316-2278-T-445203	7316-2278	Ependymoma		epmt-e	Hispanic or Latino	C776745	78	93	70.5	LIVING	White	1	Solid Tissue	BS_HBAKYKQM;BS_M1T1K5WV	Spinal Cord- Lumbar/Thecal Sac	Spinal Cord- Lumbar/Thecal Sac	Recurrence	yes	yes	pink	(255, 192, 203)
plgg	PT_FCM7XPVR	7316-2285-T-465290	7316-2285	Low-grade glioma/astrocytoma (WHO grade I/II)		mixed.2	Not Hispanic or Latino	C605406	97	196	122.13	LIVING	American Indian or Alaska Native	1	Solid Tissue	BS_4GKH983E;BS_MQCKXD60	Frontal Lobe	Frontal Lobe	Recurrence	yes	yes	red	(255, 0, 0)
mbl	PT_BTTM2HS5	7316-2287-T-447715	7316-2287	Medulloblastoma		mbl-e	Not Hispanic or Latino	C607251	33	122	18.7	LIVING	White	1	Solid Tissue	BS_PFXDWV9R;BS_9V633J1X	Cerebellum/Posterior Fossa	Cerebellum/Posterior Fossa	Initial CNS Tumor	yes	yes	gold	(255, 215, 0)
phgg	PT_Y76A7PBA	7316-2288-T-465298	7316-2288	High-grade glioma/astrocytoma (WHO grade III/IV)		phgg-e.1	Not Hispanic or Latino	C608112	48	108	50.27	DECEASED	White	1	Solid Tissue	BS_M4E4H6NG;BS_VVTHDRBD	Frontal Lobe	Frontal Lobe	Recurrence	yes	yes	darkcyan	(0, 139, 139)
plgg	PT_AC5SD9AC	7316-2291-T-447766	7316-2291	Low-grade glioma/astrocytoma (WHO grade I/II)		plgg-e.2	Not Hispanic or Latino	C522996	52	9	107.57	LIVING	Black or African American	1	Solid Tissue	BS_VPJ9CARN;BS_66HQ3E4Z	Cerebellum/Posterior Fossa	Cerebellum/Posterior Fossa	Initial CNS Tumor	yes	yes	red	(255, 0, 0)
gng	PT_W6AWJJK7	7316-230-T-232000	7316-230	Ganglioglioma		plgg-e.2	Not Hispanic or Latino	C62484	168	30	119.83	LIVING	White	2	Solid Tissue	BS_9HEMB7RK;BS_478TN841	Frontal Lobe	Frontal Lobe	Initial CNS Tumor	yes	yes	olivedrab1	(192, 255, 62)
gng	PT_HGHV85PZ	7316-2300-T-447884	7316-2300	Ganglioglioma		plgg-e.2	Not Hispanic or Latino	C601470	11	19	32.37	LIVING	White	1	Solid Tissue	BS_VDSR4X6N;BS_RVSEDNJ4	Ventricles	Ventricles	Initial CNS Tumor	yes	yes	olivedrab1	(192, 255, 62)
plgg	PT_YRMG61G8	7316-2305-T-458760	7316-2305	Low-grade glioma/astrocytoma (WHO grade I/II)		plgg-e.2	Not Hispanic or Latino	C621396	17	28	10.33	LIVING	White	1	Solid Tissue	BS_PV130A29;BS_5PV5N4HQ	Cerebellum/Posterior Fossa	Cerebellum/Posterior Fossa	Initial CNS Tumor	yes	yes	red	(255, 0, 0)
gng	PT_17W3GJPT	7316-2306-T-458773	7316-2306	Ganglioglioma		gng-e.1	Not Hispanic or Latino	C621642	16	8	22.33	LIVING	White	1	Solid Tissue	BS_ETTZM63Y;BS_AD4JPN9Q	Parietal Lobe	Parietal Lobe	Initial CNS Tumor	yes	yes	olivedrab1	(192, 255, 62)
phgg	PT_S0Q27J13	7316-2307-T-458786	7316-2307	High-grade glioma/astrocytoma (WHO grade III/IV)		phgg-e.1	Not Hispanic or Latino	C621765	790	169	32.97	LIVING	White	1	Solid Tissue	BS_P3PF53V8;BS_Z8YZ6QGS	Parietal Lobe	Parietal Lobe	Initial CNS Tumor	yes	yes	darkcyan	(0, 139, 139)
phgg	PT_7WT6P5M8	7316-2308-T-458799	7316-2308	High-grade glioma/astrocytoma (WHO grade III/IV)		phgg-e.1	Not Hispanic or Latino	C622134	152	165	2.5	DECEASED	White	1	Solid Tissue	BS_JB3J82ZK;BS_7327SDAQ	Cerebellum/Posterior Fossa	Cerebellum/Posterior Fossa	Initial CNS Tumor	yes	yes	darkcyan	(0, 139, 139)
mbl	PT_KN25EYMG	7316-2309-T-458812	7316-2309	Medulloblastoma		mbl-e	Not Hispanic or Latino	C622257	36	16	9.37	DECEASED	White	1	Solid Tissue	BS_PVYMDM18;BS_V72H4RQS	Ventricles	Ventricles	Initial CNS Tumor	yes	yes	gold	(255, 215, 0)
plgg	PT_PFP1ZVHD	7316-2310-T-458825	7316-2310	Low-grade glioma/astrocytoma (WHO grade I/II)		plgg-e.3	Not Hispanic or Latino	C625578	86	29	3.43	LIVING	White	1	Solid Tissue	BS_Z9PKZ4RT;BS_DEHJF4C7	Temporal Lobe	Temporal Lobe	Initial CNS Tumor	yes	yes	red	(255, 0, 0)
cranio	PT_FAQWD7GX	7316-2311-T-458838	7316-2311	Craniopharyngioma		plgg-e.2	Not Hispanic or Latino	C625701	115	39	28.77	LIVING	White	1	Solid Tissue	BS_CN7PB0DN;BS_GMDQK06Q	Suprasellar/Hypothalamic/Pituitary, Ventricles	Suprasellar/Hypothalamic/Pituitary, Ventricles	Initial CNS Tumor	yes	yes	mediumpurple	(147, 112, 219)
epmt	PT_82A9SDRN	7316-2313-T-458864	7316-2313	Ependymoma		epmt-e	Hispanic or Latino	C625824	11	71	37.77	LIVING	Other	1	Solid Tissue	BS_NWYBD9CA;BS_0XEG6SNV	Parietal Lobe, Ventricles	Parietal Lobe, Ventricles	Initial CNS Tumor	yes	yes	pink	(255, 192, 203)
mbl	PT_V8714N9H	7316-2322-T-458981	7316-2322	Medulloblastoma		mbl-e	Not Hispanic or Latino	C647349	NA	71	27.13	DECEASED	White	1	Solid Tissue	BS_D144EJRQ	Cerebellum/Posterior Fossa	Cerebellum/Posterior Fossa	Initial CNS Tumor	yes	yes	gold	(255, 215, 0)
plgg	PT_H57TEQDT	7316-2324-T-459010	7316-2324	Low-grade glioma/astrocytoma (WHO grade I/II)		plgg-e.2	Not Hispanic or Latino	C647595	35	42	21.93	LIVING	White	1	Solid Tissue	BS_CP435MAC;BS_B7GEH89C	Cerebellum/Posterior Fossa	Cerebellum/Posterior Fossa	Initial CNS Tumor	yes	yes	red	(255, 0, 0)
nfib	PT_S4YNE17X	7316-234-T-232048	7316-234	Neurofibroma/Plexiform		schw-e	Not Hispanic or Latino	C15744	16	13	228.47	LIVING	White	5	Solid Tissue	BS_93BV8AY9;BS_VXEFKW5P	Spinal Cord- Cervical	Spinal Cord- Cervical	Initial CNS Tumor	yes	yes	yellow	(255, 255, 0)
plgg	PT_TD6ST5MG	7316-235-T-232061	7316-235	Low-grade glioma/astrocytoma (WHO grade I/II)		plgg-e.2	Reported Unknown	C17835	8	79	120.27	LIVING	White	1	Solid Tissue	BS_SE82EQF8;BS_2YCJV2VV	Suprasellar/Hypothalamic/Pituitary	Suprasellar/Hypothalamic/Pituitary	Initial CNS Tumor	yes	yes	red	(255, 0, 0)
cpp	PT_WWME595X	7316-245-T-232182	7316-245	Choroid plexus papilloma		cpp-e	Hispanic or Latino	C49692	50	139	100.7	LIVING	White	1	Solid Tissue	BS_VVD8TJNE;BS_KK5C8VCK	Ventricles	Ventricles	Initial CNS Tumor	yes	yes	black	(0, 0, 0)
plgg	PT_SDK91A16	7316-247-T-232204	7316-247	Low-grade glioma/astrocytoma (WHO grade I/II)		plgg-e.2	Not Hispanic or Latino	C27675	45	92	68.77	LIVING	White	1	Solid Tissue	BS_47454JJ6;BS_DSS3S5XD	Suprasellar/Hypothalamic/Pituitary	Suprasellar/Hypothalamic/Pituitary	Initial CNS Tumor	yes	yes	red	(255, 0, 0)
phgg	PT_37B5JRP1	7316-2554-T-472283	7316-2554	High-grade glioma/astrocytoma (WHO grade III/IV)		phgg-e.1	Not Hispanic or Latino	C578469	71	619	14.07	DECEASED	Black or African American	2	Solid Tissue	BS_8Q8N6AHW;BS_S6S7SK3P	Basal Ganglia, Brain Stem- Midbrain/Tectum, Brain Stem- Pons, Brain Stem-Medulla, Optic Pathway, Suprasellar/Hypothalamic/Pituitary, Thalamus	Basal Ganglia, Brain Stem- Midbrain/Tectum, Brain Stem- Pons, Brain Stem-Medulla, Optic Pathway, Suprasellar/Hypothalamic/Pituitary, Thalamus	Progressive	yes	yes	darkcyan	(0, 139, 139)
epmt	PT_PKP1250P	7316-2556-T-460339	7316-2556	Ependymoma		epmt-e	Not Hispanic or Latino	C633204	68	108	70.83	LIVING	Asian	1	Solid Tissue	BS_ZBWQG7VR;BS_G63HYD6N	Frontal Lobe	Frontal Lobe	Recurrence	yes	yes	pink	(255, 192, 203)
dipg	PT_A325EYR2	7316-2557-T-460353	7316-2557	Brainstem glioma- Diffuse intrinsic pontine glioma		phgg-e.1	Not Hispanic or Latino	C796794	22	51	0	LIVING	White	1	Solid Tissue	BS_YB99Q6TN;BS_5965SFPZ	Brain Stem- Pons, Cerebellum/Posterior Fossa	Brain Stem- Pons, Cerebellum/Posterior Fossa	Initial CNS Tumor	yes	yes	darkgreen	(47, 79, 47)
epmt	PT_1MW98VR1	7316-2558-T-460366	7316-2558	Ependymoma		epmt-e	Not Hispanic or Latino	C632220	23	69	22.9	LIVING	White	1	Solid Tissue	BS_007JTNB8;BS_6H1C1ME9	Cerebellum/Posterior Fossa	Cerebellum/Posterior Fossa	Initial CNS Tumor	yes	yes	pink	(255, 192, 203)
phgg	PT_RDJ40M73	7316-2561-T-460404	7316-2561	High-grade glioma/astrocytoma (WHO grade III/IV)		phgg-e.2	Not Hispanic or Latino	C621519	174	200	24.27	DECEASED	White	1	Solid Tissue	BS_928HWFFM;BS_1EN5V3XW	Temporal Lobe	Temporal Lobe	Recurrence	yes	yes	darkcyan	(0, 139, 139)
mbl	PT_HEGTYPQJ	7316-2562-T-460417	7316-2562	Medulloblastoma		mbl-e	Not Hispanic or Latino	C617952	77	27	48.5	LIVING	White	1	Solid Tissue	BS_VKH9KYDB;BS_KN92S7YQ	Cerebellum/Posterior Fossa	Cerebellum/Posterior Fossa	Initial CNS Tumor	yes	yes	gold	(255, 215, 0)
plgg	PT_P9RT6693	7316-2566-T-462544	7316-2566	Low-grade glioma/astrocytoma (WHO grade I/II)		plgg-e.2	Not Hispanic or Latino	C743289	10	17	26.67	LIVING	White	1	Solid Tissue	BS_P3KD5EQG;BS_V3REENH9	None	None	Recurrence	yes	yes	red	(255, 0, 0)
epmt	PT_CYBYN18G	7316-2567-T-462556	7316-2567	Ependymoma		epmt-e	Not Hispanic or Latino	C743412	29	166	27	LIVING	White	1	Solid Tissue	BS_T1SNKF50;BS_KBT7MQ6H	Parietal Lobe	Parietal Lobe	Initial CNS Tumor	yes	yes	pink	(255, 192, 203)
other	PT_6PFFSB6D	7316-2569-T-462584	7316-2569	Other	Atypical myxoid meningioma; right hemispheric intra0axial mass; non-specific morphology and immunophenotype and lack of molecular abnormalities seen in this tumor do not correspond to a specific CNS neoplasm	mixed.2	Not Hispanic or Latino	C744519	16	37	24.13	LIVING	White	1	Solid Tissue	BS_4Z6F1HJZ;BS_QBR4WCQ2	Occipital Lobe, Parietal Lobe	Occipital Lobe, Parietal Lobe	Initial CNS Tumor	yes	yes	gray	(190, 190, 190)
cpp	PT_WYVMWYVA	7316-257-T-232326	7316-257	Choroid plexus papilloma		cpp-e	Not Hispanic or Latino	C47970	35	159	36.23	LIVING	White	1	Solid Tissue	BS_HC4T1EEP;BS_FAVRBEW7	Occipital Lobe, Parietal Lobe, Temporal Lobe	Occipital Lobe, Parietal Lobe, Temporal Lobe	Initial CNS Tumor	yes	yes	black	(0, 0, 0)
gng	PT_EPFX7V9H	7316-2571-T-463481	7316-2571	Ganglioglioma		plgg-e.2	Not Hispanic or Latino	C663339	11	288	26.07	LIVING	White	1	Solid Tissue	BS_NB509KST;BS_FAQQ0GCQ	Occipital Lobe, Temporal Lobe	Occipital Lobe, Temporal Lobe	Initial CNS Tumor	yes	yes	olivedrab1	(192, 255, 62)
plgg	PT_XXZHRPNM	7316-2572-T-463497	7316-2572	Low-grade glioma/astrocytoma (WHO grade I/II)		plgg-e.2	Not Hispanic or Latino	C663093	11	15	25.6	LIVING	White	1	Solid Tissue	BS_SMCPASF0;BS_MF9X3PKH	Optic Pathway, Suprasellar/Hypothalamic/Pituitary	Optic Pathway, Suprasellar/Hypothalamic/Pituitary	Initial CNS Tumor	yes	yes	red	(255, 0, 0)
gng	PT_GDDWPDMC	7316-2575-T-463541	7316-2575	Ganglioglioma		mixed.1	Not Hispanic or Latino	C657927	112	15	36.9	LIVING	White	1	Solid Tissue	BS_V3ZNXRHK;BS_3XY76V8T	Temporal Lobe	Temporal Lobe	Initial CNS Tumor	yes	yes	olivedrab1	(192, 255, 62)
mpnst	PT_9PJR0ZK7	7316-2576-T-463558	7316-2576	Malignant peripheral nerve sheath tumor (MPNST)		mixed.2	Not Hispanic or Latino	C270846	197	1355	19.6	DECEASED	Black or African American	2	Solid Tissue	BS_WH8KWW5J;BS_6JHXXVR7	Other locations NOS	Other locations NOS	Recurrence	yes	yes	gray	(190, 190, 190)
other	PT_00G007DM	7316-2577-T-463571	7316-2577	Other	Brain tumor, NOS; history: recurrent ependymoblastoma; Other: cerebellum	plgg-e.1	Not Hispanic or Latino	C27429	58	87	118	LIVING	White	2	Solid Tissue	BS_AQMKA8NC;BS_FEPRNEXX	Cerebellum/Posterior Fossa	Cerebellum/Posterior Fossa	Recurrence	yes	yes	gray	(190, 190, 190)
epm	PT_06ERX8Z7	7316-2578-T-463586	7316-2578	Subependymal Giant Cell Astrocytoma (SEGA)		plgg-e.2	Not Hispanic or Latino	C714138	48	69	0	LIVING	Black or African American	1	Solid Tissue	BS_B1X2SB4P;BS_29CPJ040	Ventricles	Ventricles	Initial CNS Tumor	yes	yes	gray	(190, 190, 190)
cranio	PT_T2M1338J	7316-258-T-246907	7316-258	Craniopharyngioma		mixed.2	Not Hispanic or Latino	C52275	18	13	118.6	LIVING	White	2	Solid Tissue	BS_CHAFNK64;BS_C3P5BC92	Suprasellar/Hypothalamic/Pituitary	Suprasellar/Hypothalamic/Pituitary	Initial CNS Tumor	yes	yes	mediumpurple	(147, 112, 219)
plgg	PT_0CE0HFYB	7316-2581-T-463633	7316-2581	Low-grade glioma/astrocytoma (WHO grade I/II)		plgg-e.3	Not Hispanic or Latino	C663585	22	38	18.93	LIVING	White	1	Solid Tissue	BS_30W38X77;BS_E3EJHXQV	Parietal Lobe	Parietal Lobe	Initial CNS Tumor	yes	yes	red	(255, 0, 0)
atrt	PT_7MZRW1DH	7316-2582-T-463647	7316-2582	Atypical Teratoid Rhabdoid Tumor (ATRT)		atrt-e	Not Hispanic or Latino	C663708	33	46	23.53	DECEASED	White	1	Solid Tissue	BS_1C4WCNQF;BS_GJNCYABP	Frontal Lobe	Frontal Lobe	Initial CNS Tumor	yes	yes	maroon	(176, 48, 96)
plgg	PT_3MNY9BRY	7316-2583-T-463662	7316-2583	Low-grade glioma/astrocytoma (WHO grade I/II)		plgg-e.2	Not Hispanic or Latino	C679329	14	19	144.07	LIVING	White	1	Solid Tissue	BS_5R0HHQ1Y;BS_6VF6VPCG	Temporal Lobe	Temporal Lobe	Progressive	yes	yes	red	(255, 0, 0)
mng	PT_T2M1338J	7316-2588-T-463738	7316-2588	Meningioma		mng-e	Not Hispanic or Latino	C52275	52	94	118.6	LIVING	White	2	Solid Tissue	BS_7XZNDFV4;BS_X2QTK3QD	Frontal Lobe	Frontal Lobe	Initial CNS Tumor	yes	yes	darkorange	(255, 140, 0)
plgg	PT_J0SZ1SX5	7316-2589-T-463752	7316-2589	Low-grade glioma/astrocytoma (WHO grade I/II)		plgg-e.2	Hispanic or Latino	C806019	20	31	26.13	LIVING	Other	1	Solid Tissue	BS_5NAKYS1S;BS_R13X6TMW	Suprasellar/Hypothalamic/Pituitary	Suprasellar/Hypothalamic/Pituitary	Initial CNS Tumor	yes	yes	red	(255, 0, 0)
nfib	PT_K8ZV7APT	7316-2590-T-463767	7316-2590	Neurofibroma/Plexiform		nfib-e	Not Hispanic or Latino	C15129	22	153	175.17	LIVING	Black or African American	4	Solid Tissue	BS_5XZP7F4Q;BS_3Y0QXZQB	Other locations NOS	Other locations NOS	Initial CNS Tumor	yes	yes	yellow	(255, 255, 0)
plgg	PT_54MH6Q46	7316-2591-T-463781	7316-2591	Low-grade glioma/astrocytoma (WHO grade I/II)		mixed.2	Not Hispanic or Latino	C713892	7	49	20.8	LIVING	Black or African American	1	Solid Tissue	BS_AXM96K20;BS_PN2CE34A	Parietal Lobe	Parietal Lobe	Initial CNS Tumor	yes	yes	red	(255, 0, 0)
phgg	PT_JNEV57VK	7316-2594-T-463828	7316-2594	High-grade glioma/astrocytoma (WHO grade III/IV)		phgg-e.1	Not Hispanic or Latino	C714384	246	39	9.1	DECEASED	White	2	Solid Tissue	BS_85Q5P8GF;BS_VF5XWFXD	Basal Ganglia, Thalamus	Thalamus	Initial CNS Tumor	yes	yes	darkcyan	(0, 139, 139)
gmn	PT_1TB2V1PH	7316-2608-T-467444	7316-2608	Germinoma		gmn-e	Not Hispanic or Latino	C659526	114	20	26.3	LIVING	Other	1	Solid Tissue	BS_JM979K1M;BS_742RHK1M	Pineal Gland	Pineal Gland	Initial CNS Tumor	yes	yes	darkkhaki	(189, 183, 107)
epmt	PT_3PK66TJY	7316-2609-T-467457	7316-2609	Ependymoma		epmt-e	Not Hispanic or Latino	C659034	15	35	25.27	LIVING	White	1	Solid Tissue	BS_F5V8CWXT;BS_PRAEF32W	Cerebellum/Posterior Fossa	Cerebellum/Posterior Fossa	Initial CNS Tumor	yes	yes	pink	(255, 192, 203)
phgg	PT_6GDPNFA6	7316-2610-T-467470	7316-2610	High-grade glioma/astrocytoma (WHO grade III/IV)		phgg-e.1	Not Hispanic or Latino	C655713	42	28	7.4	DECEASED	Other	1	Solid Tissue	BS_XGVSX8BX;BS_45J79YTF	Frontal Lobe	Frontal Lobe	Initial CNS Tumor	yes	yes	darkcyan	(0, 139, 139)
other	PT_QPY0H50V	7316-2614-T-467522	7316-2614	Other	Brain tumor, tissue NOS/subdural 1 membrane; inflammatory myofibroblastic tumor	mixed.2	Not Hispanic or Latino	C648333	135	28	44.13	LIVING	White	1	Solid Tissue	BS_Z4S81HG1;BS_NDFDQBCZ	Cerebellum/Posterior Fossa, Frontal Lobe, Ventricles	Cerebellum/Posterior Fossa, Frontal Lobe, Ventricles	Progressive	yes	yes	gray	(190, 190, 190)
plgg	PT_2YCHME6S	7316-2622-T-469083	7316-2622	Low-grade glioma/astrocytoma (WHO grade I/II)		plgg-e.2	Not Hispanic or Latino	C676623	115	18	21.17	LIVING	White	1	Solid Tissue	BS_MZB884N9;BS_EXYHZ6D4	Cerebellum/Posterior Fossa	Cerebellum/Posterior Fossa	Initial CNS Tumor	yes	yes	red	(255, 0, 0)
mbl	PT_TVK2KY36	7316-2626-T-469135	7316-2626	Medulloblastoma		mbl-e	Not Hispanic or Latino	C677115	96	40	0	LIVING	American Indian or Alaska Native	1	Solid Tissue	BS_S34SCYW4;BS_J71N7D09	Cerebellum/Posterior Fossa, Ventricles	Cerebellum/Posterior Fossa, Ventricles	Initial CNS Tumor	yes	yes	gold	(255, 215, 0)
gng	PT_SCCDBETQ	7316-2628-T-469161	7316-2628	Ganglioglioma		plgg-e.2	Not Hispanic or Latino	C677238	18	48	4.4	LIVING	White	1	Solid Tissue	BS_XM302FF4;BS_8PZ0551M	Temporal Lobe	Temporal Lobe	Initial CNS Tumor	yes	yes	olivedrab1	(192, 255, 62)
mng	PT_A9YAZJNN	7316-263-T-249292	7316-263	Meningioma		mng-e	Not Hispanic or Latino	C33948	75	220	284.87	LIVING	White	1	Solid Tissue	BS_PNXDHDF3;BS_RB2S0KDF	Other locations NOS	Other locations NOS	Recurrence	yes	yes	darkorange	(255, 140, 0)
plgg	PT_RXJZ3C5G	7316-2632-T-469213	7316-2632	Low-grade glioma/astrocytoma (WHO grade I/II)		plgg-e.2	Not Hispanic or Latino	C691260	42	96	113.37	LIVING	White	1	Solid Tissue	BS_R726FKHP;BS_8RCR7Y4B	Frontal Lobe	Frontal Lobe	Progressive	yes	yes	red	(255, 0, 0)
plgg	PT_4ZSR5DY8	7316-264-T-232408	7316-264	Low-grade glioma/astrocytoma (WHO grade I/II)		plgg-e.2	Not Hispanic or Latino	C62730	11	22	136.87	LIVING	White	2	Solid Tissue	BS_YH4DYNQ2;BS_5CMGN56B	Cerebellum/Posterior Fossa	Cerebellum/Posterior Fossa	Progressive	yes	yes	red	(255, 0, 0)
phgg	PT_0SPKM4S8	7316-2640-T-475109	7316-2640	High-grade glioma/astrocytoma (WHO grade III/IV)		phgg-e.1	Not Hispanic or Latino	C687324	7519	49	11.13	LIVING	Black or African American	1	Solid Tissue	BS_VW4XN9Y7;BS_FX2P2WEG	Parietal Lobe	Parietal Lobe	Initial CNS Tumor	yes	yes	darkcyan	(0, 139, 139)
other	PT_CAYBADQC	7316-2641-T-475123	7316-2641	Other	Possible glial neoplasm, grading deferred; xanthogranuloma of the central nervous system	mixed.2	Not Hispanic or Latino	C673548	10	52	28.1	LIVING	Other	1	Solid Tissue	BS_2Z9JQDPV;BS_8WPNFT03	Parietal Lobe, Temporal Lobe	Parietal Lobe, Temporal Lobe	Initial CNS Tumor	yes	yes	gray	(190, 190, 190)
plgg	PT_R1DHB0ZT	7316-2642-T-475135	7316-2642	Low-grade glioma/astrocytoma (WHO grade I/II)		plgg-e.2	Hispanic or Latino	C673425	23	96	16.77	LIVING	Other	1	Solid Tissue	BS_E9ATGWME;BS_78ZZKBGX	Cerebellum/Posterior Fossa	Cerebellum/Posterior Fossa	Initial CNS Tumor	yes	yes	red	(255, 0, 0)
tt	PT_TGTJECMR	7316-2647-T-478915	7316-2647	Teratoma		tt-e	Not Hispanic or Latino	C687201	21	62	23.57	LIVING	White	1	Solid Tissue	BS_ZJSMC22A;BS_3KHXMAJF	Pineal Gland	Pineal Gland	Progressive	yes	yes	cyan	(0, 255, 255)
epmt	PT_3KWSRWZN	7316-2648-T-498146	7316-2648	Ependymoma		epmt-e	Not Hispanic or Latino	C686955	19	85	23.77	LIVING	White	1	Solid Tissue	BS_5V2XCW17;BS_SDCNP7MW	Ventricles	Ventricles	Initial CNS Tumor	yes	yes	pink	(255, 192, 203)
lch	PT_6R7AE0P3	7316-2653-T-479003	7316-2653	Langerhans Cell histiocytosis		mixed.2	Not Hispanic or Latino	C687447	12	25	16.83	LIVING	White	1	Solid Tissue	BS_42A66SH4;BS_MGAMKKBD	Skull	Skull	Initial CNS Tumor	yes	yes	lightorange	(255, 185, 0)
mbl	PT_23NZGSRJ	7316-2659-T-479093	7316-2659	Medulloblastoma		mbl-e	Not Hispanic or Latino	C698517	237	30	19.97	DECEASED	White	1	Solid Tissue	BS_05S9WJW6;BS_1BWP5MCT	Cerebellum/Posterior Fossa, Spinal Cord- Thoracic	Cerebellum/Posterior Fossa, Spinal Cord- Thoracic	Initial CNS Tumor	yes	yes	gold	(255, 215, 0)
phgg	PT_MDWPRDBT	7316-2660-T-479108	7316-2660	High-grade glioma/astrocytoma (WHO grade III/IV)		epmt-e	Not Hispanic or Latino	C271092	81	267	41.67	DECEASED	White	4	Solid Tissue	BS_00TRPEQX;BS_91VYM11A	Cerebellum/Posterior Fossa, Temporal Lobe, Thalamus	Cerebellum/Posterior Fossa, Temporal Lobe, Thalamus	Recurrence	yes	yes	darkcyan	(0, 139, 139)
epmt	PT_ZZRBX5JT	7316-2661-T-479125	7316-2661	Ependymoma		epmt-e	Not Hispanic or Latino	C121647	34	34	57.57	LIVING	White	3	Solid Tissue	BS_JE1DF581;BS_HZ707C55	Ventricles	Other locations NOS	Recurrence	yes	yes	pink	(255, 192, 203)
gmn	PT_7F3ZPZB7	7316-2662-T-479139	7316-2662	Germinoma		gmn-e	Not Hispanic or Latino	C702945	29	121	24.27	LIVING	White	1	Solid Tissue	BS_FXDY881S;BS_6HTK4YJP	Pineal Gland	Pineal Gland	Initial CNS Tumor	yes	yes	darkkhaki	(189, 183, 107)
plgg	PT_TB8HPJBN	7316-2663-T-479154	7316-2663	Low-grade glioma/astrocytoma (WHO grade I/II)		plgg-e.2	Not Hispanic or Latino	C699624	66	27	4.33	LIVING	White	1	Solid Tissue	BS_G2016BE5;BS_A13BMEF5	Cerebellum/Posterior Fossa	Cerebellum/Posterior Fossa	Initial CNS Tumor	yes	yes	red	(255, 0, 0)
plgg	PT_E3ADF4ZB	7316-2664-T-479169	7316-2664	Low-grade glioma/astrocytoma (WHO grade I/II)		tt-e	Not Hispanic or Latino	C831849	93	206	15.43	LIVING	Other	1	Solid Tissue	BS_C1RRDNF5;BS_ZVZDDW2G	Frontal Lobe	Frontal Lobe	Initial CNS Tumor	yes	yes	red	(255, 0, 0)
nfib	PT_K8ZV7APT	7316-2665-T-506652	7316-2665	Neurofibroma/Plexiform		nfib-e	Not Hispanic or Latino	C15129	34	43	175.17	LIVING	Black or African American	4	Solid Tissue	BS_EXTEGB51;BS_893A91ZM	Other locations NOS	Other locations NOS	Initial CNS Tumor	yes	yes	yellow	(255, 255, 0)
epmt	PT_ZWY04DCR	7316-2666-T-479199	7316-2666	Ependymoma		epmt-e	Not Hispanic or Latino	C849807	177	133	7.2	DECEASED	Black or African American	1	Solid Tissue	BS_6T87HSPX;BS_C05FKR8X	Frontal Lobe	Frontal Lobe	Initial CNS Tumor	yes	yes	pink	(255, 192, 203)
plgg	PT_4ZSR5DY8	7316-2667-T	7316-2667	Low-grade glioma/astrocytoma (WHO grade I/II)		plgg-e.2	Not Hispanic or Latino	C62730	51	17	136.87	LIVING	White	2	Solid Tissue	BS_W9FW1PAE;BS_HA20Y4XY	Cerebellum/Posterior Fossa	Cerebellum/Posterior Fossa	Progressive	yes	yes	red	(255, 0, 0)
other	PT_203ZY782	7316-2668-T-479228	7316-2668	Other	Choroid plexus cyst	cpp-e	Not Hispanic or Latino	C727053	15	20	0	LIVING	White	1	Solid Tissue	BS_BVD7PWP5;BS_F9WKPDFG	Ventricles	Ventricles	Initial CNS Tumor	yes	yes	gray	(190, 190, 190)
plgg	PT_BK92NM09	7316-2669-T-479243	7316-2669	Low-grade glioma/astrocytoma (WHO grade I/II)		plgg-e.2	Not Hispanic or Latino	C717336	113	46	0	LIVING	Other	1	Solid Tissue	BS_XVYRXN8J;BS_Q3TBCK4V	Cerebellum/Posterior Fossa	Cerebellum/Posterior Fossa	Initial CNS Tumor	yes	yes	red	(255, 0, 0)
plgg	PT_N8W26H19	7316-267-T-232444	7316-267	Low-grade glioma/astrocytoma (WHO grade I/II)		plgg-e.2	Not Hispanic or Latino	C37392	16	23	126.03	LIVING	White	2	Solid Tissue	BS_TZPJHKQR;BS_2KJ2YAZR	Brain Stem- Pons, Cerebellum/Posterior Fossa	Cerebellum/Posterior Fossa	Initial CNS Tumor	yes	yes	red	(255, 0, 0)
cranio	PT_7KTAH3RD	7316-2671-T-479274	7316-2671	Craniopharyngioma		cranio-e	Not Hispanic or Latino	C722502	6	15	24.1	LIVING	White	1	Solid Tissue	BS_ZJT1REVB;BS_ZF34SJGN	Suprasellar/Hypothalamic/Pituitary	Suprasellar/Hypothalamic/Pituitary	Initial CNS Tumor	yes	yes	mediumpurple	(147, 112, 219)
cpp	PT_90W4HCNR	7316-2672-T-485484	7316-2672	Choroid plexus papilloma		cpp-e	Not Hispanic or Latino	C687939	51	30	25.8	LIVING	White	1	Solid Tissue	BS_M1TDS9CT;BS_JX449BF5	Ventricles	Ventricles	Initial CNS Tumor	yes	yes	black	(0, 0, 0)
mng	PT_0F3RHT8J	7316-2673-T-485496	7316-2673	Meningioma		mng-e	Not Hispanic or Latino	C692244	13	94	50.1	LIVING	Other	1	Solid Tissue	BS_354DTKHE;BS_6YMJ621P	Skull	Skull	Initial CNS Tumor	yes	yes	darkorange	(255, 140, 0)
pnet	PT_38FS37DP	7316-2686-T-485666	7316-2686	Supratentorial or Spinal Cord PNET		es-e	Reported Unknown	C720657	NA	69	23.03	LIVING	Other	1	Solid Tissue	BS_DBEX7AG2	Temporal Lobe	Temporal Lobe	Initial CNS Tumor	yes	yes	peachpuff	(255, 218, 185)
atrt	PT_32J909WM	7316-2688-T-485693	7316-2688	Atypical Teratoid Rhabdoid Tumor (ATRT)		atrt-e	Hispanic or Latino	C743535	75	17	29.13	LIVING	Other	1	Solid Tissue	BS_JDMM2XG4;BS_WV0S8N4M	Cerebellum/Posterior Fossa, Ventricles	Cerebellum/Posterior Fossa, Ventricles	Initial CNS Tumor	yes	yes	maroon	(176, 48, 96)
plgg	PT_5VAKED5F	7316-2689-T-485705	7316-2689	Low-grade glioma/astrocytoma (WHO grade I/II)		plgg-e.2	Hispanic or Latino	C736647	28	30	22.17	LIVING	Other	1	Solid Tissue	BS_7M5272WN;BS_49852ZBH	Ventricles	Ventricles	Initial CNS Tumor	yes	yes	red	(255, 0, 0)
mbl	PT_S4A0R1PM	7316-2699-T-488835	7316-2699	Medulloblastoma		mbl-e	Not Hispanic or Latino	C700977	331	47	21	LIVING	American Indian or Alaska Native	1	Solid Tissue	BS_1S2BHJ8K;BS_M15PW2N0	Cerebellum/Posterior Fossa	Cerebellum/Posterior Fossa	Initial CNS Tumor	yes	yes	gold	(255, 215, 0)
pbl	PT_B54PH840	7316-2707-T-489304	7316-2707	Pineoblastoma		mbl-e	Not Hispanic or Latino	C684741	10	174	9.37	DECEASED	White	1	Solid Tissue	BS_XJZQA3AP;BS_WMEHNDSK	Pineal Gland	Pineal Gland	Initial CNS Tumor	yes	yes	plum	(221, 160, 221)
nfib	PT_2E552BAR	7316-2719-T-501453	7316-2719	Neurofibroma/Plexiform		nfib-e	Not Hispanic or Latino	C723978	44	130	196.33	DECEASED	White	2	Solid Tissue	BS_E8MC6R2K;BS_2W3NC4K1	Other locations NOS	Other locations NOS	Initial CNS Tumor	yes	yes	yellow	(255, 255, 0)
mbl	PT_00G007DM	7316-272-T-357633	7316-272	Medulloblastoma		mixed.3	Not Hispanic or Latino	C27429	75	109	118	LIVING	White	2	Solid Tissue	BS_K07KNTFY;BS_QWNBZ9RJ	Cerebellum/Posterior Fossa	Cerebellum/Posterior Fossa	Initial CNS Tumor	yes	yes	gold	(255, 215, 0)
other	PT_GCXG7800	7316-2720-T-501468	7316-2720	Other	Other: dermoid cyst; other: poplitcal fossa	mixed.2	Not Hispanic or Latino	C723609	13	56	207.47	LIVING	White	1	Solid Tissue	BS_947CK40E;BS_AA164D3A	Other locations NOS	Other locations NOS	Initial CNS Tumor	yes	yes	gray	(190, 190, 190)
plgg	PT_ZZTQQVCT	7316-2723-T-501511	7316-2723	Low-grade glioma/astrocytoma (WHO grade I/II)		plgg-e.1	Not Hispanic or Latino	C720165	40	16	14.03	LIVING	Asian	1	Solid Tissue	BS_78TQS4Y3;BS_Y7F9E2E9	Cerebellum/Posterior Fossa	Cerebellum/Posterior Fossa	Initial CNS Tumor	yes	yes	red	(255, 0, 0)
other	PT_98QMQZY7	7316-2724-T-501526	7316-2724	Other	Other: skull meningis, fibromyxoid lesion of uncertain origin, prior history of treated pineoblastoma	nfib-e	Not Hispanic or Latino	C100122	62	143	61.3	LIVING	White	2	Solid Tissue	BS_N9BF56FP;BS_92MT680S	Meninges/Dura, Skull	Meninges/Dura, Skull	Second Malignancy	yes	yes	gray	(190, 190, 190)
plgg	PT_1N6ATKJS	7316-2725-T-501541	7316-2725	Low-grade glioma/astrocytoma (WHO grade I/II)		plgg-e.2	Not Hispanic or Latino	C735540	48	54	36.4	LIVING	White	1	Solid Tissue	BS_KKWQW01N;BS_SQX5E15Z	Parietal Lobe, Temporal Lobe	Parietal Lobe, Temporal Lobe	Progressive	yes	yes	red	(255, 0, 0)
plgg	PT_6E8JYRXM	7316-2729-T-501602	7316-2729	Low-grade glioma/astrocytoma (WHO grade I/II)		plgg-e.2	Not Hispanic or Latino	C736401	15	32	22.5	LIVING	White	1	Solid Tissue	BS_3R0KN6Z4;BS_JWSR581E	Brain Stem-Medulla, Ventricles	Brain Stem-Medulla, Ventricles	Initial CNS Tumor	yes	yes	red	(255, 0, 0)
mng	PT_AXMVG8QE	7316-2732-T-501647	7316-2732	Meningioma		mng-e	Not Hispanic or Latino	C734433	160	84	21.7	LIVING	White	1	Solid Tissue	BS_Q88059DJ;BS_K2FHZGTK	Ventricles	Ventricles	Initial CNS Tumor	yes	yes	darkorange	(255, 140, 0)
phgg	PT_8GN3TQRM	7316-2737-T-506177	7316-2737	High-grade glioma/astrocytoma (WHO grade III/IV)		phgg-e.2	Not Hispanic or Latino	C417831	121	335	31.9	DECEASED	Asian	3	Solid Tissue	BS_S791VC80;BS_P0QF87WC	Parietal Lobe, Temporal Lobe	Parietal Lobe, Temporal Lobe	Progressive	yes	yes	darkcyan	(0, 139, 139)
other	PT_D13X3N8F	7316-2743-T-507981	7316-2743	Other	Other: tethered core, intradural cyst or mass; spinal cord - lumbar	tt-e	Not Hispanic or Latino	C805527	162	37	31.93	LIVING	White	1	Solid Tissue	BS_V2MDX7HG;BS_F5BZSF3Q	Spinal Cord- Lumbar/Thecal Sac	Spinal Cord- Lumbar/Thecal Sac	Progressive	yes	yes	gray	(190, 190, 190)
plgg	PT_962TCBVR	7316-2744-T-507997	7316-2744	Low-grade glioma/astrocytoma (WHO grade I/II)		plgg-e.2	Not Hispanic or Latino	C88683	112	22	58.9	LIVING	American Indian or Alaska Native	3	Solid Tissue	BS_ME97J1GA;BS_NRPG5K4K	Cerebellum/Posterior Fossa	Cerebellum/Posterior Fossa	Progressive	yes	yes	red	(255, 0, 0)
plgg	PT_MBAXTJET	7316-275-T-232540	7316-275	Low-grade glioma/astrocytoma (WHO grade I/II)		plgg-e.2	Not Hispanic or Latino	C51045	32	134	15.8	LIVING	White	1	Solid Tissue	BS_C6GBYR17;BS_401R3KV0	Cerebellum/Posterior Fossa	Cerebellum/Posterior Fossa	Initial CNS Tumor	yes	yes	red	(255, 0, 0)
phgg	PT_MDWPRDBT	7316-2751-T-533306	7316-2751	High-grade glioma/astrocytoma (WHO grade III/IV)		phgg-e.2	Not Hispanic or Latino	C271092	75	213	41.67	DECEASED	White	4	Solid Tissue	BS_1M63B97V;BS_TK84K675	Cerebellum/Posterior Fossa, Temporal Lobe, Thalamus	Cerebellum/Posterior Fossa, Hippocampus, Other locations NOS, Spinal Cord- Thoracic, Temporal Lobe, Thalamus	Progressive	yes	yes	darkcyan	(0, 139, 139)
plgg	PT_ZMKMKCFQ	7316-2753-T-508131	7316-2753	Low-grade glioma/astrocytoma (WHO grade I/II)		gng-e.1	Not Hispanic or Latino	C53505	18	42	73.7	LIVING	White	2	Solid Tissue	BS_WDTT7PG2;BS_YMAJC22S	Other locations NOS, Suprasellar/Hypothalamic/Pituitary, Ventricles	Basal Ganglia, Other locations NOS, Suprasellar/Hypothalamic/Pituitary, Thalamus	Progressive	yes	yes	red	(255, 0, 0)
plgg	PT_7TEHW6VQ	7316-2755-T-543410	7316-2755	Low-grade glioma/astrocytoma (WHO grade I/II)		plgg-e.2	Not Hispanic or Latino	C744888	38	33	17.93	LIVING	White	1	Solid Tissue	BS_KYPZRS4S;BS_PEP9NZXN	Cerebellum/Posterior Fossa	Cerebellum/Posterior Fossa	Initial CNS Tumor	yes	yes	red	(255, 0, 0)
phgg	PT_VCD0W8HG	7316-2756-T-508176	7316-2756	High-grade glioma/astrocytoma (WHO grade III/IV)		phgg-e.1	Not Hispanic or Latino	C760140	65	15	17.87	DECEASED	White	1	Solid Tissue	BS_TRGECFNP;BS_MWWZBQ60	Brain Stem- Pons, Other locations NOS	Brain Stem- Pons, Other locations NOS	Initial CNS Tumor	yes	yes	darkcyan	(0, 139, 139)
epmt	PT_QZN7FZER	7316-2757-T-508192	7316-2757	Ependymoma		epmt-e	Not Hispanic or Latino	C745011	92	40	4.5	LIVING	White	1	Solid Tissue	BS_VK46N40F;BS_7BTZQKYY	Ventricles	Ventricles	Initial CNS Tumor	yes	yes	pink	(255, 192, 203)
epmt	PT_ZZWYKZZ8	7316-2758-T-532832	7316-2758	Ependymoma		mixed.1	Not Hispanic or Latino	C30012	49	63	124.93	DECEASED	White	1	Solid Tissue	BS_2E81A3FT;BS_7B89YR6K	Cerebellum/Posterior Fossa, Ventricles	Cerebellum/Posterior Fossa, Ventricles	Progressive	yes	yes	pink	(255, 192, 203)
gng	PT_DFQAH7RS	7316-2760-T-513364	7316-2760	Ganglioglioma		gng-e.1	Not Hispanic or Latino	C16605	41	65	364.4	LIVING	White	2	Solid Tissue	BS_ZKFEMJZ8;BS_92VDQ0NE	Temporal Lobe	Temporal Lobe	Recurrence	yes	yes	olivedrab1	(192, 255, 62)
mbl	PT_9S6WMQ92	7316-278-T	7316-278	Medulloblastoma		mbl-e	Not Hispanic or Latino	C25830	131	103	50.27	DECEASED	White	3	Solid Tissue	BS_WY5KYSHJ;BS_TW8DQH8J	Cerebellum/Posterior Fossa	Cerebellum/Posterior Fossa	Initial CNS Tumor	yes	yes	gold	(255, 215, 0)
mbl	PT_NCDHZ8H8	7316-2780-T-513427	7316-2780	Medulloblastoma		mbl-e	Not Hispanic or Latino	C817950	45	54	24.43	LIVING	Other	1	Solid Tissue	BS_DGG7YE8R;BS_7C40TRCY	Cerebellum/Posterior Fossa	Cerebellum/Posterior Fossa	Initial CNS Tumor	yes	yes	gold	(255, 215, 0)
mng	PT_AKQZZPH8	7316-2782-T-513449	7316-2782	Meningioma		mng-e	Hispanic or Latino	C832833	22	108	4.2	LIVING	Other	1	Solid Tissue	BS_XPSD2NRJ;BS_3DCBDJAT	Parietal Lobe	Parietal Lobe	Initial CNS Tumor	yes	yes	darkorange	(255, 140, 0)
mng	PT_G16WS1MW	7316-279-T-246899	7316-279	Meningioma		mng-e	Not Hispanic or Latino	C53997	23	85	189.53	LIVING	Black or African American	1	Solid Tissue	BS_2W200YK5;BS_J60G8DMK	Meninges/Dura	Meninges/Dura	Progressive	yes	yes	darkorange	(255, 140, 0)
cnc	PT_X0FPPTMT	7316-280-T-232846	7316-280	Neurocytoma		mixed.3	Not Hispanic or Latino	C41205	34	105	53.27	LIVING	Black or African American	1	Solid Tissue	BS_BMHYK93N;BS_TGW6HC4X	Ventricles	Ventricles	Initial CNS Tumor	yes	yes	gray	(190, 190, 190)
gng	PT_DXF7ZZQZ	7316-2809-T-513616	7316-2809	Ganglioglioma		mixed.1	Not Hispanic or Latino	C758418	13	58	18.97	LIVING	White	1	Solid Tissue	BS_KVYCH9PB;BS_ERJAJ0KA	Parietal Lobe	Parietal Lobe	Initial CNS Tumor	yes	yes	olivedrab1	(192, 255, 62)
mbl	PT_NDVJE438	7316-2811-T-513640	7316-2811	Medulloblastoma		mbl-e	Not Hispanic or Latino	C758541	17	65	38.93	LIVING	Asian	1	Solid Tissue	BS_FT95T4YP;BS_4PH1MBGR	Cerebellum/Posterior Fossa	Cerebellum/Posterior Fossa	Initial CNS Tumor	yes	yes	gold	(255, 215, 0)
phgg	PT_0DXHDZJR	7316-2857-T-513841	7316-2857	High-grade glioma/astrocytoma (WHO grade III/IV)		es-e	Not Hispanic or Latino	C789168	29	39	21.6	DECEASED	White	1	Solid Tissue	BS_QWS88QXE;BS_DS438CXE	Frontal Lobe	Frontal Lobe	Initial CNS Tumor	yes	yes	darkcyan	(0, 139, 139)
epmt	PT_EB89G70N	7316-2858-T-513853	7316-2858	Ependymoma		epmt-e	Not Hispanic or Latino	C789291	24	36	24.07	LIVING	Black or African American	1	Solid Tissue	BS_KB9GJDCS;BS_JHGW42S6	Cerebellum/Posterior Fossa, Ventricles	Cerebellum/Posterior Fossa, Ventricles	Initial CNS Tumor	yes	yes	pink	(255, 192, 203)
cpp	PT_ZS2YDFBE	7316-2860-T-513878	7316-2860	Choroid plexus papilloma		cpp-e	Not Hispanic or Latino	C802698	13	118	14.1	LIVING	White	1	Solid Tissue	BS_P6NWC51S;BS_B741RZY9	Ventricles	Ventricles	Initial CNS Tumor	yes	yes	black	(0, 0, 0)
other	PT_Z7YJ7MSM	7316-2864-T-513926	7316-2864	Other	High grade neruoepithelial tumor; brain, temporal loge, right	plgg-e.3	Reported Unknown	C820164	10	44	23.4	LIVING	Other	1	Solid Tissue	BS_MGY2V5N4;BS_F6V1Y4QS	Temporal Lobe	Temporal Lobe	Recurrence	yes	yes	gray	(190, 190, 190)
mbl	PT_EGGY1XC0	7316-2865-T-513937	7316-2865	Medulloblastoma		mbl-e	Not Hispanic or Latino	C820287	40	27	19.03	LIVING	White	1	Solid Tissue	BS_CSY11X7E;BS_R6WNEEE4	Cerebellum/Posterior Fossa	Cerebellum/Posterior Fossa	Initial CNS Tumor	yes	yes	gold	(255, 215, 0)
mbl	PT_BRTVGGRK	7316-2893-T-514013	7316-2893	Medulloblastoma		mbl-e	Not Hispanic or Latino	C377979	62	55	229.37	LIVING	White	1	Solid Tissue	BS_QHTDJG77;BS_S1M423AB	Ventricles	Ventricles	Initial CNS Tumor	yes	yes	gold	(255, 215, 0)
plgg	PT_2FVTD0WR	7316-2897-T-542852	7316-2897	Low-grade glioma/astrocytoma (WHO grade I/II)		plgg-e.2	Hispanic or Latino	C270969	117	77	224.33	LIVING	Other	2	Solid Tissue	BS_8TFBNHT0;BS_YG0A13JH	Optic Pathway, Suprasellar/Hypothalamic/Pituitary	Suprasellar/Hypothalamic/Pituitary, Ventricles	Initial CNS Tumor	yes	yes	red	(255, 0, 0)
plgg	PT_S4YNE17X	7316-2899-T-542859	7316-2899	Low-grade glioma/astrocytoma (WHO grade I/II)		mixed.2	Not Hispanic or Latino	C15744	31	30	228.47	LIVING	White	5	Solid Tissue	BS_3MYQP7P5;BS_GR46VD0Q	Cerebellum/Posterior Fossa	Cerebellum/Posterior Fossa	Initial CNS Tumor	yes	yes	red	(255, 0, 0)
schw	PT_EYWDFKA7	7316-29-T-24639	7316-29	Schwannoma		schw-e	Not Hispanic or Latino	C23985	10	78	67.1	LIVING	White	2	Solid Tissue	BS_DAEM3WRX;BS_J4GQPZS0	Spinal Cord- Thoracic	Spinal Cord- Thoracic	Initial CNS Tumor	yes	yes	lightblue	(173, 216, 230)
gng	PT_RGX23JFP	7316-2901-T-514021	7316-2901	Ganglioglioma		plgg-e.3	Not Hispanic or Latino	C36408	34	42	159.03	LIVING	American Indian or Alaska Native	2	Solid Tissue	BS_XW26N96W;BS_ZZWMD6FA	Parietal Lobe, Temporal Lobe	Parietal Lobe, Temporal Lobe	Progressive	yes	yes	olivedrab1	(192, 255, 62)
epmt	PT_99S5BPE3	7316-292-T-458270	7316-292	Ependymoma		epmt-e	Not Hispanic or Latino	C20172	20	85	68.87	DECEASED	White	3	Solid Tissue	BS_83MSWR59;BS_MT15SGJN	Frontal Lobe	Frontal Lobe	Initial CNS Tumor	yes	yes	pink	(255, 192, 203)
atrt	PT_XTVQB9S4	7316-2933-T-533958	7316-2933	Atypical Teratoid Rhabdoid Tumor (ATRT)		atrt-e	Hispanic or Latino	C626070	81	26	11.6	DECEASED	Other	2	Solid Tissue	BS_DE26D072;BS_74FS6GMW	Basal Ganglia, Temporal Lobe	Basal Ganglia, Temporal Lobe	Progressive	yes	yes	maroon	(176, 48, 96)
mbl	PT_1T7WF5S1	7316-2934-T-533972	7316-2934	Medulloblastoma		mbl-e	Not Hispanic or Latino	C798270	33	37	19.3	LIVING	White	1	Solid Tissue	BS_HSYF7G2D;BS_2Z1MKS84	Ventricles	Ventricles	Initial CNS Tumor	yes	yes	gold	(255, 215, 0)
chdm	PT_HFQNKP5X	7316-2935-T-533986	7316-2935	Chordoma		mixed.2	Not Hispanic or Latino	C182778	158	127	38.5	DECEASED	White	4	Solid Tissue	BS_9GN1QA3Q;BS_YB07VF1X	Skull	Skull	Progressive	yes	yes	darkblue	(0, 0, 139)
other	PT_HJA1ZYS1	7316-2939-T-534042	7316-2939	Other	Epidermoid cyst, spinal cord - lumbar/thecal sac	tt-e	Not Hispanic or Latino	C788061	34	22	0	LIVING	White	1	Solid Tissue	BS_H83DTMT2;BS_Z72QAZC7	Spinal Cord- Lumbar/Thecal Sac	Spinal Cord- Lumbar/Thecal Sac	Initial CNS Tumor	yes	yes	gray	(190, 190, 190)
epmt	PT_JP1FDKN9	7316-2959-T-534959	7316-2959	Ependymoma		epmt-e	Not Hispanic or Latino	C253872	38	43	142.83	LIVING	White	2	Solid Tissue	BS_W74D279Q;BS_T1DVKKJB	Frontal Lobe	Frontal Lobe	Initial CNS Tumor	yes	yes	pink	(255, 192, 203)
plgg	PT_2YT37G8P	7316-2962-T-534962	7316-2962	Low-grade glioma/astrocytoma (WHO grade I/II)		plgg-e.2	Not Hispanic or Latino	C77613	110	125	197.17	LIVING	White	2	Solid Tissue	BS_ZJZFT0AJ;BS_VW85Q4XJ	Suprasellar/Hypothalamic/Pituitary	Suprasellar/Hypothalamic/Pituitary	Recurrence	yes	yes	red	(255, 0, 0)
plgg	PT_QT9T89S5	7316-297-T-233051	7316-297	Low-grade glioma/astrocytoma (WHO grade I/II)		plgg-e.2	Reported Unknown	C18204	16	88	75.23	LIVING	Other	1	Solid Tissue	BS_T97EP8H0;BS_T1W4JA94	Suprasellar/Hypothalamic/Pituitary	Suprasellar/Hypothalamic/Pituitary	Initial CNS Tumor	yes	yes	red	(255, 0, 0)
mbl	PT_TKWTTRQ7	7316-2971-T-534971	7316-2971	Medulloblastoma		mbl-e	Not Hispanic or Latino	C84747	19	29	108	DECEASED	White	2	Solid Tissue	BS_06GEF6DB;BS_G00FHF3Q	Cerebellum/Posterior Fossa	Cerebellum/Posterior Fossa	Initial CNS Tumor	yes	yes	gold	(255, 215, 0)
epmt	PT_XHYBZKCX	7316-2972-T-534972	7316-2972	Ependymoma		epmt-e	Not Hispanic or Latino	C27183	72	66	77.4	LIVING	White	2	Solid Tissue	BS_0XR7GYAV;BS_Q5WZYWCT	Spinal Cord- Cervical, Spinal Cord- Thoracic	Spinal Cord- Cervical, Spinal Cord- Thoracic	Initial CNS Tumor	yes	yes	pink	(255, 192, 203)
phgg	PT_63HDZHCN	7316-2980-T-534980	7316-2980	High-grade glioma/astrocytoma (WHO grade III/IV)		phgg-e.1	Not Hispanic or Latino	C27306	419	116	37.97	DECEASED	White	1	Solid Tissue	BS_S0T3CQ97;BS_29X4ZX6Q	Temporal Lobe	Temporal Lobe	Initial CNS Tumor	yes	yes	darkcyan	(0, 139, 139)
plgg	PT_3SW2VHD5	7316-2984-T-534984	7316-2984	Low-grade glioma/astrocytoma (WHO grade I/II)		mixed.2	Not Hispanic or Latino	C15867	22	81	36.63	LIVING	White	1	Solid Tissue	BS_JJNSP29S;BS_N5B2CZMH	Ventricles	Ventricles	Initial CNS Tumor	yes	yes	red	(255, 0, 0)
pnet	PT_FF0MSK4D	7316-2987-T-534987	7316-2987	Supratentorial or Spinal Cord PNET		mbl-e	Not Hispanic or Latino	C21033	41	59	53.27	LIVING	White	1	Solid Tissue	BS_KJQXZ8GK;BS_D0RDN4K5	Pineal Gland	Pineal Gland	Initial CNS Tumor	yes	yes	peachpuff	(255, 218, 185)
plgg	PT_ZMKMKCFQ	7316-2988-T-534988	7316-2988	Low-grade glioma/astrocytoma (WHO grade I/II)		plgg-e.2	Not Hispanic or Latino	C53505	17	16	73.7	LIVING	White	2	Solid Tissue	BS_GRS3T427;BS_2R9TCR03	Other locations NOS, Suprasellar/Hypothalamic/Pituitary, Ventricles	Other locations NOS, Suprasellar/Hypothalamic/Pituitary, Ventricles	Initial CNS Tumor	yes	yes	red	(255, 0, 0)
plgg	PT_02J5CWN5	7316-2989-T-534989	7316-2989	Low-grade glioma/astrocytoma (WHO grade I/II)		plgg-e.2	Reported Unknown	C90159	42	8	98.23	DECEASED	Black or African American	2	Solid Tissue	BS_2VB8649B;BS_M8WP5T16	Suprasellar/Hypothalamic/Pituitary	Suprasellar/Hypothalamic/Pituitary	Initial CNS Tumor	yes	yes	red	(255, 0, 0)
plgg	PT_1H2REHT2	7316-2990-T-534990	7316-2990	Low-grade glioma/astrocytoma (WHO grade I/II)		plgg-e.2	Not Hispanic or Latino	C53013	48	22	109.83	DECEASED	White	3	Solid Tissue	BS_7M7JNG00;BS_E0N3PTPN	Basal Ganglia, Thalamus	Basal Ganglia, Thalamus	Progressive	yes	yes	red	(255, 0, 0)
epmt	PT_8RB7TPS2	7316-3-T-3730	7316-3	Ependymoma		epmt-e	Not Hispanic or Latino	C21771	6	95	64.87	LIVING	White	2	Solid Tissue	BS_ZS1QRMXS;BS_3F4FQJMR	Temporal Lobe	Temporal Lobe	Initial CNS Tumor	yes	yes	pink	(255, 192, 203)
schw	PT_EYWDFKA7	7316-30-T-25070	7316-30	Schwannoma		schw-e	Not Hispanic or Latino	C23985	18	117	67.1	LIVING	White	2	Solid Tissue	BS_5S8VXASX;BS_TYKJ8G2G	Spinal Cord- Thoracic	Spinal Cord- Thoracic	Initial CNS Tumor	yes	yes	lightblue	(173, 216, 230)
phgg	PT_S2BEPYQ0	7316-3000-T-536211	7316-3000	High-grade glioma/astrocytoma (WHO grade III/IV)		phgg-e.2	Hispanic or Latino	C744765	49	63	39.63	DECEASED	White	1	Solid Tissue	BS_ABZ3BK38;BS_JRYJGYC4	Basal Ganglia, Occipital Lobe, Parietal Lobe, Temporal Lobe	Basal Ganglia, Occipital Lobe, Parietal Lobe, Temporal Lobe	Progressive	yes	yes	darkcyan	(0, 139, 139)
mbl	PT_FN4GEEFR	7316-3010-T-539916	7316-3010	Medulloblastoma		mbl-e	Not Hispanic or Latino	C141696	60	50	59.1	DECEASED	White	2	Solid Tissue	BS_E1VJCEWB;BS_1QXEC43H	Frontal Lobe	Frontal Lobe	Progressive	yes	yes	gold	(255, 215, 0)
other	PT_7DP91QDJ	7316-3017-T-541091	7316-3017	Other	Cavernoma parietal lobe	mixed.2	Reported Unknown	C778713	41	25	0	LIVING	Black or African American	1	Solid Tissue	BS_V3SC6NWH;BS_T4ZSMX5D	Parietal Lobe	Parietal Lobe	Initial CNS Tumor	yes	yes	gray	(190, 190, 190)
plgg	PT_JW6FBEFK	7316-3019-T-541118	7316-3019	Low-grade glioma/astrocytoma (WHO grade I/II)		plgg-e.2	Not Hispanic or Latino	C819549	15	41	48.03	DECEASED	Other	1	Solid Tissue	BS_3P96RT4E;BS_3BVVWHP5	Ventricles	Ventricles	Progressive	yes	yes	red	(255, 0, 0)
mbl	PT_82MX6J77	7316-302-T-233109	7316-302	Medulloblastoma		mbl-e	Not Hispanic or Latino	C21402	106	101	106.57	LIVING	White	2	Solid Tissue	BS_8H2XX24V;BS_CHDGRYHJ	Cerebellum/Posterior Fossa	Cerebellum/Posterior Fossa	Initial CNS Tumor	yes	yes	gold	(255, 215, 0)
cranio	PT_NEB4WEAT	7316-3020-T-541133	7316-3020	Craniopharyngioma		cranio-e	Not Hispanic or Latino	C798516	25	48	12.67	LIVING	White	1	Solid Tissue	BS_0SFXXBQ5;BS_XHCYEE2S	Suprasellar/Hypothalamic/Pituitary	Suprasellar/Hypothalamic/Pituitary	Initial CNS Tumor	yes	yes	mediumpurple	(147, 112, 219)
phgg	PT_1H2REHT2	7316-3022-T-541161	7316-3022	High-grade glioma/astrocytoma (WHO grade III/IV)		phgg-e.1	Not Hispanic or Latino	C53013	123	753	109.83	DECEASED	White	3	Solid Tissue	BS_79SYEHY3;BS_QWTE1CWR	Basal Ganglia	Basal Ganglia	Progressive	yes	yes	darkcyan	(0, 139, 139)
mbl	PT_XA98HG1C	7316-3023-T-541174	7316-3023	Medulloblastoma		mbl-e	Not Hispanic or Latino	C270723	112	617	23.63	LIVING	White	2	Solid Tissue	BS_5JC116NM;BS_W644VEVE	Cerebellum/Posterior Fossa	Cerebellum/Posterior Fossa	Progressive	yes	yes	gold	(255, 215, 0)
mbl	PT_QEP13FH4	7316-3025-T-541201	7316-3025	Medulloblastoma		mbl-e	Not Hispanic or Latino	C794457	22	61	17.13	LIVING	White	1	Solid Tissue	BS_Y5DA59M3;BS_K3ER45RV	Ventricles	Ventricles	Initial CNS Tumor	yes	yes	gold	(255, 215, 0)
schw	PT_SABHZ7XX	7316-3029-T-541257	7316-3029	Schwannoma		schw-e	Not Hispanic or Latino	C809094	70	66	0	LIVING	Black or African American	1	Solid Tissue	BS_FCXEAPJ1;BS_VJAC9H58	Spinal Cord- Lumbar/Thecal Sac	Spinal Cord- Lumbar/Thecal Sac	Initial CNS Tumor	yes	yes	lightblue	(173, 216, 230)
phgg	PT_KVMF5TFW	7316-3030-T-541271	7316-3030	High-grade glioma/astrocytoma (WHO grade III/IV)		phgg-e.1	Hispanic or Latino	C806142	71	22	12.97	DECEASED	White	1	Solid Tissue	BS_8FSJDG2T;BS_399RPKC9	Brain Stem- Pons	Brain Stem- Pons	Initial CNS Tumor	yes	yes	darkcyan	(0, 139, 139)
mbl	PT_GGCQAGPS	7316-304-T-233135	7316-304	Medulloblastoma		mbl-e	Not Hispanic or Latino	C48216	68	185	111.7	LIVING	White	1	Solid Tissue	BS_0J5MCBZV;BS_KVNGNETA	Cerebellum/Posterior Fossa	Cerebellum/Posterior Fossa	Initial CNS Tumor	yes	yes	gold	(255, 215, 0)
plgg	PT_2C63FJAM	7316-3040-T-543985	7316-3040	Low-grade glioma/astrocytoma (WHO grade I/II)		epmt-e	Not Hispanic or Latino	C797532	20	44	15.3	LIVING	White	1	Solid Tissue	BS_F48RA7QF;BS_W4HGV6E7	Parietal Lobe	Parietal Lobe	Initial CNS Tumor	yes	yes	red	(255, 0, 0)
dnt	PT_NS1F6DT8	7316-3048-T-548257	7316-3048	Dysembryoplastic neuroepithelial tumor (DNET)		plgg-e.2	Not Hispanic or Latino	C798393	10	30	13.17	LIVING	White	1	Solid Tissue	BS_8226HD4X;BS_YNEQJ6AH	Frontal Lobe	Frontal Lobe	Initial CNS Tumor	yes	yes	green	(0, 255, 0)
plgg	PT_TEBD1SES	7316-3054-T-548341	7316-3054	Low-grade glioma/astrocytoma (WHO grade I/II)		plgg-e.2	Not Hispanic or Latino	C808233	28	21	16.77	LIVING	White	1	Solid Tissue	BS_K3YT05M7;BS_ZTWGFWTX	Optic Pathway	Optic Pathway	Initial CNS Tumor	yes	yes	red	(255, 0, 0)
plgg	PT_DMHFS0HX	7316-3055-T-548356	7316-3055	Low-grade glioma/astrocytoma (WHO grade I/II)		plgg-e.2	Not Hispanic or Latino	C808110	7	33	9.57	LIVING	White	1	Solid Tissue	BS_GCQEB05M;BS_YVMEEBKC	Cerebellum/Posterior Fossa	Cerebellum/Posterior Fossa	Initial CNS Tumor	yes	yes	red	(255, 0, 0)
tt	PT_DH8A0SNQ	7316-3057-T-548385	7316-3057	Teratoma		tt-e	Not Hispanic or Latino	C73554	15	28	52.5	LIVING	White	2	Solid Tissue	BS_BYJDRXMK;BS_WYG77VVP	Suprasellar/Hypothalamic/Pituitary	Suprasellar/Hypothalamic/Pituitary	Progressive	yes	yes	cyan	(0, 255, 255)
phgg	PT_JNEV57VK	7316-3058-T-557515	7316-3058	High-grade glioma/astrocytoma (WHO grade III/IV)		phgg-e.1	Not Hispanic or Latino	C714384	321	439	9.1	DECEASED	White	2	Solid Tissue	BS_P0QJ1QAH;BS_D29RPBSZ	Basal Ganglia, Thalamus	Basal Ganglia, Thalamus	Progressive	yes	yes	darkcyan	(0, 139, 139)
mbl	PT_MSBPMJ56	7316-306-T-233158	7316-306	Medulloblastoma		mbl-e	Not Hispanic or Latino	C50799	48	47	114.27	LIVING	White	1	Solid Tissue	BS_40FX713C;BS_JT82QGXF	Cerebellum/Posterior Fossa	Cerebellum/Posterior Fossa	Initial CNS Tumor	yes	yes	gold	(255, 215, 0)
gng	PT_4ADZ9F53	7316-3060-T-548427	7316-3060	Ganglioglioma		gng-e.2	Not Hispanic or Latino	C818811	28	45	18.27	LIVING	Asian	1	Solid Tissue	BS_FHE6Z73G;BS_GTZCFGRZ	Occipital Lobe, Temporal Lobe	Occipital Lobe, Temporal Lobe	Initial CNS Tumor	yes	yes	olivedrab1	(192, 255, 62)
plgg	PT_N8W26H19	7316-3061-T-548439	7316-3061	Low-grade glioma/astrocytoma (WHO grade I/II)		plgg-e.1	Not Hispanic or Latino	C37392	102	11	126.03	LIVING	White	2	Solid Tissue	BS_MBYEK6HV;BS_9DZ253JY	Brain Stem- Pons, Cerebellum/Posterior Fossa	Cerebellum/Posterior Fossa	Progressive	yes	yes	red	(255, 0, 0)
plgg	PT_HV6C0T34	7316-3062-T-548455	7316-3062	Low-grade glioma/astrocytoma (WHO grade I/II)		plgg-e.2	Hispanic or Latino	C818688	17	82	13.03	LIVING	Other	1	Solid Tissue	BS_16TBX6G5;BS_XGSA3GQE	Cerebellum/Posterior Fossa	Cerebellum/Posterior Fossa	Initial CNS Tumor	yes	yes	red	(255, 0, 0)
gnos	PT_D9NTSYSC	7316-3064-T-548481	7316-3064	Glial-neuronal tumor NOS		mixed.1	Not Hispanic or Latino	C829143	19	75	16.8	LIVING	Other	1	Solid Tissue	BS_9BGCH82S;BS_Z1A875MW	Temporal Lobe	Temporal Lobe	Initial CNS Tumor	yes	yes	violetred	(208, 32, 144)
plgg	PT_41WETNRC	7316-3065-T-548496	7316-3065	Low-grade glioma/astrocytoma (WHO grade I/II)		plgg-e.2	Not Hispanic or Latino	C829266	22	78	18.3	LIVING	White	1	Solid Tissue	BS_GFS9JEE6;BS_BKQZ550R	Cerebellum/Posterior Fossa	Cerebellum/Posterior Fossa	Initial CNS Tumor	yes	yes	red	(255, 0, 0)
mpnst	PT_2E552BAR	7316-3066-T-567675	7316-3066	Malignant peripheral nerve sheath tumor (MPNST)		nfib-e	Not Hispanic or Latino	C723978	62	98	196.33	DECEASED	White	2	Solid Tissue	BS_6Z213H2V;BS_RQSKD7PN	Other locations NOS	Other locations NOS	Initial CNS Tumor	yes	yes	gray	(190, 190, 190)
gng	PT_44HPG5YT	7316-3067-T-548524	7316-3067	Ganglioglioma		gng-e.1	Not Hispanic or Latino	C831726	40	29	18.1	LIVING	Black or African American	1	Solid Tissue	BS_BZWM455T;BS_680K119G	Temporal Lobe	Temporal Lobe	Initial CNS Tumor	yes	yes	olivedrab1	(192, 255, 62)
plgg	PT_TH18S0JQ	7316-3068-T-548538	7316-3068	Low-grade glioma/astrocytoma (WHO grade I/II)		plgg-e.1	Not Hispanic or Latino	C829512	13	23	3.53	LIVING	White	1	Solid Tissue	BS_KH0NFCWF;BS_YZ2Z1Q6Y	Cerebellum/Posterior Fossa	Cerebellum/Posterior Fossa	Initial CNS Tumor	yes	yes	red	(255, 0, 0)
epmt	PT_NYBH025T	7316-3069-T-548551	7316-3069	Ependymoma		epmt-e	Not Hispanic or Latino	C841320	43	58	16.27	LIVING	Other	1	Solid Tissue	BS_6NPSZJ4C;BS_67Z63A2K	Cerebellum/Posterior Fossa	Cerebellum/Posterior Fossa	Progressive	yes	yes	pink	(255, 192, 203)
cranio	PT_YVG4H0F1	7316-3070-T-548566	7316-3070	Craniopharyngioma		cranio-e	Not Hispanic or Latino	C837261	27	24	14.3	LIVING	White	1	Solid Tissue	BS_XCNGQ25H;BS_YH05F9DB	Suprasellar/Hypothalamic/Pituitary	Suprasellar/Hypothalamic/Pituitary	Initial CNS Tumor	yes	yes	mediumpurple	(147, 112, 219)
cranio	PT_E3Y5BBSF	7316-3071-T-549122	7316-3071	Craniopharyngioma		cranio-e	Reported Unknown	C774162	19	34	5.13	LIVING	Other	1	Solid Tissue	BS_W8DA9AXT;BS_RFMQ7T0T	Suprasellar/Hypothalamic/Pituitary	Suprasellar/Hypothalamic/Pituitary	Unavailable	yes	yes	mediumpurple	(147, 112, 219)
other	PT_BDM0M83S	7316-3072-T-549133	7316-3072	Other		mbl-e	Reported Unknown	C880065	145	44	0	LIVING	Other	1	Solid Tissue	BS_M16CDR44;BS_CYEY58NY	Ventricles	Ventricles	Initial CNS Tumor	yes	yes	gray	(190, 190, 190)
other	PT_0RN3VSXZ	7316-3073-T-549145	7316-3073	Other		mixed.1	Reported Unknown	C880188	224	141	0	LIVING	Other	1	Solid Tissue	BS_VQEPFE1P;BS_DVCQ8XDZ	Frontal Lobe	Frontal Lobe	Initial CNS Tumor	yes	yes	gray	(190, 190, 190)
plgg	PT_H45M7M2T	7316-3074-T-549156	7316-3074	Low-grade glioma/astrocytoma (WHO grade I/II)		gng-e.1	Reported Unknown	C823854	15	66	3.73	LIVING	Other	2	Solid Tissue	BS_E9M7TDB6;BS_YB2RXRHT	Temporal Lobe	Temporal Lobe	Unavailable	yes	yes	red	(255, 0, 0)
phgg	PT_KFYJBQB8	7316-3075-T-549171	7316-3075	High-grade glioma/astrocytoma (WHO grade III/IV)		phgg-e.2	Reported Unknown	C944517	10	37	0	LIVING	Other	1	Solid Tissue	BS_NJFK43N3;BS_52C576HH	Temporal Lobe	Temporal Lobe	Initial CNS Tumor	yes	yes	darkcyan	(0, 139, 139)
plgg	PT_NTK39NNV	7316-3076-T-549180	7316-3076	Low-grade glioma/astrocytoma (WHO grade I/II)		plgg-e.2	Reported Unknown	C944394	57	17	0	LIVING	Other	1	Solid Tissue	BS_Y2C78JC4;BS_2ADZNNV4	Cerebellum/Posterior Fossa	Cerebellum/Posterior Fossa	Unavailable	yes	yes	red	(255, 0, 0)
phgg	PT_Y660CKCB	7316-3122-T-550919	7316-3122	High-grade glioma/astrocytoma (WHO grade III/IV)		phgg-e.1	Not Hispanic or Latino	C837753	65	194	7.73	DECEASED	White	1	Solid Tissue	BS_FKQ7F6D1;BS_XG0DBWVT	Thalamus	Thalamus	Initial CNS Tumor	yes	yes	darkcyan	(0, 139, 139)
mbl	PT_QW5VW2PY	7316-313-T-233241	7316-313	Medulloblastoma		mbl-e	Not Hispanic or Latino	C29028	23	118	111.07	LIVING	White	1	Solid Tissue	BS_A4KYP5H0;BS_HHPA8NJ2	Cerebellum/Posterior Fossa	Cerebellum/Posterior Fossa	Initial CNS Tumor	yes	yes	gold	(255, 215, 0)
dnt	PT_868QRW9G	7316-3132-T-551070	7316-3132	Dysembryoplastic neuroepithelial tumor (DNET)		plgg-e.2	Not Hispanic or Latino	C859032	19	45	6.57	LIVING	Black or African American	1	Solid Tissue	BS_K89V7JNJ;BS_CZ82ANWP	Parietal Lobe	Parietal Lobe	Initial CNS Tumor	yes	yes	green	(0, 255, 0)
mbl	PT_WWZ2Q14R	7316-3138-T-551141	7316-3138	Medulloblastoma		mbl-e	Not Hispanic or Latino	C944886	49	58	11.2	LIVING	White	1	Solid Tissue	BS_DVQYQSVW;BS_RCC8BXVE	Cerebellum/Posterior Fossa	Cerebellum/Posterior Fossa	Initial CNS Tumor	yes	yes	gold	(255, 215, 0)
plgg	PT_ZRQQC2S9	7316-3139-T-551154	7316-3139	Low-grade glioma/astrocytoma (WHO grade I/II)		plgg-e.2	Not Hispanic or Latino	C945009	39	39	13.6	LIVING	White	1	Solid Tissue	BS_PEFRDKDZ;BS_4EN8D8Y4	Frontal Lobe	Frontal Lobe	Initial CNS Tumor	yes	yes	red	(255, 0, 0)
mbl	PT_45P9F9MD	7316-314-T-247128	7316-314	Medulloblastoma		mbl-e	Not Hispanic or Latino	C27552	19	68	107.37	LIVING	White	1	Solid Tissue	BS_0RF0G9SQ;BS_GNV89A5P	Cerebellum/Posterior Fossa	Cerebellum/Posterior Fossa	Initial CNS Tumor	yes	yes	gold	(255, 215, 0)
gnbl	PT_RXT6KRR6	7316-3147-T-555085	7316-3147	Ganglioneuroblastoma		mixed.1	Hispanic or Latino	C952389	74	53	23.2	LIVING	White	1	Solid Tissue	BS_CK7CPM73;BS_NFRXNAFE	Occipital Lobe, Parietal Lobe	Occipital Lobe, Parietal Lobe	Recurrence	yes	yes	gray	(190, 190, 190)
other	PT_1NN9AW39	7316-3148-T-555098	7316-3148	Other	Brain, left frontal tumor, biopsy; malignant melanocytic neoplasm	gmn-e	Not Hispanic or Latino	C955956	32	281	13.27	DECEASED	White	1	Solid Tissue	BS_8D52JK1Q;BS_B61168DE	Frontal Lobe, Other locations NOS	Frontal Lobe, Other locations NOS	Initial CNS Tumor	yes	yes	gray	(190, 190, 190)
other	PT_HBT0C66Y	7316-3149-T-555110	7316-3149	Dysplasia/Gliosis		mixed.1	Not Hispanic or Latino	C959646	10	28	0	LIVING	White	1	Solid Tissue	BS_M1YHV93N;BS_W18SF91A	Parietal Lobe	Parietal Lobe	Initial CNS Tumor	yes	yes	gray	(190, 190, 190)
plgg	PT_6DW5NFKX	7316-3150-T-555121	7316-3150	Low-grade glioma/astrocytoma (WHO grade I/II)		plgg-e.2	Not Hispanic or Latino	C959769	7	50	10.7	LIVING	White	1	Solid Tissue	BS_KT9H4B1N;BS_7H4RFCW9	Frontal Lobe, Temporal Lobe	Frontal Lobe, Temporal Lobe	Initial CNS Tumor	yes	yes	red	(255, 0, 0)
other	PT_2D1KGV99	7316-3151-T-555134	7316-3151	Dysplasia/Gliosis		mixed.1	Not Hispanic or Latino	C959892	17	30	16.3	LIVING	White	1	Solid Tissue	BS_CFEWVDG1;BS_60K3EQ9S	Frontal Lobe, Temporal Lobe	Frontal Lobe, Temporal Lobe	Initial CNS Tumor	yes	yes	gray	(190, 190, 190)
other	PT_NFDHYPGT	7316-3152-T-555145	7316-3152	Dysplasia/Gliosis		phgg-e.2	Hispanic or Latino	C965181	8	33	20.53	LIVING	Other	1	Solid Tissue	BS_6KEYD1S4;BS_AG4H9S3J	Frontal Lobe, Temporal Lobe	Frontal Lobe, Temporal Lobe	Initial CNS Tumor	yes	yes	gray	(190, 190, 190)
other	PT_QEMT1845	7316-3153-T-555158	7316-3153	Other	Gliotic encephalopathy consistent with chromic rasmussen encephalitis	mixed.1	Hispanic or Latino	C965304	6	57	26.33	LIVING	Other	1	Solid Tissue	BS_TPX7YY57;BS_1T19NFJ8	Frontal Lobe, Occipital Lobe	Frontal Lobe, Occipital Lobe	Initial CNS Tumor	yes	yes	gray	(190, 190, 190)
plgg	PT_EZEMVRVT	7316-3154-T-555169	7316-3154	Low-grade glioma/astrocytoma (WHO grade I/II)		plgg-e.2	Not Hispanic or Latino	C965673	8	30	22.87	LIVING	White	1	Solid Tissue	BS_32HAVF6S;BS_F8N6CFQE	Brain Stem- Midbrain/Tectum, Brain Stem- Pons	Brain Stem- Midbrain/Tectum, Brain Stem- Pons	Initial CNS Tumor	yes	yes	red	(255, 0, 0)
plgg	PT_6N1QWCXE	7316-3169-T-555349	7316-3169	Low-grade glioma/astrocytoma (WHO grade I/II)		plgg-e.2	Not Hispanic or Latino	C1028403	10	40	14.3	LIVING	White	1	Solid Tissue	BS_D2BZ25FW;BS_4HQ3T2NC	Cerebellum/Posterior Fossa	Cerebellum/Posterior Fossa	Initial CNS Tumor	yes	yes	red	(255, 0, 0)
gng	PT_1ZAWNGWT	7316-319-T-233313	7316-319	Ganglioglioma		mixed.1	Reported Unknown	C43542	39	124	71.87	LIVING	White	2	Solid Tissue	BS_6X2BQQGE;BS_4GTESTSE	Frontal Lobe	Frontal Lobe	Recurrence	yes	yes	olivedrab1	(192, 255, 62)
mbl	PT_NV584F7Q	7316-3192-T-555471	7316-3192	Medulloblastoma		mbl-e	Not Hispanic or Latino	C833202	73	53	18.67	LIVING	White	1	Solid Tissue	BS_X7QJCVJB;BS_TYAYZ9ZW	Cerebellum/Posterior Fossa	Cerebellum/Posterior Fossa	Initial CNS Tumor	yes	yes	gold	(255, 215, 0)
plgg	PT_EEKE0V9T	7316-32-T-25911	7316-32	Low-grade glioma/astrocytoma (WHO grade I/II)		plgg-e.2	Not Hispanic or Latino	C19065	43	45	47.43	LIVING	White	1	Solid Tissue	BS_F969DNHD;BS_5NWDARXG	Temporal Lobe	Temporal Lobe	Initial CNS Tumor	yes	yes	red	(255, 0, 0)
mbl	PT_GH6HM5QF	7316-3202-T-555589	7316-3202	Medulloblastoma		gmn-e	Hispanic or Latino	C908478	75	106	18.8	LIVING	Other	1	Solid Tissue	BS_70FKSKM9;BS_K81DR8XG	Cerebellum/Posterior Fossa	Cerebellum/Posterior Fossa	Initial CNS Tumor	yes	yes	gold	(255, 215, 0)
plgg	PT_1BV6ND1D	7316-3203-T-555602	7316-3203	Low-grade glioma/astrocytoma (WHO grade I/II)		plgg-e.2	Not Hispanic or Latino	C908601	329	144	17.67	LIVING	Black or African American	1	Solid Tissue	BS_MZJJRDZF;BS_H3FE3TH9	Cerebellum/Posterior Fossa	Cerebellum/Posterior Fossa	Initial CNS Tumor	yes	yes	red	(255, 0, 0)
cpp	PT_QJ3144WH	7316-3204-T-555613	7316-3204	Choroid plexus papilloma		cpp-e	Hispanic or Latino	C908724	21	40	19.47	LIVING	Other	1	Solid Tissue	BS_8BS10XE2;BS_Z85M2R3N	Ventricles	Ventricles	Initial CNS Tumor	yes	yes	black	(0, 0, 0)
dipg	PT_R4T1V1K4	7316-3206-T-555638	7316-3206	Brainstem glioma- Diffuse intrinsic pontine glioma		phgg-e.2	Not Hispanic or Latino	C832956	47	295	4.6	DECEASED	Asian	1	Solid Tissue	BS_23ZE42Q3;BS_WH8G4VFB	Brain Stem- Pons	Brain Stem- Pons	Progressive	yes	yes	darkgreen	(47, 79, 47)
dipg	PT_B38P3Y5T	7316-3208-T-555661	7316-3208	Brainstem glioma- Diffuse intrinsic pontine glioma		phgg-e.1	Not Hispanic or Latino	C832710	42	101	6.03	DECEASED	White	1	Solid Tissue	BS_DH86PF5A;BS_97M1E2DW	Brain Stem- Pons	Brain Stem- Pons	Progressive	yes	yes	darkgreen	(47, 79, 47)
gng	PT_DDFAZ345	7316-321-T-233339	7316-321	Ganglioglioma		gng-e.1	Not Hispanic or Latino	C50553	22	9	58.57	LIVING	White	1	Solid Tissue	BS_94AP61Q5;BS_TG93XC55	Temporal Lobe	Temporal Lobe	Initial CNS Tumor	yes	yes	olivedrab1	(192, 255, 62)
epmt	PT_8RB7TPS2	7316-322-T-233349	7316-322	Ependymoma		epmt-e	Not Hispanic or Latino	C21771	20	114	64.87	LIVING	White	2	Solid Tissue	BS_8SETK1J4;BS_HC44ZA0V	Temporal Lobe	Temporal Lobe	Initial CNS Tumor	yes	yes	pink	(255, 192, 203)
gng	PT_E8XM8JFZ	7316-324-T-233373	7316-324	Ganglioglioma		plgg-e.2	Not Hispanic or Latino	C16974	40	40	99.03	LIVING	White	1	Solid Tissue	BS_B558FJXC;BS_KVV7001W	Temporal Lobe	Temporal Lobe	Initial CNS Tumor	yes	yes	olivedrab1	(192, 255, 62)
phgg	PT_279D9QZ8	7316-325-T-233387	7316-325	High-grade glioma/astrocytoma (WHO grade III/IV)		plgg-e.1	Not Hispanic or Latino	C17712	13	28	98.7	LIVING	White	1	Solid Tissue	BS_1YTHM07J;BS_PKW05VZV	Cerebellum/Posterior Fossa	Cerebellum/Posterior Fossa	Recurrence	yes	yes	darkcyan	(0, 139, 139)
plgg	PT_CK41DW03	7316-329-T-234369	7316-329	Low-grade glioma/astrocytoma (WHO grade I/II)		plgg-e.2	Not Hispanic or Latino	C22140	129	43	83.03	LIVING	White	1	Solid Tissue	BS_3AERRZQT;BS_1JDG6JV5	Spinal Cord- Cervical, Spinal Cord- Thoracic	Spinal Cord- Cervical, Spinal Cord- Thoracic	Initial CNS Tumor	yes	yes	red	(255, 0, 0)
chdm	PT_HFQNKP5X	7316-3295-T-567684	7316-3295	Chordoma		mixed.2	Not Hispanic or Latino	C182778	232	182	38.5	DECEASED	White	4	Solid Tissue	BS_6F49F7WH;BS_EJ9JKM1C	Skull	Other locations NOS, Skull	Recurrence	yes	yes	darkblue	(0, 0, 139)
epmt	PT_CYVVA9AB	7316-3299-T-563485	7316-3299	Ependymoma		epmt-e	Not Hispanic or Latino	C857433	119	49	18.47	LIVING	White	1	Solid Tissue	BS_01DQH017;BS_CXVJK2FY	Occipital Lobe	Occipital Lobe	Initial CNS Tumor	yes	yes	pink	(255, 192, 203)
epmt	PT_N4PR21ME	7316-330-T-234381	7316-330	Ependymoma		epmt-e	Not Hispanic or Latino	C16728	13	26	55.53	LIVING	White	1	Solid Tissue	BS_Y3472DYJ;BS_GV3NZ9QD	Ventricles	Ventricles	Initial CNS Tumor	yes	yes	pink	(255, 192, 203)
phgg	PT_1H2REHT2	7316-3303-T-573928	7316-3303	High-grade glioma/astrocytoma (WHO grade III/IV)		phgg-e.2	Not Hispanic or Latino	C53013	99	682	109.83	DECEASED	White	3	Solid Tissue	BS_96S0VQBN;BS_WKESC3XN	Basal Ganglia	Basal Ganglia, Thalamus	Progressive	yes	yes	darkcyan	(0, 139, 139)
lch	PT_PKHG2YFW	7316-3306-T-563582	7316-3306	Langerhans Cell histiocytosis		mixed.2	Not Hispanic or Latino	C871455	36	15	18.4	LIVING	Asian	1	Solid Tissue	BS_7Y5E5KQW;BS_0SPCTBZY	Other locations NOS	Other locations NOS	Initial CNS Tumor	yes	yes	lightorange	(255, 185, 0)
plgg	PT_ATE3YRH5	7316-3308-T-563609	7316-3308	Low-grade glioma/astrocytoma (WHO grade I/II)		plgg-e.2	Hispanic or Latino	C868872	40	41	15	LIVING	Other	1	Solid Tissue	BS_04B8X54S;BS_BPSTSCBJ	Cerebellum/Posterior Fossa	Cerebellum/Posterior Fossa	Initial CNS Tumor	yes	yes	red	(255, 0, 0)
mng	PT_7M2PGCBV	7316-331-T-234393	7316-331	Meningioma		mng-e	Not Hispanic or Latino	C51906	13	35	80.9	LIVING	Black or African American	2	Solid Tissue	BS_QRH793AV;BS_QW60M0FE	Meninges/Dura	Meninges/Dura	Initial CNS Tumor	yes	yes	darkorange	(255, 140, 0)
nbl	PT_EB0D3BXG	7316-3311-T-563651	7316-3311	Neuroblastoma		mixed.3	Not Hispanic or Latino	C859647	1293	169	102.8	LIVING	White	1	Solid Tissue	BS_F0GNWEJJ;BS_VNWKNRY4	Frontal Lobe, Meninges/Dura	Frontal Lobe, Meninges/Dura	Initial CNS Tumor	yes	yes	gray	(190, 190, 190)
mng	PT_7M2PGCBV	7316-3312-T-563666	7316-3312	Meningioma		mng-e	Not Hispanic or Latino	C51906	43	86	80.9	LIVING	Black or African American	2	Solid Tissue	BS_BBTT7DH4;BS_Y3G1X98S	Meninges/Dura	Meninges/Dura	Recurrence	yes	yes	darkorange	(255, 140, 0)
cranio	PT_MQHST8YC	7316-3316-T-563722	7316-3316	Craniopharyngioma		aptad-e	Not Hispanic or Latino	C881049	73	66	10.87	LIVING	White	1	Solid Tissue	BS_2VSN5YC5;BS_DRD9QXR5	Suprasellar/Hypothalamic/Pituitary	Suprasellar/Hypothalamic/Pituitary	Initial CNS Tumor	yes	yes	mediumpurple	(147, 112, 219)
other	PT_6DB7B9WV	7316-3317-T-563737	7316-3317	Dysplasia/Gliosis		mixed.1	Hispanic or Latino	C880680	54	55	0	LIVING	Other	1	Solid Tissue	BS_CWQ35N2K;BS_XJTW0P8P	Frontal Lobe	Frontal Lobe	Initial CNS Tumor	yes	yes	gray	(190, 190, 190)
epmt	PT_ZZRBX5JT	7316-3319-T-563763	7316-3319	Ependymoma		epmt-e	Not Hispanic or Latino	C121647	12	32	57.57	LIVING	White	3	Solid Tissue	BS_9N3B3HZB;BS_YE1MAQYJ	Ventricles	Spinal Cord- Lumbar/Thecal Sac	Recurrence	yes	yes	pink	(255, 192, 203)
plgg	PT_FKWCVXNC	7316-332-T-242248	7316-332	Low-grade glioma/astrocytoma (WHO grade I/II)		plgg-e.2	Not Hispanic or Latino	C68634	12	39	50.77	LIVING	White	1	Solid Tissue	BS_GDPZN3SD;BS_17WYVEEC	Cerebellum/Posterior Fossa	Cerebellum/Posterior Fossa	Initial CNS Tumor	yes	yes	red	(255, 0, 0)
plgg	PT_ZD9AYB6F	7316-3323-T-564960	7316-3323	Low-grade glioma/astrocytoma (WHO grade I/II)		plgg-e.1	Not Hispanic or Latino	C874161	34	35	11.73	LIVING	White	1	Solid Tissue	BS_245CTSH9;BS_QTSXW7DA	Cerebellum/Posterior Fossa	Cerebellum/Posterior Fossa	Initial CNS Tumor	yes	yes	red	(255, 0, 0)
other	PT_DQT78GS5	7316-3326-T-564996	7316-3326	Other	Brain tumor, right, resection: embryonal tumor with multilayer rosettes, NOS (WHO Grade IV)	mixed.3	Not Hispanic or Latino	C874530	30	198	0	LIVING	White	1	Solid Tissue	BS_69VS8PS1;BS_37GTVG4N	Frontal Lobe, Parietal Lobe, Temporal Lobe	Frontal Lobe, Parietal Lobe, Temporal Lobe	Initial CNS Tumor	yes	yes	gray	(190, 190, 190)
mbl	PT_9S6WMQ92	7316-333-T-242260	7316-333	Medulloblastoma		mbl-e	Not Hispanic or Latino	C25830	189	172	50.27	DECEASED	White	3	Solid Tissue	BS_1CZPVCXR;BS_S6Q7NKA3	Cerebellum/Posterior Fossa	Cerebellum/Posterior Fossa	Progressive	yes	yes	gold	(255, 215, 0)
hmbl	PT_WP871F5S	7316-3336-T-568050	7316-3336	Hemangioblastoma		mixed.1	Not Hispanic or Latino	C100860	67	13	88.37	LIVING	White	2	Solid Tissue	BS_XWQTX5HH;BS_MD3DT41J	Brain Stem-Medulla, Cerebellum/Posterior Fossa	Brain Stem-Medulla, Cerebellum/Posterior Fossa	Initial CNS Tumor	yes	yes	gray	(190, 190, 190)
gng	PT_1ZAWNGWT	7316-3345-T-568372	7316-3345	Ganglioglioma		mixed.1	Reported Unknown	C43542	39	130	71.87	LIVING	White	2	Solid Tissue	BS_4DTX295Z;BS_23W9EPFE	Frontal Lobe	Frontal Lobe	Initial CNS Tumor	yes	yes	olivedrab1	(192, 255, 62)
cnc	PT_X8SK8120	7316-340-T-242343	7316-340	Neurocytoma		mixed.3	Not Hispanic or Latino	C67404	17	55	87.5	LIVING	White	1	Solid Tissue	BS_SNC5WMVN;BS_DGTPWJ59	Ventricles	Ventricles	Progressive	yes	yes	gray	(190, 190, 190)
cranio	PT_EC8R84NM	7316-341-T-242357	7316-341	Craniopharyngioma		cranio-e	Not Hispanic or Latino	C71586	3	47	0	LIVING	White	1	Solid Tissue	BS_CXDKK6KS;BS_7T1J3KET	Suprasellar/Hypothalamic/Pituitary	Suprasellar/Hypothalamic/Pituitary	Initial CNS Tumor	yes	yes	mediumpurple	(147, 112, 219)
phgg	PT_X5TQR8V2	7316-343-T-242379	7316-343	High-grade glioma/astrocytoma (WHO grade III/IV)		phgg-e.2	Not Hispanic or Latino	C71709	42	339	17.8	DECEASED	White	1	Solid Tissue	BS_C19DFVR5;BS_BMMY0H73	Thalamus	Thalamus	Initial CNS Tumor	yes	yes	darkcyan	(0, 139, 139)
plgg	PT_S2SQJVGK	7316-344-T-242392	7316-344	Low-grade glioma/astrocytoma (WHO grade I/II)		plgg-e.2	Not Hispanic or Latino	C74292	34	36	113	LIVING	White	2	Solid Tissue	BS_8S2CZBA6;BS_JFR750KD	Brain Stem- Midbrain/Tectum, Ventricles	Ventricles	Progressive	yes	yes	red	(255, 0, 0)
plgg	PT_WYF217NZ	7316-345-T-242405	7316-345	Low-grade glioma/astrocytoma (WHO grade I/II)		plgg-e.2	Not Hispanic or Latino	C72324	10	31	37.93	LIVING	White	1	Solid Tissue	BS_RZNNEX1Y;BS_52DAPP1Y	Cerebellum/Posterior Fossa	Cerebellum/Posterior Fossa	Initial CNS Tumor	yes	yes	red	(255, 0, 0)
plgg	PT_ZR8MQRVG	7316-346-T-242416	7316-346	Low-grade glioma/astrocytoma (WHO grade I/II)		plgg-e.2	Not Hispanic or Latino	C72693	18	30	59.7	LIVING	Other	1	Solid Tissue	BS_MT5ZSRG4;BS_NB5XWMJT	Brain Stem- Midbrain/Tectum	Brain Stem- Midbrain/Tectum	Initial CNS Tumor	yes	yes	red	(255, 0, 0)
mbl	PT_7QKGGMKV	7316-347-T	7316-347	Medulloblastoma		mbl-e	Not Hispanic or Latino	C72570	53	126	20.77	DECEASED	Other	1	Solid Tissue	BS_NMQTPVFW;BS_VVFBW0YH	Cerebellum/Posterior Fossa, Meninges/Dura, Spinal Cord- Cervical, Spinal Cord- Thoracic, Ventricles	Cerebellum/Posterior Fossa, Meninges/Dura, Spinal Cord- Cervical, Spinal Cord- Thoracic, Ventricles	Initial CNS Tumor	yes	yes	gold	(255, 215, 0)
cpp	PT_GKSABESN	7316-3485-T-576118	7316-3485	Choroid plexus papilloma		cpp-e	Reported Unknown	C970716	97	97	11.97	LIVING	Other	1	Solid Tissue	BS_GRECE8Q9;BS_SES41DAX	Ventricles	Ventricles	Initial CNS Tumor	yes	yes	black	(0, 0, 0)
mbl	PT_T3REPTTC	7316-3488-T-576154	7316-3488	Medulloblastoma		mbl-e	Not Hispanic or Latino	C1010076	14	42	14.43	DECEASED	White	1	Solid Tissue	BS_T9T3R2J0;BS_Z45HD492	Cerebellum/Posterior Fossa	Cerebellum/Posterior Fossa	Initial CNS Tumor	yes	yes	gold	(255, 215, 0)
other	PT_EV71W1JW	7316-349-T-242451	7316-349	Metastatic secondary tumors	Metastatic osteosarcoma, cervical spine	mixed.2	Hispanic or Latino	C72447	254	533	2.1	DECEASED	Black or African American	1	Solid Tissue	BS_YETTZ1NC;BS_NJ4WPQVK	Spinal Cord- Cervical	Spinal Cord- Cervical	Initial CNS Tumor	yes	yes	gray	(190, 190, 190)
plgg	PT_0EWY6S6S	7316-3491-T-576192	7316-3491	Low-grade glioma/astrocytoma (WHO grade I/II)		plgg-e.1	Not Hispanic or Latino	C1041441	23	50	12.1	LIVING	White	1	Solid Tissue	BS_GAA327FP;BS_470DYRJQ	Cerebellum/Posterior Fossa	Cerebellum/Posterior Fossa	Initial CNS Tumor	yes	yes	red	(255, 0, 0)
plgg	PT_KMHGNCNR	7316-350-T-242463	7316-350	Low-grade glioma/astrocytoma (WHO grade I/II)		plgg-e.2	Not Hispanic or Latino	C73062	32	28	59.73	LIVING	Other	2	Solid Tissue	BS_E7HEQZ1K;BS_T3H5AY8A	Optic Pathway, Suprasellar/Hypothalamic/Pituitary	Optic Pathway, Suprasellar/Hypothalamic/Pituitary	Initial CNS Tumor	yes	yes	red	(255, 0, 0)
plgg	PT_12JTZFC2	7316-3504-T-576441	7316-3504	Low-grade glioma/astrocytoma (WHO grade I/II)		plgg-e.2	Reported Unknown	C944148	25	32	0	LIVING	Other	1	Solid Tissue	BS_P0KQFXNC;BS_42DY6WS7	Cerebellum/Posterior Fossa	Cerebellum/Posterior Fossa	Initial CNS Tumor	yes	yes	red	(255, 0, 0)
mbl	PT_VJZN69T9	7316-3510-T-576513	7316-3510	Medulloblastoma		mbl-e	Reported Unknown	C979203	68	57	4.27	LIVING	Other	1	Solid Tissue	BS_7M6F9GQD;BS_9NJHQE9F	Cerebellum/Posterior Fossa	Cerebellum/Posterior Fossa	Initial CNS Tumor	yes	yes	gold	(255, 215, 0)
mbl	PT_X1XVE1XX	7316-3511-T-576531	7316-3511	Medulloblastoma		mbl-e	Reported Unknown	C942672	42	87	0	LIVING	Other	1	Solid Tissue	BS_XNTQBZAJ;BS_A87NPZAP	Cerebellum/Posterior Fossa	Cerebellum/Posterior Fossa	Initial CNS Tumor	yes	yes	gold	(255, 215, 0)
cranio	PT_0XN6EYXZ	7316-3512-T-576539	7316-3512	Craniopharyngioma		mixed.2	Reported Unknown	C943656	141	30	0	LIVING	Other	1	Solid Tissue	BS_9F2J6VS1;BS_0DEVPYPE	Suprasellar/Hypothalamic/Pituitary	Suprasellar/Hypothalamic/Pituitary	Initial CNS Tumor	yes	yes	mediumpurple	(147, 112, 219)
cranio	PT_VTF65Y63	7316-3513-T-576549	7316-3513	Craniopharyngioma		plgg-e.2	Reported Unknown	C943779	18	147	0	LIVING	Other	1	Solid Tissue	BS_MSGYZ69T;BS_S6NJRR5W	Suprasellar/Hypothalamic/Pituitary	Suprasellar/Hypothalamic/Pituitary	Initial CNS Tumor	yes	yes	mediumpurple	(147, 112, 219)
plgg	PT_2Z7GVDTM	7316-3515-T-576576	7316-3515	Low-grade glioma/astrocytoma (WHO grade I/II)		plgg-e.1	Reported Unknown	C943902	8	53	0	LIVING	Other	1	Solid Tissue	BS_QYWGB52C;BS_DV86M0Y7	Cerebellum/Posterior Fossa	Cerebellum/Posterior Fossa	Initial CNS Tumor	yes	yes	red	(255, 0, 0)
epmt	PT_1Z015H6V	7316-3516-T-576585	7316-3516	Ependymoma		epmt-e	Reported Unknown	C943041	25	37	0	LIVING	Other	1	Solid Tissue	BS_A3EV6FXK;BS_MA2T7ET1	Spine NOS	Spine NOS	Initial CNS Tumor	yes	yes	pink	(255, 192, 203)
other	PT_F9F3E8YR	7316-3519-T-576624	7316-3519	Dysplasia/Gliosis		gng-e.1	Reported Unknown	C943287	11	31	0	LIVING	Other	1	Solid Tissue	BS_R922P3XJ;BS_VNE0ZPBS	Frontal Lobe	Frontal Lobe	Initial CNS Tumor	yes	yes	gray	(190, 190, 190)
dnt	PT_GERCQ0JG	7316-3520-T-576634	7316-3520	Dysembryoplastic neuroepithelial tumor (DNET)		plgg-e.2	Reported Unknown	C944271	54	22	0	LIVING	Other	1	Solid Tissue	BS_HZV4WDTB;BS_W7FP2G3F	Frontal Lobe	Frontal Lobe	Initial CNS Tumor	yes	yes	green	(0, 255, 0)
phgg	PT_63F63QY0	7316-3521-T-576646	7316-3521	High-grade glioma/astrocytoma (WHO grade III/IV)		phgg-e.2	Reported Unknown	C944025	35	90	33.9	LIVING	Other	1	Solid Tissue	BS_KAD49R68;BS_VMQMGSJY	Thalamus	Thalamus	Unavailable	yes	yes	darkcyan	(0, 139, 139)
plgg	PT_W3FSA7NH	7316-3522-T-576658	7316-3522	Low-grade glioma/astrocytoma (WHO grade I/II)		plgg-e.2	Reported Unknown	C773916	21	25	11.03	LIVING	Other	1	Solid Tissue	BS_1GK2EMFY;BS_VARR255N	Cerebellum/Posterior Fossa	Cerebellum/Posterior Fossa	Progressive	yes	yes	red	(255, 0, 0)
other	PT_25Z2NX27	7316-355-T-242524	7316-355	Other	Brain, NOS; ossifying fibroma	mixed.2	Not Hispanic or Latino	C74784	15	71	65.53	LIVING	Black or African American	2	Solid Tissue	BS_N9SMBR24;BS_QZFEB94Q	Skull	Other locations NOS	Progressive	yes	yes	gray	(190, 190, 190)
plgg	PT_HMY997GX	7316-3554-T-580234	7316-3554	Low-grade glioma/astrocytoma (WHO grade I/II)		plgg-e.3	Not Hispanic or Latino	C880926	69	123	6.1	LIVING	White	1	Solid Tissue	BS_2JDVY4F7;BS_3W07B2TG	Ventricles	Ventricles	Initial CNS Tumor	yes	yes	red	(255, 0, 0)
plgg	PT_9C2G356W	7316-3555-T-580248	7316-3555	Low-grade glioma/astrocytoma (WHO grade I/II)		plgg-e.2	Not Hispanic or Latino	C883632	15	37	0	LIVING	Other	1	Solid Tissue	BS_1VMBA3BN;BS_MBSTWZA6	Cerebellum/Posterior Fossa	Cerebellum/Posterior Fossa	Initial CNS Tumor	yes	yes	red	(255, 0, 0)
plgg	PT_XWVQW6JX	7316-3556-T-580262	7316-3556	Low-grade glioma/astrocytoma (WHO grade I/II)		plgg-e.1	Not Hispanic or Latino	C883509	11	103	72.77	LIVING	White	1	Solid Tissue	BS_XBBBE8V2;BS_GYA4V1RD	Cerebellum/Posterior Fossa	Cerebellum/Posterior Fossa	Progressive	yes	yes	red	(255, 0, 0)
other	PT_R1N5M7NH	7316-3557-T-580275	7316-3557	Other		mixed.1	Not Hispanic or Latino	C897039	12	30	53.63	LIVING	White	1	Solid Tissue	BS_886M7JMG;BS_B8T7M0WV	Cerebellum/Posterior Fossa	Cerebellum/Posterior Fossa	Recurrence	yes	yes	gray	(190, 190, 190)
nfib	PT_MXASQ2GW	7316-3558-T-590842	7316-3558	Neurofibroma/Plexiform		nfib-e	Hispanic or Latino	C883386	23	179	8.9	LIVING	Other	1	Solid Tissue	BS_922YMFYK;BS_5P3CZQV8	Spinal Cord- Cervical	Spinal Cord- Cervical	Progressive	yes	yes	yellow	(255, 255, 0)
mpnst	PT_QQ9JGEY9	7316-356-T-242537	7316-356	Malignant peripheral nerve sheath tumor (MPNST)		nfib-e	Reported Unknown	C74538	18	50	47.6	LIVING	White	1	Solid Tissue	BS_Z1BBZ01F;BS_Z9ZS6ZS2	Other locations NOS	Other locations NOS	Initial CNS Tumor	yes	yes	gray	(190, 190, 190)
plgg	PT_4TASAQKA	7316-3566-T-592954	7316-3566	Low-grade glioma/astrocytoma (WHO grade I/II)		plgg-e.2	Not Hispanic or Latino	C916719	81	20	12.7	LIVING	White	1	Solid Tissue	BS_AEMRNSQX;BS_JVA2NQFF	Suprasellar/Hypothalamic/Pituitary	Suprasellar/Hypothalamic/Pituitary	Initial CNS Tumor	yes	yes	red	(255, 0, 0)
other	PT_0H65S44B	7316-3567-T-580416	7316-3567	Other	Intraneural perineurioma WHO grade I	nfib-e	Not Hispanic or Latino	C947223	18	74	0	LIVING	Asian	1	Solid Tissue	BS_Q807ENGY;BS_JSPR854S	Other locations NOS	Other locations NOS	Initial CNS Tumor	yes	yes	gray	(190, 190, 190)
plgg	PT_QAX38GM7	7316-3570-T-580457	7316-3570	Low-grade glioma/astrocytoma (WHO grade I/II)		mixed.1	Not Hispanic or Latino	C907617	41	26	64.17	LIVING	White	1	Solid Tissue	BS_QD22MJJ5;BS_044XZ8ST	Parietal Lobe	Parietal Lobe	Progressive	yes	yes	red	(255, 0, 0)
cranio	PT_EJ8TKG2Z	7316-3571-T-580471	7316-3571	Craniopharyngioma		cranio-e	Not Hispanic or Latino	C907125	43	15	71.47	LIVING	Black or African American	1	Solid Tissue	BS_NMJPX8VQ;BS_GC3CH9TY	Suprasellar/Hypothalamic/Pituitary	Suprasellar/Hypothalamic/Pituitary	Progressive	yes	yes	mediumpurple	(147, 112, 219)
gng	PT_FC0EF5ZT	7316-3572-T-580484	7316-3572	Ganglioglioma		mixed.1	Not Hispanic or Latino	C907371	24	23	18.33	LIVING	White	1	Solid Tissue	BS_WJ7GMQTF;BS_NT9NZYFD	Frontal Lobe, Parietal Lobe	Frontal Lobe, Parietal Lobe	Initial CNS Tumor	yes	yes	olivedrab1	(192, 255, 62)
dnt	PT_BCN28SW9	7316-3574-T-580514	7316-3574	Dysembryoplastic neuroepithelial tumor (DNET)		gng-e.1	Not Hispanic or Latino	C914751	28	30	9.57	LIVING	White	1	Solid Tissue	BS_8BM1WTGR;BS_CREQ97QC	Temporal Lobe	Temporal Lobe	Initial CNS Tumor	yes	yes	green	(0, 255, 0)
plgg	PT_2VSDT9CK	7316-3575-T-580526	7316-3575	Low-grade glioma/astrocytoma (WHO grade I/II)		plgg-e.1	Not Hispanic or Latino	C916473	21	35	19.1	LIVING	White	1	Solid Tissue	BS_CQ8C6X4X;BS_G9XE3N9T	Cerebellum/Posterior Fossa	Cerebellum/Posterior Fossa	Progressive	yes	yes	red	(255, 0, 0)
mbl	PT_26V72ZXB	7316-3576-T-580540	7316-3576	Medulloblastoma		mbl-e	Not Hispanic or Latino	C914505	31	92	18.33	LIVING	White	1	Solid Tissue	BS_QZT3SPY7;BS_R439VVPK	Cerebellum/Posterior Fossa	Cerebellum/Posterior Fossa	Initial CNS Tumor	yes	yes	gold	(255, 215, 0)
mbl	PT_D1WJ3BJX	7316-358-T	7316-358	Medulloblastoma		mbl-e	Hispanic or Latino	C75399	85	64	19.33	DECEASED	Other	1	Solid Tissue	BS_7PKPNFFK;BS_SKGJ5SY9	Cerebellum/Posterior Fossa	Cerebellum/Posterior Fossa	Initial CNS Tumor	yes	yes	gold	(255, 215, 0)
gng	PT_CR2YBSPT	7316-359-T-242573	7316-359	Ganglioglioma		gng-e.1	Not Hispanic or Latino	C73308	91	24	3.93	LIVING	White	1	Solid Tissue	BS_AXW0XBH8;BS_KPT2WPHW	Temporal Lobe	Temporal Lobe	Initial CNS Tumor	yes	yes	olivedrab1	(192, 255, 62)
plgg	PT_SRWZDG3N	7316-361-T-242595	7316-361	Low-grade glioma/astrocytoma (WHO grade I/II)		plgg-e.2	Not Hispanic or Latino	C75768	118	46	0.13	LIVING	White	1	Solid Tissue	BS_95RRF4NE;BS_24AHZ9ZW	Optic Pathway, Suprasellar/Hypothalamic/Pituitary	Optic Pathway, Suprasellar/Hypothalamic/Pituitary	Initial CNS Tumor	yes	yes	red	(255, 0, 0)
plgg	PT_S21ZTKPS	7316-362-T-242608	7316-362	Low-grade glioma/astrocytoma (WHO grade I/II)		plgg-e.2	Not Hispanic or Latino	C75522	14	37	24.83	LIVING	White	1	Solid Tissue	BS_P3EVK3C2;BS_014EVM2D	Temporal Lobe	Temporal Lobe	Initial CNS Tumor	yes	yes	red	(255, 0, 0)
dnt	PT_7VPSS2SN	7316-3621-T-584743	7316-3621	Dysembryoplastic neuroepithelial tumor (DNET)		plgg-e.2	Reported Unknown	C942918	16	70	0	LIVING	Other	1	Solid Tissue	BS_ZH6PC8KM;BS_FWMJPKCV	Other locations NOS	Other locations NOS	Initial CNS Tumor	yes	yes	green	(0, 255, 0)
plgg	PT_3J0ASVHN	7316-3622-T-584756	7316-3622	Low-grade glioma/astrocytoma (WHO grade I/II)		plgg-e.2	Reported Unknown	C942795	8	104	0	LIVING	Other	1	Solid Tissue	BS_R9V82BC1;BS_7Z93ZYMS	Cerebellum/Posterior Fossa	Cerebellum/Posterior Fossa	Initial CNS Tumor	yes	yes	red	(255, 0, 0)
mng	PT_BCWGRGDB	7316-3623-T-584767	7316-3623	Meningioma		mng-e	Reported Unknown	C979449	14	91	5.4	LIVING	Other	1	Solid Tissue	BS_BA0M71QZ;BS_70FFPA51	Frontal Lobe	Frontal Lobe	Initial CNS Tumor	yes	yes	darkorange	(255, 140, 0)
epmt	PT_2CJ31SBX	7316-3624-T-584781	7316-3624	Ependymoma		epmt-e	Reported Unknown	C979326	19	30	0	LIVING	Other	1	Solid Tissue	BS_JC2187NA;BS_KDSTG5YY	Cerebellum/Posterior Fossa	Cerebellum/Posterior Fossa	Initial CNS Tumor	yes	yes	pink	(255, 192, 203)
phgg	PT_387VK1T9	7316-3625-T-584791	7316-3625	High-grade glioma/astrocytoma (WHO grade III/IV)		phgg-e.2	Reported Unknown	C979572	9	51	0	LIVING	Other	1	Solid Tissue	BS_F064HMTP;BS_9XVACXP0	Other locations NOS	Other locations NOS	Initial CNS Tumor	yes	yes	darkcyan	(0, 139, 139)
mbl	PT_BG7GAFK6	7316-3626-T-584804	7316-3626	Medulloblastoma		mbl-e	Reported Unknown	C979695	23	71	0	LIVING	Other	1	Solid Tissue	BS_9BF58P80;BS_2SFTWNVE	Occipital Lobe	Occipital Lobe	Initial CNS Tumor	yes	yes	gold	(255, 215, 0)
plgg	PT_1VQWQ0TC	7316-3627-T-584815	7316-3627	Low-grade glioma/astrocytoma (WHO grade I/II)		plgg-e.2	Reported Unknown	C979818	487	1312	48.13	LIVING	Other	1	Solid Tissue	BS_QXZTRMWM;BS_47SJZ3PH	Cerebellum/Posterior Fossa	Cerebellum/Posterior Fossa	Initial CNS Tumor	yes	yes	red	(255, 0, 0)
sarcnos	PT_J06X17XH	7316-3628-T-584828	7316-3628	Sarcoma		mixed.2	Reported Unknown	C879327	252	1589	6.73	LIVING	Other	2	Solid Tissue	BS_02ZSVZCB;BS_ZHHAM3AN	Parietal Lobe	Parietal Lobe	Recurrence	yes	yes	gray	(190, 190, 190)
plgg	PT_20ZM6THA	7316-3629-T-584839	7316-3629	Low-grade glioma/astrocytoma (WHO grade I/II)		plgg-e.2	Reported Unknown	C979080	115	54	36.13	LIVING	Other	1	Solid Tissue	BS_9X9E86DY;BS_E94QRJDW	Temporal Lobe	Temporal Lobe	Unavailable	yes	yes	red	(255, 0, 0)
gnos	PT_8GW4J4TD	7316-3630-T-584852	7316-3630	Glial-neuronal tumor NOS		plgg-e.2	Reported Unknown	C978957	20	27	0	LIVING	Other	1	Solid Tissue	BS_V8G6BZRR;BS_ARFQ1WG3	Cerebellum/Posterior Fossa	Cerebellum/Posterior Fossa	Initial CNS Tumor	yes	yes	violetred	(208, 32, 144)
epmt	PT_2SCVQ2N6	7316-3631-T-584865	7316-3631	Ependymoma		epmt-e	Reported Unknown	C978834	616	1520	0	LIVING	Other	1	Solid Tissue	BS_ST3Z2B9B;BS_NGHK9RZP	Ventricles	Ventricles	Initial CNS Tumor	yes	yes	pink	(255, 192, 203)
chdm	PT_WTMSD2WB	7316-3632-T-584875	7316-3632	Chordoma		nfib-e	Reported Unknown	C978711	11	42	0	LIVING	Other	1	Solid Tissue	BS_JTBM5TSE;BS_67PX06P3	Other locations NOS	Other locations NOS	Initial CNS Tumor	yes	yes	darkblue	(0, 0, 139)
es	PT_VHS5RM2K	7316-364-T-291960	7316-364	Ewing's Sarcoma		es-e	Not Hispanic or Latino	C76137	28	35	3.27	LIVING	Other	1	Solid Tissue	BS_FNM4BB83;BS_0448A413	Temporal Lobe	Temporal Lobe	Initial CNS Tumor	yes	yes	wheat3	(205, 186, 150)
epmt	PT_99S5BPE3	7316-365-T-567972	7316-365	Ependymoma		epmt-e	Not Hispanic or Latino	C20172	91	151	68.87	DECEASED	White	3	Solid Tissue	BS_86QSEFS7;BS_NB42PWZN	Frontal Lobe	Temporal Lobe	Recurrence	yes	yes	pink	(255, 192, 203)
mbl	PT_RQ21EBK9	7316-367-T-242667	7316-367	Medulloblastoma		mbl-e	Not Hispanic or Latino	C76875	20	50	60.3	LIVING	Other	1	Solid Tissue	BS_39Q80NT3;BS_3MYEMXPQ	Cerebellum/Posterior Fossa	Cerebellum/Posterior Fossa	Initial CNS Tumor	yes	yes	gold	(255, 215, 0)
plgg	PT_PFA762TK	7316-368-T-242681	7316-368	Low-grade glioma/astrocytoma (WHO grade I/II)		plgg-e.2	Not Hispanic or Latino	C75276	6	58	68.23	LIVING	White	2	Solid Tissue	BS_XHAQXDR0;BS_BN986DF6	Cerebellum/Posterior Fossa	Cerebellum/Posterior Fossa	Initial CNS Tumor	yes	yes	red	(255, 0, 0)
atrt	PT_RJ1TJ2KH	7316-3680-T-585735	7316-3680	Atypical Teratoid Rhabdoid Tumor (ATRT)		phgg-e.2	Not Hispanic or Latino	C603069	70	29	47.67	LIVING	White	2	Solid Tissue	BS_6VKKMM6M;BS_WWKNJSJ5	Cerebellum/Posterior Fossa	Cerebellum/Posterior Fossa	Progressive	yes	yes	maroon	(176, 48, 96)
pnet	PT_NESAQHB1	7316-3689-T-585843	7316-3689	Supratentorial or Spinal Cord PNET		mixed.3	Not Hispanic or Latino	C923484	28	62	18.4	LIVING	Black or African American	2	Solid Tissue	BS_6TMPZKSZ;BS_QT3NZ2YZ	Frontal Lobe, Temporal Lobe	Frontal Lobe, Temporal Lobe	Initial CNS Tumor	yes	yes	peachpuff	(255, 218, 185)
plgg	PT_MNR94DEV	7316-370-T-242720	7316-370	Low-grade glioma/astrocytoma (WHO grade I/II)		plgg-e.1	Not Hispanic or Latino	C77367	134	58	25.87	LIVING	White	1	Solid Tissue	BS_ZP89F1JY;BS_0WVJYM9R	Cerebellum/Posterior Fossa	Cerebellum/Posterior Fossa	Initial CNS Tumor	yes	yes	red	(255, 0, 0)
gng	PT_Z9QE51C3	7316-373-T-242755	7316-373	Ganglioglioma		mixed.1	Not Hispanic or Latino	C78720	47	39	37.53	LIVING	White	1	Solid Tissue	BS_FNF1TCSW;BS_27QE6BV7	Frontal Lobe, Parietal Lobe	Frontal Lobe, Parietal Lobe	Initial CNS Tumor	yes	yes	olivedrab1	(192, 255, 62)
plgg	PT_3T3VGWC6	7316-375-T-242779	7316-375	Low-grade glioma/astrocytoma (WHO grade I/II)		mixed.1	Not Hispanic or Latino	C77490	100	116	65.33	LIVING	White	2	Solid Tissue	BS_10AD3EFX;BS_7XRN3CFX	Hippocampus	Temporal Lobe	Initial CNS Tumor	yes	yes	red	(255, 0, 0)
plgg	PT_XDV8W16W	7316-3751-T-592117	7316-3751	Low-grade glioma/astrocytoma (WHO grade I/II)		plgg-e.2	Not Hispanic or Latino	C972192	41	61	115.77	LIVING	White	1	Solid Tissue	BS_AGGH3QGS;BS_C6SKJG3N	Cerebellum/Posterior Fossa	Cerebellum/Posterior Fossa	Progressive	yes	yes	red	(255, 0, 0)
epmt	PT_8SDJXNFR	7316-3755-T-592174	7316-3755	Ependymoma		gmn-e	Not Hispanic or Latino	C974529	24	55	1.83	LIVING	Other	1	Solid Tissue	BS_6Z4WHYDG;BS_TZ5D0A7R	Occipital Lobe, Parietal Lobe	Occipital Lobe, Parietal Lobe	Recurrence	yes	yes	pink	(255, 192, 203)
mbl	PT_F0N89D15	7316-3756-T-592189	7316-3756	Medulloblastoma		mbl-e	Not Hispanic or Latino	C973545	40	98	12.13	LIVING	White	1	Solid Tissue	BS_K3Y06EKR;BS_ZV68CES9	Cerebellum/Posterior Fossa, Ventricles	Cerebellum/Posterior Fossa, Ventricles	Initial CNS Tumor	yes	yes	gold	(255, 215, 0)
atrt	PT_MTE126WM	7316-376-T-242792	7316-376	Atypical Teratoid Rhabdoid Tumor (ATRT)		atrt-e	Not Hispanic or Latino	C82164	32	124	57.63	LIVING	Black or African American	1	Solid Tissue	BS_74A1TB03;BS_M4923M40	Cerebellum/Posterior Fossa, Other locations NOS	Cerebellum/Posterior Fossa, Other locations NOS	Progressive	yes	yes	maroon	(176, 48, 96)
plgg	PT_XA8ASFJK	7316-3762-T-592273	7316-3762	Low-grade glioma/astrocytoma (WHO grade I/II)		gng-e.2	Not Hispanic or Latino	C883263	28	54	169.97	LIVING	Other	1	Solid Tissue	BS_Z7R92XX6;BS_KX6J8TRK	Suprasellar/Hypothalamic/Pituitary;Optic Pathway, Suprasellar/Hypothalamic/Pituitary	Suprasellar/Hypothalamic/Pituitary;Optic Pathway, Suprasellar/Hypothalamic/Pituitary	Progressive	yes	yes	red	(255, 0, 0)
phgg	PT_PF9EC93Q	7316-3765-T-592313	7316-3765	High-grade glioma/astrocytoma (WHO grade III/IV)		phgg-e	Not Hispanic or Latino	C952635	85	193	8.17	LIVING	White	1	Solid Tissue	BS_80078QDG;BS_V3Z3DB4N	Temporal Lobe	Temporal Lobe	Initial CNS Tumor	yes	yes	darkcyan	(0, 139, 139)
dnt	PT_PY4QFHHV	7316-3768-T-646869	7316-3768	Dysembryoplastic neuroepithelial tumor (DNET)		gng-e.1	Not Hispanic or Latino	C949437	14	75	0	LIVING	White	1	Solid Tissue	BS_EKR4NSNW;BS_6MY8W3H0	Temporal Lobe	Temporal Lobe	Initial CNS Tumor	yes	yes	green	(0, 255, 0)
phgg	PT_59FJRPVX	7316-3769-T-646871	7316-3769	High-grade glioma/astrocytoma (WHO grade III/IV)		phgg-e	Not Hispanic or Latino	C952758	40	64	11.3	LIVING	White	1	Solid Tissue	BS_WJB33V17;BS_AWH9757B	Temporal Lobe	Temporal Lobe	Initial CNS Tumor	yes	yes	darkcyan	(0, 139, 139)
schw	PT_S4YNE17X	7316-377-T-242804	7316-377	Schwannoma		schw-e	Not Hispanic or Latino	C15744	43	20	228.47	LIVING	White	5	Solid Tissue	BS_D3XVXF05;BS_28CDASF7	Other locations NOS	Spinal Cord- Lumbar/Thecal Sac	Progressive	yes	yes	lightblue	(173, 216, 230)
phgg	PT_QTDY0Y9A	7316-3771-T-592398	7316-3771	High-grade glioma/astrocytoma (WHO grade III/IV)		phgg-e.1	Not Hispanic or Latino	C973299	53	67	11.47	LIVING	Asian	1	Solid Tissue	BS_1S5V7WWC;BS_MDBT7S5Z	Cerebellum/Posterior Fossa, Spinal Cord- Cervical, Spinal Cord- Lumbar/Thecal Sac, Spinal Cord- Thoracic	Cerebellum/Posterior Fossa, Spinal Cord- Cervical, Spinal Cord- Lumbar/Thecal Sac, Spinal Cord- Thoracic	Initial CNS Tumor	yes	yes	darkcyan	(0, 139, 139)
cranio	PT_Q38AT6JY	7316-3773-T-592428	7316-3773	Craniopharyngioma		cranio-e	Not Hispanic or Latino	C949929	22	85	9.53	LIVING	White	1	Solid Tissue	BS_RR3DKGKY;BS_78QX3XDF	Suprasellar/Hypothalamic/Pituitary	Suprasellar/Hypothalamic/Pituitary	Initial CNS Tumor	yes	yes	mediumpurple	(147, 112, 219)
mbl	PT_ZG4J0EK0	7316-3774-T-592441	7316-3774	Medulloblastoma		mbl-e	Not Hispanic or Latino	C972438	32	95	11.83	LIVING	Black or African American	1	Solid Tissue	BS_T5HPW4Z0;BS_K74PZET7	Cerebellum/Posterior Fossa, Ventricles	Cerebellum/Posterior Fossa, Ventricles	Initial CNS Tumor	yes	yes	gold	(255, 215, 0)
es	PT_HJMP6PH2	7316-3775-T-592454	7316-3775	Ewing's Sarcoma		es-e	Not Hispanic or Latino	C42804	38	44	66.57	DECEASED	White	2	Solid Tissue	BS_9SVMVJ45;BS_1021ZGQT	Cerebellum/Posterior Fossa	Cerebellum/Posterior Fossa	Recurrence	yes	yes	wheat3	(205, 186, 150)
mbl	PT_ZGWYMRV8	7316-378-T-242815	7316-378	Medulloblastoma		mbl-e	Not Hispanic or Latino	C81918	57	148	12.37	DECEASED	White	1	Solid Tissue	BS_7F07M7JG;BS_HBVWGB88	Cerebellum/Posterior Fossa	Cerebellum/Posterior Fossa	Initial CNS Tumor	yes	yes	gold	(255, 215, 0)
mbl	PT_E4ECAFEN	7316-38-T-28469	7316-38	Medulloblastoma		mbl-e	Not Hispanic or Latino	C17466	44	130	59.17	LIVING	White	1	Solid Tissue	BS_1JMTTKMK;BS_HZE3KYZ1	Cerebellum/Posterior Fossa, Spinal Cord- Cervical, Spinal Cord- Lumbar/Thecal Sac, Spinal Cord- Thoracic	Cerebellum/Posterior Fossa, Spinal Cord- Cervical, Spinal Cord- Lumbar/Thecal Sac, Spinal Cord- Thoracic	Initial CNS Tumor	yes	yes	gold	(255, 215, 0)
cranio	PT_W6CW60K9	7316-380-T	7316-380	Craniopharyngioma		cranio-e	Not Hispanic or Latino	C82041	17	106	46.43	LIVING	Other	1	Solid Tissue	BS_ZX1YPQ88;BS_NGY0TE6S	Suprasellar/Hypothalamic/Pituitary	Suprasellar/Hypothalamic/Pituitary	Initial CNS Tumor	yes	yes	mediumpurple	(147, 112, 219)
mbl	PT_CQ7EGCMB	7316-3809-T-601480	7316-3809	Medulloblastoma		mbl-e	Not Hispanic or Latino	C982401	19	29	17.37	LIVING	White	1	Solid Tissue	BS_PJ08ZW9A;BS_7XQRH69M	Cerebellum/Posterior Fossa	Cerebellum/Posterior Fossa	Initial CNS Tumor	yes	yes	gold	(255, 215, 0)
gnos	PT_J5NSRW1Y	7316-3817-T-601576	7316-3817	Gliomatosis Cerebri		phgg-e.1	Not Hispanic or Latino	C992733	39	51	12.43	LIVING	Black or African American	1	Solid Tissue	BS_F8K4VQMF;BS_GG9W3J9Y	Frontal Lobe	Frontal Lobe	Initial CNS Tumor	yes	yes	violetred	(208, 32, 144)
mng	PT_QH9H491G	7316-382-T-242863	7316-382	Meningioma		mng-e	Not Hispanic or Latino	C70110	82	36	82.27	LIVING	White	2	Solid Tissue	BS_YRC54VPP;BS_7S6GNG04	Optic Pathway	Other locations NOS	Recurrence	yes	yes	darkorange	(255, 140, 0)
epmt	PT_ZA95JQEB	7316-384-T-280513	7316-384	Ependymoma		epmt-e	Not Hispanic or Latino	C78597	21	79	56.53	LIVING	White	1	Solid Tissue	BS_ZZJF26C4;BS_8RHPJ740	Ventricles	Ventricles	Initial CNS Tumor	yes	yes	pink	(255, 192, 203)
pnet	PT_NESAQHB1	7316-3844-T-602450	7316-3844	Supratentorial or Spinal Cord PNET		mixed.3	Not Hispanic or Latino	C923484	39	100	18.4	LIVING	Black or African American	2	Solid Tissue	BS_KJTW1RBN;BS_QHS3V0GP	Frontal Lobe, Temporal Lobe	Frontal Lobe, Temporal Lobe	Initial CNS Tumor	yes	yes	peachpuff	(255, 218, 185)
mbl	PT_7FQ6VECA	7316-3846-T-602473	7316-3846	Medulloblastoma		mbl-e	Not Hispanic or Latino	C948330	47	90	10.9	LIVING	White	1	Solid Tissue	BS_Y7CA8B5R;BS_NZ71XCG3	Cerebellum/Posterior Fossa	Cerebellum/Posterior Fossa	Initial CNS Tumor	yes	yes	gold	(255, 215, 0)
pbl	PT_GNKRMTQY	7316-3856-T-602593	7316-3856	Pineoblastoma		mixed.3	Hispanic or Latino	C991134	19	90	0.5	LIVING	Other	1	Solid Tissue	BS_H1MNXNHB;BS_3NNQ6PSB	Pineal Gland	Pineal Gland	Initial CNS Tumor	yes	yes	plum	(221, 160, 221)
mbl	PT_N56EYD4Z	7316-3857-T-602605	7316-3857	Medulloblastoma		mbl-e	Hispanic or Latino	C991257	51	83	10.23	LIVING	Other	1	Solid Tissue	BS_NFT9VHMJ;BS_YEB88D32	Cerebellum/Posterior Fossa	Cerebellum/Posterior Fossa	Initial CNS Tumor	yes	yes	gold	(255, 215, 0)
atrt	PT_J302B8Y5	7316-386-T-290215	7316-386	Atypical Teratoid Rhabdoid Tumor (ATRT)		atrt-e	Not Hispanic or Latino	C85854	27	52	9.07	DECEASED	Other	1	Solid Tissue	BS_GTAJFTTR;BS_K25F4J3V	Cerebellum/Posterior Fossa	Cerebellum/Posterior Fossa	Initial CNS Tumor	yes	yes	maroon	(176, 48, 96)
cranio	PT_PNED3GG3	7316-387-T-290228	7316-387	Craniopharyngioma		cranio-e	Hispanic or Latino	C88314	52	32	62.43	LIVING	Other	1	Solid Tissue	BS_WMEYJGDC;BS_8D0NYM46	Suprasellar/Hypothalamic/Pituitary	Suprasellar/Hypothalamic/Pituitary	Initial CNS Tumor	yes	yes	mediumpurple	(147, 112, 219)
phgg	PT_4XB3YTJM	7316-388-T-290239	7316-388	High-grade glioma/astrocytoma (WHO grade III/IV)		phgg-e.2	Not Hispanic or Latino	C340710	30	178	9.8	DECEASED	White	1	Solid Tissue	BS_823V5X6Z;BS_RX1YTZ7F	Thalamus	Thalamus	Initial CNS Tumor	yes	yes	darkcyan	(0, 139, 139)
gng	PT_4159VCJY	7316-389-T-290251	7316-389	Ganglioglioma		plgg-e.3	Not Hispanic or Latino	C88929	74	40	15.2	LIVING	White	1	Solid Tissue	BS_HTGDSPQA;BS_WRQHPSXQ	Temporal Lobe	Temporal Lobe	Initial CNS Tumor	yes	yes	olivedrab1	(192, 255, 62)
atrt	PT_E6FTW238	7316-3890-T-608200	7316-3890	Atypical Teratoid Rhabdoid Tumor (ATRT)		atrt-e	Hispanic or Latino	C1010445	29	73	6.63	DECEASED	Other	1	Solid Tissue	BS_5WK2KXYW;BS_S71RJ8DH	Cerebellum/Posterior Fossa	Cerebellum/Posterior Fossa	Initial CNS Tumor	yes	yes	maroon	(176, 48, 96)
cranio	PT_WPYCXMDA	7316-3891-T-608212	7316-3891	Craniopharyngioma		gng-e.1	Hispanic or Latino	C1010322	27	55	77.47	LIVING	Other	1	Solid Tissue	BS_QSDKJM8T;BS_VPMKHW9X	Suprasellar/Hypothalamic/Pituitary	Suprasellar/Hypothalamic/Pituitary	Progressive	yes	yes	mediumpurple	(147, 112, 219)
epmt	PT_6BX46NVR	7316-3893-T-608236	7316-3893	Ependymoma		epmt-e	Not Hispanic or Latino	C1034184	25	77	19.97	LIVING	Other	1	Solid Tissue	BS_CFPWSZB5;BS_6MZ7FRZH	Other locations NOS	Other locations NOS	Progressive	yes	yes	pink	(255, 192, 203)
dnt	PT_MA0J8DSN	7316-39-T-34216	7316-39	Dysembryoplastic neuroepithelial tumor (DNET)		plgg-e.2	Not Hispanic or Latino	C23001	59	28	47.23	LIVING	White	1	Solid Tissue	BS_T99M7842;BS_VTJ9ESSV	Frontal Lobe	Frontal Lobe	Initial CNS Tumor	yes	yes	green	(0, 255, 0)
plgg	PT_5P3XJ97K	7316-390-T-290265	7316-390	Low-grade glioma/astrocytoma (WHO grade I/II)		plgg-e.2	Not Hispanic or Latino	C90405	73	24	60	LIVING	Other	1	Solid Tissue	BS_RB8VSEVG;BS_GYXSDZ56	Cerebellum/Posterior Fossa	Cerebellum/Posterior Fossa	Initial CNS Tumor	yes	yes	red	(255, 0, 0)
plgg	PT_962TCBVR	7316-391-T-290277	7316-391	Low-grade glioma/astrocytoma (WHO grade I/II)		plgg-e.2	Not Hispanic or Latino	C88683	15	22	58.9	LIVING	American Indian or Alaska Native	3	Solid Tissue	BS_2CQ6K2JW;BS_VP3C8WZT	Cerebellum/Posterior Fossa	Ventricles	Initial CNS Tumor	yes	yes	red	(255, 0, 0)
gng	PT_1P436YMM	7316-3917-T-609216	7316-3917	Ganglioglioma		gng-e.1	Not Hispanic or Latino	C975759	12	65	167.97	LIVING	White	1	Solid Tissue	BS_6GTKRGNK;BS_912NX4Y0	Parietal Lobe	Parietal Lobe	Progressive	yes	yes	olivedrab1	(192, 255, 62)
plgg	PT_GCKT4FJX	7316-3919-T-609243	7316-3919	Low-grade glioma/astrocytoma (WHO grade I/II)		plgg-e.2	Not Hispanic or Latino	C972684	24	51	0	LIVING	Other	1	Solid Tissue	BS_2HNHCSNB;BS_775HDFNY	Cerebellum/Posterior Fossa	Cerebellum/Posterior Fossa	Initial CNS Tumor	yes	yes	red	(255, 0, 0)
phgg	PT_JSFBMK5V	7316-392-T-290287	7316-392	High-grade glioma/astrocytoma (WHO grade III/IV)		phgg-e.2	Not Hispanic or Latino	C88806	51	54	21.27	DECEASED	White	2	Solid Tissue	BS_H0638GZT;BS_T3DGY9J9	Frontal Lobe, Suprasellar/Hypothalamic/Pituitary, Thalamus, Ventricles	Thalamus	Initial CNS Tumor	yes	yes	darkcyan	(0, 139, 139)
atrt	PT_6N825561	7316-3920-T-609257	7316-3920	Atypical Teratoid Rhabdoid Tumor (ATRT)		mixed.1	Not Hispanic or Latino	C974652	373	671	66.6	DECEASED	Black or African American	1	Solid Tissue	BS_E0S2Y0TS;BS_T8D5RAN4	Temporal Lobe	Temporal Lobe	Progressive	yes	yes	maroon	(176, 48, 96)
plgg	PT_EQ5C5TEA	7316-3922-T-609284	7316-3922	Low-grade glioma/astrocytoma (WHO grade I/II)		plgg-e.2	Hispanic or Latino	C974898	171	361	11.73	LIVING	Other	1	Solid Tissue	BS_0S617SMM;BS_KEA474HN	Cerebellum/Posterior Fossa	Cerebellum/Posterior Fossa	Initial CNS Tumor	yes	yes	red	(255, 0, 0)
plgg	PT_3T3VGWC6	7316-3923-T-609299	7316-3923	Low-grade glioma/astrocytoma (WHO grade I/II)		mixed.1	Not Hispanic or Latino	C77490	81	105	65.33	LIVING	White	2	Solid Tissue	BS_NCGGFG6H;BS_FJZPQZ2C	Hippocampus	Hippocampus	Recurrence	yes	yes	red	(255, 0, 0)
plgg	PT_K30AWQ8A	7316-393-T-290301	7316-393	Low-grade glioma/astrocytoma (WHO grade I/II)		plgg-e.2	Not Hispanic or Latino	C86100	95	34	57.37	LIVING	Black or African American	1	Solid Tissue	BS_9GSWPZ44;BS_M8M56Z4Y	Spinal Cord- Cervical	Spinal Cord- Cervical	Initial CNS Tumor	yes	yes	red	(255, 0, 0)
phgg	PT_DJ106XYS	7316-3935-T-609467	7316-3935	High-grade glioma/astrocytoma (WHO grade III/IV)		mixed.2	Hispanic or Latino	C975144	37	118	0.6	DECEASED	Other	1	Solid Tissue	BS_WJF6ZXWN;BS_NR3P3GN2	Other locations NOS	Other locations NOS	Initial CNS Tumor	yes	yes	darkcyan	(0, 139, 139)
dnt	PT_5KP2E0DS	7316-3936-T-609480	7316-3936	Dysembryoplastic neuroepithelial tumor (DNET)		gng-e.1	Not Hispanic or Latino	C975267	24	66	3.4	LIVING	Black or African American	1	Solid Tissue	BS_D3ZV6MMY;BS_SM8VQFPD	Frontal Lobe	Frontal Lobe	Initial CNS Tumor	yes	yes	green	(0, 255, 0)
atrt	PT_XRQHMBHB	7316-3937-T-609496	7316-3937	Atypical Teratoid Rhabdoid Tumor (ATRT)		atrt-e	Not Hispanic or Latino	C964566	30	74	20.5	LIVING	Black or African American	1	Solid Tissue	BS_R5G3QP11;BS_QX12J6W1	Cranial Nerves NOS	Cranial Nerves NOS	Initial CNS Tumor	yes	yes	maroon	(176, 48, 96)
gng	PT_9AHA6KW3	7316-395-T-567984	7316-395	Ganglioglioma		gng-e.2	Not Hispanic or Latino	C80565	16	41	60.4	LIVING	Black or African American	1	Solid Tissue	BS_SDT1J3A7;BS_6NTXGQAC	Brain Stem- Pons, Brain Stem-Medulla	Brain Stem- Pons, Brain Stem-Medulla	Initial CNS Tumor	yes	yes	olivedrab1	(192, 255, 62)
schw	PT_S4YNE17X	7316-3963-T-609858	7316-3963	Schwannoma		schw-e	Not Hispanic or Latino	C15744	32	6	228.47	LIVING	White	5	Solid Tissue	BS_8CA214YR;BS_CS66RYDA	Other locations NOS	Spinal Cord- Lumbar/Thecal Sac	Progressive	yes	yes	lightblue	(173, 216, 230)
plgg	PT_76Q72M5T	7316-397-T-290404	7316-397	Low-grade glioma/astrocytoma (WHO grade I/II)		mixed.1	Not Hispanic or Latino	C19680	135	30	81.53	LIVING	Black or African American	1	Solid Tissue	BS_DT92H1MJ;BS_NYS8TRCB	Temporal Lobe	Temporal Lobe	Initial CNS Tumor	yes	yes	red	(255, 0, 0)
nfib	PT_DEDRCQWH	7316-398-T-290417	7316-398	Neurofibroma/Plexiform		nfib-e	Not Hispanic or Latino	C80442	16	21	55.73	LIVING	Black or African American	1	Solid Tissue	BS_ZHJFX6C9;BS_49VCQD19	Spinal Cord- Lumbar/Thecal Sac, Spinal Cord- Thoracic	Spinal Cord- Lumbar/Thecal Sac, Spinal Cord- Thoracic	Initial CNS Tumor	yes	yes	yellow	(255, 255, 0)
plgg	PT_2YT37G8P	7316-399-T-290428	7316-399	Low-grade glioma/astrocytoma (WHO grade I/II)		plgg-e.2	Not Hispanic or Latino	C77613	145	125	197.17	LIVING	White	2	Solid Tissue	BS_4QFSH7C4;BS_PK18H7E7	Suprasellar/Hypothalamic/Pituitary	Suprasellar/Hypothalamic/Pituitary	Progressive	yes	yes	red	(255, 0, 0)
plgg	PT_TPSMT960	7316-400-T-290442	7316-400	Low-grade glioma/astrocytoma (WHO grade I/II)		plgg-e.2	Not Hispanic or Latino	C78966	83	58	0	LIVING	White	1	Solid Tissue	BS_4M0ZMCDC;BS_SHMC4902	Cerebellum/Posterior Fossa	Cerebellum/Posterior Fossa	Initial CNS Tumor	yes	yes	red	(255, 0, 0)
mbl	PT_8RB3EKNP	7316-4028-T-649514	7316-4028	Medulloblastoma		mbl-e	Not Reported	C1002081	22	93	19.37	DECEASED	Not Reported	1	Solid Tissue	BS_5KFAEMQJ;BS_W9AT0MR7	Cerebellum/Posterior Fossa	Cerebellum/Posterior Fossa	Initial CNS Tumor	yes	yes	gold	(255, 215, 0)
gnbl	PT_FZHGKJ0H	7316-4033-T-649574	7316-4033	Ganglioneuroblastoma		nfib-e	Hispanic or Latino	C1009953	10	35	28.13	LIVING	Other	2	Solid Tissue	BS_NHMPQ8Q1;BS_JBGZ7HHZ	Other locations NOS, Spinal Cord- Thoracic	Other locations NOS, Spinal Cord- Thoracic	Initial CNS Tumor	yes	yes	gray	(190, 190, 190)
gnbl	PT_FZHGKJ0H	7316-4034-T-649586	7316-4034	Ganglioneuroblastoma		mixed.2	Hispanic or Latino	C1009953	101	36	28.13	LIVING	Other	2	Solid Tissue	BS_5J5VH3X0;BS_2SHWPB5P	Other locations NOS, Spinal Cord- Thoracic	Other locations NOS, Spinal Cord- Thoracic	Initial CNS Tumor	yes	yes	gray	(190, 190, 190)
epmt	PT_DNAJYFZT	7316-4035-T-649598	7316-4035	Ependymoma		es-e	Not Reported	C1027296	157	166	45.57	DECEASED	Not Reported	1	Solid Tissue	BS_EJ1H9PZY;BS_WGK8ZMVA	Occipital Lobe	Occipital Lobe	Progressive	yes	yes	pink	(255, 192, 203)
epmt	PT_FHDZNN40	7316-405-T-311428	7316-405	Ependymoma		epmt-e	Not Hispanic or Latino	C91758	71	44	2.87	LIVING	White	1	Solid Tissue	BS_R82MYPKB;BS_WRHDP7WF	Cerebellum/Posterior Fossa	Cerebellum/Posterior Fossa	Initial CNS Tumor	yes	yes	pink	(255, 192, 203)
chdm	PT_HFQNKP5X	7316-4062-T-651705	7316-4062	Chordoma		phgg-e.2	Not Hispanic or Latino	C182778	24	67	38.5	DECEASED	White	4	Solid Tissue	BS_5B6XZ7YP;BS_DBDXCXT5	Skull	Skull	Progressive	yes	yes	darkblue	(0, 0, 139)
mbl	PT_TKWTTRQ7	7316-407-T-311454	7316-407	Medulloblastoma		mbl-e	Not Hispanic or Latino	C84747	86	58	108	DECEASED	White	2	Solid Tissue	BS_2RX2NF1Q;BS_GE2RVZE6	Cerebellum/Posterior Fossa	Cerebellum/Posterior Fossa	Progressive	yes	yes	gold	(255, 215, 0)
tt	PT_DH8A0SNQ	7316-408-T-311465	7316-408	Teratoma		tt-e	Not Hispanic or Latino	C73554	21	59	52.5	LIVING	White	2	Solid Tissue	BS_B5Z2XV03;BS_P0W5VJH4	Suprasellar/Hypothalamic/Pituitary	Suprasellar/Hypothalamic/Pituitary	Progressive	yes	yes	cyan	(0, 255, 255)
phgg	PT_2JDDX6TJ	7316-409-T-311476	7316-409	High-grade glioma/astrocytoma (WHO grade III/IV)		phgg-e.2	Not Hispanic or Latino	C89052	17	72	20.37	DECEASED	White	1	Solid Tissue	BS_B9QP40ER;BS_XZM79E42	Thalamus	Thalamus	Initial CNS Tumor	yes	yes	darkcyan	(0, 139, 139)
atrt	PT_CW0BJE0Y	7316-41-T-35057	7316-41	Atypical Teratoid Rhabdoid Tumor (ATRT)		mixed.2	Reported Unknown	C18819	22	162	3.9	DECEASED	Other	1	Solid Tissue	BS_12ZB7R6A;BS_15ETQ0E4	Cerebellum/Posterior Fossa	Cerebellum/Posterior Fossa	Initial CNS Tumor	yes	yes	maroon	(176, 48, 96)
epmt	PT_R6WWH1QX	7316-423-T-312855	7316-423	Ependymoma		epmt-e	Not Hispanic or Latino	C105903	20	121	95.23	LIVING	White	1	Solid Tissue	BS_1AZ8YJSH;BS_W80TJC27	Frontal Lobe, Parietal Lobe	Frontal Lobe, Parietal Lobe	Initial CNS Tumor	yes	yes	pink	(255, 192, 203)
epmt	PT_K2YDNZDA	7316-429-T-312945	7316-429	Ependymoma		epmt-e	Not Hispanic or Latino	C97293	23	50	60.77	LIVING	White	1	Solid Tissue	BS_62XRDTM6;BS_C80S5N37	Ventricles	Ventricles	Initial CNS Tumor	yes	yes	pink	(255, 192, 203)
cpc	PT_7TRGHZBK	7316-431-T-312975	7316-431	Choroid plexus carcinoma		cpc-e	Not Hispanic or Latino	C97539	37	57	52.8	LIVING	White	1	Solid Tissue	BS_XEVMEYFS;BS_W36RZSFA	Parietal Lobe	Parietal Lobe	Initial CNS Tumor	yes	yes	gray	(190, 190, 190)
schw	PT_S4YNE17X	7316-4341-T-682315	7316-4341	Schwannoma		schw-e	Not Hispanic or Latino	C15744	35	29	228.47	LIVING	White	5	Solid Tissue	BS_CRKBDAYZ;BS_B7QS4DHK	Other locations NOS	Other locations NOS	Initial CNS Tumor	yes	yes	lightblue	(173, 216, 230)
plgg	PT_5M8A47WW	7316-436-T-313084	7316-436	Low-grade glioma/astrocytoma (WHO grade I/II)		plgg-e.2	Hispanic or Latino	C95448	15	33	60.2	LIVING	Other	1	Solid Tissue	BS_50XV7CTQ;BS_ZZMYDZJW	Cerebellum/Posterior Fossa	Cerebellum/Posterior Fossa	Initial CNS Tumor	yes	yes	red	(255, 0, 0)
plgg	PT_JYZA0PNV	7316-437-T-313099	7316-437	Low-grade glioma/astrocytoma (WHO grade I/II)		plgg-e.2	Not Hispanic or Latino	C95571	11	21	0	LIVING	White	1	Solid Tissue	BS_8W0FNBWF;BS_94MT16N2	Brain Stem-Medulla, Ventricles	Brain Stem-Medulla, Ventricles	Initial CNS Tumor	yes	yes	red	(255, 0, 0)
mbl	PT_CTSQ5FHH	7316-438-T-313114	7316-438	Medulloblastoma		mbl-e	Hispanic or Latino	C105042	64	28	61.5	LIVING	Other	1	Solid Tissue	BS_HPMX6CT4;BS_V9HVBBDW	Cerebellum/Posterior Fossa, Ventricles	Cerebellum/Posterior Fossa, Ventricles	Initial CNS Tumor	yes	yes	gold	(255, 215, 0)
phgg	PT_KEQ53KRH	7316-440-T-313142	7316-440	High-grade glioma/astrocytoma (WHO grade III/IV)		phgg-e.1	Not Hispanic or Latino	C107010	39	450	11.23	DECEASED	White	1	Solid Tissue	BS_R1G6SG0K;BS_K17VQECG	Basal Ganglia, Brain Stem- Midbrain/Tectum, Thalamus	Basal Ganglia, Brain Stem- Midbrain/Tectum, Thalamus	Initial CNS Tumor	yes	yes	darkcyan	(0, 139, 139)
plgg	PT_YKVK5HTK	7316-441-T-314920	7316-441	Low-grade glioma/astrocytoma (WHO grade I/II)		plgg-e.2	Not Hispanic or Latino	C90528	6	17	60.53	LIVING	Black or African American	1	Solid Tissue	BS_3QDRWJCF;BS_M4TTKPNR	Cerebellum/Posterior Fossa	Cerebellum/Posterior Fossa	Initial CNS Tumor	yes	yes	red	(255, 0, 0)
plgg	PT_S2SQJVGK	7316-442-T-315526	7316-442	Low-grade glioma/astrocytoma (WHO grade I/II)		plgg-e.2	Not Hispanic or Latino	C74292	25	77	113	LIVING	White	2	Solid Tissue	BS_YGQS4660;BS_S458NMKH	Brain Stem- Midbrain/Tectum, Ventricles	Brain Stem- Midbrain/Tectum, Ventricles	Recurrence	yes	yes	red	(255, 0, 0)
phgg	PT_89XRZBSG	7316-445-T-317694	7316-445	High-grade glioma/astrocytoma (WHO grade III/IV)		phgg-e.2	Not Hispanic or Latino	C94956	34	358	170	LIVING	White	2	Solid Tissue	BS_G9MQM1KK;BS_ZD5HN296	Temporal Lobe	Temporal Lobe	Initial CNS Tumor	yes	yes	darkcyan	(0, 139, 139)
pbl	PT_01MZ62KG	7316-447-T-317727	7316-447	Pineoblastoma		mixed.3	Not Hispanic or Latino	C92004	53	35	10.1	DECEASED	White	1	Solid Tissue	BS_TE8QFF7T;BS_P39SQPTS	Cerebellum/Posterior Fossa	Cerebellum/Posterior Fossa	Progressive	yes	yes	plum	(221, 160, 221)
plgg	PT_8FWP7BR3	7316-449-T-317761	7316-449	Low-grade glioma/astrocytoma (WHO grade I/II)		plgg-e.1	Not Hispanic or Latino	C112422	14	17	147.23	LIVING	White	1	Solid Tissue	BS_0QEBZX3M;BS_TMTV769C	Cerebellum/Posterior Fossa	Cerebellum/Posterior Fossa	Progressive	yes	yes	red	(255, 0, 0)
epmt	PT_99S5BPE3	7316-451-T-319868	7316-451	Ependymoma		epmt-e	Not Hispanic or Latino	C20172	74	132	68.87	DECEASED	White	3	Solid Tissue	BS_AG6M7TJE;BS_Z7890YNR	Frontal Lobe	Frontal Lobe, Parietal Lobe	Recurrence	yes	yes	pink	(255, 192, 203)
gng	PT_A0F23R7E	7316-452-T-319885	7316-452	Ganglioglioma		gng-e.1	Not Hispanic or Latino	C95079	17	43	23.3	LIVING	Other	1	Solid Tissue	BS_AR2BH0Z4;BS_5K3R0F5D	Temporal Lobe	Temporal Lobe	Progressive	yes	yes	olivedrab1	(192, 255, 62)
epmt	PT_V3Q78E6F	7316-455-T-323488	7316-455	Ependymoma		epmt-e	Hispanic or Latino	C96309	110	30	13.87	LIVING	White	1	Solid Tissue	BS_7RQCH5Y7;BS_0QYS36NR	Ventricles	Ventricles	Initial CNS Tumor	yes	yes	pink	(255, 192, 203)
schw	PT_WVAJN6WR	7316-456-T-323505	7316-456	Schwannoma		schw-e	Not Hispanic or Latino	C136407	21	26	3.5	LIVING	White	1	Solid Tissue	BS_FBP5NZNR;BS_D5P6EZ1M	Spinal Cord- Lumbar/Thecal Sac	Spinal Cord- Lumbar/Thecal Sac	Initial CNS Tumor	yes	yes	lightblue	(173, 216, 230)
es	PT_F822DBA0	7316-458-T-323539	7316-458	Ewing's Sarcoma		es-e	Not Hispanic or Latino	C97785	19	25	47.87	LIVING	White	1	Solid Tissue	BS_KPWRDRFP;BS_JFEZA9KE	Spinal Cord- Cervical	Spinal Cord- Cervical	Initial CNS Tumor	yes	yes	wheat3	(205, 186, 150)
plgg	PT_6R95FQT2	7316-459-T-323557	7316-459	Low-grade glioma/astrocytoma (WHO grade I/II)		plgg-e.2	Not Hispanic or Latino	C98031	15	35	35.13	LIVING	White	1	Solid Tissue	BS_YXCVR90M;BS_8VAZSJEN	Cerebellum/Posterior Fossa	Cerebellum/Posterior Fossa	Initial CNS Tumor	yes	yes	red	(255, 0, 0)
plgg	PT_1KEER2Q1	7316-460-T-323574	7316-460	Low-grade glioma/astrocytoma (WHO grade I/II)		plgg-e.2	Not Hispanic or Latino	C98154	9	37	60	LIVING	White	1	Solid Tissue	BS_F1B71HTZ;BS_YY5B2XDD	Cerebellum/Posterior Fossa	Cerebellum/Posterior Fossa	Initial CNS Tumor	yes	yes	red	(255, 0, 0)
phgg	PT_RA6AGBA7	7316-461-T-567996	7316-461	High-grade glioma/astrocytoma (WHO grade III/IV)		phgg-e.1	Not Hispanic or Latino	C96432	126	370	17.47	DECEASED	Black or African American	1	Solid Tissue	BS_P4K6WK9Y;BS_TRKH2SPE	Thalamus	Thalamus	Progressive	yes	yes	darkcyan	(0, 139, 139)
plgg	PT_PFA762TK	7316-462-T-323607	7316-462	Low-grade glioma/astrocytoma (WHO grade I/II)		plgg-e.2	Not Hispanic or Latino	C75276	129	42	68.23	LIVING	White	2	Solid Tissue	BS_32JF8TPP;BS_K2VYFVKZ	Cerebellum/Posterior Fossa	Cerebellum/Posterior Fossa	Recurrence	yes	yes	red	(255, 0, 0)
pnet	PT_98QMQZY7	7316-464-T-323641	7316-464	Supratentorial or Spinal Cord PNET		mbl-e	Not Hispanic or Latino	C100122	33	34	61.3	LIVING	White	2	Solid Tissue	BS_JC8YV5V9;BS_6NRTJSYK	Pineal Gland	Pineal Gland	Initial CNS Tumor	yes	yes	peachpuff	(255, 218, 185)
phgg	PT_40HTPY49	7316-466-T-323675	7316-466	High-grade glioma/astrocytoma (WHO grade III/IV)		phgg-e.2	Hispanic or Latino	C99753	30	16	52.3	DECEASED	Native Hawaiian or Other Pacific Islander	1	Solid Tissue	BS_T7WMJ08W;BS_0VXZCRJS	Thalamus	Thalamus	Initial CNS Tumor	yes	yes	darkcyan	(0, 139, 139)
mbl	PT_SZJ7WZZW	7316-467-T-323692	7316-467	Medulloblastoma		mbl-e	Not Hispanic or Latino	C99630	40	137	55.87	LIVING	Other	1	Solid Tissue	BS_WP9J88EB;BS_AJ58F1W6	Cerebellum/Posterior Fossa	Cerebellum/Posterior Fossa	Initial CNS Tumor	yes	yes	gold	(255, 215, 0)
epmt	PT_D3AN5M5W	7316-47-T-37601	7316-47	Ependymoma		epmt-e	Not Hispanic or Latino	C20418	17	28	30.77	DECEASED	White	1	Solid Tissue	BS_XBE002WV;BS_4SCWT0FX	Ventricles	Ventricles	Initial CNS Tumor	yes	yes	pink	(255, 192, 203)
plgg	PT_EYZ25B99	7316-470-T-323744	7316-470	Low-grade glioma/astrocytoma (WHO grade I/II)		plgg-e.1	Not Hispanic or Latino	C136284	11	67	9.53	LIVING	White	1	Solid Tissue	BS_9E6Q11G2;BS_ZRM0W01M	Cerebellum/Posterior Fossa	Cerebellum/Posterior Fossa	Initial CNS Tumor	yes	yes	red	(255, 0, 0)
plgg	PT_V07ZH5JS	7316-472-T-323777	7316-472	Low-grade glioma/astrocytoma (WHO grade I/II)		plgg-e.2	Hispanic or Latino	C96186	22	15	33.33	LIVING	White	1	Solid Tissue	BS_2F70R10Z;BS_V72GX2AZ	Suprasellar/Hypothalamic/Pituitary	Suprasellar/Hypothalamic/Pituitary	Initial CNS Tumor	yes	yes	red	(255, 0, 0)
other	PT_4XWYZYJS	7316-474-T-323809	7316-474	Dysplasia/Gliosis		mixed.2	Not Hispanic or Latino	C114882	12	116	0	LIVING	Black or African American	1	Solid Tissue	BS_VHD4ARSG;BS_MA1A3GY0	Skull	Skull	Initial CNS Tumor	yes	yes	gray	(190, 190, 190)
plgg	PT_M5HDHQNQ	7316-475-T-323828	7316-475	Low-grade glioma/astrocytoma (WHO grade I/II)		plgg-e.2	Not Hispanic or Latino	C102459	174	85	60.87	LIVING	White	1	Solid Tissue	BS_GKN0B47F;BS_9Q6Z6VJC	Cerebellum/Posterior Fossa	Cerebellum/Posterior Fossa	Initial CNS Tumor	yes	yes	red	(255, 0, 0)
plgg	PT_A9F8Y6MA	7316-476-T-323843	7316-476	Low-grade glioma/astrocytoma (WHO grade I/II)		plgg-e.2	Not Hispanic or Latino	C111930	128	48	9.4	LIVING	White	1	Solid Tissue	BS_ZKZACPVV;BS_4C4MZ4NT	Spinal Cord- Cervical, Spinal Cord- Lumbar/Thecal Sac, Spinal Cord- Thoracic, Suprasellar/Hypothalamic/Pituitary	Spinal Cord- Cervical, Spinal Cord- Lumbar/Thecal Sac, Spinal Cord- Thoracic, Suprasellar/Hypothalamic/Pituitary	Initial CNS Tumor	yes	yes	red	(255, 0, 0)
atrt	PT_JCECCFPB	7316-479-T	7316-479	Atypical Teratoid Rhabdoid Tumor (ATRT)		mbl-e	Not Hispanic or Latino	C121893	42	129	0.07	DECEASED	Black or African American	1	Solid Tissue	BS_YZ0P5E8H;BS_90B22NGP	Cerebellum/Posterior Fossa	Cerebellum/Posterior Fossa	Initial CNS Tumor	yes	yes	maroon	(176, 48, 96)
dnt	PT_3A87PCQK	7316-480-T-323911	7316-480	Dysembryoplastic neuroepithelial tumor (DNET)		mixed.1	Not Hispanic or Latino	C116112	106	26	46.47	LIVING	White	1	Solid Tissue	BS_AQECMDPP;BS_JXNZYGCR	Temporal Lobe	Temporal Lobe	Initial CNS Tumor	yes	yes	green	(0, 255, 0)
plgg	PT_DA2TJAV1	7316-482-T-323958	7316-482	Low-grade glioma/astrocytoma (WHO grade I/II)		plgg-e.2	Not Hispanic or Latino	C111807	97	18	49.1	DECEASED	Black or African American	1	Solid Tissue	BS_Y4ZX0YX7;BS_Q1KJNHK1	Optic Pathway, Suprasellar/Hypothalamic/Pituitary	Optic Pathway, Suprasellar/Hypothalamic/Pituitary	Progressive	yes	yes	red	(255, 0, 0)
plgg	PT_Y572BRC1	7316-485-T-347672	7316-485	Low-grade glioma/astrocytoma (WHO grade I/II)		plgg-e.2	Not Hispanic or Latino	C136161	22	18	187.07	LIVING	White	3	Solid Tissue	BS_042DVDQM;BS_V0Q1G94N	Optic Pathway, Suprasellar/Hypothalamic/Pituitary, Temporal Lobe	Optic Pathway, Suprasellar/Hypothalamic/Pituitary, Temporal Lobe	Progressive	yes	yes	red	(255, 0, 0)
plgg	PT_GQZ84ACS	7316-487-T-324062	7316-487	Low-grade glioma/astrocytoma (WHO grade I/II)		plgg-e.2	Not Hispanic or Latino	C114759	274	53	58.27	LIVING	White	1	Solid Tissue	BS_3ZMH8578;BS_53GQKVEX	Suprasellar/Hypothalamic/Pituitary	Suprasellar/Hypothalamic/Pituitary	Initial CNS Tumor	yes	yes	red	(255, 0, 0)
mbl	PT_DACV00WF	7316-489-T-324094	7316-489	Medulloblastoma		mbl-e	Not Hispanic or Latino	C115743	23	50	38.37	DECEASED	White	1	Solid Tissue	BS_PVZJCXS1;BS_BVSW4GTG	Cerebellum/Posterior Fossa	Cerebellum/Posterior Fossa	Initial CNS Tumor	yes	yes	gold	(255, 215, 0)
epmt	PT_3VCS1PPF	7316-490-T-324113	7316-490	Ependymoma		epmt-e	Not Hispanic or Latino	C47724	39	81	19.73	LIVING	Other	2	Solid Tissue	BS_QMY84KF4;BS_99B1XRZQ	Occipital Lobe, Other locations NOS, Parietal Lobe	Occipital Lobe, Other locations NOS, Parietal Lobe	Recurrence	yes	yes	pink	(255, 192, 203)
lch	PT_C4F1HPH5	7316-493-T-324164	7316-493	Langerhans Cell histiocytosis		nfib-e	Not Hispanic or Latino	C116604	12	23	0	LIVING	White	1	Solid Tissue	BS_RH9PMH3G;BS_JWCX8R17	Skull	Skull	Initial CNS Tumor	yes	yes	lightorange	(255, 185, 0)
plgg	PT_XSS1ANXD	7316-495-T-324198	7316-495	Low-grade glioma/astrocytoma (WHO grade I/II)		plgg-e.1	Not Hispanic or Latino	C121524	11	43	17.03	LIVING	White	1	Solid Tissue	BS_FQ2ZBMPA;BS_H8A9PSYA	Cerebellum/Posterior Fossa	Cerebellum/Posterior Fossa	Initial CNS Tumor	yes	yes	red	(255, 0, 0)
epmt	PT_ZZRBX5JT	7316-496-T	7316-496	Ependymoma		epmt-e	Not Hispanic or Latino	C121647	16	41	57.57	LIVING	White	3	Solid Tissue	BS_AGD2ATY1;BS_PJPGVD62	Ventricles	Ventricles	Initial CNS Tumor	yes	yes	pink	(255, 192, 203)
nfib	PT_X84SD608	7316-497-T-324238	7316-497	Neurofibroma/Plexiform		nfib-e	Not Hispanic or Latino	C115989	68	52	90.93	LIVING	White	1	Solid Tissue	BS_NJV6A585;BS_9HA238XS	Skull	Skull	Second Malignancy	yes	yes	yellow	(255, 255, 0)
other	PT_596H0BQF	7316-498-T-324254	7316-498	Other	Nasal chondromesenchymal hamartoma, skull base mass	mixed.2	Not Hispanic or Latino	C121278	169	28	11.57	LIVING	White	1	Solid Tissue	BS_8Q8CAY84;BS_B24PKKQB	Other locations NOS	Other locations NOS	Progressive	yes	yes	gray	(190, 190, 190)
plgg	PT_45YH276T	7316-499-T-324271	7316-499	Low-grade glioma/astrocytoma (WHO grade I/II)		plgg-e.2	Not Hispanic or Latino	C116850	9	25	54.83	LIVING	Other	1	Solid Tissue	BS_QC5FNXGH;BS_9P9MB8X8	Optic Pathway, Suprasellar/Hypothalamic/Pituitary	Optic Pathway, Suprasellar/Hypothalamic/Pituitary	Initial CNS Tumor	yes	yes	red	(255, 0, 0)
mbl	PT_H6E09982	7316-5-T	7316-5	Medulloblastoma		mbl-e	Reported Unknown	C17589	37	62	0	LIVING	Black or African American	1	Solid Tissue	BS_9D39MFHT;BS_5VQP0E6K	Cerebellum/Posterior Fossa	Cerebellum/Posterior Fossa	Initial CNS Tumor	yes	yes	gold	(255, 215, 0)
plgg	PT_4JG5KWE8	7316-50-T	7316-50	Low-grade glioma/astrocytoma (WHO grade I/II)		plgg-e.2	Not Hispanic or Latino	C23493	5	37	89	LIVING	White	1	Solid Tissue	BS_N9N1X78X;BS_JKXA3FQC	Brain Stem- Midbrain/Tectum	Brain Stem- Midbrain/Tectum	Initial CNS Tumor	yes	yes	red	(255, 0, 0)
plgg	PT_2WVW55DA	7316-502-T-331285	7316-502	Low-grade glioma/astrocytoma (WHO grade I/II)		phgg-e.2	Not Hispanic or Latino	C103566	19	45	44.93	DECEASED	White	4	Solid Tissue	BS_R94EDP5H;BS_D8N31T39	Parietal Lobe, Temporal Lobe	Parietal Lobe, Temporal Lobe	Progressive	yes	yes	red	(255, 0, 0)
pnet	PT_CMB6TASJ	7316-505-T-331330	7316-505	Supratentorial or Spinal Cord PNET		epmt-e	Not Hispanic or Latino	C104673	14	83	13.7	LIVING	Black or African American	1	Solid Tissue	BS_B73JK7T1;BS_SXCZ3CXN	Parietal Lobe, Temporal Lobe, Ventricles	Parietal Lobe, Temporal Lobe, Ventricles	Progressive	yes	yes	peachpuff	(255, 218, 185)
epmt	PT_7E3V3JFX	7316-506-T-331345	7316-506	Ependymoma		epmt-e	Hispanic or Latino	C108609	50	35	0	LIVING	Asian	1	Solid Tissue	BS_G16NM5WJ;BS_J8VX4D17	Cerebellum/Posterior Fossa	Cerebellum/Posterior Fossa	Initial CNS Tumor	yes	yes	pink	(255, 192, 203)
dnt	PT_DFQAH7RS	7316-51-T-39311	7316-51	Dysembryoplastic neuroepithelial tumor (DNET)		plgg-e.2	Not Hispanic or Latino	C16605	48	53	364.4	LIVING	White	2	Solid Tissue	BS_MW16Y7ME;BS_P4NX9MPA	Temporal Lobe	Temporal Lobe	Progressive	yes	yes	green	(0, 255, 0)
phgg	PT_3CHB9PK5	7316-515-T-331492	7316-515	High-grade glioma/astrocytoma (WHO grade III/IV)		phgg-e.1	Not Hispanic or Latino	C102951	12326	35	18.23	DECEASED	White	2	Solid Tissue	BS_20TBZG09;BS_W9N9844Q	Frontal Lobe	Frontal Lobe	Initial CNS Tumor	yes	yes	darkcyan	(0, 139, 139)
plgg	PT_SBHN5F68	7316-516-T-331505	7316-516	Low-grade glioma/astrocytoma (WHO grade I/II)		plgg-e.2	Not Hispanic or Latino	C100491	22	27	66.2	LIVING	White	1	Solid Tissue	BS_Q5XKTB1V;BS_6N3AFF66	Cerebellum/Posterior Fossa	Cerebellum/Posterior Fossa	Initial CNS Tumor	yes	yes	red	(255, 0, 0)
mbl	PT_K94ZVZMX	7316-521-T-331580	7316-521	Medulloblastoma		mbl-e	Not Hispanic or Latino	C104058	41	17	15.93	LIVING	White	1	Solid Tissue	BS_W3R2DQ86;BS_N4B1SZZH	Cerebellum/Posterior Fossa, Ventricles	Cerebellum/Posterior Fossa, Ventricles	Initial CNS Tumor	yes	yes	gold	(255, 215, 0)
mng	PT_AQWDQW27	7316-523-T-331610	7316-523	Meningioma		mng-e	Hispanic or Latino	C104304	360	96	17.97	LIVING	Other	3	Solid Tissue	BS_EDZCAHR2;BS_23M72ABG	Temporal Lobe	Temporal Lobe	Initial CNS Tumor	yes	yes	darkorange	(255, 140, 0)
atrt	PT_5CKDR2SF	7316-525-T-331640	7316-525	Atypical Teratoid Rhabdoid Tumor (ATRT)		atrt-e	Not Hispanic or Latino	C104427	31	75	37.5	DECEASED	American Indian or Alaska Native	1	Solid Tissue	BS_9KDA3HG6;BS_1QNTEZPS	Brain Stem- Pons, Cerebellum/Posterior Fossa	Brain Stem- Pons, Cerebellum/Posterior Fossa	Initial CNS Tumor	yes	yes	maroon	(176, 48, 96)
phgg	PT_6SH7PV1N	7316-535-T-331790	7316-535	High-grade glioma/astrocytoma (WHO grade III/IV)		mixed.3	Not Hispanic or Latino	C113652	22	19	75.8	LIVING	White	1	Solid Tissue	BS_MW63FCZC;BS_FEV5A0HN	Temporal Lobe	Temporal Lobe	Initial CNS Tumor	yes	yes	darkcyan	(0, 139, 139)
mbl	PT_7KBMN6C2	7316-553-T-332440	7316-553	Medulloblastoma		mbl-e	Not Hispanic or Latino	C122262	31	82	26.53	DECEASED	White	1	Solid Tissue	BS_HZHEF797;BS_JFB984RG	Cerebellum/Posterior Fossa	Cerebellum/Posterior Fossa	Initial CNS Tumor	yes	yes	gold	(255, 215, 0)
mbl	PT_RJ98S3KZ	7316-556-T-332485	7316-556	Medulloblastoma		mbl-e	Not Hispanic or Latino	C138006	35	95	46.93	LIVING	White	1	Solid Tissue	BS_MEPW36WF;BS_DFWFBYSN	Cerebellum/Posterior Fossa	Cerebellum/Posterior Fossa	Initial CNS Tumor	yes	yes	gold	(255, 215, 0)
cranio	PT_BZKJR4GK	7316-561-T-336208	7316-561	Craniopharyngioma		mixed.2	Not Hispanic or Latino	C96555	46	50	61.13	LIVING	White	1	Solid Tissue	BS_NTXHP7QR;BS_EMMF4PZX	Suprasellar/Hypothalamic/Pituitary	Suprasellar/Hypothalamic/Pituitary	Initial CNS Tumor	yes	yes	mediumpurple	(147, 112, 219)
mbl	PT_HM2GMT2H	7316-6-T	7316-6	Medulloblastoma		mbl-e	Not Hispanic or Latino	C15252	26	47	58.67	LIVING	White	1	Not Reported	BS_8YQGSMDK;BS_3F5PR9GS	Cerebellum/Posterior Fossa	Cerebellum/Posterior Fossa	Initial CNS Tumor	yes	yes	gold	(255, 215, 0)
schw	PT_8V3360DR	7316-641-T-338727	7316-641	Schwannoma		schw-e	Not Hispanic or Latino	C250305	161	58	0	LIVING	White	1	Solid Tissue	BS_JVTQD8HH;BS_479S95Q6	Spinal Cord- Lumbar/Thecal Sac	Spinal Cord- Lumbar/Thecal Sac	Initial CNS Tumor	yes	yes	lightblue	(173, 216, 230)
plgg	PT_V2F0865M	7316-642-T-338742	7316-642	Low-grade glioma/astrocytoma (WHO grade I/II)		plgg-e.1	Not Hispanic or Latino	C250428	21	21	37.03	LIVING	White	1	Solid Tissue	BS_JSMAT49K;BS_0Y66ZBWE	Cerebellum/Posterior Fossa	Cerebellum/Posterior Fossa	Initial CNS Tumor	yes	yes	red	(255, 0, 0)
plgg	PT_S2CXXZCF	7316-643-T-338757	7316-643	Low-grade glioma/astrocytoma (WHO grade I/II)		plgg-e.2	Hispanic or Latino	C250551	13	25	0	LIVING	White	1	Solid Tissue	BS_KVV3G6NP;BS_Y0PCBNJV	Cerebellum/Posterior Fossa	Cerebellum/Posterior Fossa	Initial CNS Tumor	yes	yes	red	(255, 0, 0)
phgg	PT_HMF8J4EG	7316-644-T-338772	7316-644	High-grade glioma/astrocytoma (WHO grade III/IV)		phgg-e.1	Hispanic or Latino	C250674	47	149	11.93	DECEASED	Other	1	Solid Tissue	BS_GKPVZXYP;BS_51RA1PGE	Thalamus	Thalamus	Initial CNS Tumor	yes	yes	darkcyan	(0, 139, 139)
plgg	PT_YMN5GV47	7316-658-T-338982	7316-658	Low-grade glioma/astrocytoma (WHO grade I/II)		plgg-e.2	Not Hispanic or Latino	C385359	6	42	27.57	LIVING	Black or African American	1	Solid Tissue	BS_Y3ETG5AE;BS_VP5Y45Z7	Optic Pathway	Optic Pathway	Progressive	yes	yes	red	(255, 0, 0)
epmt	PT_BWN251DF	7316-659-T-339017	7316-659	Ependymoma		epmt-e	Not Hispanic or Latino	C385482	24	122	37.73	LIVING	White	1	Solid Tissue	BS_MVC1NCZX;BS_7G42J2SK	Frontal Lobe, Parietal Lobe	Frontal Lobe, Parietal Lobe	Initial CNS Tumor	yes	yes	pink	(255, 192, 203)
plgg	PT_QK4XB83F	7316-663-T-339077	7316-663	Low-grade glioma/astrocytoma (WHO grade I/II)		plgg-e.2	Not Hispanic or Latino	C398766	25	47	5.27	LIVING	White	1	Solid Tissue	BS_01Y5F4PN;BS_JG9JZTA9	Ventricles	Ventricles	Initial CNS Tumor	yes	yes	red	(255, 0, 0)
plgg	PT_K63972GG	7316-666-T-339122	7316-666	Low-grade glioma/astrocytoma (WHO grade I/II)		plgg-e.2	Not Hispanic or Latino	C403317	26	37	0	LIVING	White	1	Solid Tissue	BS_EQE19CB0;BS_7P83Z28P	Parietal Lobe, Temporal Lobe	Parietal Lobe, Temporal Lobe	Initial CNS Tumor	yes	yes	red	(255, 0, 0)
mbl	PT_EDWA0XTP	7316-670-T-339182	7316-670	Medulloblastoma		mbl-e	Not Hispanic or Latino	C142557	148	194	31.27	DECEASED	White	1	Solid Tissue	BS_WP2D11SK;BS_HZRM07TW	Cerebellum/Posterior Fossa	Cerebellum/Posterior Fossa	Initial CNS Tumor	yes	yes	gold	(255, 215, 0)
mbl	PT_EZS4SRH6	7316-676-T-339272	7316-676	Medulloblastoma		mbl-e	Reported Unknown	C143172	21	4	0	LIVING	Other	1	Solid Tissue	BS_X1R0N8QS;BS_HD4EJYE3	Ventricles	Ventricles	Initial CNS Tumor	yes	yes	gold	(255, 215, 0)
plgg	PT_S7WJ99PC	7316-677-T-339287	7316-677	Low-grade glioma/astrocytoma (WHO grade I/II)		plgg-e.2	Not Hispanic or Latino	C143049	44	13	67.7	LIVING	Other	1	Solid Tissue	BS_W9P0PFDH;BS_AVYNZHSB	Ventricles	Ventricles	Initial CNS Tumor	yes	yes	red	(255, 0, 0)
plgg	PT_T1FV709B	7316-681-T-339367	7316-681	Low-grade glioma/astrocytoma (WHO grade I/II)		plgg-e.2	Not Hispanic or Latino	C143664	7	31	91.93	LIVING	White	1	Solid Tissue	BS_XH5JP8DB;BS_EXGBH3TD	Optic Pathway, Temporal Lobe, Ventricles	Optic Pathway, Temporal Lobe, Ventricles	Initial CNS Tumor	yes	yes	red	(255, 0, 0)
cpc	PT_YZ8A8A36	7316-723-T-339997	7316-723	Choroid plexus carcinoma		cpc-e	Not Hispanic or Latino	C139359	27	10	8.67	LIVING	White	1	Solid Tissue	BS_59FR1NC2;BS_GSVCN2XC	Frontal Lobe, Other locations NOS, Parietal Lobe, Temporal Lobe, Ventricles	Frontal Lobe, Other locations NOS, Parietal Lobe, Temporal Lobe, Ventricles	Initial CNS Tumor	yes	yes	gray	(190, 190, 190)
cpp	PT_ZZ8SBJJ5	7316-725-T-340027	7316-725	Choroid plexus papilloma		gng-e.1	Not Hispanic or Latino	C141204	35	26	65.1	LIVING	White	1	Solid Tissue	BS_CPZZR2R7;BS_CW9QV8AG	Temporal Lobe, Ventricles	Temporal Lobe, Ventricles	Progressive	yes	yes	black	(0, 0, 0)
plgg	PT_0MHKP408	7316-726-T-340042	7316-726	Low-grade glioma/astrocytoma (WHO grade I/II)		plgg-e.2	Not Hispanic or Latino	C141327	109	20	62.83	LIVING	White	1	Solid Tissue	BS_J6VRW67C;BS_JH29M4KG	Cerebellum/Posterior Fossa	Cerebellum/Posterior Fossa	Initial CNS Tumor	yes	yes	red	(255, 0, 0)
mng	PT_G5RA8E3N	7316-727-T-340057	7316-727	Meningioma		mng-e	Not Hispanic or Latino	C141450	125	21	9.77	LIVING	Black or African American	1	Solid Tissue	BS_BAVWP5JG;BS_KQQG5PTR	Frontal Lobe, Parietal Lobe	Frontal Lobe, Parietal Lobe	Initial CNS Tumor	yes	yes	darkorange	(255, 140, 0)
mbl	PT_FN4GEEFR	7316-729-T-340087	7316-729	Medulloblastoma		mbl-e	Not Hispanic or Latino	C141696	45	73	59.1	DECEASED	White	2	Solid Tissue	BS_BX8AR74E;BS_BPWEFR89	Frontal Lobe	Cerebellum/Posterior Fossa	Initial CNS Tumor	yes	yes	gold	(255, 215, 0)
lch	PT_37WTWPZY	7316-73-T-56395	7316-73	Langerhans Cell histiocytosis		mixed.2	Hispanic or Latino	C20787	54	64	46.5	LIVING	Other	1	Solid Tissue	BS_MHT5C2AP;BS_9E7YVFJM	Skull	Skull	Initial CNS Tumor	yes	yes	lightorange	(255, 185, 0)
plgg	PT_4Z34K4XB	7316-733-T-340147	7316-733	Low-grade glioma/astrocytoma (WHO grade I/II)		plgg-e.2	Not Hispanic or Latino	C142188	16	28	0	LIVING	White	1	Solid Tissue	BS_P36C0ABE;BS_Q79NP5YY	Cerebellum/Posterior Fossa	Cerebellum/Posterior Fossa	Initial CNS Tumor	yes	yes	red	(255, 0, 0)
mbl	PT_VH6S71AC	7316-735-T-341030	7316-735	Medulloblastoma		mbl-e	Hispanic or Latino	C138498	67	55	46.9	LIVING	Other	1	Solid Tissue	BS_8BD8WD38;BS_9M5XJ10G	Ventricles	Ventricles	Initial CNS Tumor	yes	yes	gold	(255, 215, 0)
epmt	PT_ECMZCNTF	7316-736-T-341046	7316-736	Ependymoma		epmt-e	Not Hispanic or Latino	C139851	8	47	46.17	LIVING	White	1	Solid Tissue	BS_MGBEMNYR;BS_CZ3ER8DY	Frontal Lobe	Frontal Lobe	Initial CNS Tumor	yes	yes	pink	(255, 192, 203)
mbl	PT_R63RHJWX	7316-739-T-341090	7316-739	Medulloblastoma		mbl-e	Not Hispanic or Latino	C300858	36	127	46.27	LIVING	White	1	Solid Tissue	BS_G4EX0H98;BS_ZXYDSBM9	Cerebellum/Posterior Fossa	Cerebellum/Posterior Fossa	Initial CNS Tumor	yes	yes	gold	(255, 215, 0)
dnt	PT_Z4GS3ZQQ	7316-740-T-341915	7316-740	Dysembryoplastic neuroepithelial tumor (DNET)		dnt-e	Hispanic or Latino	C300981	9	57	10	LIVING	Other	2	Solid Tissue	BS_6ZP2KRPW;BS_EVCAC3NH	Frontal Lobe	Frontal Lobe	Initial CNS Tumor	yes	yes	green	(0, 255, 0)
plgg	PT_GHHY5AAE	7316-741-T-341931	7316-741	Low-grade glioma/astrocytoma (WHO grade I/II)		plgg-e.1	Hispanic or Latino	C300489	37	28	41.57	LIVING	Other	1	Solid Tissue	BS_VA07453Z;BS_EHVYJAVA	Cerebellum/Posterior Fossa, Occipital Lobe	Cerebellum/Posterior Fossa, Occipital Lobe	Initial CNS Tumor	yes	yes	red	(255, 0, 0)
mbl	PT_04YTK82N	7316-746-T-342004	7316-746	Medulloblastoma		mbl-e	Not Hispanic or Latino	C398643	51	52	6.5	DECEASED	White	1	Solid Tissue	BS_3JE2T7AR;BS_9PB3XH5D	Cerebellum/Posterior Fossa	Cerebellum/Posterior Fossa	Initial CNS Tumor	yes	yes	gold	(255, 215, 0)
mbl	PT_D215EQAP	7316-747-T-342020	7316-747	Medulloblastoma		mbl-e	Hispanic or Latino	C417585	78	48	34.77	LIVING	Other	1	Solid Tissue	BS_SFH8TGKT;BS_4W68NV3M	Cerebellum/Posterior Fossa	Cerebellum/Posterior Fossa	Initial CNS Tumor	yes	yes	gold	(255, 215, 0)
epmt	PT_N9KYV4WB	7316-749-T-342049	7316-749	Ependymoma		epmt-e	Not Hispanic or Latino	C406884	30	21	41.53	LIVING	White	1	Solid Tissue	BS_9PQPZPGM;BS_T4P3J13C	Cerebellum/Posterior Fossa	Cerebellum/Posterior Fossa	Initial CNS Tumor	yes	yes	pink	(255, 192, 203)
other	PT_W7FK539G	7316-76-T-57660	7316-76	Metastatic secondary tumors	Metastatic neuroblastoma S/P stem cell transplant, frontal lobe	mixed.3	Reported Unknown	C21279	101	66	6.93	DECEASED	White	1	Solid Tissue	BS_25VZM81R;BS_XBQZYS8G	Frontal Lobe	Frontal Lobe	Initial CNS Tumor	yes	yes	gray	(190, 190, 190)
plgg	PT_EYHJQQ8E	7316-77-T	7316-77	Low-grade glioma/astrocytoma (WHO grade I/II)		plgg-e.2	Not Hispanic or Latino	C27798	14	78	50.13	LIVING	White	1	Solid Tissue	BS_HW4J7JM8;BS_G7AGNB5G	Cerebellum/Posterior Fossa	Cerebellum/Posterior Fossa	Initial CNS Tumor	yes	yes	red	(255, 0, 0)
dnt	PT_3A0B29QT	7316-80-T-59364	7316-80	Dysembryoplastic neuroepithelial tumor (DNET)		plgg-e.2	Not Hispanic or Latino	C27921	52	27	58.53	LIVING	White	1	Solid Tissue	BS_E5B2YZJH;BS_264RCK7G	Temporal Lobe	Temporal Lobe	Initial CNS Tumor	yes	yes	green	(0, 255, 0)
atrt	PT_RRG1V7EP	7316-820-T-358442	7316-820	Atypical Teratoid Rhabdoid Tumor (ATRT)		atrt-e	Not Hispanic or Latino	C182286	19	26	49.17	LIVING	Other	1	Solid Tissue	BS_P7CY04E7;BS_N0877CX1	Parietal Lobe, Temporal Lobe	Parietal Lobe, Temporal Lobe	Initial CNS Tumor	yes	yes	maroon	(176, 48, 96)
plgg	PT_409Y4N1N	7316-84-T	7316-84	Low-grade glioma/astrocytoma (WHO grade I/II)		plgg-e.1	Not Hispanic or Latino	C28659	6	181	32.27	LIVING	White	1	Solid Tissue	BS_HW4MYBZ2;BS_SFKZSJN1	Cerebellum/Posterior Fossa	Cerebellum/Posterior Fossa	Initial CNS Tumor	yes	yes	red	(255, 0, 0)
phgg	PT_3AWKWXEV	7316-85-T-61498	7316-85	High-grade glioma/astrocytoma (WHO grade III/IV)		phgg-e.2	Reported Unknown	C28290	13	195	17.17	DECEASED	White	1	Solid Tissue	BS_E42SSQGJ;BS_BYCX6VK1	Temporal Lobe	Temporal Lobe	Initial CNS Tumor	yes	yes	darkcyan	(0, 139, 139)
pnet	PT_WE1CHTWK	7316-87-T-62332	7316-87	Supratentorial or Spinal Cord PNET		mixed.3	Not Hispanic or Latino	C26199	25	128	22.83	LIVING	White	1	Solid Tissue	BS_4DY83R02;BS_1HQ76V6D	Frontal Lobe	Frontal Lobe	Initial CNS Tumor	yes	yes	peachpuff	(255, 218, 185)
phgg	PT_P5HHJJPH	7316-870-T	7316-870	High-grade glioma/astrocytoma (WHO grade III/IV)		phgg-e.2	Hispanic or Latino	C116727	21	103	28.5	DECEASED	Other	1	Solid Tissue	BS_KXGJ1HMG;BS_4PPHAQXF	Parietal Lobe, Temporal Lobe	Parietal Lobe, Temporal Lobe	Progressive	yes	yes	darkcyan	(0, 139, 139)
epmt	PT_GAM3E6M3	7316-872-T-344771	7316-872	Ependymoma		epmt-e	Not Hispanic or Latino	C138990	21	64	45	LIVING	White	1	Solid Tissue	BS_9E632VPJ;BS_XF0ZX2B3	Frontal Lobe, Parietal Lobe	Frontal Lobe, Parietal Lobe	Initial CNS Tumor	yes	yes	pink	(255, 192, 203)
epmt	PT_3R0P995B	7316-873-T-344789	7316-873	Ependymoma		epmt-e	Not Hispanic or Latino	C140343	9	20	46.57	LIVING	White	2	Solid Tissue	BS_75VHXMZN;BS_RCFQ31XF	Cerebellum/Posterior Fossa, Suprasellar/Hypothalamic/Pituitary	Cerebellum/Posterior Fossa, Suprasellar/Hypothalamic/Pituitary	Initial CNS Tumor	yes	yes	pink	(255, 192, 203)
plgg	PT_JXGMAHHN	7316-874-T-344804	7316-874	Low-grade glioma/astrocytoma (WHO grade I/II)		plgg-e.2	Not Hispanic or Latino	C136530	117	22	57.27	LIVING	Black or African American	1	Solid Tissue	BS_MWKJF6XH;BS_C7A2TYAC	Suprasellar/Hypothalamic/Pituitary	Suprasellar/Hypothalamic/Pituitary	Initial CNS Tumor	yes	yes	red	(255, 0, 0)
plgg	PT_C2VY5NM6	7316-875-T-344821	7316-875	Low-grade glioma/astrocytoma (WHO grade I/II)		mixed.1	Not Hispanic or Latino	C155103	47	33	38.47	LIVING	White	1	Solid Tissue	BS_N0Z6V2YG;BS_9F09XV62	Temporal Lobe	Temporal Lobe	Initial CNS Tumor	yes	yes	red	(255, 0, 0)
es	PT_X8S0H6TG	7316-876-T-344838	7316-876	Ewing's Sarcoma		es-e	Not Hispanic or Latino	C139113	16	11	43.7	LIVING	White	1	Solid Tissue	BS_ZECKZTFC;BS_1N9XZXGE	Skull	Skull	Initial CNS Tumor	yes	yes	wheat3	(205, 186, 150)
mng	PT_3D74J8RZ	7316-877-T-344856	7316-877	Meningioma		mng-e	Not Hispanic or Latino	C127305	12	35	178.2	LIVING	White	2	Solid Tissue	BS_VMZMGB7B;BS_10APZRVT	Meninges/Dura	Frontal Lobe	Progressive	yes	yes	darkorange	(255, 140, 0)
atrt	PT_ESHACWF6	7316-878-T-344873	7316-878	Atypical Teratoid Rhabdoid Tumor (ATRT)		atrt-e	Not Hispanic or Latino	C140712	85	635	19.33	DECEASED	White	2	Solid Tissue	BS_SWHQ8FDW;BS_J483EMFP	Cerebellum/Posterior Fossa	Temporal Lobe	Initial CNS Tumor	yes	yes	maroon	(176, 48, 96)
other	PT_G8DRDA33	7316-879-T-344891	7316-879	Other	Other: osteoblastoma; spinal cord, cervical cord	mixed.2	Not Hispanic or Latino	C140220	16	27	0	LIVING	White	1	Solid Tissue	BS_32VQRFDS;BS_06XH7EVF	Spinal Cord- Cervical	Spinal Cord- Cervical	Initial CNS Tumor	yes	yes	gray	(190, 190, 190)
epmt	PT_0WKX8Q5X	7316-88-T-62763	7316-88	Ependymoma		epmt-e	Not Hispanic or Latino	C26445	59	38	61.33	LIVING	White	1	Solid Tissue	BS_QSMFVHSB;BS_KXMYBQ6N	Spinal Cord- Lumbar/Thecal Sac	Spinal Cord- Lumbar/Thecal Sac	Initial CNS Tumor	yes	yes	pink	(255, 192, 203)
plgg	PT_MNHMAH0S	7316-880-T-344906	7316-880	Low-grade glioma/astrocytoma (WHO grade I/II)		phgg-e.1	Not Hispanic or Latino	C140097	40	17	51.4	LIVING	Black or African American	1	Solid Tissue	BS_MJJZJMTK;BS_D1MBABN6	Frontal Lobe, Parietal Lobe	Frontal Lobe, Parietal Lobe	Initial CNS Tumor	yes	yes	red	(255, 0, 0)
plgg	PT_D5KHK0SS	7316-882-T-344942	7316-882	Low-grade glioma/astrocytoma (WHO grade I/II)		plgg-e.2	Not Hispanic or Latino	C140466	102	26	85.37	LIVING	White	1	Solid Tissue	BS_AJ0T7DJ7;BS_GWCRMKE6	Optic Pathway	Optic Pathway	Progressive	yes	yes	red	(255, 0, 0)
mbl	PT_CXT81GRM	7316-883-T-344957	7316-883	Medulloblastoma		mbl-e	Not Hispanic or Latino	C146247	44	144	10.8	DECEASED	White	2	Solid Tissue	BS_HZNKSQ17;BS_VJNQ4AW8	Brain Stem- Midbrain/Tectum, Cerebellum/Posterior Fossa, Occipital Lobe, Optic Pathway, Parietal Lobe, Temporal Lobe	Cerebellum/Posterior Fossa	Initial CNS Tumor	yes	yes	gold	(255, 215, 0)
plgg	PT_41QYPSGV	7316-884-T-344976	7316-884	Low-grade glioma/astrocytoma (WHO grade I/II)		plgg-e.3	Not Hispanic or Latino	C146124	92	25	3.57	LIVING	White	1	Solid Tissue	BS_CPYV7AHD;BS_9BJARSX3	Temporal Lobe	Temporal Lobe	Initial CNS Tumor	yes	yes	red	(255, 0, 0)
epmt	PT_67R1AF5R	7316-889-T-345060	7316-889	Ependymoma		epmt-e	Not Hispanic or Latino	C186837	13	18	58.27	LIVING	Other	1	Solid Tissue	BS_4PAE19ZC;BS_PSW27ZTE	Ventricles	Ventricles	Initial CNS Tumor	yes	yes	pink	(255, 192, 203)
phgg	PT_N32BYY8A	7316-89-T-63187	7316-89	High-grade glioma/astrocytoma (WHO grade III/IV)		plgg-e.2	Not Hispanic or Latino	C25461	13	38	223.27	LIVING	White	1	Solid Tissue	BS_D6XHKZDZ;BS_XQ5SFW35	Occipital Lobe	Occipital Lobe	Progressive	yes	yes	darkcyan	(0, 139, 139)
plgg	PT_CGPJY881	7316-891-T-345093	7316-891	Low-grade glioma/astrocytoma (WHO grade I/II)		plgg-e.2	Not Hispanic or Latino	C230871	44	32	25.67	LIVING	White	1	Solid Tissue	BS_XKP747AS;BS_N1E0H8YQ	Cerebellum/Posterior Fossa	Cerebellum/Posterior Fossa	Initial CNS Tumor	yes	yes	red	(255, 0, 0)
epmt	PT_3R0P995B	7316-892-T-345110	7316-892	Ependymoma		epmt-e	Not Hispanic or Latino	C140343	5	17	46.57	LIVING	White	2	Solid Tissue	BS_C9TNGEA0;BS_MKP2Y41Z	Cerebellum/Posterior Fossa, Suprasellar/Hypothalamic/Pituitary	Occipital Lobe, Suprasellar/Hypothalamic/Pituitary	Progressive	yes	yes	pink	(255, 192, 203)
gng	PT_W6AWJJK7	7316-893-T-345129	7316-893	Ganglioglioma		plgg-e.2	Not Hispanic or Latino	C62484	9	29	119.83	LIVING	White	2	Solid Tissue	BS_3Y44RJXS;BS_E4GC9EXR	Frontal Lobe	Frontal Lobe	Recurrence	yes	yes	olivedrab1	(192, 255, 62)
tt	PT_A4KA01ZH	7316-894-T-345144	7316-894	Teratoma		tt-e	Not Hispanic or Latino	C231363	19	35	21.67	LIVING	White	1	Solid Tissue	BS_RCAZ62J7;BS_A89VAPVV	Spinal Cord- Cervical	Spinal Cord- Cervical	Initial CNS Tumor	yes	yes	cyan	(0, 255, 255)
phgg	PT_MDWPRDBT	7316-895-T-345161	7316-895	High-grade glioma/astrocytoma (WHO grade III/IV)		epmt-e	Not Hispanic or Latino	C271092	27	192	41.67	DECEASED	White	4	Solid Tissue	BS_BQWMQM2Y;BS_TJTEF70D	Cerebellum/Posterior Fossa, Temporal Lobe, Thalamus	Brain Stem- Pons, Cerebellum/Posterior Fossa, Frontal Lobe, Parietal Lobe	Recurrence	yes	yes	darkcyan	(0, 139, 139)
plgg	PT_962TCBVR	7316-896-T-345178	7316-896	Low-grade glioma/astrocytoma (WHO grade I/II)		plgg-e.2	Not Hispanic or Latino	C88683	20	40	58.9	LIVING	American Indian or Alaska Native	3	Solid Tissue	BS_Q3ANJDVG;BS_WG203ECV	Cerebellum/Posterior Fossa	Cerebellum/Posterior Fossa	Recurrence	yes	yes	red	(255, 0, 0)
mbl	PT_Q90R6M3E	7316-897-T-345197	7316-897	Medulloblastoma		mbl-e	Not Hispanic or Latino	C230994	37	133	37.1	LIVING	White	1	Solid Tissue	BS_XGMXJKFX;BS_5PJCHF6V	Cerebellum/Posterior Fossa	Cerebellum/Posterior Fossa	Initial CNS Tumor	yes	yes	gold	(255, 215, 0)
plgg	PT_02J5CWN5	7316-898-T-345214	7316-898	Low-grade glioma/astrocytoma (WHO grade I/II)		plgg-e.2	Reported Unknown	C90159	57	29	98.23	DECEASED	Black or African American	2	Solid Tissue	BS_5TT6TT4K;BS_1RXZ3BP7	Suprasellar/Hypothalamic/Pituitary	Suprasellar/Hypothalamic/Pituitary	Progressive	yes	yes	red	(255, 0, 0)
plgg	PT_RKECV80K	7316-9-T-7029	7316-9	Low-grade glioma/astrocytoma (WHO grade I/II)		plgg-e.2	Not Hispanic or Latino	C19188	23	30	22.2	LIVING	Other	1	Solid Tissue	BS_PEDGRK8S;BS_ZVX2GRD6	Frontal Lobe, Parietal Lobe	Frontal Lobe, Parietal Lobe	Initial CNS Tumor	yes	yes	red	(255, 0, 0)
mng	PT_HT4HJXY6	7316-901-T-345263	7316-901	Meningioma		mng-e	Not Hispanic or Latino	C245754	643	1554	138	LIVING	Asian	1	Solid Tissue	BS_1JGQPJH3;BS_A3QZB9Y2	Parietal Lobe	Parietal Lobe	Second Malignancy	yes	yes	darkorange	(255, 140, 0)
phgg	PT_858H7ABM	7316-903-T-345298	7316-903	High-grade glioma/astrocytoma (WHO grade III/IV)		phgg-e.1	Not Hispanic or Latino	C182409	106	85	23.53	DECEASED	White	1	Solid Tissue	BS_872Q3FK2;BS_S5P8VTN5	Thalamus	Thalamus	Recurrence	yes	yes	darkcyan	(0, 139, 139)
gng	PT_R0M1QBY4	7316-905-T-345332	7316-905	Ganglioglioma		gng-e.1	Not Hispanic or Latino	C186714	38	5	22.97	LIVING	White	1	Solid Tissue	BS_0YVR8Q4E;BS_PQ7CQFYR	Occipital Lobe, Temporal Lobe	Occipital Lobe, Temporal Lobe	Initial CNS Tumor	yes	yes	olivedrab1	(192, 255, 62)
mbl	PT_9A6RPJ97	7316-906-T-345350	7316-906	Medulloblastoma		mbl-e	Not Hispanic or Latino	C217095	26	58	45.77	LIVING	White	1	Solid Tissue	BS_RHEBGZF8;BS_4D9DD103	Cerebellum/Posterior Fossa, Spinal Cord- Lumbar/Thecal Sac	Cerebellum/Posterior Fossa, Spinal Cord- Lumbar/Thecal Sac	Initial CNS Tumor	yes	yes	gold	(255, 215, 0)
mbl	PT_39HBKSGG	7316-908-T-345382	7316-908	Medulloblastoma		mbl-e	Not Hispanic or Latino	C419553	31	108	48.2	LIVING	White	1	Solid Tissue	BS_Z5D6G1S6;BS_61E80SD6	Cerebellum/Posterior Fossa	Cerebellum/Posterior Fossa	Initial CNS Tumor	yes	yes	gold	(255, 215, 0)
gng	PT_A594A46X	7316-91-T-64028	7316-91	Ganglioglioma		gng-e.1	Not Hispanic or Latino	C25584	7	66	37.2	LIVING	White	1	Solid Tissue	BS_6Y7FX7QJ;BS_3PYESPHA	Temporal Lobe	Temporal Lobe	Initial CNS Tumor	yes	yes	olivedrab1	(192, 255, 62)
phgg	PT_4347ZBEX	7316-913-T-345467	7316-913	High-grade glioma/astrocytoma (WHO grade III/IV)		phgg-e.1	Not Hispanic or Latino	C216603	101	338	234.13	DECEASED	White	1	Solid Tissue	BS_742CDKAS;BS_1EBQ3T20	Temporal Lobe	Temporal Lobe	Second Malignancy	yes	yes	darkcyan	(0, 139, 139)
gng	PT_8ECE2D92	7316-914-T-345486	7316-914	Ganglioglioma		plgg-e.3	Not Hispanic or Latino	C216111	23	13	37.93	LIVING	Other	1	Solid Tissue	BS_GXACEYKB;BS_F4E8R9VY	Occipital Lobe, Temporal Lobe	Occipital Lobe, Temporal Lobe	Initial CNS Tumor	yes	yes	olivedrab1	(192, 255, 62)
dnt	PT_TRXF649Z	7316-915-T-345502	7316-915	Dysembryoplastic neuroepithelial tumor (DNET)		gng-e.1	Not Hispanic or Latino	C216972	5	21	11.63	LIVING	White	1	Solid Tissue	BS_11322HD1;BS_AJ6X83G5	Frontal Lobe	Frontal Lobe	Initial CNS Tumor	yes	yes	green	(0, 255, 0)
plgg	PT_2FVTD0WR	7316-917-T-345535	7316-917	Low-grade glioma/astrocytoma (WHO grade I/II)		plgg-e.2	Hispanic or Latino	C270969	82	38	224.33	LIVING	Other	2	Solid Tissue	BS_RA0VCMWC;BS_769BDPDB	Optic Pathway, Suprasellar/Hypothalamic/Pituitary	Optic Pathway, Suprasellar/Hypothalamic/Pituitary	Progressive	yes	yes	red	(255, 0, 0)
atrt	PT_M04EC74B	7316-918-T-345552	7316-918	Atypical Teratoid Rhabdoid Tumor (ATRT)		mixed.2	Not Hispanic or Latino	C196554	51	198	16.5	DECEASED	Other	1	Solid Tissue	BS_CKY2TTXG;BS_31TF0P1N	Skull	Skull	Initial CNS Tumor	yes	yes	maroon	(176, 48, 96)
other	PT_XNTFM9XY	7316-92-T-64452	7316-92	Cavernoma		mixed.1	Hispanic or Latino	C25215	22	48	0	LIVING	Other	1	Solid Tissue	BS_WD37M8SD;BS_EF775B3K	Frontal Lobe	Frontal Lobe	Initial CNS Tumor	yes	yes	gray	(190, 190, 190)
chdm	PT_HFQNKP5X	7316-921-T-345605	7316-921	Chordoma		mixed.2	Not Hispanic or Latino	C182778	13	42	38.5	DECEASED	White	4	Solid Tissue	BS_FBJ516WW;BS_GFM6EA61	Skull	Skull	Initial CNS Tumor	yes	yes	darkblue	(0, 0, 139)
mbl	PT_0WMP712K	7316-922-T	7316-922	Medulloblastoma		mbl-e	Hispanic or Latino	C396552	22	43	49.2	LIVING	White	1	Solid Tissue	BS_KAZENYZE;BS_J1AB8PMA	Cerebellum/Posterior Fossa, Spinal Cord- Lumbar/Thecal Sac	Cerebellum/Posterior Fossa, Spinal Cord- Lumbar/Thecal Sac	Initial CNS Tumor	yes	yes	gold	(255, 215, 0)
plgg	PT_NZFFMZ0B	7316-923-T-345637	7316-923	Low-grade glioma/astrocytoma (WHO grade I/II)		gng-e.1	Not Hispanic or Latino	C244032	442	50	1.87	LIVING	White	1	Solid Tissue	BS_89RCN9PF;BS_K5802F84	Occipital Lobe	Occipital Lobe	Initial CNS Tumor	yes	yes	red	(255, 0, 0)
plgg	PT_DW6V5V8E	7316-924-T-345654	7316-924	Low-grade glioma/astrocytoma (WHO grade I/II)		plgg-e.2	Hispanic or Latino	C245631	103	41	23.9	LIVING	Other	1	Solid Tissue	BS_F4D169Q7;BS_EFEZB0ZH	Thalamus	Thalamus	Initial CNS Tumor	yes	yes	red	(255, 0, 0)
epmt	PT_JP1FDKN9	7316-929-T-345739	7316-929	Ependymoma		epmt-e	Not Hispanic or Latino	C253872	144	57	142.83	LIVING	White	2	Solid Tissue	BS_FF73TT6D;BS_QSTAVWGE	Frontal Lobe	Spinal Cord- Lumbar/Thecal Sac	Recurrence	yes	yes	pink	(255, 192, 203)
mbl	PT_XA98HG1C	7316-931-T-345775	7316-931	Medulloblastoma		mbl-e	Not Hispanic or Latino	C270723	151	268	23.63	LIVING	White	2	Solid Tissue	BS_2J4FG4HV;BS_81SP2HX4	Cerebellum/Posterior Fossa	Cerebellum/Posterior Fossa	Initial CNS Tumor	yes	yes	gold	(255, 215, 0)
plgg	PT_FFRHWB74	7316-932-T-345792	7316-932	Low-grade glioma/astrocytoma (WHO grade I/II)		plgg-e.3	Not Hispanic or Latino	C270477	21	72	0.87	LIVING	White	1	Solid Tissue	BS_QDGHHS4S;BS_2EMW8ZG3	Temporal Lobe	Temporal Lobe	Initial CNS Tumor	yes	yes	red	(255, 0, 0)
nfib	PT_9PJR0ZK7	7316-935-T-379754	7316-935	Neurofibroma/Plexiform		mixed.2	Not Hispanic or Latino	C270846	69	1251	19.6	DECEASED	Black or African American	2	Solid Tissue	BS_A1DV9T7G;BS_KE56MMY0	Spine NOS	Spine NOS	Progressive	yes	yes	yellow	(255, 255, 0)
plgg	PT_66XN3MT1	7316-936-T-345860	7316-936	Low-grade glioma/astrocytoma (WHO grade I/II)		plgg-e.2	Not Hispanic or Latino	C308853	123	83	0.13	LIVING	White	1	Solid Tissue	BS_DC7XYYG8;BS_8Z3SCKB5	Ventricles	Ventricles	Initial CNS Tumor	yes	yes	red	(255, 0, 0)
mbl	PT_P4ZEFY19	7316-937-T	7316-937	Medulloblastoma		mbl-e	Not Hispanic or Latino	C308730	43	109	39.2	LIVING	Black or African American	1	Solid Tissue	BS_QGX93WPF;BS_J8G4SH4Z	Cerebellum/Posterior Fossa	Cerebellum/Posterior Fossa	Initial CNS Tumor	yes	yes	gold	(255, 215, 0)
plgg	PT_YJBPEF4V	7316-938-T-345894	7316-938	Low-grade glioma/astrocytoma (WHO grade I/II)		plgg-e.2	Not Hispanic or Latino	C311559	137	80	26.1	LIVING	White	1	Solid Tissue	BS_PC2YQ4F6;BS_S1KK7XRH	Cerebellum/Posterior Fossa	Cerebellum/Posterior Fossa	Initial CNS Tumor	yes	yes	red	(255, 0, 0)
mng	PT_NSXP8AWV	7316-94-T-65307	7316-94	Meningioma		mng-e	Reported Unknown	C25707	26	78	0	LIVING	White	1	Solid Tissue	BS_M18CDDGK;BS_V6WWJKHS	Spinal Cord- Lumbar/Thecal Sac	Spinal Cord- Lumbar/Thecal Sac	Initial CNS Tumor	yes	yes	darkorange	(255, 140, 0)
plgg	PT_KMHGNCNR	7316-944-T-345996	7316-944	Low-grade glioma/astrocytoma (WHO grade I/II)		plgg-e.2	Not Hispanic or Latino	C73062	34	88	59.73	LIVING	Other	2	Solid Tissue	BS_T5T21G7N;BS_9DFBHHB5	Optic Pathway, Suprasellar/Hypothalamic/Pituitary	Cerebellum/Posterior Fossa, Optic Pathway, Other locations NOS, Suprasellar/Hypothalamic/Pituitary, Thalamus	Recurrence	yes	yes	red	(255, 0, 0)
plgg	PT_PGVQ4XRZ	7316-946-T-346029	7316-946	Low-grade glioma/astrocytoma (WHO grade I/II)		plgg-e.2	Not Hispanic or Latino	C311436	103	47	26.27	LIVING	White	1	Solid Tissue	BS_VXNT1TDB;BS_AP0SZ364	Cerebellum/Posterior Fossa	Cerebellum/Posterior Fossa	Initial CNS Tumor	yes	yes	red	(255, 0, 0)
schw	PT_NXX0M835	7316-948-T-346062	7316-948	Schwannoma		schw-e	Not Hispanic or Latino	C313158	122	79	188.87	LIVING	White	1	Solid Tissue	BS_NS8G0465;BS_CQEETJ66	Cranial Nerves NOS	Cranial Nerves NOS	Initial CNS Tumor	yes	yes	lightblue	(173, 216, 230)
cranio	PT_2WA5PM32	7316-949-T-346079	7316-949	Craniopharyngioma		cranio-e	Not Hispanic or Latino	C310083	28	39	92.37	LIVING	White	1	Solid Tissue	BS_AJFG2QDD;BS_86Q14TZG	Suprasellar/Hypothalamic/Pituitary	Suprasellar/Hypothalamic/Pituitary	Recurrence	yes	yes	mediumpurple	(147, 112, 219)
mbl	PT_9S6WMQ92	7316-95-T-65745	7316-95	Medulloblastoma		mbl-e	Not Hispanic or Latino	C25830	60	204	50.27	DECEASED	White	3	Solid Tissue	BS_ZR75EKKX;BS_FCAKKZ20	Cerebellum/Posterior Fossa	Cerebellum/Posterior Fossa	Progressive	yes	yes	gold	(255, 215, 0)
plgg	PT_RFF7MKTC	7316-954-T-346166	7316-954	Low-grade glioma/astrocytoma (WHO grade I/II)		plgg-e.2	Not Hispanic or Latino	C182655	13	24	22.9	LIVING	White	1	Solid Tissue	BS_PP4WJBNR;BS_5YJEPPTP	Cerebellum/Posterior Fossa	Cerebellum/Posterior Fossa	Initial CNS Tumor	yes	yes	red	(255, 0, 0)
other	PT_J50NZYZF	7316-956-T-346200	7316-956	Metastatic secondary tumors	Ewing's tumor, metastatic; history of brain tumor and Ewing's sarcoma; tumor site: skull	es-e	Not Hispanic or Latino	C59778	58	129	75.23	DECEASED	White	2	Solid Tissue	BS_MWZCP1XW;BS_B9V8RGTA	Parietal Lobe	Parietal Lobe	Second Malignancy	yes	yes	gray	(190, 190, 190)
plgg	PT_8XZY6MM1	7316-957-T-346215	7316-957	Low-grade glioma/astrocytoma (WHO grade I/II)		plgg-e.2	Not Hispanic or Latino	C187083	28	19	9.33	LIVING	White	1	Solid Tissue	BS_WB8P21ED;BS_T4JFN54G	Cerebellum/Posterior Fossa	Cerebellum/Posterior Fossa	Initial CNS Tumor	yes	yes	red	(255, 0, 0)
mbl	PT_XX2VW3D9	7316-96-T-66155	7316-96	Medulloblastoma		mixed.3	Not Hispanic or Latino	C25092	20	209	36.7	LIVING	White	1	Solid Tissue	BS_0J5GC803;BS_VJVDJABP	Cerebellum/Posterior Fossa	Cerebellum/Posterior Fossa	Initial CNS Tumor	yes	yes	gold	(255, 215, 0)
epmt	PT_YXZPWFVB	7316-966-T-346368	7316-966	Ependymoma		epmt-e	Not Hispanic or Latino	C125829	28	12	0	LIVING	White	1	Solid Tissue	BS_R8ZKDFWH;BS_P78SMRBS	Spinal Cord- Cervical, Spinal Cord- Thoracic	Spinal Cord- Cervical, Spinal Cord- Thoracic	Initial CNS Tumor	yes	yes	pink	(255, 192, 203)
plgg	PT_CB9PD1YP	7316-97-T-66579	7316-97	Low-grade glioma/astrocytoma (WHO grade I/II)		gng-e.1	Not Hispanic or Latino	C25953	10	70	51.57	LIVING	White	1	Solid Tissue	BS_WSFB4SA2;BS_CVGFNCBJ	Parietal Lobe	Parietal Lobe	Initial CNS Tumor	yes	yes	red	(255, 0, 0)
