# Supplementary material for: A pediatric brain tumor atlas of genes deregulated by somatic genomic rearrangement
Source: Nat Commun. 2021 Feb 10;12:937. doi: 10.1038/s41467-021-21081-y (PMC7876141; doi:10.1038/s41467-021-21081-y)
Supplement: Supplementary file 5 — Supplementary Data 2 [file 41467_2021_21081_MOESM5_ESM.xlsx]

## Sheet: SV-mRNA associations pan-cancer
			1MB - CBTTC	1MB - CBTTC	1MB - CBTTC	1MB - CBTTC	1MB - CBTTC	1MB - CBTTC	within gene - CBTTC	within gene - CBTTC	within gene - CBTTC	within gene - CBTTC	within gene - CBTTC	within gene - CBTTC	within gene - CBTTC	100kb upstream - CBTTC	100kb upstream - CBTTC	100kb upstream - CBTTC	100kb upstream - CBTTC	100kb upstream - CBTTC	100kb upstream - CBTTC	100kb upstream - CBTTC	100kb downstream - CBTTC	100kb downstream - CBTTC	100kb downstream - CBTTC	100kb downstream - CBTTC	100kb downstream - CBTTC	100kb downstream - CBTTC	100kb downstream - CBTTC	pan-can (PCAWG-TCGA, Genome Biology)	pan-can (PCAWG-TCGA, Genome Biology)	pan-can (PCAWG-TCGA, Genome Biology)	TCGA-Gliomas (LGG/GBM)	TCGA-Gliomas (LGG/GBM)	TCGA-Gliomas (LGG/GBM)	1MB - CBTTC (n=793 set)	1MB - CBTTC (n=793 set)
			distance metric (+/- 1Mb)	distance metric (+/- 1Mb)	distance metric (+/- 1Mb)	distance metric (+/- 1Mb)	distance metric (+/- 1Mb)	distance metric (+/- 1Mb)	within gene	within gene	within gene	within gene	within gene	within gene	within gene	100kb upstream	100kb upstream	100kb upstream	100kb upstream	100kb upstream	100kb upstream	100kb upstream	100kb downstream	100kb downstream	100kb downstream	100kb downstream	100kb downstream	100kb downstream	100kb downstream	distance metric (+/- 1Mb)	distance metric (+/- 1Mb)	distance metric (+/- 1Mb)	distance metric (+/- 1Mb)	distance metric (+/- 1Mb)	distance metric (+/- 1Mb)	distance metric (+/- 1Mb)	distance metric (+/- 1Mb)
			SV+cancer type	SV+cancer type	SV+cancer type	SV+COPY+cancer type	SV+COPY+cancer type	SV+COPY+cancer type	SV+cancer type	SV+cancer type	SV+cancer type	SV+COPY+cancer type	SV+COPY+cancer type	SV+COPY+cancer type		SV+cancer type	SV+cancer type	SV+cancer type	SV+COPY+cancer type	SV+COPY+cancer type	SV+COPY+cancer type		SV+cancer type	SV+cancer type	SV+cancer type	SV+COPY+cancer type	SV+COPY+cancer type	SV+COPY+cancer type		SV+COPY+cancer type	SV+COPY+cancer type	SV+COPY+cancer type	SV+COPY+cancer type	SV+COPY+cancer type	SV+COPY+cancer type	SV+COPY+cancer type	SV+COPY+cancer type
Gene stable ID	NCBI gene ID	HGNC symbol	t	p	fdr	t	p	fdr (Storey/Tibshirini)	t	p	fdr	t	p	fdr	# samples with SV bp	t	p	fdr	t	p	fdr	# samples with SV bp	t	p	fdr	t	p	fdr	# samples with SV bp	t	p	FDR	t	p	fdr	t	p	COSMIC v90	oncogene vs tumor suppressor (Chen Nat Comm 2017)
ENSG00000121410	1	A1BG	-0.652866	0.514026	0.939783	-0.58973	0.555535	0.961427	-0.992026	0.321478	---	-1.14362	0.253115	---	2	-1.05316	0.292578	0.90881	-0.865003	0.387291	0.99672	5	0.221704	0.8246	1.00691	0.114416	0.908936	1.00281	8	0.201084	0.840651	0.956879	0.608122	0.544445	0.971217	0.618886	0.536176	FALSE	0
ENSG00000175899	2	A2M	0.276824	0.781985	0.984242	0.27651	0.782226	0.99293	1.01231	0.31169	0.886462	1.00019	0.317515	0.935006	8	-1.13237	0.25781	---	-1.13461	0.256871	---	1	NA	NA	---	NA	NA	---	0	-1.03147	0.302431	0.711239	1.00183	0.318774	0.906473	-0.407275	0.683921	FALSE	0
ENSG00000256069	3	A2MP1	-0.30607	0.759629	0.982792	-0.323444	0.746442	0.989432	-0.373494	0.708877	---	-0.363798	0.716103	---	2	-0.479433	0.631759	1.02549	-0.491611	0.623126	1.03456	22	-0.212206	0.831999	---	-0.209171	0.834367	---	1	--	--	--	--	--	--	-0.693991	0.487899	FALSE	0
ENSG00000171428	9	NAT1	1.18292	0.237186	0.806769	0.994803	0.320126	0.903774	NA	NA	---	NA	NA	---	0	NA	NA	---	NA	NA	---	0	2.23495	0.0256897	---	2.25552	0.0243642	---	1	-0.111118	0.911532	0.976296	--	--	--	-1.07283	0.283686	FALSE	0
ENSG00000156006	10	NAT2	0.397292	0.691256	0.973043	0.385086	0.700274	0.985216	-0.148601	0.881905	---	-0.109514	0.912822	---	1	NA	NA	---	NA	NA	---	0	0.176732	0.859762	---	0.12575	0.899961	---	1	2.13381	0.0329639	0.273411	--	--	--	-0.38021	0.703895	FALSE	0
ENSG00000196136	12	SERPINA3	-1.57306	0.11609	0.654694	-1.5205	0.128771	0.73286	-0.422994	0.672411	0.987247	-0.422135	0.673038	0.985384	5	-1.56747	0.117391	0.732785	-1.53889	0.124218	0.790595	14	-0.526355	0.598784	---	-0.452704	0.650882	---	2	-1.45084	0.146962	0.543583	-0.0624951	0.95029	0.996644	1.44552	0.148724	FALSE	0
ENSG00000114771	13	AADAC	0.677761	0.498115	0.935057	0.666103	0.505533	0.950515	NA	NA	---	NA	NA	---	0	NA	NA	---	NA	NA	---	0	0.202275	0.839752	---	0.151725	0.879441	---	1	-0.1603	0.872658	0.965765	0.10195	0.918994	0.997167	-0.7917	0.428782	FALSE	0
ENSG00000127837	14	AAMP	-0.481973	0.629954	0.960472	-0.958925	0.33788	0.911233	-0.994058	0.320488	0.894956	-0.930097	0.352595	0.942218	3	-0.169003	0.865836	---	-0.097026	0.92273	---	2	-0.874139	0.382299	0.948694	-1.37544	0.169372	0.837178	9	2.0931	0.0364496	0.28909	2.81767	0.00580018	0.167188	1.08815	0.276874	FALSE	0
ENSG00000129673	15	AANAT	0.57467	0.565672	0.947346	0.541818	0.588092	0.96588	NA	NA	---	NA	NA	---	0	-0.151748	0.879423	---	-0.144322	0.885282	---	2	0.614004	0.539383	0.980697	0.600496	0.548342	1.0126	8	-1.61128	0.107257	0.476048	-0.761762	0.447943	0.948197	-0.65798	0.51075	FALSE	0
ENSG00000090861	16	AARS	2.92473	0.00354268	0.119802	2.45618	0.0142492	0.317211	2.24907	0.0247731	---	1.77724	0.0758997	---	2	2.3265	0.020235	0.327468	2.09694	0.0363051	0.485581	24	0.566286	0.571355	0.986668	0.518872	0.60399	1.01166	14	-1.67923	0.0932438	0.447278	-0.68493	0.494927	0.960357	-1.43901	0.150559	FALSE	0
ENSG00000183044	18	ABAT	-1.52898	0.126657	0.674669	-1.54151	0.123579	0.719127	-0.896235	0.37039	0.915626	-0.913542	0.361227	0.95062	4	-0.856185	0.392146	0.972611	-0.886587	0.375562	0.990069	8	-0.254925	0.798845	1.01052	-0.247835	0.804324	1.01378	5	0.824668	0.409646	0.789247	--	--	--	1.35308	0.176431	FALSE	0
ENSG00000165029	19	ABCA1	0.494097	0.62137	0.95765	0.795845	0.426353	0.935496	0.233679	0.815293	---	0.445541	0.656046	---	2	0.976882	0.328916	---	1.28015	0.200855	---	1	0.446512	0.655346	---	0.464368	0.642507	---	1	0.426426	0.669837	0.90456	-0.706972	0.481181	0.955596	-0.338592	0.73501	FALSE	0
ENSG00000107331	20	ABCA2	-1.43777	0.150882	0.713912	-1.40157	0.161424	0.778623	-0.975871	0.329417	---	-0.952926	0.340909	---	1	-0.892254	0.372519	0.96197	-0.883176	0.377401	0.992327	4	-1.12304	0.261751	---	-1.09427	0.274161	---	2	0.149275	0.881349	0.968503	-1.2881	0.200599	0.813483	0.935933	0.349604	FALSE	0
ENSG00000167972	21	ABCA3	-1.10964	0.267478	0.834689	-1.11283	0.266108	0.875421	0.445387	0.656158	---	0.463398	0.643202	---	1	0.138305	0.890034	---	0.146405	0.883638	---	2	-2.56543	0.0104817	0.229334	-2.65322	0.00812734	0.220287	3	-0.773523	0.439292	0.805967	0.355178	0.723182	0.990652	0.3504	0.726135	FALSE	0
ENSG00000131269	22	ABCB7	1.36803	0.171679	0.743066	1.31643	0.188398	0.80904	NA	NA	---	NA	NA	---	0	NA	NA	---	NA	NA	---	0	0.037689	0.969945	---	0.0545004	0.95655	---	1	--	--	--	-0.670012	0.504349	0.962148	-0.894588	0.37129	FALSE	0
ENSG00000204574	23	ABCF1	1.18068	0.238074	0.807872	0.561313	0.574738	0.964262	0.5387	0.59024	---	0.701174	0.483394	---	1	1.43413	0.151918	0.786394	0.714676	0.475013	1.02109	12	-1.61644	0.106384	0.687031	-1.27437	0.202894	0.874777	4	0.410823	0.681241	0.909106	1.53887	0.126902	0.708404	-1.11281	0.266143	FALSE	0
ENSG00000198691	24	ABCA4	-1.15618	0.247943	0.817251	-1.1487	0.251017	0.862316	-0.184976	0.853294	---	-0.184909	0.853346	---	1	NA	NA	---	NA	NA	---	0	-0.192469	0.847423	---	-0.189048	0.850102	---	1	1.08356	0.278673	0.691445	0.217262	0.828434	0.994691	1.18659	0.235759	FALSE	0
ENSG00000097007	25	ABL1	1.30324	0.192858	0.767682	0.614573	0.539007	0.957328	-1.60309	0.109301	---	-2.05759	0.0399459	---	1	-0.138371	0.889981	1.01624	-0.588007	0.55669	1.0295	3	1.73123	0.0837872	---	1.24342	0.214068	---	2	-0.0376895	0.969939	0.991776	0.765588	0.445672	0.947497	-0.319026	0.749794	TRUE	0
ENSG00000002726	26	AOC1	0.725285	0.468484	0.928645	0.641687	0.521256	0.953896	0.172635	0.862981	---	0.146872	0.88327	---	1	NA	NA	---	NA	NA	---	0	-0.200795	0.840909	1.00414	-0.170643	0.864546	1.00732	8	-0.552826	0.580436	0.87063	1.5904	0.11481	0.68235	-1.01151	0.312096	FALSE	0
ENSG00000143322	27	ABL2	0.779926	0.43566	0.917456	0.294149	0.768719	0.991866	0.932586	0.351308	0.906167	1.19927	0.230768	0.866007	3	0.228364	0.81942	1.02399	-0.613189	0.539922	1.02582	5	1.42242	0.155284	0.774712	1.26958	0.204594	0.875868	3	1.19514	0.232156	0.650667	0.0310087	0.975323	0.997439	-0.382271	0.702367	TRUE	0
ENSG00000175164	28	ABO	-0.032433	0.974135	0.998627	-0.00203943	0.998373	0.999983	-0.205878	0.836937	---	-0.289084	0.772591	---	1	-0.395527	0.692557	1.02704	-0.375701	0.707236	1.03397	6	3.21398	0.00136032	0.0546537	3.24569	0.00121929	0.0647437	3	3.42424	0.000627312	0.0235514	0.681426	0.497131	0.960816	0.035128	0.971987	FALSE	0
ENSG00000159842	29	ABR	-0.174338	0.861643	0.990499	-0.091912	0.92679	0.996129	-1.31085	0.190274	0.794339	-0.964486	0.335087	0.938244	19	0.773644	0.439364	0.985941	0.671659	0.50199	1.02207	18	-0.599597	0.548941	0.983501	-0.330296	0.741261	1.01687	8	-2.62708	0.00866913	0.134922	-1.22457	0.223532	0.841037	-0.210001	0.833723	FALSE	0
ENSG00000060971	30	ACAA1	0.0596417	0.952456	0.995295	-0.249941	0.802696	0.9934	NA	NA	---	NA	NA	---	0	-1.53437	0.125325	0.747918	-1.55917	0.119342	0.784828	3	-0.715705	0.474378	0.975396	-0.909647	0.363276	0.969022	9	-0.923231	0.355983	0.752208	--	--	--	0.480322	0.631136	FALSE	0
ENSG00000278540	31	ACACA	-0.289545	0.772238	0.982191	-0.851578	0.394698	0.927181	0.113043	0.910024	0.997595	-0.379431	0.704466	0.986917	5	NA	NA	---	NA	NA	---	0	NA	NA	---	NA	NA	---	0	--	--	--	--	--	--	0.901151	0.367793	FALSE	0
ENSG00000076555	32	ACACB	0.613913	0.539443	0.944951	0.456227	0.648348	0.977163	0.939874	0.347559	0.90322	0.78576	0.432236	0.965737	9	0.837498	0.402557	0.976335	0.788982	0.430351	1.0119	4	-0.772428	0.440084	---	-0.751396	0.452631	---	1	1.03748	0.299622	0.708952	0.499439	0.618535	0.98049	-0.497034	0.619309	FALSE	0
ENSG00000115361	33	ACADL	-1.14711	0.251671	0.820684	-1.12285	0.26183	0.871036	NA	NA	---	NA	NA	---	0	-1.11144	0.266705	0.897404	-1.12498	0.260927	0.939852	5	NA	NA	---	NA	NA	---	0	0.598482	0.549577	0.85714	--	--	--	1.09958	0.271862	FALSE	0
ENSG00000117054	34	ACADM	1.87817	0.0607132	0.519646	1.57952	0.114602	0.707082	NA	NA	---	NA	NA	---	0	1.42667	0.154056	---	1.35438	0.17599	---	1	0.119262	0.905097	0.998576	0.214709	0.830048	1.01465	4	-0.00793524	0.993669	0.998675	--	--	--	-1.89747	0.0581443	FALSE	0
ENSG00000122971	35	ACADS	-1.77235	0.0767081	0.563827	-1.89866	0.0579615	0.570521	-0.410577	0.68149	---	-0.335241	0.73753	---	1	0.43098	0.666596	---	0.436591	0.662523	---	1	1.13697	0.255885	---	1.19752	0.231451	---	1	0.574222	0.565873	0.863817	0.000590559	0.99953	1.00023	1.67514	0.0943175	FALSE	0
ENSG00000196177	36	ACADSB	-0.965854	0.334402	0.872678	-0.92553	0.354963	0.915817	NA	NA	---	NA	NA	---	0	NA	NA	---	NA	NA	---	0	NA	NA	---	NA	NA	---	0	-1.46287	0.14364	0.538818	-1.92233	0.0573267	0.541374	0.651522	0.514906	FALSE	0
ENSG00000072778	37	ACADVL	-0.884632	0.376615	0.89009	-0.523592	0.600704	0.967827	0.897328	0.369807	---	1.04459	0.296523	---	2	-1.90605	0.0569931	0.555576	-1.71594	0.086552	0.70982	13	0.640701	0.521896	0.978286	1.05078	0.293671	0.936612	8	0.292957	0.769582	0.935851	-1.30046	0.196345	0.808315	0.40268	0.687296	FALSE	0
ENSG00000075239	38	ACAT1	0.110155	0.912314	0.993463	0.382038	0.702532	0.98616	-1.09147	0.275386	---	-0.589221	0.555876	---	1	NA	NA	---	NA	NA	---	0	-0.53276	0.594344	0.99203	-0.474498	0.635272	1.00967	7	0.158111	0.874384	0.96659	-1.91106	0.0587772	0.547508	-0.626789	0.530986	FALSE	0
ENSG00000120437	39	ACAT2	1.66666	0.0959635	0.611521	0.99058	0.322183	0.904648	NA	NA	---	NA	NA	---	0	1.53335	0.125577	0.74795	0.89341	0.371901	0.987861	9	NA	NA	---	NA	NA	---	0	-0.976691	0.328825	0.730731	-1.69183	0.0937017	0.644524	-0.732777	0.46392	FALSE	0
ENSG00000108684	40	ASIC2	0.0648495	0.94831	0.994868	0.0836348	0.933367	0.996758	-0.209586	0.834043	0.988866	-0.205782	0.837013	0.989564	23	-1.16565	0.244095	---	-1.14062	0.25436	---	1	NA	NA	---	NA	NA	---	0	2.83217	0.00466361	0.0936836	0.45731	0.648412	0.98387	-0.163307	0.87032	FALSE	0
ENSG00000110881	41	ASIC1	-0.909875	0.363156	0.887085	-0.888122	0.374736	0.921655	NA	NA	---	NA	NA	---	0	-0.67975	0.496855	---	-0.677555	0.498245	---	1	-0.66114	0.508708	0.97841	-0.652325	0.514375	1.00788	3	1.13717	0.255585	0.671602	0.780398	0.436946	0.947326	0.689071	0.490988	FALSE	0
ENSG00000087085	43	ACHE	1.33422	0.182504	0.756864	0.964114	0.335274	0.911195	NA	NA	---	NA	NA	---	0	-0.0300739	0.976015	1.00497	-0.168839	0.865965	1.02445	45	1.12082	0.262695	0.889363	1.0145	0.310642	0.948111	7	2.19743	0.0280888	0.252686	-0.637575	0.525165	0.966999	-0.87051	0.384296	FALSE	0
ENSG00000131473	47	ACLY	1.01447	0.310659	0.859211	0.905304	0.365571	0.918635	0.555384	0.578783	---	0.599758	0.548833	---	1	NA	NA	---	NA	NA	---	0	1.54958	0.12163	0.720886	1.33304	0.182889	0.84726	5	-2.10451	0.0354422	0.284917	-0.94147	0.348667	0.92285	-0.194748	0.845642	FALSE	0
ENSG00000122729	48	ACO1	-3.60816	0.000327086	0.0228262	-3.4472	0.000595342	0.043332	-4.59754	4.95013e-06	0.000490063	-4.79529	1.92982e-06	0.000276696	3	-1.91305	0.0560898	0.551499	-2.11052	0.0351167	0.47956	8	NA	NA	---	NA	NA	---	0	-1.50219	0.133186	0.52314	-0.464634	0.643174	0.982991	3.88979	0.000109095	FALSE	0
ENSG00000100312	49	ACR	0.567672	0.570413	0.948889	0.547869	0.583931	0.965001	NA	NA	---	NA	NA	---	0	-1.29801	0.194649	0.843419	-1.29495	0.195702	0.896227	3	1.34528	0.178907	0.808598	1.32736	0.184759	0.848565	4	0.193724	0.846409	0.959069	-1.29717	0.19747	0.809243	-1.07167	0.284209	FALSE	0
ENSG00000100412	50	ACO2	0.768167	0.442609	0.918492	0.644131	0.519671	0.953149	-0.104931	0.916456	0.997285	-0.409895	0.68199	0.984624	3	1.03206	0.302347	0.918147	0.944325	0.345283	0.973147	3	0.47232	0.636825	1.00006	0.306585	0.759238	1.01395	9	0.358203	0.720225	0.922715	-0.749116	0.455495	0.951806	-0.699387	0.484523	FALSE	0
ENSG00000161533	51	ACOX1	-0.131398	0.895492	0.992193	-0.94501	0.344933	0.912815	1.12173	0.262307	---	0.959401	0.33764	---	1	0.960396	0.33714	---	0.364679	0.715445	---	2	0.5258	0.599169	0.992966	-0.371101	0.710659	1.01555	3	0.974779	0.329772	0.731007	0.526773	0.599484	0.980479	0.750003	0.453484	FALSE	0
ENSG00000143727	52	ACP1	2.5245	0.0117741	0.242417	2.19753	0.0282623	0.439575	NA	NA	---	NA	NA	---	0	1.57127	0.116506	0.730267	1.7205	0.0857193	0.706815	3	1.53469	0.125247	0.72482	1.71593	0.0865538	0.672867	3	0.807893	0.419236	0.794619	1.20378	0.231432	0.849812	-2.30858	0.0212336	FALSE	0
ENSG00000134575	53	ACP2	1.97758	0.0483114	0.472787	2.16877	0.0303878	0.449735	1.60381	0.109141	---	1.34553	0.178826	---	1	1.00556	0.314924	---	0.850177	0.395476	---	2	0.195438	0.845099	1.00346	0.426708	0.669704	1.01264	3	0.0255104	0.97965	0.99432	2.38385	0.0189638	0.333486	-1.97751	0.0483435	FALSE	0
ENSG00000102575	54	ACP5	1.94457	0.0521685	0.4897	1.96352	0.049924	0.545592	-0.106453	0.915249	---	-0.0923504	0.926442	---	1	1.69621	0.0902255	0.658588	1.6014	0.109674	0.765526	6	1.04924	0.294376	0.91009	1.07397	0.283151	0.930177	4	-0.259873	0.794985	0.943736	-1.46622	0.145636	0.748452	-1.95923	0.0504504	FALSE	0
ENSG00000014257	55	ACPP	-1.05617	0.291203	0.852874	-1.03417	0.301364	0.893163	-0.81946	0.412763	---	-0.814698	0.415482	---	1	0.390526	0.696249	---	0.447146	0.654888	---	2	-0.715208	0.474685	0.975144	-0.638381	0.523404	1.00476	5	0.0872637	0.930469	0.982885	1.98169	0.0501789	0.514831	1.61815	0.106045	FALSE	0
ENSG00000134940	56	ACRV1	-0.592197	0.553882	0.947268	-0.530825	0.595684	0.967857	NA	NA	---	NA	NA	---	0	-0.263264	0.792413	1.02766	-0.0502324	0.959949	1.01343	4	-1.06098	0.289013	---	-1.161	0.24598	---	1	-0.179912	0.857238	0.961887	-0.634543	0.527133	0.96708	0.535843	0.592223	FALSE	0
ENSG00000143632	58	ACTA1	1.69057	0.0912996	0.601338	1.69	0.0914081	0.659136	-0.151227	0.879834	---	0.0265043	0.978862	---	1	0.577515	0.56375	---	0.254898	0.798866	---	1	0.85923	0.390465	0.952559	0.808694	0.418926	0.991619	4	-0.214915	0.829852	0.954314	0.0330295	0.973715	0.997406	-1.73041	0.0839614	FALSE	0
ENSG00000107796	59	ACTA2	-1.04455	0.296541	0.854009	-1.06513	0.287132	0.887841	-1.13444	0.256943	0.85265	-1.13459	0.256879	0.903642	4	-0.645177	0.518993	---	-0.678396	0.497712	---	2	NA	NA	---	NA	NA	---	0	-0.0233145	0.981401	0.99479	0.0866114	0.931149	0.997501	1.11038	0.267183	FALSE	0
ENSG00000075624	60	ACTB	-0.680358	0.49647	0.93555	-0.995238	0.319915	0.903863	-0.224511	0.822415	0.989469	-0.553388	0.580149	0.982991	8	-2.41888	0.0157855	0.283173	-2.4768	0.0134577	0.296363	10	0.776532	0.437659	0.964784	0.695334	0.487043	1.00235	8	0.683545	0.494331	0.831597	0.765955	0.445455	0.947861	1.25525	0.209771	FALSE	-1
ENSG00000159251	70	ACTC1	-0.613532	0.539695	0.945214	-0.60036	0.548432	0.958445	NA	NA	---	NA	NA	---	0	NA	NA	---	NA	NA	---	0	NA	NA	---	NA	NA	---	0	1.11915	0.263195	0.677855	-0.427663	0.66979	0.983904	0.310831	0.756014	FALSE	0
ENSG00000184009	71	ACTG1	-1.50076	0.133803	0.687575	-1.6922	0.0909896	0.6579	-0.522673	0.601343	0.979008	-0.942482	0.346224	0.940301	9	-0.674353	0.500277	1.00999	-0.645515	0.518775	1.02772	4	-0.0600231	0.952152	1.00076	0.049915	0.960202	1.00145	8	--	--	--	--	--	--	1.50254	0.133372	FALSE	0
ENSG00000163017	72	ACTG2	-0.14364	0.88582	0.991678	-0.164959	0.869017	0.994192	-0.275487	0.783012	---	-0.263241	0.792431	---	1	NA	NA	---	NA	NA	---	0	-0.369341	0.711969	1.0079	-0.358498	0.720063	1.01414	3	0.157303	0.87502	0.966932	-1.15149	0.252197	0.859581	0.447267	0.654809	FALSE	0
ENSG00000130402	81	ACTN4	1.40563	0.160214	0.727581	1.34235	0.179856	0.801544	1.2445	0.213672	0.822635	1.32792	0.184575	0.826118	6	0.409018	0.682633	1.02791	0.27298	0.784938	1.03239	14	0.181462	0.85605	1.00296	0.147819	0.882522	1.00556	11	0.812074	0.416833	0.792943	0.632756	0.528295	0.96724	-1.73326	0.0834548	FALSE	0
ENSG00000136518	86	ACTL6A	1.0059	0.314759	0.861345	1.28607	0.198782	0.818361	NA	NA	---	NA	NA	---	0	0.694012	0.487872	---	0.242249	0.808648	---	2	-0.00881236	0.992971	1.00102	0.35023	0.726256	1.01343	5	1.83643	0.0664229	0.385596	--	--	--	-0.695894	0.486707	FALSE	-1
ENSG00000072110	87	ACTN1	-0.496677	0.61955	0.957459	-0.594397	0.552411	0.960264	0.135581	0.892186	0.996965	0.0518412	0.958668	0.992812	7	-2.03568	0.0421034	0.481674	-2.15392	0.0315381	0.45386	3	0.616179	0.537947	0.980639	0.635211	0.525468	1.00384	7	-1.05967	0.289408	0.700941	0.0119718	0.990471	0.999712	0.626979	0.530861	FALSE	0
ENSG00000077522	88	ACTN2	0.908011	0.36414	0.887162	0.875568	0.381522	0.922874	-0.431367	0.666315	---	-0.385311	0.700107	---	2	0.432226	0.665691	---	0.437525	0.661846	---	1	0.0336816	0.973139	---	0.134723	0.892864	---	1	-0.852906	0.3938	0.77961	-0.437572	0.662613	0.983846	-1.09567	0.273571	FALSE	0
ENSG00000248746	89	ACTN3	-0.425867	0.670317	0.968443	-0.467668	0.640146	0.9741	NA	NA	---	NA	NA	---	0	1.14361	0.253119	---	1.10026	0.271543	---	2	0.366682	0.713951	1.00835	0.346765	0.728857	1.01286	9	1.5221	0.128121	0.51568	0.363335	0.717099	0.990415	0.55599	0.578381	FALSE	0
ENSG00000115170	90	ACVR1	-0.163668	0.870033	0.990912	-0.167559	0.866972	0.994661	-1.14032	0.254485	---	-1.13594	0.256316	---	2	-0.0983988	0.92164	1.01383	-0.100668	0.919839	1.01528	6	NA	NA	---	NA	NA	---	0	-0.431712	0.665991	0.902868	-0.204547	0.83833	0.99504	0.266854	0.789654	TRUE	0
ENSG00000135503	91	ACVR1B	0.974099	0.330295	0.871233	0.859306	0.390423	0.924483	NA	NA	---	NA	NA	---	0	1.55097	0.121294	---	1.57267	0.116183	---	1	-0.770798	0.441049	0.963832	-0.902658	0.366973	0.969767	3	-0.576412	0.564393	0.862818	0.572317	0.568354	0.975585	-1.39575	0.163197	FALSE	0
ENSG00000121989	92	ACVR2A	0.452492	0.651034	0.963367	0.0655101	0.947784	0.996673	0.846316	0.397624	---	0.157309	0.87504	---	1	0.225068	0.821983	1.02424	0.0374397	0.970144	1.01094	9	0.178203	0.858607	---	0.202265	0.83976	---	1	0.581776	0.560775	0.861215	-0.533684	0.59471	0.979701	0.386455	0.699268	TRUE	0
ENSG00000114739	93	ACVR2B	-0.96651	0.334074	0.872677	-0.859817	0.390142	0.924286	NA	NA	---	NA	NA	---	0	NA	NA	---	NA	NA	---	0	-0.519814	0.603334	0.992261	-0.625705	0.531683	1.00619	3	1.91913	0.0550913	0.354076	-0.623131	0.534575	0.968982	1.17953	0.238555	FALSE	0
ENSG00000139567	94	ACVRL1	-0.348384	0.727642	0.978574	-0.472106	0.636977	0.974529	NA	NA	---	NA	NA	---	0	-1.2847	0.199262	---	-1.26106	0.207646	---	2	0.22384	0.822938	---	0.0458588	0.963434	---	2	0.750773	0.452866	0.812815	-1.76648	0.0802782	0.608782	0.85805	0.391135	FALSE	0
ENSG00000243989	95	ACY1	-0.29985	0.764367	0.981832	-0.31024	0.756457	0.990379	NA	NA	---	NA	NA	---	0	-1.08352	0.278895	0.903973	-1.10088	0.271275	0.942056	4	NA	NA	---	NA	NA	---	0	0.622389	0.533747	0.850376	0.145311	0.88475	0.998945	0.477593	0.633077	FALSE	0
ENSG00000119640	97	ACYP1	-0.944918	0.344979	0.878502	-1.08155	0.27977	0.884002	NA	NA	---	NA	NA	---	0	NA	NA	---	NA	NA	---	0	-1.17537	0.240187	---	-1.15682	0.247682	---	1	1.79094	0.0734339	0.400504	-1.04316	0.299317	0.895383	0.85631	0.392096	FALSE	0
ENSG00000170634	98	ACYP2	-1.07441	0.282957	0.846827	-1.05475	0.291851	0.888717	0.0738644	0.941136	1.00032	0.0567142	0.954787	0.991757	7	-1.54577	0.122546	0.744028	-1.51436	0.13032	0.804656	12	-0.010704	0.991462	---	-0.00708469	0.994349	---	1	1.97668	0.0481964	0.33212	--	--	--	0.433416	0.664835	FALSE	0
ENSG00000196839	100	ADA	2.07524	0.0382764	0.429382	2.00067	0.0457581	0.528915	-1.15831	0.247077	---	-1.16739	0.243393	---	1	1.71582	0.0865737	0.650196	1.60961	0.107869	0.765862	10	1.97124	0.0490332	0.490332	1.84669	0.0651533	0.604899	3	0.617615	0.53689	0.851867	-2.03789	0.0441238	0.487214	-1.74204	0.0819046	FALSE	0
ENSG00000151651	101	ADAM8	0.769847	0.441613	0.917752	0.76756	0.44297	0.938045	NA	NA	---	NA	NA	---	0	-0.55414	0.579635	1.02048	-0.647245	0.517655	1.02684	3	-0.423758	0.671854	---	-0.435328	0.663439	---	1	1.87322	0.0611642	0.370069	--	--	--	-0.621532	0.534436	FALSE	0
ENSG00000137845	102	ADAM10	-0.308307	0.757927	0.982432	-0.54549	0.585565	0.965561	0.72005	0.4717	---	0.750405	0.453227	---	2	-0.557998	0.576998	1.02097	-0.816579	0.414407	1.00454	4	NA	NA	---	NA	NA	---	0	0.446381	0.655364	0.899031	-2.01627	0.0463755	0.498238	0.617095	0.537356	FALSE	0
ENSG00000160710	103	ADAR	1.36221	0.173506	0.747501	1.29188	0.196762	0.816722	2.38514	0.0172991	0.308711	2.52291	0.0118274	0.261587	7	0.681991	0.495437	1.00873	-0.190004	0.849353	1.02602	4	0.526107	0.598956	0.992975	0.0270204	0.97845	1.00218	5	1.58145	0.113913	0.488026	-1.80666	0.0737353	0.593948	-1.05611	0.29125	FALSE	0
ENSG00000197381	104	ADARB1	-0.957669	0.338512	0.874705	-1.07202	0.284028	0.887671	-0.0502225	0.959957	0.997876	-0.0868507	0.930811	0.991625	8	-0.600271	0.548491	---	-0.657305	0.51117	---	2	-0.540778	0.588808	0.990436	-0.436449	0.662626	1.01137	4	0.867427	0.385799	0.773077	--	--	--	1.20877	0.227127	FALSE	0
ENSG00000185736	105	ADARB2	1.73465	0.083179	0.578743	1.55749	0.11974	0.717631	0.437521	0.661849	0.985661	0.240361	0.81011	0.992176	12	3.02228	0.00258695	---	2.88595	0.004005	---	1	2.38332	0.0173844	0.301817	2.30658	0.0213271	0.370268	7	-1.71113	0.0871922	0.43481	1.64381	0.103265	0.658374	-1.51506	0.130173	FALSE	0
ENSG00000164742	107	ADCY1	0.350119	0.726339	0.978447	0.287787	0.773583	0.991073	0.25412	0.799466	0.991701	0.222046	0.824334	0.992063	7	-0.864907	0.387343	0.971026	-0.946345	0.344252	0.972654	4	0.916166	0.35985	0.942167	0.892141	0.37258	0.971296	9	-0.375799	0.707101	0.918089	0.222347	0.824484	0.994208	-0.355532	0.722289	FALSE	0
ENSG00000078295	108	ADCY2	-0.351896	0.725007	0.978562	-0.282021	0.777999	0.991753	0.114426	0.908928	0.998236	0.328682	0.74248	0.992041	3	-0.03289	0.97377	1.00527	-0.0778448	0.937971	1.01533	8	0.965445	0.334607	0.930545	1.3349	0.182281	0.848776	3	0.620346	0.535091	0.85038	--	--	--	0.483926	0.628578	FALSE	0
ENSG00000138031	109	ADCY3	-0.932683	0.351259	0.879941	-0.925275	0.355096	0.915652	-0.772476	0.440055	0.939297	-0.540526	0.588981	0.981557	3	-0.440918	0.659389	---	-0.41324	0.679539	---	2	0.271296	0.786232	---	0.325664	0.744762	---	2	-0.725376	0.468295	0.819551	0.710299	0.479124	0.955843	0.951808	0.341496	FALSE	0
ENSG00000173175	111	ADCY5	-1.20208	0.229681	0.799039	-0.951569	0.341597	0.911235	-0.163125	0.87046	0.991609	0.0222368	0.982264	0.995674	5	-1.54052	0.123821	---	-1.49271	0.135898	---	1	-0.906308	0.365039	0.944318	-0.868437	0.38541	0.976975	3	0.539239	0.589774	0.875028	0.367638	0.713897	0.990314	0.844025	0.39892	FALSE	0
ENSG00000174233	112	ADCY6	-2.40233	0.0165126	0.291087	-2.56991	0.0103485	0.270061	NA	NA	---	NA	NA	---	0	-1.32486	0.185587	0.830667	-1.63304	0.102846	0.758625	6	2.58792	0.00982688	---	2.26053	0.0240504	---	1	-1.79188	0.0732839	0.399931	-0.0287132	0.977149	0.998231	2.01154	0.0446199	FALSE	0
ENSG00000121281	113	ADCY7	-0.719104	0.472282	0.929548	-0.771751	0.440485	0.937578	0.75054	0.453145	---	0.748144	0.454588	---	1	-0.749336	0.45387	---	-0.739706	0.45969	---	1	-0.603626	0.546259	---	-0.684332	0.493959	---	2	-0.554015	0.579622	0.870291	-1.31757	0.19057	0.802515	0.797174	0.425599	FALSE	0
ENSG00000155897	114	ADCY8	-2.14357	0.0323613	0.398012	-2.2881	0.0223859	0.397632	-0.301386	0.763196	0.986131	-0.33092	0.74079	0.992014	4	-1.65435	0.098439	0.679289	-1.77172	0.0768128	0.670453	3	-0.0932979	0.92569	---	-0.136961	0.891096	---	2	0.459975	0.645577	0.896268	0.584903	0.559892	0.974566	2.32341	0.0204193	FALSE	0
ENSG00000162104	115	ADCY9	-0.428536	0.668374	0.967436	-0.407601	0.683673	0.982938	0.266603	0.789842	0.990399	0.25656	0.797583	0.992028	8	-1.35137	0.176951	0.815694	-1.33559	0.182053	0.884495	8	1.48678	0.137459	---	1.49122	0.136288	---	2	-1.94966	0.0513384	0.340938	-1.31871	0.190191	0.802108	0.577389	0.563847	FALSE	0
ENSG00000141433	116	ADCYAP1	-0.69024	0.490239	0.933533	-0.770385	0.441294	0.937907	NA	NA	---	NA	NA	---	0	-0.583828	0.559497	1.02017	-0.71199	0.476674	1.01912	3	-0.325903	0.744581	---	-0.328575	0.742561	---	2	0.0828929	0.933944	0.983454	1.46042	0.147218	0.751164	0.759443	0.447823	FALSE	0
ENSG00000078549	117	ADCYAP1R1	1.33492	0.182272	0.75641	1.41381	0.157797	0.777838	0.308698	0.75763	---	0.332212	0.739814	---	2	NA	NA	---	NA	NA	---	0	1.24745	0.212588	0.843664	1.25894	0.208412	0.881409	3	0.264283	0.791585	0.942788	1.85922	0.0658509	0.573402	-2.00094	0.0457534	FALSE	0
ENSG00000087274	118	ADD1	1.91875	0.0553635	0.501258	1.98742	0.0472089	0.533764	2.18285	0.02933	0.403821	2.30367	0.0214912	0.367739	3	1.11555	0.264941	---	1.20655	0.227954	---	1	0.912688	0.361675	---	0.983837	0.325487	---	2	-4.09169	4.43e-05	0.00295744	1.26469	0.208837	0.824589	-1.8934	0.0586836	FALSE	0
ENSG00000075340	119	ADD2	0.326805	0.743899	0.980204	0.255904	0.798089	0.994237	-1.05444	0.291992	---	-1.03854	0.299324	---	2	-0.341778	0.732606	---	-0.320745	0.748486	---	1	0.245851	0.805859	---	0.255026	0.798767	---	1	0.332854	0.739275	0.929156	--	--	--	-0.294587	0.76839	FALSE	0
ENSG00000148700	120	ADD3	0.239296	0.810936	0.987786	0.158492	0.874108	0.994459	-0.237636	0.812223	0.986627	-0.304347	0.760941	0.988438	3	-0.564564	0.572525	---	-0.535997	0.592106	---	1	NA	NA	---	NA	NA	---	0	0.26065	0.794386	0.943529	1.57621	0.118044	0.691005	-0.00948489	0.992435	FALSE	0
ENSG00000147872	123	PLIN2	0.668511	0.503996	0.937502	0.663608	0.507128	0.950349	1.01447	0.310657	0.886557	1.02428	0.306007	0.939716	3	-0.852573	0.394145	---	-0.866535	0.386451	---	1	-0.372661	0.709497	1.00786	-0.385328	0.700094	1.01677	7	2.58934	0.00967646	0.142957	0.283849	0.777096	0.992446	-0.899976	0.368418	FALSE	0
ENSG00000187758	124	ADH1A	-0.153373	0.878142	0.990401	-0.0963001	0.923306	0.996118	NA	NA	---	NA	NA	---	0	-0.388155	0.698003	1.0284	-0.363684	0.716188	1.03475	4	0.565168	0.572114	---	0.575798	0.56491	---	1	0.33267	0.739414	0.928936	-0.511458	0.610125	0.980617	0.0777636	0.938037	FALSE	0
ENSG00000196616	125	ADH1B	-1.47949	0.139395	0.696339	-1.46914	0.14218	0.756709	-1.1369	0.255913	0.853319	-1.1323	0.257839	0.905487	3	-0.398816	0.690133	---	-0.395944	0.692249	---	1	-1.11498	0.265186	---	-1.11226	0.266353	---	1	-2.09595	0.0361953	0.287586	-1.31333	0.191991	0.804732	1.65858	0.097612	FALSE	0
ENSG00000248144	126	ADH1C	-0.280068	0.779496	0.982903	-0.229664	0.818411	0.993384	-0.00162226	0.998706	---	0.0179039	0.98572	---	1	0.0247061	0.980295	---	0.0360696	0.971236	---	1	-0.818275	0.413438	0.958637	-0.806179	0.420374	0.992201	3	-2.71674	0.00664215	0.116323	-0.508915	0.6119	0.980153	0.217653	0.827758	FALSE	0
ENSG00000198099	127	ADH4	-0.245215	0.806352	0.98782	-0.198177	0.842956	0.992343	-0.120937	0.90377	---	-0.117026	0.906869	---	1	NA	NA	---	NA	NA	---	0	-0.28602	0.774935	---	-0.27464	0.783662	---	2	-0.0425537	0.966061	0.990434	-0.560958	0.576044	0.976527	0.172874	0.862796	FALSE	0
ENSG00000197894	128	ADH5	0.920297	0.357689	0.883342	1.14036	0.254468	0.866187	NA	NA	---	NA	NA	---	0	0.601524	0.547658	1.01839	0.666537	0.505256	1.02277	3	NA	NA	---	NA	NA	---	0	0.580071	0.561923	0.862011	-1.61469	0.109437	0.674823	-1.12459	0.261119	FALSE	0
ENSG00000172955	130	ADH6	-0.492594	0.622432	0.957386	-0.539706	0.589547	0.965887	NA	NA	---	NA	NA	---	0	-0.220325	0.825673	1.02477	-0.231261	0.81717	1.03067	3	-0.121444	0.903369	---	-0.126062	0.899714	---	2	-1.01697	0.309277	0.716802	0.927704	0.35573	0.92479	0.523488	0.600787	FALSE	0
ENSG00000196344	131	ADH7	-0.229695	0.818386	0.988397	-0.106116	0.915516	0.99631	NA	NA	---	NA	NA	---	0	0.0499285	0.960192	---	0.188601	0.850452	---	2	0.335769	0.737131	1.00498	0.372265	0.709792	1.01527	3	2.00257	0.0453407	0.322322	-0.305736	0.760423	0.992586	0.0766515	0.938921	FALSE	0
ENSG00000156110	132	ADK	-0.0702518	0.94401	0.994726	-0.176563	0.859895	0.993208	-0.31668	0.751567	0.987679	-0.409508	0.682274	0.984692	3	0.0396048	0.968418	---	0.0197723	0.98423	---	1	0.828876	0.407416	0.958129	0.539769	0.589503	1.0107	19	-1.63386	0.102425	0.466856	0.524413	0.601118	0.980993	0.215797	0.829204	FALSE	0
ENSG00000148926	133	ADM	-1.15102	0.250061	0.818873	-1.23082	0.218742	0.826906	NA	NA	---	NA	NA	---	0	-0.452537	0.651002	1.02686	-0.607531	0.543667	1.02629	6	0.14464	0.885031	0.999016	0.141681	0.887367	1.00503	6	-1.27818	0.201315	0.616691	1.77245	0.079276	0.607925	1.74692	0.0810541	FALSE	0
ENSG00000163485	134	ADORA1	1.7952	0.0729903	0.556022	1.78583	0.0744978	0.615028	1.41386	0.157784	---	1.3519	0.176782	---	1	-1.79352	0.0732579	---	-1.76436	0.0780452	---	1	0.167214	0.867243	1.00173	0.178728	0.858196	1.00834	7	0.814071	0.415689	0.792294	0.460108	0.646408	0.983887	-1.46855	0.142369	FALSE	0
ENSG00000128271	135	ADORA2A	0.350303	0.726201	0.978756	0.305955	0.759717	0.991164	-1.83748	0.0665005	0.54972	-1.65368	0.0985761	0.679734	3	0.236858	0.812826	1.02604	0.287043	0.774152	1.033	6	-1.5983	0.110361	0.697342	-1.49148	0.136221	0.786324	12	1.15118	0.249776	0.665894	2.29446	0.0237931	0.373116	-0.0832302	0.93369	FALSE	0
ENSG00000170425	136	ADORA2B	1.64021	0.101346	0.623844	1.46568	0.143121	0.75696	0.451619	0.651663	---	0.439988	0.660062	---	1	1.10406	0.26989	0.897824	0.914866	0.360532	0.983219	3	-0.542765	0.587439	0.989601	-0.459598	0.645927	1.00999	14	1.18967	0.234299	0.652555	-1.02717	0.306748	0.900902	-1.17269	0.241286	FALSE	0
ENSG00000282608	140	ADORA3	0.0866595	0.930963	0.994932	0.114129	0.909163	0.994624	NA	NA	---	NA	NA	---	0	0.451109	0.65203	---	0.494345	0.621195	---	2	-0.788228	0.430791	---	-0.788377	0.430705	---	1	-0.344792	0.730282	0.926708	2.78448	0.00638116	0.177643	-0.283283	0.777037	FALSE	0
ENSG00000144843	141	ADPRH	0.40438	0.686039	0.972311	0.605438	0.545056	0.957844	NA	NA	---	NA	NA	---	0	NA	NA	---	NA	NA	---	0	-1.23087	0.218724	---	-1.24825	0.212295	---	1	-0.522949	0.60106	0.879501	-0.854078	0.395044	0.940457	-0.63351	0.526591	FALSE	0
ENSG00000143799	142	PARP1	0.698098	0.485314	0.932061	0.606415	0.544407	0.957608	-0.422545	0.672738	---	-0.234482	0.81467	---	2	-2.5119	0.0121995	0.242258	-2.17669	0.0297893	0.446349	3	-1.00666	0.314394	0.91673	-1.1915	0.233804	0.891616	4	2.40605	0.0162042	0.19044	2.91529	0.00436072	0.13727	-0.366165	0.714344	FALSE	0
ENSG00000102699	143	PARP4	1.47329	0.141056	0.697162	1.48629	0.137588	0.750713	-0.967895	0.333383	0.894326	-0.907861	0.364219	0.952467	15	0.71864	0.472568	0.996293	0.713562	0.475702	1.01896	16	1.54458	0.122835	0.723777	1.60452	0.108985	0.740151	45	-0.0672324	0.946402	0.986049	0.678445	0.499011	0.960324	-1.63152	0.103193	FALSE	0
ENSG00000171873	146	ADRA1D	-0.617258	0.537236	0.944459	-0.614849	0.538826	0.957552	-0.220854	0.825261	---	-0.221056	0.825104	---	1	-0.526375	0.59877	1.0223	-0.523326	0.600889	1.03076	4	-0.542382	0.587703	---	-0.542682	0.587496	---	2	0.198255	0.842863	0.957557	-1.01096	0.314404	0.90215	0.428233	0.668603	FALSE	0
ENSG00000170214	147	ADRA1B	-0.961212	0.336729	0.873733	-0.963724	0.335469	0.911062	-0.83516	0.403871	---	-0.834333	0.404337	---	2	-0.660411	0.509176	---	-0.659826	0.509551	---	2	NA	NA	---	NA	NA	---	0	1.38514	0.166145	0.569356	1.22344	0.223957	0.840601	0.854652	0.393012	FALSE	0
ENSG00000120907	148	ADRA1A	-0.354056	0.723388	0.978432	-0.353076	0.724122	0.987093	NA	NA	---	NA	NA	---	0	1.33169	0.183333	---	1.3338	0.18264	---	1	-1.08383	0.278759	---	-1.08163	0.279736	---	2	0.778448	0.436385	0.804373	--	--	--	0.448411	0.653984	FALSE	0
ENSG00000150594	150	ADRA2A	2.55515	0.010794	0.231178	2.1971	0.0282932	0.439689	NA	NA	---	NA	NA	---	0	4.13883	3.85208e-05	---	3.66343	0.000264882	---	1	0.635892	0.525025	---	0.68596	0.492933	---	1	-0.175035	0.861068	0.962233	0.308997	0.757948	0.992539	-2.09815	0.0362208	FALSE	0
ENSG00000274286	151	ADRA2B	-0.822754	0.410888	0.905722	-0.790663	0.42937	0.937259	NA	NA	---	NA	NA	---	0	-0.173947	0.86195	---	-0.164408	0.869451	---	2	-0.218737	0.826909	1.00675	-0.14294	0.886373	1.00541	3	--	--	--	--	--	--	0.759569	0.447747	FALSE	0
ENSG00000184160	152	ADRA2C	0.0301388	0.975964	0.998744	0.0304324	0.97573	0.998121	NA	NA	---	NA	NA	---	0	0.50278	0.615254	1.02299	0.507697	0.611803	1.03254	9	-1.757	0.079292	---	-1.76063	0.0786744	---	1	-0.102121	0.91867	0.979039	0.495964	0.620977	0.981266	0.0287141	0.9771	FALSE	0
ENSG00000043591	153	ADRB1	3.53792	0.00042598	0.0274646	3.5277	0.000442539	0.0347925	NA	NA	---	NA	NA	---	0	NA	NA	---	NA	NA	---	0	3.67246	0.000255826	0.0153835	3.72183	0.000211315	0.0151082	11	-0.200189	0.84135	0.957124	-1.46871	0.144959	0.746998	-3.61827	0.00031615	FALSE	0
ENSG00000169252	154	ADRB2	-0.341037	0.733163	0.979425	-0.313251	0.75417	0.990027	NA	NA	---	NA	NA	---	0	-0.575637	0.565019	---	-0.567824	0.57031	---	1	NA	NA	---	NA	NA	---	0	0.681093	0.495881	0.832941	0.259889	0.795469	0.993638	0.467076	0.640579	FALSE	0
ENSG00000188778	155	ADRB3	-0.581371	0.56115	0.947265	-0.574474	0.565805	0.961921	NA	NA	---	NA	NA	---	0	-0.258149	0.796357	1.02721	-0.26926	0.787798	1.03183	33	NA	NA	---	NA	NA	---	0	-0.48681	0.626439	0.890515	--	--	--	0.448726	0.653757	FALSE	0
ENSG00000239900	158	ADSL	-0.424034	0.671652	0.96902	-0.89749	0.369722	0.920746	-0.869234	0.384974	---	-1.04833	0.294798	---	2	-0.51393	0.607439	---	-0.487832	0.6258	---	1	0.781653	0.434645	0.964932	1.20786	0.22745	0.887514	3	-0.540825	0.588681	0.874721	--	--	--	0.933165	0.35103	FALSE	0
ENSG00000035687	159	ADSS	1.33806	0.181249	0.755023	0.851246	0.394882	0.927263	0.62318	0.533339	---	0.0718313	0.942754	---	2	4.73585	2.57042e-06	---	3.76469	0.000178685	---	2	0.577131	0.56401	0.985416	0.0890278	0.929082	1.00131	8	-1.34979	0.177216	0.582887	6.4223	4.20548e-09	1.0729e-06	-0.850443	0.395346	FALSE	0
ENSG00000196961	160	AP2A1	-1.28826	0.198018	0.773839	-1.45562	0.145882	0.758644	-0.218178	0.827345	---	-0.156484	0.87569	---	1	-1.53776	0.124495	0.747378	-1.49708	0.134759	0.807402	3	-0.135588	0.89218	---	-0.116428	0.907342	---	1	-0.0561724	0.955209	0.989073	0.185545	0.853166	0.996255	1.58531	0.113311	FALSE	0
ENSG00000183020	161	AP2A2	0.996657	0.319226	0.865057	1.11199	0.266471	0.875224	NA	NA	---	NA	NA	---	0	-0.0644972	0.94859	1.01012	0.12277	0.902319	1.01819	9	0.396604	0.691763	1.0066	0.388145	0.69801	1.01749	25	-2.76289	0.00577477	0.106378	0.908286	0.365848	0.929464	-1.24189	0.21466	FALSE	0
ENSG00000100280	162	AP1B1	-0.900064	0.368351	0.887327	-0.667024	0.504945	0.950367	0.332928	0.739274	0.989665	0.419116	0.675242	0.985834	12	-1.3854	0.166307	0.80713	-1.25584	0.209531	0.906607	4	-2.45728	0.0142055	0.270978	-2.36353	0.0183345	0.351961	14	-0.682624	0.494913	0.832103	-0.315499	0.753021	0.992856	0.245654	0.806016	FALSE	0
ENSG00000006125	163	AP2B1	0.154926	0.876918	0.99028	0.117265	0.906679	0.994651	0.292309	0.770124	0.987412	0.168781	0.866011	0.993618	5	0.556141	0.578266	1.02083	0.707994	0.479151	1.01867	6	0.00419264	0.996656	---	0.0742112	0.940861	---	1	-0.809089	0.418547	0.794162	0.712131	0.477993	0.955707	-0.162178	0.871208	FALSE	0
ENSG00000166747	164	AP1G1	-0.868582	0.38533	0.893795	-0.365536	0.714806	0.987249	-0.111583	0.911181	---	-0.1926	0.84732	---	2	NA	NA	---	NA	NA	---	0	-0.338231	0.735276	1.00547	-0.414322	0.678747	1.01349	7	2.33544	0.0196058	0.209608	--	--	--	0.537043	0.591394	FALSE	0
ENSG00000106624	165	AEBP1	0.84863	0.396335	0.89808	0.750469	0.453188	0.942124	1.14008	0.254587	0.854377	1.03968	0.298797	0.942637	4	-0.194256	0.846024	1.02254	-0.324899	0.74534	1.02975	16	0.884877	0.376483	---	0.626533	0.53114	---	1	-0.720289	0.47142	0.821216	0.0258313	0.979442	0.998068	-0.451709	0.651607	FALSE	0
ENSG00000104964	166	TLE5	0.790989	0.429179	0.914454	0.804714	0.421219	0.936248	0.242716	0.808286	---	0.342301	0.732212	---	1	0.197865	0.8432	1.02307	0.169083	0.865773	1.02435	17	1.07128	0.284359	0.903106	1.03313	0.30185	0.944776	14	1.9478	0.0515606	0.341519	-0.407492	0.684493	0.9851	-0.404043	0.686295	FALSE	0
ENSG00000124812	167	CRISP1	-0.188257	0.850722	0.990781	-0.187123	0.851611	0.993741	NA	NA	---	NA	NA	---	0	-0.0171875	0.986291	---	0.00131378	0.998952	---	1	4.61266e-13	1	---	-0.00163417	0.998697	---	1	13.0944	7.7e-38	3.41841e-34	NA	NA	--	0.190233	0.849177	FALSE	0
ENSG00000223959	172	AFG3L1P	-1.26506	0.20621	0.778425	-1.40239	0.161179	0.777844	NA	NA	---	NA	NA	---	0	-1.86951	0.0619089	0.573967	-2.03583	0.0420894	0.524388	4	-0.323201	0.746625	1.00703	-0.367646	0.713233	1.01571	7	1.28991	0.19721	0.610965	0.533417	0.594894	0.979627	1.34311	0.179635	FALSE	0
ENSG00000079557	173	AFM	0.882487	0.377772	0.890791	0.882352	0.377846	0.922485	-0.227797	0.819861	---	-0.228974	0.818947	---	1	-0.161924	0.871405	---	-0.162757	0.87075	---	2	NA	NA	---	NA	NA	---	0	4.215	2.59e-05	0.00188497	-0.295577	0.768149	0.993039	-1.32783	0.184631	FALSE	0
ENSG00000081051	174	AFP	0.141076	0.887845	0.991859	0.129214	0.89722	0.994462	NA	NA	---	NA	NA	---	0	-0.300925	0.763548	1.02942	-0.301214	0.763328	1.03142	3	-0.24277	0.808244	---	-0.229648	0.818423	---	1	1.25105	0.211044	0.627757	-0.524791	0.600856	0.981033	-0.241834	0.808974	FALSE	0
ENSG00000038002	175	AGA	1.36225	0.173494	0.747622	1.40587	0.160143	0.778693	NA	NA	---	NA	NA	---	0	0.398332	0.690489	---	0.406429	0.684534	---	1	1.67527	0.0942626	---	1.68622	0.0921354	---	1	-1.87143	0.0614122	0.37056	-4.03296	0.000105855	0.00811377	-1.42785	0.153745	FALSE	0
ENSG00000157766	176	ACAN	-0.883178	0.377399	0.890249	-0.959082	0.337801	0.911417	-0.0735115	0.941417	---	-0.0602201	0.951995	---	2	0.0317243	0.9747	---	0.0589037	0.953043	---	1	-2.16542	0.0306438	0.40209	-2.14292	0.0324136	0.449337	4	0.0922479	0.926509	0.981445	0.0315317	0.974907	0.997371	0.973557	0.330585	FALSE	0
ENSG00000230514	177	AGER	-0.579252	0.562579	0.947017	-0.783866	0.433346	0.938354	NA	NA	---	NA	NA	---	0	NA	NA	---	NA	NA	---	0	NA	NA	---	NA	NA	---	0	-0.422006	0.67306	0.905881	-0.241995	0.809265	0.993876	0.680709	0.496263	FALSE	0
ENSG00000162688	178	AGL	0.0121918	0.990276	1.00021	-0.035345	0.971813	0.99762	NA	NA	---	NA	NA	---	0	-0.222673	0.823845	---	-0.185061	0.853227	---	2	NA	NA	---	NA	NA	---	0	-0.734685	0.462606	0.817246	--	--	--	0.0417742	0.96669	FALSE	0
ENSG00000159723	181	AGRP	0.846722	0.397397	0.898738	0.831971	0.405668	0.932036	NA	NA	---	NA	NA	---	0	NA	NA	---	NA	NA	---	0	2.2316	0.0259113	0.362519	2.23385	0.0257626	0.407533	5	1.52856	0.126511	0.512215	0.171003	0.864557	0.996955	-1.34755	0.178203	FALSE	0
ENSG00000101384	182	JAG1	1.68509	0.0923513	0.60336	1.65011	0.0993033	0.678269	0.679558	0.496976	---	0.266863	0.789642	---	1	0.987593	0.323644	0.932681	1.09045	0.275835	0.943129	8	0.787828	0.431026	0.966587	0.489802	0.624405	1.01026	6	-1.63475	0.102237	0.466718	-0.740382	0.460753	0.954855	-1.39085	0.164676	FALSE	0
ENSG00000135744	183	AGT	-1.04231	0.297576	0.853824	-1.04313	0.297195	0.89144	-1.84857	0.0648808	0.55056	-1.84775	0.0649991	0.581218	3	-0.447853	0.654378	---	-0.449443	0.653231	---	1	1.27033	0.204327	---	1.27122	0.204013	---	2	0.581685	0.560836	0.86116	0.64882	0.517898	0.965685	1.38961	0.165054	FALSE	0
ENSG00000144891	185	AGTR1	1.61323	0.10708	0.641345	1.61837	0.105969	0.692816	-0.0758723	0.939539	---	-0.0846167	0.932587	---	1	2.38352	0.017375	0.300428	2.60589	0.00933031	0.248854	3	-0.642409	0.520787	0.978834	-0.636042	0.524927	1.00407	5	-0.959956	0.337178	0.737299	-0.0447652	0.964381	0.996624	-0.716537	0.47388	FALSE	0
ENSG00000180772	186	AGTR2	-0.15023	0.88062	0.990738	-0.165758	0.868389	0.994022	NA	NA	---	NA	NA	---	0	-0.205703	0.837074	1.0241	-0.206675	0.836315	1.02663	5	-0.00266318	0.997876	---	-0.00593896	0.995263	---	1	--	--	--	-0.450001	0.653656	0.983706	0.135968	0.891882	FALSE	0
ENSG00000134817	187	APLNR	-0.441574	0.658914	0.96628	-0.422942	0.672449	0.981646	NA	NA	---	NA	NA	---	0	1.85539	0.0638992	---	1.84856	0.0648827	---	1	-0.78524	0.43254	0.966641	-0.790456	0.429491	0.990797	3	-1.52499	0.127398	0.514166	0.885649	0.37787	0.935128	0.419554	0.674929	FALSE	0
ENSG00000172482	189	AGXT	0.270878	0.786553	0.985399	0.272558	0.785262	0.9934	-0.146513	0.883552	---	-0.11995	0.904552	---	1	-0.201774	0.840144	1.02291	-0.236583	0.81304	1.03032	9	NA	NA	---	NA	NA	---	0	2.25486	0.0242358	0.234667	1.75821	0.0816819	0.612095	-0.265907	0.790383	FALSE	0
ENSG00000169297	190	NR0B1	-0.166056	0.868154	0.991013	-0.191215	0.848404	0.993547	NA	NA	---	NA	NA	---	0	-0.332032	0.73995	---	-0.324496	0.745645	---	2	-0.354853	0.722791	---	-0.354735	0.72288	---	1	--	--	--	1.63294	0.105536	0.664427	0.0931643	0.925798	FALSE	0
ENSG00000101444	191	AHCY	-0.312038	0.755091	0.982584	-0.757758	0.448814	0.93953	0.333618	0.738753	---	0.109506	0.912828	---	2	-0.890992	0.373195	---	-0.869837	0.384645	---	1	-1.12779	0.259737	---	-1.4608	0.144456	---	2	1.08809	0.27667	0.689656	-0.192841	0.847463	0.996059	1.02209	0.307065	FALSE	0
ENSG00000106546	196	AHR	-0.576191	0.564644	0.947584	-0.684978	0.493552	0.950527	-0.0965635	0.923097	0.997463	-0.170726	0.864482	0.993234	5	-1.44434	0.149025	0.780748	-1.48101	0.138988	0.816599	4	NA	NA	---	NA	NA	---	0	0.269477	0.787587	0.941626	-0.457853	0.648022	0.984241	0.48456	0.628128	FALSE	0
ENSG00000145192	197	AHSG	0.292218	0.770194	0.982005	0.292815	0.769738	0.991944	-0.194492	0.845839	---	-0.19105	0.848534	---	2	-0.855432	0.392562	---	-0.855937	0.392283	---	1	-0.279547	0.779896	---	-0.27442	0.783831	---	2	1.55366	0.120404	0.50179	-1.13442	0.259251	0.863984	0.332882	0.739315	FALSE	0
ENSG00000206428	199	AIF1	1.20401	0.228934	0.797781	1.02445	0.305926	0.896983	NA	NA	---	NA	NA	---	0	NA	NA	---	NA	NA	---	0	NA	NA	---	NA	NA	---	0	-0.0661303	0.94728	0.9865	1.18598	0.238358	0.850929	-1.05778	0.290491	FALSE	0
ENSG00000106992	203	AK1	-0.825837	0.409137	0.904861	-0.941114	0.346924	0.91419	NA	NA	---	NA	NA	---	0	NA	NA	---	NA	NA	---	0	-0.96586	0.334399	---	-0.958365	0.338162	---	1	0.964995	0.334649	0.734845	0.0563449	0.955176	0.997119	1.21424	0.225033	FALSE	0
ENSG00000004455	204	AK2	-2.04378	0.0412951	0.445285	-2.50096	0.0125803	0.298609	-0.376192	0.706872	0.983988	-0.415871	0.677613	0.984801	9	-0.382445	0.702231	1.02847	-0.331783	0.740138	1.02992	11	-0.890014	0.37372	0.946285	-1.02859	0.303977	0.944596	3	0.228423	0.819337	0.950656	-0.179979	0.857523	0.99617	2.88277	0.00405287	FALSE	0
ENSG00000162433	205	AK4	1.16084	0.246044	0.815175	1.09154	0.275355	0.880202	1.99212	0.0466895	0.499061	1.89375	0.0586107	0.555133	6	-0.545776	0.585369	---	-0.531924	0.594923	---	1	-1.42814	0.153634	---	-1.42038	0.155877	---	1	0.180368	0.85688	0.96185	-1.76718	0.08016	0.608967	-0.777403	0.437162	FALSE	0
ENSG00000142208	207	AKT1	-0.254356	0.799285	0.986688	-0.145422	0.884413	0.994645	-0.0281513	0.977548	0.99893	0.0181603	0.985515	0.995814	3	-0.805227	0.420922	0.981864	-0.730821	0.465098	1.01954	4	-0.17641	0.860015	1.00179	-0.249083	0.803359	1.01383	5	1.28873	0.197621	0.611279	6.87433	4.91221e-10	1.5549e-07	0.217333	0.828007	TRUE	1
ENSG00000105221	208	AKT2	1.1203	0.262913	0.830455	0.661779	0.508299	0.950536	-0.64899	0.516527	---	-0.661493	0.508482	---	1	1.26348	0.206775	0.855215	1.37703	0.168879	0.87469	6	NA	NA	---	NA	NA	---	0	-0.290711	0.771299	0.935952	0.0459949	0.963403	0.996518	-0.767898	0.442785	TRUE	1
ENSG00000148218	210	ALAD	0.276294	0.782392	0.984289	0.252994	0.800337	0.993648	NA	NA	---	NA	NA	---	0	NA	NA	---	NA	NA	---	0	NA	NA	---	NA	NA	---	0	-2.25656	0.0241291	0.234529	1.77073	0.0795644	0.609044	-0.0990106	0.921156	FALSE	0
ENSG00000023330	211	ALAS1	1.36158	0.173705	0.747665	1.29893	0.194334	0.813531	0.373402	0.708946	---	0.583044	0.560025	---	2	-0.222522	0.823963	---	-0.177529	0.859137	---	2	-0.0549484	0.956193	---	-0.0480272	0.961706	---	2	2.02505	0.0429779	0.314982	1.0585	0.292306	0.891733	-1.55249	0.120961	FALSE	0
ENSG00000158578	212	ALAS2	-1.80217	0.0718864	0.551899	-1.75766	0.0791791	0.628074	NA	NA	---	NA	NA	---	0	-0.883445	0.377255	0.965973	-0.835825	0.403497	0.999948	7	-1.08379	0.278775	0.898571	-1.057	0.290825	0.936414	9	--	--	--	0.166236	0.868297	0.997567	1.86606	0.0624171	FALSE	0
ENSG00000163631	213	ALB	-0.348492	0.72756	0.978536	-0.35806	0.720391	0.986771	-1.26549	0.206057	---	-1.26827	0.205061	---	2	-0.0789132	0.937121	---	-0.0739771	0.941047	---	1	-0.869236	0.384972	---	-0.873565	0.382611	---	1	2.54959	0.0108492	0.152541	-1.46899	0.144883	0.746831	0.251875	0.801206	FALSE	0
ENSG00000170017	214	ALCAM	-1.2966	0.195133	0.769994	-1.11192	0.266501	0.875015	-0.737677	0.460922	0.946894	-0.561364	0.574703	0.982573	3	-1.53889	0.124216	0.747188	-1.36518	0.172573	0.877333	5	-0.015395	0.987721	---	0.297496	0.766163	---	1	1.33102	0.183315	0.590159	--	--	--	1.10214	0.270751	FALSE	0
ENSG00000101986	215	ABCD1	1.24253	0.214398	0.783156	1.24852	0.212197	0.82458	NA	NA	---	NA	NA	---	0	1.06002	0.289448	0.908081	1.0739	0.283185	0.945162	4	1.49802	0.134512	0.740674	1.47828	0.139717	0.791906	7	--	--	--	0.511048	0.610411	0.98034	-1.23352	0.217764	FALSE	0
ENSG00000165092	216	ALDH1A1	-0.544458	0.586274	0.952153	-0.543695	0.586799	0.965886	-0.388837	0.697498	---	-0.392747	0.694609	---	2	-0.186319	0.852241	1.02231	-0.186339	0.852225	1.02594	4	2.06622	0.0391214	---	2.06486	0.0392512	---	1	-1.15135	0.24971	0.665818	0.200013	0.841864	0.99564	0.171755	0.863676	FALSE	0
ENSG00000111275	217	ALDH2	0.578034	0.5634	0.947287	0.636031	0.524934	0.953696	0.551466	0.581465	0.973322	0.600385	0.548416	0.981202	4	-0.500401	0.616927	1.02278	-0.450423	0.652525	1.03248	4	0.92027	0.357703	0.939797	0.967865	0.333398	0.956478	11	0.399986	0.689204	0.911377	-0.153955	0.877946	0.997921	-0.580949	0.561447	TRUE	0
ENSG00000108602	218	ALDH3A1	0.329061	0.742193	0.980453	0.328875	0.742335	0.989337	NA	NA	---	NA	NA	---	0	1.41661	0.156976	0.795817	1.4385	0.150676	0.841251	3	-0.66825	0.504163	---	-0.667871	0.504404	---	2	-1.22206	0.221809	0.639015	-1.43532	0.154226	0.761901	-0.31426	0.753409	FALSE	0
ENSG00000137124	219	ALDH1B1	-0.0828891	0.93396	0.993859	-0.637792	0.523788	0.953844	NA	NA	---	NA	NA	---	0	-1.56528	0.117904	0.73347	-2.07842	0.0379822	0.496333	15	0.388263	0.697922	1.00733	0.44483	0.65656	1.01112	3	0.201667	0.840195	0.956728	1.39483	0.166067	0.771563	0.770397	0.441303	FALSE	0
ENSG00000184254	220	ALDH1A3	-1.80487	0.0714618	0.551594	-2.05993	0.0397211	0.50246	-1.87932	0.0605551	0.534582	-2.15177	0.0317073	0.428049	5	0.806903	0.419957	---	0.806564	0.420152	---	1	-0.695539	0.486915	0.974045	-0.669437	0.503406	1.00615	12	0.249675	0.802861	0.946066	0.482252	0.63065	0.982295	1.92585	0.0544949	FALSE	0
ENSG00000006534	221	ALDH3B1	-0.642105	0.520985	0.942477	-0.62301	0.533452	0.955751	NA	NA	---	NA	NA	---	0	1.23968	0.215448	0.862078	1.20163	0.229855	0.916095	18	0.157748	0.874694	1.00066	0.0698556	0.944326	1.00181	4	-0.468502	0.63947	0.895208	0.579931	0.563228	0.974616	0.450487	0.652488	FALSE	0
ENSG00000132746	222	ALDH3B2	-0.539067	0.589987	0.951465	-0.547494	0.584189	0.965085	0.22897	0.81895	0.989019	0.227654	0.819972	0.99256	6	-0.466709	0.640832	1.0263	-0.47569	0.634422	1.03592	26	-0.133428	0.893888	0.999939	-0.125616	0.900067	1.0045	13	1.41782	0.15638	0.55819	2.88128	0.00481998	0.145819	0.525286	0.599537	FALSE	0
ENSG00000143149	223	ALDH9A1	-0.957439	0.338628	0.874762	-1.04983	0.294108	0.889773	0.337918	0.735512	---	0.338758	0.734879	---	1	-0.76185	0.446369	0.987048	-0.707404	0.479517	1.01874	7	-1.34275	0.179725	0.807072	-1.46558	0.143147	0.800354	6	-0.385801	0.69968	0.915819	1.71532	0.0892939	0.631224	1.71881	0.0860548	FALSE	0
ENSG00000072210	224	ALDH3A2	0.206843	0.836184	0.98843	-0.162352	0.871069	0.993671	0.270675	0.786709	---	0.263026	0.792596	---	1	2.47071	0.013687	0.263178	1.88291	0.0600667	0.606333	7	-0.164068	0.869718	---	-0.155071	0.876803	---	1	-1.75044	0.0801764	0.416795	-1.07821	0.283458	0.884635	-0.228458	0.819351	FALSE	0
ENSG00000173208	225	ABCD2	-0.739273	0.459953	0.925719	-0.639536	0.522653	0.953923	-1.3633	0.173163	0.772544	-1.18017	0.238275	0.873675	3	-0.404098	0.686246	---	-0.396549	0.691803	---	2	0.444933	0.656486	1.00385	0.375731	0.707214	1.01446	5	-2.53347	0.0113597	0.156498	-1.11739	0.266425	0.872248	0.635024	0.525603	FALSE	0
ENSG00000149925	226	ALDOA	0.980775	0.326993	0.867683	0.961961	0.336354	0.911074	0.781014	0.43502	0.939643	0.748929	0.454115	0.970803	7	1.10937	0.267598	0.896099	1.1923	0.23349	0.917716	20	-0.633666	0.526476	0.978587	-0.775731	0.438132	0.992327	18	1.34679	0.178181	0.583358	-1.90082	0.0601212	0.55399	-1.12002	0.26306	FALSE	0
ENSG00000136872	229	ALDOB	-0.363293	0.71648	0.976532	-0.402878	0.687143	0.983374	-0.643415	0.520135	0.963779	-0.658573	0.510356	0.977907	8	1.52108	0.128626	---	1.50919	0.131635	---	1	-0.516193	0.605859	---	-0.530118	0.596174	---	1	-1.06389	0.287491	0.698874	1.66198	0.0995568	0.652752	0.40878	0.682816	FALSE	0
ENSG00000109107	230	ALDOC	-0.0101713	0.991887	1.00005	0.0525104	0.958135	0.997705	NA	NA	---	NA	NA	---	0	0.000970363	0.999226	---	0.0188281	0.984983	---	2	0.535696	0.592314	---	0.644103	0.519689	---	1	2.05345	0.0401415	0.303721	0.028229	0.977534	0.998267	-0.353285	0.723973	FALSE	0
ENSG00000085662	231	AKR1B1	0.667962	0.504346	0.937217	0.245509	0.806124	0.993749	1.21611	0.224295	---	0.896058	0.370486	---	2	-0.383567	0.701399	1.02858	-0.542421	0.587677	1.03005	3	-0.637766	0.523804	---	-1.22246	0.221886	---	2	0.366846	0.713767	0.920485	1.30056	0.19631	0.808366	-0.328232	0.742826	FALSE	0
ENSG00000171094	238	ALK	2.89035	0.00394986	0.128667	2.69899	0.00709839	0.220809	0.690448	0.490108	0.953613	0.65617	0.511899	0.975918	15	4.41967	1.12148e-05	0.00118604	4.1483	3.69984e-05	0.00386782	4	1.85077	0.0645625	---	1.86446	0.0626148	---	1	1.88707	0.0592768	0.365246	--	--	--	-1.00609	0.314692	TRUE	0
ENSG00000108839	239	ALOX12	-1.05089	0.293619	0.853777	-0.967572	0.333544	0.909413	NA	NA	---	NA	NA	---	0	-0.31798	0.750581	---	-0.166834	0.867542	---	2	-0.355519	0.722292	---	-0.345776	0.7296	---	2	2.38277	0.0172635	0.195514	-0.208751	0.835055	0.995161	1.00411	0.315643	FALSE	0
ENSG00000275565	240	ALOX5	-0.0198122	0.984198	1.00047	-0.0133759	0.989331	0.99909	NA	NA	---	NA	NA	---	0	NA	NA	---	NA	NA	---	0	NA	NA	---	NA	NA	---	0	-0.989532	0.322507	0.727895	--	--	--	0.0174609	0.986074	FALSE	0
ENSG00000132965	241	ALOX5AP	0.620645	0.535006	0.943744	0.841197	0.400483	0.931262	2.77261	0.00568722	---	2.77423	0.00565937	---	2	NA	NA	---	NA	NA	---	0	-0.969229	0.332717	---	-0.691349	0.489542	---	2	-1.32107	0.186609	0.595044	-1.79751	0.0751843	0.599685	-0.940426	0.347297	FALSE	0
ENSG00000179477	242	ALOX12B	0.175106	0.86104	0.990416	0.11341	0.909734	0.994898	NA	NA	---	NA	NA	---	0	-0.286384	0.774656	1.02839	-0.308701	0.757627	1.03091	7	-0.245457	0.806164	1.01007	-0.249447	0.803078	1.01362	3	-0.0587368	0.953167	0.988168	0.320684	0.749099	0.992663	-0.218481	0.827112	FALSE	0
ENSG00000262943	245	ALOX12P2	1.41417	0.157693	0.723895	1.39706	0.162775	0.780893	-0.308444	0.757823	---	-0.0876692	0.930161	---	1	0.820383	0.412237	0.976124	0.894644	0.371241	0.987839	5	0.530075	0.596204	---	0.497709	0.618823	---	2	--	--	--	--	--	--	-1.31197	0.189926	FALSE	0
ENSG00000161905	246	ALOX15	0.0524084	0.958216	0.995675	-0.0279743	0.977689	0.998153	NA	NA	---	NA	NA	---	0	-0.0207682	0.983436	1.00273	0.142384	0.886812	1.02018	4	-0.719109	0.472279	---	-0.745209	0.456359	---	2	-0.43715	0.662044	0.901025	-0.610433	0.54292	0.970928	-0.294795	0.768231	FALSE	0
ENSG00000179593	247	ALOX15B	0.238732	0.811373	0.987931	0.220526	0.825517	0.992954	NA	NA	---	NA	NA	---	0	0.314333	0.753348	1.02724	0.344801	0.730332	1.03464	4	0.469785	0.638634	1.00065	0.4619	0.644276	1.00932	7	-0.118347	0.905803	0.974332	1.1637	0.247235	0.854771	-0.287481	0.773822	FALSE	0
ENSG00000163295	248	ALPI	-0.319256	0.749614	0.981488	-0.301745	0.762923	0.991529	NA	NA	---	NA	NA	---	0	-0.180276	0.85698	1.02246	-0.201457	0.840391	1.02609	10	-0.00611475	0.995123	---	0.139106	0.889401	---	1	0.955074	0.33964	0.739044	-0.107468	0.914627	0.996731	0.700127	0.484062	FALSE	0
ENSG00000162551	249	ALPL	0.657077	0.511316	0.939767	0.389242	0.697199	0.985204	-0.00886039	0.992933	0.999422	-0.231517	0.816971	0.991525	8	-0.295102	0.767991	1.03037	-0.275582	0.782939	1.0323	3	0.723173	0.46978	---	0.742151	0.458209	---	1	-0.444334	0.656843	0.899184	-2.29319	0.0238688	0.373616	-0.649332	0.516319	FALSE	0
ENSG00000163283	250	ALPP	0.197879	0.843189	0.989429	0.197975	0.843114	0.99234	-0.00943221	0.992477	---	-0.00736132	0.994128	---	2	-0.530168	0.596139	1.0228	-0.524803	0.599863	1.03114	5	-0.177048	0.859515	1.00211	-0.175087	0.861055	1.00882	8	0.489912	0.624243	0.890028	4.32149	3.58256e-05	0.00331009	-0.240288	0.810172	FALSE	0
ENSG00000163286	251	ALPG	-1.69549	0.0903627	0.597915	-1.69463	0.0905266	0.656336	-0.0801716	0.93612	---	-0.0797083	0.936489	---	2	-2.30172	0.0216009	0.341669	-2.29974	0.0217137	0.379052	9	-0.0963344	0.923279	1.00016	-0.0980248	0.921937	1.00194	5	1.0571	0.290575	0.701758	-1.09309	0.276905	0.880092	2.1148	0.0347708	FALSE	0
ENSG00000156150	257	ALX3	0.355242	0.7225	0.978652	0.139498	0.889091	0.99498	NA	NA	---	NA	NA	---	0	2.58923	0.00978994	---	2.5924	0.00970098	---	2	0.741404	0.458661	0.966948	0.60704	0.543993	1.00991	3	-0.659561	0.509601	0.840329	0.907765	0.366122	0.929883	-0.432273	0.665665	FALSE	0
ENSG00000178522	258	AMBN	-2.14984	0.0318603	0.395505	-2.13259	0.0332555	0.466604	NA	NA	---	NA	NA	---	0	-4.36735	1.41889e-05	0.00141811	-4.37258	1.38629e-05	0.00172717	4	0.0170732	0.986382	1.00217	0.0352263	0.971908	1.00181	5	-0.369919	0.711477	0.919468	-0.63612	0.526109	0.967383	2.05565	0.0401569	FALSE	0
ENSG00000106927	259	AMBP	-0.103032	0.917962	0.993344	-0.131434	0.895464	0.994824	-0.248141	0.804088	---	-0.240967	0.809641	---	2	-0.405634	0.685118	1.02689	-0.4295	0.667672	1.03273	5	-0.523679	0.600643	---	-0.516231	0.605833	---	1	2.16179	0.0307372	0.264581	1.80472	0.0740408	0.594169	-0.231579	0.816927	FALSE	0
ENSG00000123505	262	AMD1	1.09889	0.272137	0.839387	1.25071	0.211398	0.825263	NA	NA	---	NA	NA	---	0	0.595843	0.551445	1.01877	0.836418	0.403164	0.999395	4	0.41848	0.675706	1.00779	0.465596	0.641629	1.00848	4	3.14691	0.00167114	0.0483326	-0.933635	0.352676	0.923451	-1.26759	0.205332	FALSE	0
ENSG00000125363	265	AMELX	-1.07119	0.284399	0.84733	-1.07678	0.281894	0.885755	NA	NA	---	NA	NA	---	0	NA	NA	---	NA	NA	---	0	-0.178904	0.858057	1.00285	-0.180312	0.856953	1.00883	3	--	--	--	-0.3878	0.698964	0.988368	1.04932	0.294365	FALSE	0
ENSG00000125363	266	AMELX	3.57084	0.000376588	0.025332	3.57122	0.000376066	0.0318511	NA	NA	---	NA	NA	---	0	NA	NA	---	NA	NA	---	0	-0.169595	0.86537	1.00147	-0.169519	0.86543	1.00693	3	--	--	--	--	--	--	-3.50692	0.000479867	FALSE	0
ENSG00000159461	267	AMFR	-0.0129382	0.98968	1.00026	0.0166836	0.986693	0.998916	-0.255763	0.798198	0.991606	-0.277047	0.781814	0.989584	3	0.0620485	0.950539	1.01018	-0.0443402	0.964644	1.01263	8	-1.13448	0.256926	---	-0.802945	0.42224	---	2	-0.75429	0.450752	0.811647	--	--	--	-0.0210252	0.983231	FALSE	0
ENSG00000104899	268	AMH	-0.527057	0.598297	0.953641	-0.563938	0.572951	0.963519	NA	NA	---	NA	NA	---	0	1.7358	0.082975	---	1.43897	0.150543	---	2	-0.654612	0.512902	0.976956	-0.532858	0.594276	1.01201	28	1.59971	0.109799	0.48108	0.348492	0.728182	0.990673	0.14764	0.882666	FALSE	0
ENSG00000135409	269	AMHR2	-0.881293	0.378418	0.891523	-0.903891	0.366319	0.9194	NA	NA	---	NA	NA	---	0	0.301322	0.763245	1.02932	0.336332	0.736707	1.03019	6	-0.766919	0.443351	0.963991	-0.822289	0.411152	0.990518	12	-0.612793	0.540074	0.852577	-0.901887	0.369221	0.930565	0.870949	0.384056	FALSE	0
ENSG00000116748	270	AMPD1	0.289741	0.772088	0.982202	0.32271	0.746998	0.989606	NA	NA	---	NA	NA	---	0	0.836072	0.403358	0.976716	0.832662	0.405278	1.00027	6	-0.182698	0.85508	---	-0.167749	0.866822	---	1	-1.02774	0.304182	0.712527	0.0657772	0.947683	0.996846	-0.331579	0.740298	FALSE	0
ENSG00000116337	271	AMPD2	0.430496	0.666948	0.966875	0.123933	0.901399	0.994538	NA	NA	---	NA	NA	---	0	NA	NA	---	NA	NA	---	0	-0.209057	0.834456	1.00649	-0.468018	0.639897	1.00908	15	1.08549	0.277819	0.690677	0.851788	0.396308	0.939932	0.0272325	0.978281	FALSE	0
ENSG00000133805	272	AMPD3	1.18556	0.236139	0.806003	1.205	0.228551	0.838471	1.15347	0.249054	0.851616	1.43375	0.152025	0.777517	7	1.36017	0.17415	0.815178	1.05544	0.291535	0.949343	6	-0.598562	0.54963	---	-0.644831	0.519218	---	1	-1.75193	0.0799185	0.416674	1.00759	0.316011	0.903273	-0.974271	0.330231	FALSE	0
ENSG00000078053	273	AMPH	0.544317	0.586371	0.952061	0.442685	0.65811	0.978189	-0.691759	0.489285	0.955139	-0.686891	0.492346	0.975774	3	-0.762224	0.446146	---	-0.753572	0.451323	---	1	-0.0106495	0.991506	1.00121	-0.17474	0.861327	1.00849	15	-0.212856	0.831458	0.954492	-0.456776	0.648794	0.983839	-0.785138	0.432617	FALSE	0
ENSG00000136717	274	BIN1	1.38326	0.166963	0.73686	1.40612	0.160068	0.778733	1.10381	0.270002	0.866925	1.15199	0.249663	0.895685	7	NA	NA	---	NA	NA	---	0	1.40869	0.159307	---	1.43386	0.151996	---	1	-0.177511	0.859122	0.962239	-0.579143	0.563757	0.974347	-1.32623	0.185161	FALSE	0
ENSG00000145020	275	AMT	-1.00336	0.315984	0.862796	-1.24905	0.212005	0.824696	-1.17949	0.238546	---	-1.34609	0.178645	---	1	-1.45751	0.145359	0.778131	-1.60169	0.109611	0.76568	5	0.0179836	0.985656	1.00221	-0.171255	0.864066	1.00728	15	1.16983	0.242192	0.660754	0.647605	0.518682	0.965986	1.12825	0.259568	FALSE	0
ENSG00000237763	276	AMY1A	-0.0918245	0.92686	0.993738	-0.0955395	0.92391	0.995962	NA	NA	---	NA	NA	---	0	NA	NA	---	NA	NA	---	0	NA	NA	---	NA	NA	---	0	-0.25993	0.794941	0.943746	--	--	--	0.0855696	0.931831	FALSE	0
ENSG00000174876	277	AMY1B	-0.0961523	0.923423	0.993885	-0.105019	0.916386	0.996325	NA	NA	---	NA	NA	---	0	NA	NA	---	NA	NA	---	0	NA	NA	---	NA	NA	---	0	--	--	--	--	--	--	0.0728696	0.941929	FALSE	0
ENSG00000187733	278	AMY1C	-0.139262	0.889277	0.991201	-0.147135	0.883061	0.994806	NA	NA	---	NA	NA	---	0	NA	NA	---	NA	NA	---	0	NA	NA	---	NA	NA	---	0	--	--	--	--	--	--	0.120709	0.903953	FALSE	0
ENSG00000243480	279	AMY2A	0.285494	0.775338	0.982513	0.347145	0.728572	0.98781	NA	NA	---	NA	NA	---	0	NA	NA	---	NA	NA	---	0	NA	NA	---	NA	NA	---	0	-0.116017	0.907649	0.974842	--	--	--	-0.489036	0.624957	FALSE	0
ENSG00000240038	280	AMY2B	-0.657396	0.511111	0.939667	-0.663024	0.507502	0.95019	NA	NA	---	NA	NA	---	0	-0.766261	0.443742	---	-0.765814	0.444008	---	1	NA	NA	---	NA	NA	---	0	0.106181	0.915448	0.977718	--	--	--	0.297801	0.765936	FALSE	0
ENSG00000214274	283	ANG	-1.24104	0.214945	0.784232	-1.28803	0.198098	0.817896	-1.69937	0.0896299	---	-1.80703	0.0711249	---	2	-0.46496	0.642083	1.02632	-0.458637	0.646616	1.03193	4	-0.92596	0.35474	0.939078	-0.934359	0.350394	0.965285	5	-0.721064	0.470944	0.82103	0.892857	0.374015	0.932338	1.36155	0.173741	FALSE	0
ENSG00000154188	284	ANGPT1	-0.731624	0.464607	0.92797	-0.711083	0.477236	0.946396	-0.957737	0.338478	0.901019	-0.950479	0.34215	0.941534	4	-0.958255	0.338217	0.943295	-0.936886	0.349094	0.973332	3	1.23997	0.215341	---	1.23821	0.215994	---	1	0.745066	0.456308	0.814711	-0.369703	0.712363	0.989872	0.553688	0.579955	FALSE	0
ENSG00000091879	285	ANGPT2	1.20966	0.226757	0.7957	1.19503	0.232423	0.843541	-0.517746	0.604776	---	-0.519678	0.603429	---	2	0.6755	0.499549	---	0.679133	0.497246	---	1	0.622348	0.533886	---	0.626466	0.531184	---	2	0.802495	0.42235	0.796441	--	--	--	-1.07303	0.283599	FALSE	0
ENSG00000029534	286	ANK1	-1.09734	0.272813	0.839803	-1.20711	0.227739	0.837635	-0.715338	0.474604	0.953796	-0.772591	0.439987	0.969511	3	NA	NA	---	NA	NA	---	0	1.08745	0.277157	0.899101	0.985755	0.324545	0.954296	3	-1.74721	0.0807339	0.418224	-1.27896	0.203786	0.816528	0.717218	0.473459	TRUE	0
ENSG00000145362	287	ANK2	2.47469	0.0135368	0.261651	2.50412	0.0124693	0.29673	2.17388	0.0299999	0.408982	2.24776	0.024857	0.388554	6	NA	NA	---	NA	NA	---	0	NA	NA	---	NA	NA	---	0	-0.295952	0.767294	0.936403	-0.897837	0.371366	0.931304	-2.12907	0.0335687	FALSE	0
ENSG00000151150	288	ANK3	-0.779845	0.435707	0.917452	-1.17369	0.240861	0.85193	-1.30528	0.192165	0.797425	-1.65154	0.0990131	0.68049	5	3.15712	0.00165172	---	3.19963	0.0014291	---	1	0.439875	0.660144	---	0.0599276	0.952228	---	1	-0.013735	0.989043	0.996902	0.244839	0.807068	0.994752	1.151	0.250094	FALSE	0
ENSG00000166825	290	ANPEP	0.25344	0.799992	0.986711	0.275587	0.782935	0.99322	-2.32923	0.0200892	---	-2.33343	0.0198671	---	1	2.39693	0.0167564	---	2.39648	0.0167769	---	1	-2.32923	0.0200892	---	-2.33343	0.0198671	---	1	0.92857	0.353209	0.750274	2.57813	0.0113476	0.251575	-0.131506	0.89541	FALSE	0
ENSG00000151729	291	SLC25A4	-3.03328	0.00249543	0.0970718	-3.0397	0.00244356	0.114112	-4.14426	3.76379e-05	---	-4.12253	4.12966e-05	---	2	0.290826	0.771258	1.02899	0.212065	0.832109	1.02687	6	0.268192	0.788619	---	0.265599	0.790615	---	1	-0.530239	0.595998	0.877298	0.548891	0.584268	0.977669	2.98807	0.00289759	FALSE	0
ENSG00000005022	292	SLC25A5	-0.537282	0.591219	0.951558	-0.675799	0.499359	0.949735	-0.375109	0.707677	0.983791	-0.562536	0.573905	0.982419	10	-0.286481	0.774582	---	-0.252986	0.800342	---	2	-0.432092	0.665788	1.00588	-0.417017	0.676775	1.01254	3	--	--	--	1.32173	0.189188	0.801037	0.462311	0.64399	FALSE	0
ENSG00000135046	301	ANXA1	0.000260198	0.999792	1.00001	-0.0101732	0.991886	0.999503	0.0824774	0.934287	0.999425	0.0884043	0.929577	0.991835	3	-0.290966	0.771151	---	-0.289062	0.772607	---	1	NA	NA	---	NA	NA	---	0	0.0961402	0.923418	0.980451	0.193717	0.846779	0.996009	0.109589	0.912764	FALSE	0
ENSG00000182718	302	ANXA2	1.82632	0.0681656	0.544419	1.88924	0.0592133	0.574946	1.2085	0.227203	0.836028	1.21818	0.223505	0.858904	3	1.14562	0.252287	---	1.2613	0.20756	---	2	1.15503	0.248416	---	1.1609	0.246022	---	1	0.910276	0.362772	0.757806	-1.04185	0.299922	0.896098	-2.01586	0.0441653	FALSE	0
ENSG00000138772	306	ANXA3	-1.28282	0.199918	0.774928	-1.26001	0.208025	0.824707	-0.610854	0.541466	---	-0.616536	0.537713	---	1	NA	NA	---	NA	NA	---	0	NA	NA	---	NA	NA	---	0	-0.465629	0.641525	0.895473	--	--	--	1.00968	0.312967	FALSE	0
ENSG00000196975	307	ANXA4	-0.0339381	0.972935	0.998166	-0.0360157	0.971279	0.997951	-0.643002	0.520402	0.963417	-0.639398	0.522743	0.978203	5	-0.456903	0.647862	---	-0.456183	0.64838	---	1	NA	NA	---	NA	NA	---	0	0.295697	0.767488	0.936319	--	--	--	-0.0581222	0.953667	FALSE	0
ENSG00000164111	308	ANXA5	0.0226619	0.981925	1.00029	0.0687838	0.945179	0.99669	-0.339378	0.734412	0.98697	-0.312994	0.754365	0.991356	5	NA	NA	---	NA	NA	---	0	0.351083	0.725616	1.00497	0.385738	0.699791	1.01698	7	0.630585	0.528375	0.847365	-0.500407	0.617856	0.980686	-0.0704021	0.943892	FALSE	0
ENSG00000197043	309	ANXA6	-1.51425	0.130347	0.68358	-1.5059	0.132479	0.742401	-0.626432	0.531206	---	-0.111901	0.91093	---	2	-0.979275	0.327733	0.93616	-1.1336	0.257297	0.936419	6	-1.14624	0.252032	---	-1.14251	0.253576	---	1	-0.50477	0.613769	0.885187	--	--	--	1.4268	0.154048	FALSE	0
ENSG00000138279	310	ANXA7	0.287263	0.773983	0.982802	0.20519	0.837475	0.993043	0.317955	0.7506	---	0.3234	0.746475	---	1	0.416745	0.676974	---	0.989851	0.322539	---	1	-0.190387	0.849053	1.00291	-0.455465	0.648896	1.01046	12	1.42641	0.153887	0.553519	0.806696	0.4217	0.945824	0.408242	0.683211	FALSE	0
ENSG00000122359	311	ANXA11	-0.740931	0.458948	0.925595	-0.764378	0.444862	0.939065	0.767396	0.443067	---	0.654034	0.513274	---	1	0.126216	0.899592	1.017	0.108417	0.913692	1.01577	8	-0.845919	0.397845	---	-0.863481	0.388126	---	1	-3.23958	0.00121411	0.0376924	-0.84457	0.400308	0.940029	0.897934	0.369505	FALSE	0
ENSG00000104537	312	ANXA13	0.394836	0.693066	0.973239	0.381276	0.703097	0.986433	NA	NA	---	NA	NA	---	0	-0.0946596	0.924608	---	-0.116922	0.90695	---	1	2.66421	0.00786867	---	2.66154	0.00793096	---	1	1.23036	0.21869	0.636951	-0.264211	0.792146	0.993553	-0.19232	0.847542	FALSE	0
ENSG00000136250	313	AOAH	-0.0499211	0.960197	0.995735	0.083811	0.933227	0.996894	-1.99978	0.0458539	0.491393	-1.8253	0.0683205	0.590596	3	0.684185	0.494052	1.01044	0.757651	0.448878	1.01505	5	0.888855	0.374342	---	0.879809	0.379221	---	1	1.06189	0.288395	0.699921	-0.31123	0.756255	0.992298	-0.524419	0.600139	FALSE	0
ENSG00000131480	314	AOC2	-0.485137	0.627709	0.959405	-0.454479	0.649604	0.97716	0.23336	0.81554	---	0.0304426	0.975721	---	1	-0.386599	0.699154	---	-0.223331	0.823334	---	2	0.168955	0.865873	---	0.267211	0.789374	---	2	-0.157424	0.874924	0.966887	-1.52728	0.129756	0.715226	0.122646	0.902419	FALSE	0
ENSG00000138356	316	AOX1	0.267991	0.788774	0.9852	0.25886	0.795808	0.993454	NA	NA	---	NA	NA	---	0	0.160442	0.872572	---	0.159353	0.87343	---	1	1.6719	0.0949269	0.663028	1.66556	0.0961834	0.702046	3	0.0738748	0.941116	0.984759	--	--	--	-0.544531	0.586236	FALSE	0
ENSG00000120868	317	APAF1	-1.61019	0.107742	0.643239	-1.4031	0.160965	0.778018	-1.01905	0.308481	0.887044	-0.529225	0.596793	0.985099	6	-1.43319	0.152186	0.785992	-1.4359	0.151413	0.842777	10	-0.133306	0.893984	0.999677	-0.118368	0.905805	1.0035	3	2.54992	0.0108391	0.152521	0.402014	0.688507	0.986227	1.48934	0.136813	FALSE	0
ENSG00000164978	318	NUDT2	0.203667	0.838664	0.988727	0.552466	0.58078	0.965187	NA	NA	---	NA	NA	---	0	2.42849	0.0153762	0.281381	2.57306	0.0102554	0.256244	3	-1.13858	0.255209	0.886835	-0.771585	0.440583	0.992186	4	-0.130075	0.896519	0.971762	2.68152	0.00853703	0.212098	-0.504767	0.613868	FALSE	0
ENSG00000175336	319	APOF	0.516487	0.605654	0.953379	0.55571	0.578561	0.964338	NA	NA	---	NA	NA	---	0	1.60097	0.10977	0.706554	1.62357	0.104853	0.762914	3	1.2742	0.202954	0.836127	1.29437	0.195904	0.866021	3	0.55018	0.58225	0.870849	1.09386	0.276566	0.880489	-0.430379	0.667042	FALSE	0
ENSG00000276497	320	APBA1	-1.27012	0.204402	0.778223	-1.31201	0.189883	0.808892	NA	NA	---	NA	NA	---	0	NA	NA	---	NA	NA	---	0	NA	NA	---	NA	NA	---	0	1.95993	0.0501249	0.337549	0.309644	0.757457	0.9922	0.777999	0.436811	FALSE	0
ENSG00000034053	321	APBA2	-1.28431	0.199397	0.775487	-1.26059	0.207815	0.825281	-1.60712	0.108414	0.666842	-1.59213	0.111741	0.719228	5	-1.4399	0.150278	0.782359	-1.42072	0.155779	0.846865	19	0.519219	0.603748	---	0.525354	0.59948	---	1	-0.654216	0.513038	0.841075	-0.496737	0.620433	0.981042	1.49622	0.13501	FALSE	0
ENSG00000166313	322	APBB1	-0.0641691	0.948851	0.995044	-0.411294	0.680965	0.982912	0.658114	0.51065	---	0.0462682	0.963108	---	1	-0.76619	0.443784	0.987333	-1.03844	0.299374	0.955706	6	1.68104	0.0931367	0.660173	1.1268	0.260158	0.909601	5	0.450441	0.652435	0.898623	-1.13988	0.256982	0.861969	-0.474091	0.635571	FALSE	0
ENSG00000163697	323	APBB2	-0.695538	0.486915	0.932254	-0.522742	0.601295	0.968194	-0.862785	0.388508	0.918372	-0.795022	0.426832	0.966122	8	0.452591	0.650963	1.02697	0.296227	0.767132	1.03196	3	NA	NA	---	NA	NA	---	0	-3.85669	0.000118087	0.00657363	-0.266233	0.790592	0.994158	0.446629	0.65527	FALSE	0
ENSG00000134982	324	APC	-1.35279	0.176496	0.749637	-1.30481	0.192324	0.811129	-1.80493	0.0714521	0.556363	-1.79413	0.0731613	0.597651	4	NA	NA	---	NA	NA	---	0	-0.565227	0.572074	0.986972	-0.554579	0.579334	1.01336	4	-1.79513	0.0727649	0.397955	-1.39066	0.167326	0.774254	0.52504	0.599708	TRUE	-1
ENSG00000132703	325	APCS	-0.0958407	0.923671	0.993865	-0.0935017	0.925528	0.996093	NA	NA	---	NA	NA	---	0	-0.0132709	0.989415	---	-0.0146333	0.988328	---	2	-0.0641648	0.948855	1.00158	-0.0571874	0.95441	1.00139	5	3.24731	0.00118174	0.0374071	-0.00809378	0.993558	1.00035	0.0944729	0.924758	FALSE	0
ENSG00000160224	326	AIRE	0.698533	0.485043	0.931924	0.650381	0.515629	0.953335	NA	NA	---	NA	NA	---	0	2.48025	0.013329	---	2.71113	0.00684596	---	1	-1.56577	0.117789	0.709236	-1.49926	0.134192	0.785598	3	1.61225	0.107044	0.475696	-0.927408	0.355883	0.924906	-0.805238	0.420934	FALSE	0
ENSG00000164062	327	APEH	0.559365	0.576065	0.950485	-0.0726406	0.94211	0.996669	NA	NA	---	NA	NA	---	0	1.1976	0.231418	---	0.671987	0.501782	---	2	0.0952948	0.924104	1.0001	-0.244564	0.806855	1.01345	4	0.278288	0.780816	0.939604	2.7233	0.00759298	0.196647	-0.244604	0.806829	FALSE	0
ENSG00000100823	328	APEX1	-1.20705	0.22776	0.796371	-1.52371	0.127968	0.730302	NA	NA	---	NA	NA	---	0	1.07641	0.282061	---	1.1142	0.26552	---	1	-1.86049	0.0631744	0.553691	-1.97508	0.0485954	0.538762	4	2.748	0.00604271	0.10972	0.533393	0.59491	0.979559	2.19924	0.0281609	FALSE	0
ENSG00000110330	329	BIRC2	2.05713	0.0399902	0.439609	1.56298	0.118445	0.71516	NA	NA	---	NA	NA	---	0	0.0289195	0.976936	---	0.0531688	0.95761	---	2	1.20739	0.227631	0.858699	0.646387	0.51821	1.00735	4	1.97051	0.0488998	0.333857	-0.246415	0.805852	0.994471	-1.09728	0.272864	FALSE	0
ENSG00000023445	330	BIRC3	0.525597	0.59931	0.953544	0.445142	0.656335	0.978046	NA	NA	---	NA	NA	---	0	0.210409	0.8334	1.02457	0.264468	0.791486	1.03131	7	-0.635656	0.525178	---	-0.633617	0.526508	---	2	0.441807	0.658671	0.899813	0.285851	0.775567	0.993388	-0.136582	0.891397	TRUE	0
ENSG00000101966	331	XIAP	-0.215009	0.829814	0.988424	-0.184465	0.853695	0.993498	NA	NA	---	NA	NA	---	0	1.26095	0.207685	0.855866	1.27049	0.20427	0.904056	3	0.0532506	0.957545	1.00225	0.1131	0.909979	1.00287	5	--	--	--	0.713314	0.477264	0.955703	0.00474486	0.996215	FALSE	0
ENSG00000089685	332	BIRC5	0.183989	0.854067	0.990775	0.202529	0.839554	0.99298	NA	NA	---	NA	NA	---	0	0.085298	0.932045	1.01157	0.251989	0.801113	1.0313	7	-0.462765	0.643656	---	-0.397525	0.691084	---	2	1.87178	0.0613637	0.370393	0.396005	0.692921	0.986104	0.0611916	0.951223	FALSE	0
ENSG00000105290	333	APLP1	1.26234	0.207186	0.778797	1.34271	0.179738	0.801978	NA	NA	---	NA	NA	---	0	1.05425	0.292078	---	1.14775	0.251407	---	2	-0.887889	0.374861	0.945745	-0.902555	0.367028	0.969347	5	4.35432	1.39e-05	0.00112198	2.23476	0.027593	0.400379	0.410355	0.681661	FALSE	0
ENSG00000084234	334	APLP2	0.866789	0.386311	0.894179	0.648921	0.516571	0.953092	0.329683	0.741724	0.986277	0.30538	0.760155	0.988653	9	-1.34814	0.177985	---	-1.34092	0.180317	---	1	-1.4398	0.150306	---	-1.46173	0.1442	---	2	-1.30045	0.193577	0.605842	1.14362	0.255432	0.860995	-0.601716	0.547542	FALSE	0
ENSG00000118137	335	APOA1	-0.88302	0.377485	0.890338	-0.845575	0.398037	0.929519	-0.76408	0.445039	---	-0.767	0.443303	---	2	-0.413318	0.679482	---	-0.413234	0.679543	---	2	-0.391454	0.695563	1.00858	-0.345656	0.72969	1.01324	3	2.51043	0.0121265	0.162033	-0.964111	0.337248	0.919099	0.98286	0.325988	FALSE	0
ENSG00000158874	336	APOA2	1.65844	0.0976111	0.614455	1.81505	0.0698818	0.608746	0.0392287	0.968718	---	0.217101	0.828184	---	2	2.34853	0.0190843	0.315012	2.26342	0.0238709	0.400564	7	0.364723	0.715412	1.0079	0.433593	0.664699	1.01181	4	2.22952	0.0258756	0.242608	-0.523337	0.601864	0.981273	-2.62494	0.00884006	FALSE	0
ENSG00000110244	337	APOA4	0.00884422	0.992946	0.999814	0.00360211	0.997127	0.999864	NA	NA	---	NA	NA	---	0	0.0123992	0.99011	1.00301	0.00932354	0.992563	1.00248	5	-0.0495937	0.960458	---	-0.050018	0.96012	---	2	1.23708	0.216183	0.633702	0.0683302	0.945655	0.997414	0.00470721	0.996245	FALSE	0
ENSG00000084674	338	APOB	0.127423	0.898637	0.992549	0.0360106	0.971283	0.9979	1.54694	0.122264	---	1.54814	0.121974	---	2	1.60689	0.108463	---	1.61397	0.106921	---	2	-0.149857	0.880915	1.00059	-0.205204	0.837464	1.01321	8	0.449805	0.652893	0.898696	-0.550665	0.583055	0.977746	-0.185556	0.852842	FALSE	0
ENSG00000111701	339	APOBEC1	-0.133254	0.894026	0.992161	-0.197225	0.843701	0.992592	0.869304	0.384935	0.917227	0.858339	0.390957	0.956234	3	-0.612529	0.540358	1.0173	-0.633415	0.52664	1.02873	6	-0.0601061	0.952086	1.00104	-0.0491872	0.960782	1.00102	3	0.797049	0.425505	0.798827	-0.144492	0.885395	0.999079	0.0904933	0.927919	FALSE	0
ENSG00000130208	341	APOC1	0.468968	0.639217	0.961613	0.474576	0.635216	0.974475	1.15374	0.248942	0.851936	1.15042	0.250306	0.896444	5	0.0838901	0.933164	1.01109	0.0918394	0.926848	1.01465	11	-0.551276	0.581595	0.989299	-0.54791	0.583903	1.0118	10	0.107705	0.914239	0.977485	-1.13566	0.258734	0.864114	-0.782238	0.434318	FALSE	0
ENSG00000214855	342	APOC1P1	0.465102	0.641982	0.961734	0.432958	0.66516	0.979911	NA	NA	---	NA	NA	---	0	-0.0937478	0.925332	1.01274	-0.129449	0.897034	1.01842	12	1.14003	0.254606	0.887117	1.12488	0.260972	0.909994	10	-1.07597	0.282052	0.694493	-2.09564	0.0385651	0.460974	-0.831557	0.405919	FALSE	0
ENSG00000103375	343	AQP8	0.076476	0.939059	0.994119	0.0818925	0.934752	0.996809	NA	NA	---	NA	NA	---	0	0.231832	0.816726	1.02584	0.243078	0.808006	1.03141	8	-0.796317	0.426079	0.966474	-0.791461	0.428904	0.990955	4	1.48421	0.137891	0.53174	1.2295	0.221686	0.838709	-0.0522984	0.958305	FALSE	0
ENSG00000234906	344	APOC2	-0.281771	0.77819	0.983519	-0.266546	0.789886	0.99365	0.187229	0.851527	0.994285	0.180295	0.856966	0.99007	4	-2.01087	0.0446667	0.49907	-2.00449	0.045347	0.552116	12	0.282355	0.777743	1.00841	0.305874	0.759778	1.01408	5	0.499237	0.61766	0.886766	-0.72269	0.471508	0.955822	-0.232097	0.816525	FALSE	0
ENSG00000110245	345	APOC3	-0.464208	0.642622	0.961688	-0.471959	0.637082	0.97445	-0.107103	0.914734	---	-0.106403	0.915288	---	1	-0.127299	0.898735	---	-0.136412	0.891529	---	2	-0.286954	0.77422	1.00932	-0.286457	0.7746	1.01258	4	2.36399	0.0181619	0.202206	-0.27094	0.786979	0.994002	0.764628	0.44473	FALSE	0
ENSG00000267467	346	APOC4	-0.0837721	0.933258	0.994419	-0.0850698	0.932227	0.99674	NA	NA	---	NA	NA	---	0	0.0593533	0.952685	1.01034	0.0588283	0.953103	1.01492	12	0.712928	0.476093	0.97517	0.711572	0.476933	1.00013	8	0.488076	0.625543	0.890523	-1.09756	0.274955	0.878961	-0.486227	0.626946	FALSE	0
ENSG00000189058	347	APOD	-0.617669	0.536965	0.944428	-0.581555	0.561027	0.960987	0.298072	0.765724	0.98725	0.310018	0.756627	0.989325	3	-1.20091	0.230132	0.874292	-1.15117	0.249999	0.929196	32	0.149992	0.880808	1.00097	-0.0178313	0.985778	1.00122	9	0.700959	0.4834	0.826438	1.66258	0.0994368	0.652466	0.849657	0.395782	FALSE	0
ENSG00000130203	348	APOE	1.19869	0.230993	0.800168	1.33668	0.1817	0.801517	0.51067	0.60972	0.984549	0.639628	0.522593	0.978803	6	0.431144	0.666477	1.02826	0.536947	0.59145	1.03031	7	0.222319	0.824121	1.00795	0.349183	0.727042	1.01266	10	1.0667	0.286221	0.697695	-0.832875	0.406843	0.942298	-1.43925	0.150491	FALSE	0
ENSG00000091583	350	APOH	-1.00425	0.315552	0.862504	-1.0197	0.30817	0.898191	-1.01363	0.311057	0.886481	-0.997329	0.3189	0.933793	4	0.142344	0.886843	---	0.109115	0.913138	---	1	-0.437925	0.661556	1.00484	-0.448982	0.653564	1.01217	12	1.33353	0.18249	0.589853	-0.869369	0.386667	0.937887	1.06654	0.286519	FALSE	0
ENSG00000142192	351	APP	-0.148684	0.88184	0.991033	-0.0843927	0.932765	0.996914	0.126297	0.899527	0.998195	0.246931	0.805023	0.99385	9	0.250205	0.802492	---	0.201777	0.840141	---	1	0.436447	0.662628	---	-0.23064	0.817652	---	2	1.26744	0.205127	0.620658	--	--	--	0.114601	0.908792	FALSE	0
ENSG00000198931	353	APRT	1.94353	0.0522949	0.490393	1.90756	0.0567978	0.568985	NA	NA	---	NA	NA	---	0	0.521583	0.602102	---	0.557265	0.577499	---	1	0.234239	0.814858	1.00899	0.104224	0.917017	1.00199	3	-0.568834	0.569524	0.864485	0.458954	0.647234	0.983918	-1.22765	0.219959	FALSE	0
ENSG00000142515	354	KLK3	-1.14554	0.25232	0.821075	-1.09674	0.273079	0.879259	-0.210871	0.83304	---	-0.204915	0.837689	---	1	-0.750813	0.452981	0.989637	-0.793365	0.427795	1.01086	4	-0.672604	0.501389	0.977585	-0.650092	0.515816	1.00875	4	-1.01862	0.308492	0.715637	-0.69077	0.491264	0.960225	1.03746	0.299852	FALSE	0
ENSG00000026103	355	FAS	-1.20886	0.227066	0.795884	-1.21771	0.223685	0.832086	NA	NA	---	NA	NA	---	0	-1.48011	0.139228	0.770242	-1.47786	0.13983	0.819958	4	-0.928841	0.353245	---	-0.777683	0.436981	---	2	-1.57941	0.114379	0.489198	-1.46233	0.146696	0.749395	1.24059	0.215139	TRUE	0
ENSG00000117560	356	FASLG	2.04739	0.0409388	0.443754	2.0912	0.0368184	0.488978	NA	NA	---	NA	NA	---	0	NA	NA	---	NA	NA	---	0	4.03164	6.05567e-05	---	4.02374	6.25933e-05	---	1	-0.475692	0.634339	0.89359	-0.00233116	0.998145	1.00002	-2.70223	0.00704086	FALSE	0
ENSG00000146950	357	SHROOM2	0.0680696	0.945747	0.994812	0.12308	0.902074	0.994341	-0.208899	0.834579	0.989219	-0.196649	0.844151	0.988448	15	0.987333	0.323771	0.932456	1.08609	0.27776	0.942271	4	0.639268	0.522827	0.978214	0.731631	0.464603	0.996833	3	--	--	--	0.417439	0.677226	0.983837	-0.0638578	0.9491	FALSE	0
ENSG00000240583	358	AQP1	0.190316	0.849108	0.990201	0.285269	0.77551	0.991225	-0.831481	0.405944	---	-0.854082	0.39331	---	1	-0.464605	0.642338	---	-0.456501	0.648151	---	1	0.620864	0.534862	---	0.658842	0.510182	---	2	-0.318088	0.750447	0.932375	-0.158349	0.874492	0.997776	-0.341071	0.733144	FALSE	0
ENSG00000167580	359	AQP2	-0.393527	0.694033	0.973129	-0.289284	0.772438	0.99131	NA	NA	---	NA	NA	---	0	-0.0468317	0.962659	1.00915	0.0103132	0.991774	1.00313	6	-0.118992	0.905311	---	-0.109807	0.91259	---	1	-1.04211	0.29747	0.707348	-1.19725	0.233959	0.849239	0.771582	0.440601	FALSE	0
ENSG00000165272	360	AQP3	-2.05725	0.0399784	0.440259	-2.01506	0.0442248	0.5199	NA	NA	---	NA	NA	---	0	-1.54235	0.123374	0.747557	-1.53372	0.125484	0.792555	12	-1.5212	0.128596	0.729328	-1.49499	0.135302	0.78652	5	-1.81552	0.0695741	0.39098	1.80766	0.0735775	0.593516	1.92057	0.0551586	FALSE	0
ENSG00000171885	361	AQP4	-1.47193	0.141424	0.697132	-1.37001	0.171059	0.794058	NA	NA	---	NA	NA	---	0	NA	NA	---	NA	NA	---	0	-0.203234	0.839002	---	-0.0857945	0.931651	---	2	0.983121	0.325651	0.730074	-0.473528	0.636839	0.982622	1.22562	0.220721	FALSE	0
ENSG00000161798	362	AQP5	-0.775751	0.43812	0.916319	-0.703138	0.48217	0.948008	NA	NA	---	NA	NA	---	0	1.13755	0.25564	0.893219	1.17951	0.23854	0.922023	6	-1.3852	0.166369	---	-1.38016	0.167914	---	1	-1.89652	0.0580158	0.362252	-1.10888	0.270065	0.874948	0.817119	0.414116	FALSE	0
ENSG00000086159	363	AQP6	-1.5485	0.121889	0.664082	-1.45717	0.145452	0.758314	NA	NA	---	NA	NA	---	0	-0.21746	0.827904	1.02516	-0.165806	0.868351	1.02301	6	-1.44169	0.149772	---	-1.43625	0.151314	---	1	-1.59129	0.111682	0.485496	-1.82185	0.0713792	0.587993	1.39732	0.162724	FALSE	0
ENSG00000165269	364	AQP7	-0.478323	0.632548	0.961595	-0.425915	0.670282	0.981559	NA	NA	---	NA	NA	---	0	-0.597966	0.550028	1.01863	-0.577622	0.563679	1.03194	13	NA	NA	---	NA	NA	---	0	-1.09361	0.27424	0.68804	-0.998299	0.320474	0.90678	0.0576137	0.954071	FALSE	0
ENSG00000103569	366	AQP9	0.701212	0.48337	0.931592	0.726695	0.46762	0.946261	NA	NA	---	NA	NA	---	0	-0.330498	0.741108	---	-0.328451	0.742655	---	1	0.785005	0.432678	0.965998	0.825824	0.409145	0.991469	3	1.08319	0.278839	0.69147	-0.0842428	0.933027	0.99745	-0.687271	0.492121	FALSE	0
ENSG00000169083	367	AR	-1.14378	0.253047	0.822579	-1.23066	0.218805	0.826976	NA	NA	---	NA	NA	---	0	NA	NA	---	NA	NA	---	0	NA	NA	---	NA	NA	---	0	--	--	--	-0.187432	0.851691	0.996642	0.270139	0.787127	TRUE	0
ENSG00000275331	368	ABCC6	-0.215025	0.829801	0.988472	-0.197588	0.843416	0.992446	NA	NA	---	NA	NA	---	0	NA	NA	---	NA	NA	---	0	NA	NA	---	NA	NA	---	0	1.0164	0.309546	0.717238	-1.41373	0.160457	0.766115	0.000712572	0.999432	FALSE	0
ENSG00000078061	369	ARAF	-0.474062	0.635582	0.961032	-0.355952	0.721968	0.987552	NA	NA	---	NA	NA	---	0	NA	NA	---	NA	NA	---	0	-1.10604	0.269033	0.891215	-0.754824	0.450572	0.993973	8	--	--	--	0.561842	0.575445	0.976382	0.172016	0.863471	TRUE	0
ENSG00000095139	372	ARCN1	-0.90014	0.36831	0.887574	-1.36921	0.171309	0.794425	-0.667802	0.504448	---	-1.37668	0.168989	---	1	-0.00809166	0.993546	---	-0.0453539	0.963836	---	1	-0.641576	0.521328	---	-0.627344	0.530609	---	1	1.40648	0.159717	0.562526	0.42147	0.67429	0.984593	0.65047	0.515584	FALSE	0
ENSG00000113595	373	TRIM23	-2.41393	0.0160001	0.28777	-1.76973	0.0771447	0.620119	NA	NA	---	NA	NA	---	0	-1.52686	0.127181	0.751601	-0.869663	0.38474	0.994094	3	-0.125459	0.900191	---	-0.180537	0.856776	---	1	0.283533	0.776794	0.937942	-0.888534	0.376324	0.933601	1.81074	0.0705753	FALSE	0
ENSG00000109321	374	AREG	-0.109874	0.912536	0.993357	-0.108476	0.913644	0.995435	NA	NA	---	NA	NA	---	0	NA	NA	---	NA	NA	---	0	NA	NA	---	NA	NA	---	0	0.514129	0.607211	0.881817	4.8574	4.26127e-06	0.000516581	0.110404	0.912118	FALSE	0
ENSG00000143761	375	ARF1	-1.55987	0.119178	0.659922	-1.08431	0.278546	0.882977	-1.80604	0.0712798	0.55921	-1.3092	0.190834	0.832623	5	0.0880421	0.929865	---	0.392663	0.694671	---	2	-1.95449	0.0509833	0.500463	-1.5702	0.116756	0.752945	3	0.201416	0.840391	0.956768	0.397473	0.691841	0.985881	1.08127	0.279917	FALSE	0
ENSG00000134287	377	ARF3	-0.400328	0.689019	0.973203	-0.394864	0.693047	0.984338	0.499184	0.617784	0.98457	0.515052	0.606656	0.986112	3	-0.94751	0.343659	0.945425	-0.928141	0.353608	0.976637	5	-1.10153	0.270989	0.893133	-1.155	0.248429	0.899418	6	-0.542851	0.587285	0.874476	0.863806	0.389702	0.938458	0.258712	0.795928	FALSE	0
ENSG00000168374	378	ARF4	-0.131983	0.895031	0.992389	-0.260745	0.794355	0.993637	0.547615	0.584106	---	0.536459	0.591787	---	2	-0.564192	0.572778	1.02085	-0.561778	0.574421	1.03207	3	-0.400533	0.688868	1.00691	-0.452699	0.650886	1.01044	23	0.70862	0.478632	0.824558	1.00747	0.316072	0.903145	0.284953	0.775757	FALSE	0
ENSG00000175906	379	ARL4D	-0.678082	0.497911	0.935146	-0.825516	0.409319	0.933404	NA	NA	---	NA	NA	---	0	-0.426273	0.670021	1.02711	-0.446836	0.655112	1.03191	3	-0.288789	0.772816	1.00879	-0.392511	0.694783	1.01605	8	-1.44045	0.149875	0.547856	-1.10258	0.272778	0.877253	0.604208	0.545885	FALSE	0
ENSG00000004059	381	ARF5	1.43062	0.152919	0.716997	0.40249	0.687429	0.983104	NA	NA	---	NA	NA	---	0	2.78354	0.00550073	---	2.29195	0.0221616	---	2	-2.31998	0.020587	---	-2.63723	0.00851737	---	2	-1.21692	0.22376	0.64048	-0.416548	0.677876	0.983443	0.237329	0.812465	FALSE	0
ENSG00000165527	382	ARF6	0.0857501	0.931686	0.99445	-0.0214977	0.982854	0.998883	NA	NA	---	NA	NA	---	0	0.840018	0.401144	---	0.863678	0.388018	---	1	-1.0908	0.275682	---	-1.19314	0.233161	---	2	1.43306	0.151977	0.551228	1.93399	0.0558581	0.536998	-0.808894	0.418828	FALSE	0
ENSG00000118520	383	ARG1	-1.76754	0.0775094	0.565922	-1.7927	0.0733904	0.615429	-0.153324	0.878181	---	-0.148797	0.88175	---	1	-1.24215	0.214536	0.86146	-1.25897	0.208399	0.905153	12	-0.159111	0.87362	---	-0.156975	0.875303	---	2	2.07736	0.0378792	0.295415	0.198473	0.843066	0.995409	1.95577	0.0508579	FALSE	0
ENSG00000081181	384	ARG2	-0.190309	0.849114	0.990146	-0.200402	0.841216	0.992615	0.132876	0.894324	---	0.135067	0.892592	---	2	0.0523916	0.958229	---	0.0593018	0.952726	---	1	0.0366134	0.970802	---	0.0174188	0.986107	---	2	1.64377	0.100361	0.462431	0.995896	0.321634	0.90751	0.103463	0.917623	FALSE	0
ENSG00000067560	387	RHOA	0.578081	0.563368	0.947404	0.311972	0.755142	0.990047	-0.256234	0.797835	0.992044	-0.427131	0.669396	0.985955	15	-2.67612	0.00759675	0.185234	-2.52917	0.01162	0.273086	5	0.463559	0.643087	1.00244	0.163315	0.870311	1.00591	10	-2.01095	0.0444474	0.319037	0.477345	0.634128	0.981895	-0.814542	0.415589	TRUE	0
ENSG00000143878	388	RHOB	-0.222417	0.824045	0.988631	-0.234609	0.814571	0.993448	NA	NA	---	NA	NA	---	0	NA	NA	---	NA	NA	---	0	-0.26637	0.790022	---	-0.252707	0.800558	---	1	-0.969262	0.332516	0.73434	1.11362	0.268032	0.873994	0.118264	0.90589	FALSE	0
ENSG00000155366	389	RHOC	0.0678379	0.945931	0.994838	-0.150918	0.880078	0.994812	-0.158178	0.874355	0.99197	-0.198559	0.842657	0.989206	4	NA	NA	---	NA	NA	---	0	-0.0298844	0.976167	1.00142	-0.274055	0.784111	1.01176	8	-1.11125	0.266578	0.679962	-1.66424	0.0991043	0.651535	0.101969	0.918808	FALSE	0
ENSG00000115963	390	RND3	-0.218901	0.826782	0.988287	-0.236356	0.813216	0.993616	-0.23964	0.810669	---	-0.188631	0.850428	---	1	NA	NA	---	NA	NA	---	0	NA	NA	---	NA	NA	---	0	-1.26396	0.206372	0.622201	0.453635	0.651046	0.983502	-0.0205445	0.983614	FALSE	0
ENSG00000177105	391	RHOG	-0.849588	0.395803	0.898075	-1.01356	0.311091	0.898551	-0.504101	0.614326	---	-0.492602	0.622426	---	1	-1.0554	0.291554	0.91092	-1.24826	0.212294	0.909045	9	-0.576526	0.564418	0.984993	-1.07524	0.282584	0.929659	5	-0.52172	0.601915	0.879882	0.713639	0.477064	0.956422	1.12094	0.262668	FALSE	0
ENSG00000175220	392	ARHGAP1	1.02016	0.307954	0.857841	1.19903	0.230865	0.841327	-0.404935	0.685631	---	0.0676335	0.946094	---	1	1.3554	0.175663	0.815548	1.04068	0.29833	0.955391	5	1.16263	0.24532	0.878699	1.03249	0.302147	0.944406	3	-1.70094	0.089089	0.437754	2.22953	0.0279497	0.401803	-0.816293	0.414588	FALSE	0
ENSG00000089820	393	ARHGAP4	2.21404	0.0271006	0.366715	2.21143	0.0272822	0.434116	2.16606	0.0305946	---	2.16475	0.0306955	---	1	2.16597	0.0306015	0.406901	2.16215	0.0308959	0.450318	4	1.08535	0.278087	---	1.08968	0.276174	---	2	--	--	--	-0.0867887	0.931008	0.997538	-1.85809	0.0635417	FALSE	0
ENSG00000100852	394	ARHGAP5	-0.497895	0.618692	0.957164	-0.647401	0.517554	0.953301	-0.16727	0.867199	0.992243	-0.425028	0.670928	0.985766	3	-0.358489	0.72007	---	-0.352942	0.724223	---	1	-0.560096	0.575567	---	-0.802237	0.422649	---	1	-0.732912	0.463687	0.817935	-0.968552	0.335038	0.917757	0.936578	0.349272	TRUE	0
ENSG00000047648	395	ARHGAP6	0.426275	0.670019	0.968239	0.470722	0.637965	0.973962	0.129931	0.896653	0.997934	0.12819	0.89803	0.99494	11	0.795814	0.426371	0.982479	0.831497	0.405935	0.999995	9	-0.0338848	0.972977	---	0.0900889	0.928239	---	1	--	--	--	-0.815906	0.416437	0.946815	-0.465045	0.642032	FALSE	0
ENSG00000141522	396	ARHGDIA	2.10024	0.036013	0.417567	2.07475	0.0383216	0.495177	1.47568	0.140414	0.727075	1.49107	0.13633	0.758848	5	1.23538	0.217044	0.862016	1.23514	0.217133	0.913005	16	2.2457	0.0249891	0.357324	2.58657	0.00986534	0.243417	29	-0.120006	0.904489	0.973981	-1.70211	0.0917516	0.638823	-1.85086	0.0645766	FALSE	0
ENSG00000111348	397	ARHGDIB	1.09387	0.274334	0.840319	1.08801	0.276912	0.882	0.813144	0.416372	---	0.815044	0.415284	---	1	1.49109	0.136324	---	1.46737	0.14266	---	2	0.134404	0.893116	---	0.113524	0.909643	---	2	1.37737	0.168531	0.572781	1.18521	0.238663	0.849889	-1.18821	0.23512	FALSE	0
ENSG00000242173	398	ARHGDIG	1.01001	0.312789	0.861269	1.08312	0.279072	0.882844	NA	NA	---	NA	NA	---	0	1.04933	0.294336	0.909921	1.14239	0.253628	0.933528	9	NA	NA	---	NA	NA	---	0	0.0816102	0.934964	0.98342	0.798031	0.426689	0.948056	-0.921111	0.357284	FALSE	0
ENSG00000168421	399	RHOH	0.388499	0.697748	0.973576	0.320092	0.74898	0.989699	NA	NA	---	NA	NA	---	0	0.461234	0.644753	---	0.344024	0.730916	---	1	-1.12462	0.26108	---	-1.12394	0.26137	---	2	-0.514624	0.606865	0.881675	1.21988	0.225297	0.841381	-0.400493	0.688906	TRUE	0
ENSG00000120805	400	ARL1	0.0813517	0.935182	0.993741	0.452457	0.65106	0.977613	1.02826	0.304129	---	1.0201	0.307982	---	1	0.924228	0.35564	0.953019	0.963763	0.335449	0.969159	3	-1.11794	0.263919	0.888209	-1.12833	0.25951	0.908386	4	-0.726278	0.467742	0.819553	-1.60239	0.112132	0.679429	-0.570525	0.56849	FALSE	0
ENSG00000165462	401	PHOX2A	-0.329706	0.741706	0.980365	-0.332326	0.739728	0.989189	-0.107283	0.914591	---	-0.100844	0.919699	---	1	-0.186033	0.852465	---	-0.190996	0.848576	---	1	-0.276405	0.782306	1.00871	-0.26746	0.789182	1.01183	3	3.03721	0.00241457	0.0618729	1.42816	0.156272	0.762968	0.45721	0.647651	FALSE	0
ENSG00000213465	402	ARL2	1.0928	0.274805	0.840656	1.07294	0.283617	0.887129	NA	NA	---	NA	NA	---	0	3.27421	0.00110404	---	3.34137	0.000871485	---	1	0.564051	0.572874	0.98629	0.43035	0.667054	1.01251	20	-0.147851	0.882473	0.968659	0.573031	0.567872	0.97515	-1.66559	0.0962057	FALSE	0
ENSG00000138175	403	ARL3	-1.02088	0.307614	0.857409	-0.775994	0.437977	0.938672	NA	NA	---	NA	NA	---	0	-0.41282	0.679846	1.02831	-0.480998	0.630646	1.03645	6	-1.30174	0.193372	0.827825	-1.07672	0.281924	0.928835	6	-1.03072	0.302778	0.711396	-3.46988	0.000761768	0.0388684	0.170268	0.864844	FALSE	0
ENSG00000143437	405	ARNT	0.163437	0.870215	0.990938	-0.216062	0.828993	0.992395	-1.26889	0.204842	0.811175	-1.53975	0.124009	0.740845	4	1.48801	0.137132	0.769887	1.11699	0.264328	0.937988	6	-0.33313	0.739122	1.00528	-0.400658	0.688777	1.01478	6	0.410458	0.681508	0.909121	-0.0435398	0.965355	0.997028	0.778787	0.436347	TRUE	0
ENSG00000133794	406	ARNTL	-0.749129	0.453995	0.922697	-0.619527	0.535742	0.956451	-0.795021	0.426831	0.936551	-0.781922	0.434487	0.967647	10	-0.393782	0.693844	---	-0.195434	0.845102	---	2	NA	NA	---	NA	NA	---	0	0.186956	0.851711	0.960359	-3.01111	0.00327436	0.111714	0.943502	0.345723	FALSE	0
ENSG00000120500	407	ARR3	-0.834466	0.404262	0.901353	-0.696303	0.486437	0.949086	NA	NA	---	NA	NA	---	0	-0.531632	0.595125	1.0228	-0.37182	0.710123	1.03569	6	-0.0125093	0.990022	---	0.00542089	0.995676	---	1	--	--	--	-0.705031	0.482382	0.95676	0.702366	0.482665	FALSE	0
ENSG00000137486	408	ARRB1	-0.287006	0.77418	0.98265	-0.259956	0.794963	0.993797	2.65861	0.00799959	---	2.65433	0.00810108	---	2	-0.896625	0.370182	0.96167	-0.861564	0.38918	0.996506	27	-1.18121	0.237861	0.870879	-1.19231	0.233486	0.891902	3	1.33418	0.182277	0.589487	0.312187	0.75553	0.992184	0.824236	0.410063	FALSE	0
ENSG00000141480	409	ARRB2	-0.822581	0.410986	0.905831	-0.887372	0.37514	0.921917	0.958728	0.337979	---	1.00315	0.316085	---	2	-0.520566	0.60281	---	-0.485612	0.627372	---	1	-0.236562	0.813056	1.00951	-0.354048	0.723394	1.0138	5	1.02741	0.304335	0.71251	-1.3411	0.182837	0.796035	0.247666	0.80446	FALSE	0
ENSG00000100299	410	ARSA	-1.46961	0.14205	0.697818	-1.55584	0.120132	0.717442	NA	NA	---	NA	NA	---	0	-0.664071	0.506832	1.01288	-0.639579	0.522626	1.02663	4	-1.95791	0.0505796	0.499199	-1.91602	0.0557103	0.56901	5	-0.416945	0.676758	0.907762	-0.97954	0.329608	0.913276	0.372282	0.709787	FALSE	0
ENSG00000113273	411	ARSB	-1.41262	0.158148	0.724021	-1.44499	0.148844	0.765712	-1.88312	0.0600378	0.533413	-1.9263	0.0544132	0.533609	9	0.16061	0.87244	---	0.212648	0.831654	---	1	-1.47088	0.141709	---	-1.0485	0.294718	---	2	1.91881	0.055132	0.353825	1.23325	0.220289	0.837314	1.60942	0.107939	FALSE	0
ENSG00000101846	412	STS	-0.53665	0.591655	0.951438	-0.358644	0.719954	0.986898	-1.1932	0.233135	0.839285	-1.08409	0.278645	0.919528	13	NA	NA	---	NA	NA	---	0	-0.331874	0.74007	1.00506	-0.283243	0.777062	1.01317	9	--	--	--	--	--	--	0.276239	0.782439	FALSE	0
ENSG00000006756	414	ARSD	0.399908	0.689329	0.973197	0.229126	0.818828	0.993503	-1.26562	0.206008	---	-1.24629	0.213016	---	1	0.993134	0.320938	0.9293	0.829059	0.407313	0.999059	7	0.403133	0.686956	1.0085	0.459634	0.645901	1.01012	5	--	--	--	-1.11012	0.269534	0.874886	-0.380064	0.704004	FALSE	0
ENSG00000157399	415	ARSE	-1.54214	0.123425	0.666604	-1.80635	0.0712305	0.610225	-1.07086	0.284546	---	-1.05786	0.29043	---	2	0.659394	0.509828	1.01397	0.380368	0.703771	1.03389	7	-1.66189	0.0969174	0.665163	-1.60425	0.109046	0.740013	6	--	--	--	-0.648151	0.51833	0.965647	1.95268	0.0512238	FALSE	0
ENSG00000062096	416	ARSF	-0.851309	0.394846	0.897764	-0.87887	0.37973	0.922611	-0.107836	0.914152	---	-0.00449599	0.996414	---	1	-0.228524	0.819296	1.02412	-0.262968	0.792641	1.03105	7	0.151075	0.879953	---	0.0519994	0.958542	---	1	--	--	--	-0.20649	0.836816	0.994832	0.768905	0.442188	FALSE	0
ENSG00000129744	417	ART1	0.531862	0.594966	0.952897	0.545828	0.585333	0.96552	NA	NA	---	NA	NA	---	0	-0.754743	0.45062	0.988756	-0.739047	0.46009	1.01962	12	-0.130949	0.895848	0.999177	-0.125262	0.900347	1.00456	12	-0.145801	0.884091	0.968878	0.45904	0.647173	0.983912	-0.245817	0.80589	FALSE	0
ENSG00000156219	419	ART3	-0.645804	0.518587	0.941247	-0.703155	0.482159	0.948087	-0.526268	0.598845	---	-0.587887	0.556771	---	2	-0.49172	0.623049	---	-0.495461	0.620408	---	1	0.0402385	0.967913	---	0.0364872	0.970903	---	2	0.29339	0.769251	0.936026	0.395432	0.693342	0.986046	0.662628	0.507769	FALSE	0
ENSG00000111339	420	ART4	-0.447291	0.654783	0.964778	-0.440424	0.659746	0.978746	NA	NA	---	NA	NA	---	0	-0.259481	0.795329	---	-0.254307	0.799322	---	2	-0.371504	0.710359	1.00735	-0.364209	0.715796	1.01554	3	1.14423	0.252649	0.669433	-0.936427	0.351244	0.922103	0.42189	0.673224	FALSE	0
ENSG00000099889	421	ARVCF	-1.08067	0.280161	0.84511	-1.19343	0.233048	0.843673	NA	NA	---	NA	NA	---	0	-0.59089	0.554757	1.0195	-0.436929	0.662278	1.03318	7	-0.764022	0.445074	0.964274	-0.868299	0.385485	0.97662	6	1.77133	0.0766383	0.40759	0.356863	0.721924	0.990357	1.10266	0.270523	FALSE	0
ENSG00000104763	427	ASAH1	0.340066	0.733894	0.97949	0.151758	0.879415	0.994787	0.793506	0.427713	---	0.649659	0.516095	---	1	NA	NA	---	NA	NA	---	0	0.303575	0.761529	1.00885	0.206452	0.836489	1.01338	8	-0.0721084	0.942522	0.985475	--	--	--	-0.199567	0.841872	FALSE	0
ENSG00000139352	429	ASCL1	-1.35802	0.174832	0.748196	-1.34788	0.178071	0.80106	-2.34706	0.0191595	---	-2.34567	0.0192308	---	1	NA	NA	---	NA	NA	---	0	-1.06408	0.287605	0.903305	-1.05378	0.292296	0.937164	3	-0.230478	0.817741	0.949797	0.827408	0.409919	0.944304	1.25071	0.211423	FALSE	0
ENSG00000183734	430	ASCL2	0.806394	0.42025	0.911373	0.837458	0.40258	0.930679	NA	NA	---	NA	NA	---	0	-1.63699	0.102017	---	-1.63063	0.103353	---	2	-0.115144	0.908359	0.998898	-0.076555	0.938996	1.00189	19	1.72387	0.0848648	0.428986	--	--	--	-0.80707	0.419878	FALSE	0
ENSG00000141505	432	ASGR1	-0.991305	0.321829	0.867947	-0.747025	0.455263	0.943909	NA	NA	---	NA	NA	---	0	-0.671299	0.502219	1.01077	-0.341016	0.733179	1.03272	4	-0.946728	0.344056	0.935059	-0.803012	0.422201	0.992129	13	0.744122	0.456879	0.814583	0.819916	0.414157	0.94591	0.802472	0.42253	FALSE	0
ENSG00000161944	433	ASGR2	-2.13961	0.0326812	0.399572	-2.12548	0.033846	0.470636	NA	NA	---	NA	NA	---	0	-1.53091	0.126178	0.750547	-1.51796	0.129411	0.801769	13	-0.247145	0.804858	---	-0.245645	0.806019	---	2	0.764763	0.444491	0.808405	1.22758	0.222402	0.839557	2.65481	0.00810102	FALSE	0
ENSG00000101440	434	ASIP	-0.865049	0.387265	0.895275	-0.910693	0.362725	0.917923	-0.548404	0.583564	---	-0.579787	0.562218	---	2	0.00931659	0.992569	---	-0.0160313	0.987213	---	2	-1.34953	0.17754	0.807647	-1.39226	0.164223	0.826119	3	1.87063	0.0615231	0.370851	-1.70903	0.0904565	0.634718	1.05094	0.293618	FALSE	0
ENSG00000126522	435	ASL	0.203829	0.838537	0.988703	-0.0350004	0.972088	0.997572	-0.478071	0.632727	---	-0.363355	0.716434	---	1	0.0602931	0.951937	1.01002	0.0377233	0.969917	1.01128	4	0.323866	0.746122	---	0.145316	0.884497	---	2	-0.0538946	0.957024	0.989222	1.1843	0.239021	0.849924	0.249802	0.802808	FALSE	0
ENSG00000198356	439	ASNA1	-0.29719	0.766397	0.98153	-0.455768	0.648677	0.977106	-1.64085	0.101212	---	-1.58845	0.11257	---	2	-1.75179	0.0801843	0.634153	-1.7636	0.0781721	0.677119	7	0.167131	0.867308	1.00155	0.050092	0.960061	1.00176	3	1.26812	0.204884	0.620451	-0.73091	0.466494	0.955515	0.0920126	0.926712	FALSE	0
ENSG00000070669	440	ASNS	4.69666	3.10026e-06	0.000398394	4.03689	5.92516e-05	0.00716906	1.43382	0.152005	---	0.468772	0.639358	---	1	0.838714	0.401875	---	0.156267	0.875861	---	2	1.13768	0.255589	0.886119	0.720333	0.471526	0.997775	9	0.132614	0.89451	0.971126	-0.105888	0.915877	0.997012	-3.89607	0.000106361	FALSE	0
ENSG00000108381	443	ASPA	0.489889	0.624344	0.957955	0.483454	0.628903	0.973527	NA	NA	---	NA	NA	---	0	-0.598146	0.549908	1.01924	-0.616773	0.537556	1.02604	5	0.0147988	0.988196	---	0.00262071	0.99791	---	1	1.31585	0.188355	0.597393	--	--	--	0.256436	0.797683	FALSE	0
ENSG00000198363	444	ASPH	-1.42196	0.155418	0.719478	-1.52394	0.12791	0.730417	-2.03664	0.0420074	---	-1.99549	0.0463209	---	2	0.109319	0.912976	---	-0.184756	0.853466	---	2	NA	NA	---	NA	NA	---	0	-1.75316	0.079707	0.415938	0.547279	0.585371	0.977983	1.56629	0.117697	FALSE	0
ENSG00000130707	445	ASS1	2.57656	0.010153	0.224414	2.36774	0.0181288	0.354082	NA	NA	---	NA	NA	---	0	0.942132	0.346403	---	0.8392	0.401602	---	2	2.38716	0.0172051	0.301006	2.38487	0.0173122	0.341728	6	4.50066	7.11e-06	0.000621967	0.436678	0.663259	0.983525	-2.20505	0.0277486	FALSE	0
ENSG00000152092	460	ASTN1	-0.490469	0.623933	0.957877	-0.393441	0.694096	0.984179	-0.379575	0.704359	0.985439	-0.21557	0.829377	0.98784	4	NA	NA	---	NA	NA	---	0	0.197118	0.843784	---	0.0412259	0.967126	---	1	-0.538818	0.590065	0.875166	0.399144	0.690614	0.986269	0.620059	0.535404	FALSE	0
ENSG00000117601	462	SERPINC1	-0.795589	0.426502	0.914395	-0.547902	0.583908	0.965049	NA	NA	---	NA	NA	---	0	-0.195754	0.844851	---	-0.256736	0.797447	---	2	-0.718839	0.472445	---	-0.787845	0.431016	---	2	0.17819	0.85859	0.962188	0.457844	0.648029	0.984163	0.783904	0.43334	FALSE	0
ENSG00000140836	463	ZFHX3	-0.661336	0.508583	0.938724	-0.68235	0.495211	0.949502	0.40883	0.682771	0.987809	0.320317	0.74881	0.991262	9	-1.37443	0.169683	---	-1.34169	0.180068	---	1	NA	NA	---	NA	NA	---	0	-0.353331	0.723873	0.924321	-0.231832	0.817129	0.994459	0.750616	0.453115	TRUE	0
ENSG00000123268	466	ATF1	1.79715	0.0726796	0.555016	2.0389	0.0417808	0.508492	2.2154	0.0270069	0.389912	2.57664	0.0101508	0.239813	3	-0.369349	0.711963	---	-0.34804	0.7279	---	1	1.38371	0.166825	---	1.42821	0.153612	---	1	1.46527	0.142983	0.537716	1.16118	0.248253	0.856214	-0.90981	0.36321	TRUE	0
ENSG00000162772	467	ATF3	-0.410673	0.68142	0.970859	-0.422936	0.672453	0.981576	NA	NA	---	NA	NA	---	0	-1.21322	0.225394	---	-1.14744	0.251537	---	2	0.337851	0.735562	1.00541	0.386134	0.699498	1.01721	3	-1.23536	0.216823	0.634322	0.348688	0.728035	0.990867	0.152103	0.879146	FALSE	0
ENSG00000128272	468	ATF4	2.40628	0.0163364	0.289075	2.18008	0.0295357	0.444538	NA	NA	---	NA	NA	---	0	0.632949	0.526944	---	1.14695	0.251737	---	2	0.796801	0.425797	---	0.297876	0.765873	---	1	1.3701	0.170789	0.574841	--	--	--	-1.65919	0.0974886	FALSE	0
ENSG00000138363	471	ATIC	1.42304	0.155105	0.71964	1.53918	0.124148	0.720412	-0.340422	0.733626	---	-0.332353	0.739708	---	1	1.25264	0.210694	---	1.41221	0.158267	---	2	1.5816	0.114127	0.699238	1.76821	0.0773989	0.641225	12	0.484318	0.628206	0.891456	0.47035	0.639099	0.982385	-1.41257	0.158192	TRUE	0
ENSG00000149311	472	ATM	1.2534	0.210418	0.782265	1.5833	0.113739	0.705726	0.764915	0.444543	0.941145	1.01463	0.310583	0.937159	4	1.51833	0.129316	0.756354	1.65576	0.098154	0.743306	5	NA	NA	---	NA	NA	---	0	-0.0236024	0.981172	0.994784	0.660663	0.510303	0.964678	-1.67627	0.0940946	TRUE	-1
ENSG00000142599	473	RERE	-0.119509	0.904901	0.99311	-0.21273	0.83159	0.99238	0.58982	0.555474	0.973309	0.436672	0.662465	0.986579	4	-0.0422345	0.966322	1.00719	-0.0350753	0.972028	1.01001	18	-0.597657	0.550234	0.983876	-0.441872	0.658699	1.0103	15	0.704374	0.481271	0.825102	-1.4026	0.163744	0.770405	-0.169033	0.865815	FALSE	0
ENSG00000172238	474	ATOH1	2.65696	0.00803842	0.193514	2.61825	0.00900178	0.252987	NA	NA	---	NA	NA	---	0	0.140251	0.888496	---	0.0593514	0.952687	---	1	3.86144	0.000121607	---	3.86719	0.000118836	---	1	0.354031	0.723348	0.92405	4.80674	5.24317e-06	0.00060967	-2.52781	0.0116786	FALSE	0
ENSG00000177556	475	ATOX1	0.751772	0.452404	0.922584	0.331612	0.740267	0.989341	NA	NA	---	NA	NA	---	0	0.110455	0.912076	---	0.155641	0.876354	---	2	0.609771	0.542182	0.981854	0.21879	0.826868	1.0139	8	-0.125034	0.900507	0.972938	--	--	--	-0.193517	0.846605	FALSE	0
ENSG00000163399	476	ATP1A1	0.798183	0.424996	0.913795	0.778057	0.436761	0.938333	1.32574	0.185294	0.786981	1.28839	0.197975	0.835714	7	-0.143785	0.885706	1.01672	-0.128582	0.89772	1.01818	3	-1.96683	0.0495398	---	-1.88516	0.0597629	---	2	-1.21614	0.224056	0.640603	1.49059	0.139126	0.734429	-0.772214	0.440227	TRUE	0
ENSG00000018625	477	ATP1A2	-1.47274	0.141205	0.69679	-1.49072	0.13642	0.749162	NA	NA	---	NA	NA	---	0	-2.49032	0.0129602	---	-2.60878	0.00925247	---	1	-2.84148	0.00460203	0.131404	-2.93315	0.00344917	0.129415	5	-1.16034	0.246029	0.663475	-0.401842	0.688633	0.98616	1.33965	0.180758	FALSE	0
ENSG00000105409	478	ATP1A3	1.08085	0.280081	0.845279	1.07223	0.283932	0.887668	NA	NA	---	NA	NA	---	0	-0.46838	0.639637	---	-0.541611	0.588234	---	1	1.03053	0.303065	0.916973	1.02669	0.304871	0.944144	10	-1.04778	0.294848	0.705839	0.157175	0.875415	0.997897	-0.862228	0.388834	FALSE	0
ENSG00000075673	479	ATP12A	-1.37645	0.169058	0.740146	-1.37317	0.170077	0.79246	-0.326044	0.744474	0.987093	-0.325401	0.744961	0.991532	7	-1.07259	0.283772	0.905581	-1.07128	0.284358	0.945952	11	NA	NA	---	NA	NA	---	0	-1.82283	0.0684582	0.389766	0.180645	0.857001	0.996172	1.21369	0.225241	FALSE	0
ENSG00000132681	480	ATP1A4	-0.12673	0.899185	0.992448	-0.252085	0.801039	0.993593	2.69028	0.00728467	---	2.41451	0.0159751	---	1	NA	NA	---	NA	NA	---	0	0.250375	0.80236	1.01088	0.0190812	0.984781	1.00166	5	1.58778	0.112474	0.48727	-1.64335	0.10336	0.658491	0.267579	0.789096	FALSE	0
ENSG00000143153	481	ATP1B1	-0.682877	0.494878	0.934535	-1.22459	0.221084	0.830703	NA	NA	---	NA	NA	---	0	-0.129602	0.896913	---	-0.103771	0.917376	---	1	0.807303	0.419726	---	0.154677	0.877114	---	2	0.217481	0.827852	0.953744	-1.34731	0.180837	0.795021	-0.655216	0.512526	FALSE	0
ENSG00000129244	482	ATP1B2	-1.775	0.0762685	0.562371	-1.75751	0.0792048	0.627476	NA	NA	---	NA	NA	---	0	-0.10861	0.913538	1.01387	-0.0669913	0.946605	1.01598	5	-1.57752	0.115062	---	-1.62493	0.104562	---	2	-1.65865	0.0973218	0.456603	-1.48939	0.13944	0.735177	1.07487	0.282771	FALSE	0
ENSG00000069849	483	ATP1B3	0.278279	0.780869	0.984101	0.32661	0.744047	0.989495	0.270029	0.787206	---	0.413614	0.679265	---	2	-0.625404	0.53188	---	-0.151504	0.879616	---	1	1.34743	0.178215	0.809097	1.35363	0.176227	0.841293	3	1.65866	0.0973213	0.456721	2.18696	0.0310081	0.421992	-0.103433	0.917647	FALSE	0
ENSG00000137731	486	FXYD2	0.367535	0.713315	0.977079	0.153279	0.878216	0.995183	1.27897	0.201268	---	1.00497	0.315207	---	1	-0.444105	0.657084	1.02843	-0.470091	0.638415	1.03335	3	1.86026	0.0632063	---	2.16849	0.0304088	---	1	0.303884	0.761244	0.934543	0.869026	0.386853	0.938074	-0.133982	0.893452	FALSE	0
ENSG00000196296	487	ATP2A1	0.856349	0.392055	0.89711	0.83886	0.401793	0.930707	NA	NA	---	NA	NA	---	0	-0.720919	0.471165	0.9968	-0.705592	0.480643	1.01851	6	2.10361	0.0357168	0.429548	2.06873	0.038885	0.491749	5	0.0455004	0.963712	0.990199	0.130858	0.896143	0.998031	0.409356	0.682393	FALSE	0
ENSG00000174437	488	ATP2A2	-0.399298	0.689778	0.973315	-0.459534	0.645973	0.976823	0.625718	0.531674	0.968332	0.666652	0.505182	0.978364	4	-1.09234	0.275004	0.903272	-1.06372	0.28777	0.945545	3	-0.604288	0.545819	0.982367	-0.485745	0.627278	1.01005	11	0.828392	0.407534	0.7874	3.03895	0.00300919	0.106714	0.300023	0.764242	FALSE	0
ENSG00000074370	489	ATP2A3	-0.738207	0.4606	0.925422	-0.873588	0.382599	0.924039	-0.273553	0.784497	0.989066	-0.177783	0.858938	0.990148	3	-0.396881	0.691559	1.02706	-0.388371	0.697842	1.03302	4	0.0110687	0.991171	1.00154	-0.0805252	0.935839	1.00135	6	-0.312033	0.755044	0.933384	--	--	--	0.383454	0.70149	FALSE	0
ENSG00000070961	490	ATP2B1	-0.175967	0.860364	0.990617	-0.324932	0.745316	0.989418	0.187246	0.851515	0.99455	0.10328	0.917766	0.995324	4	0.0463677	0.963028	---	-0.213091	0.831309	---	1	-1.03573	0.300632	---	-1.0279	0.304301	---	2	-0.727013	0.467292	0.819168	-1.45302	0.149257	0.755703	0.199804	0.841687	FALSE	0
ENSG00000157087	491	ATP2B2	0.228345	0.819435	0.988063	0.212118	0.832068	0.992378	1.22018	0.22275	---	1.23757	0.216231	---	2	0.180211	0.857031	---	0.120198	0.904356	---	1	0.813448	0.416198	0.960863	0.814675	0.415495	0.990469	3	2.77991	0.0054816	0.103446	0.926112	0.356552	0.92538	-0.294286	0.768619	FALSE	0
ENSG00000067842	492	ATP2B3	1.83709	0.0665591	0.53992	1.82649	0.068141	0.605759	0.0167327	0.986654	---	0.0283036	0.977427	---	2	2.46878	0.0137604	0.262922	2.45127	0.0144436	0.309821	7	0.261466	0.793799	---	0.2832	0.777096	---	1	--	--	--	0.946299	0.346211	0.922635	-1.63121	0.10326	TRUE	0
ENSG00000058668	493	ATP2B4	0.970253	0.332207	0.871832	0.767188	0.443191	0.938407	-0.487936	0.625726	0.986639	-0.198811	0.84246	0.989254	5	-0.409867	0.68201	1.02765	-0.116582	0.90722	1.01766	5	-0.762373	0.446057	0.964332	-0.550486	0.582137	1.01241	9	0.512576	0.608297	0.882023	0.641315	0.522742	0.967017	-0.575892	0.564858	FALSE	0
ENSG00000105675	495	ATP4A	1.92401	0.0547002	0.499133	1.7762	0.0760715	0.618969	-0.0712135	0.943245	---	-0.0504678	0.959762	---	1	-0.239578	0.810717	1.02637	-0.313741	0.753798	1.03079	41	0.0177753	0.985822	---	0.052024	0.958522	---	2	-0.12928	0.897147	0.971732	-0.28339	0.777447	0.992376	-1.18927	0.234703	FALSE	0
ENSG00000186009	496	ATP4B	-0.261843	0.793508	0.986091	-0.300893	0.763573	0.991405	NA	NA	---	NA	NA	---	0	-0.304923	0.760502	1.02913	-0.315519	0.752448	1.03049	3	-0.784102	0.433207	0.965755	-0.903385	0.366587	0.969029	16	-0.0583447	0.953479	0.988261	0.600005	0.54982	0.972383	0.194043	0.846194	FALSE	0
ENSG00000152234	498	ATP5F1A	-1.05514	0.291671	0.853038	-0.885213	0.376302	0.922219	-0.454408	0.649655	0.989113	-0.424127	0.671585	0.985338	3	-0.242711	0.80829	1.02702	-0.141993	0.887121	1.01989	8	-0.0259755	0.979283	---	0.00321069	0.997439	---	1	-3.51858	0.000442275	0.0180966	0.483796	0.629557	0.982473	0.804709	0.421238	FALSE	0
ENSG00000164904	501	ALDH7A1	-0.593624	0.552928	0.947549	-0.602696	0.546878	0.958425	0.395721	0.692414	---	0.100511	0.919964	---	2	-0.240057	0.810346	---	-0.208055	0.835238	---	2	-0.671432	0.502135	---	-1.04533	0.296177	---	2	0.736982	0.461208	0.81689	-0.00574596	0.995427	1.00034	0.439141	0.660684	FALSE	0
ENSG00000110955	506	ATP5F1B	-0.17074	0.864471	0.990571	-0.346627	0.728961	0.987978	-0.362847	0.716813	0.985292	-0.294012	0.768823	0.987266	6	0.678518	0.497635	1.00914	0.328215	0.742833	1.03005	3	-0.907298	0.364516	0.944041	-1.04701	0.295404	0.939498	10	-1.42005	0.155728	0.556533	0.594237	0.553657	0.972727	0.243107	0.807988	FALSE	0
ENSG00000165629	509	ATP5F1C	0.811498	0.417316	0.909349	0.595301	0.551807	0.959841	NA	NA	---	NA	NA	---	0	2.0762	0.0381869	---	1.47234	0.141312	---	1	1.30484	0.192314	---	1.32632	0.185103	---	2	-1.62854	0.103546	0.469076	0.593272	0.5543	0.972656	-1.2916	0.196888	FALSE	0
ENSG00000099624	513	ATP5F1D	1.08026	0.280343	0.844701	0.910937	0.362597	0.917846	0.643521	0.520066	0.964082	0.836633	0.403043	0.964798	4	0.23422	0.814873	1.02649	0.24168	0.809089	1.03106	8	1.96011	0.0503218	0.498279	1.81655	0.069652	0.625559	5	0.157082	0.875194	0.966944	-0.120682	0.904178	0.997684	-0.692749	0.488678	FALSE	0
ENSG00000124172	514	ATP5F1E	1.27394	0.203048	0.778475	1.4029	0.161026	0.777303	0.517057	0.605256	---	0.518959	0.603929	---	1	0.659249	0.509921	---	0.684832	0.493644	---	1	0.664588	0.506501	0.9781	0.923551	0.355992	0.964611	10	-0.0494028	0.960603	0.989982	-0.0653345	0.948034	0.996725	-1.06189	0.288621	FALSE	0
ENSG00000116459	515	ATP5PB	0.585752	0.558204	0.947096	0.445104	0.656362	0.978008	NA	NA	---	NA	NA	---	0	-0.306841	0.759043	---	-0.305105	0.760364	---	1	0.717511	0.473263	---	0.488619	0.625243	---	2	1.475	0.140349	0.535291	-1.97515	0.0509272	0.517537	-0.750342	0.45328	FALSE	0
ENSG00000159199	516	ATP5MC1	0.646444	0.518173	0.940952	0.779791	0.43574	0.93787	NA	NA	---	NA	NA	---	0	0.171969	0.863505	1.02194	0.342688	0.731921	1.03431	16	-0.575817	0.564897	---	-0.558318	0.57678	---	1	0.420345	0.674273	0.906552	-2.28738	0.0242181	0.375644	-0.513345	0.607859	FALSE	0
ENSG00000135390	517	ATP5MC2	-1.96354	0.0499209	0.480215	-2.25937	0.0241231	0.41351	-0.0880342	0.929871	---	-0.0894092	0.928779	---	1	-0.0934663	0.925556	1.0125	-0.144242	0.885345	1.02056	3	-2.78039	0.00555395	---	-2.82425	0.00485436	---	1	-1.14173	0.253684	0.669679	0.229302	0.819089	0.99479	2.2068	0.0276254	FALSE	0
ENSG00000154518	518	ATP5MC3	-1.16269	0.245292	0.815728	-1.18582	0.23604	0.846607	-0.7063	0.480202	0.954436	-0.696137	0.486541	0.974018	5	NA	NA	---	NA	NA	---	0	NA	NA	---	NA	NA	---	0	1.5015	0.133364	0.523494	--	--	--	1.16704	0.24356	FALSE	0
ENSG00000169020	521	ATP5ME	0.148662	0.881857	0.990932	0.201712	0.840192	0.9926	-0.339581	0.734259	0.987083	-0.201026	0.840728	0.989176	4	-0.149579	0.881133	1.01686	-0.0326453	0.973965	1.00902	4	0.137601	0.890589	---	0.220596	0.825462	---	1	1.44094	0.149738	0.547917	-0.206257	0.836997	0.994909	-0.326586	0.744071	FALSE	0
ENSG00000154723	522	ATP5PF	-0.140146	0.888579	0.991609	-0.185102	0.853195	0.993599	NA	NA	---	NA	NA	---	0	0.598561	0.549631	---	-0.310245	0.756454	---	2	-1.28843	0.197961	0.832942	-1.02748	0.304499	0.94428	11	-0.0145432	0.988398	0.996705	--	--	--	0.230629	0.817665	FALSE	0
ENSG00000114573	523	ATP6V1A	-1.60796	0.108229	0.644706	-1.64716	0.0999094	0.680662	NA	NA	---	NA	NA	---	0	-1.26026	0.207934	0.85573	-1.39141	0.164478	0.862705	6	-1.4555	0.145914	---	-1.43765	0.150916	---	2	-0.868157	0.385399	0.772974	-1.56836	0.119865	0.694057	1.84322	0.0656845	FALSE	0
ENSG00000116039	525	ATP6V1B1	-0.0103078	0.991778	1.0001	-0.270267	0.787023	0.993268	NA	NA	---	NA	NA	---	0	-0.233887	0.815131	---	-0.577562	0.563719	---	2	-0.270321	0.786981	---	-0.254888	0.798874	---	1	1.1796	0.23828	0.656638	--	--	--	-0.0831593	0.933747	FALSE	0
ENSG00000147416	526	ATP6V1B2	-0.49292	0.622201	0.957189	-0.359979	0.718955	0.987345	NA	NA	---	NA	NA	---	0	-0.68046	0.496405	1.00957	-0.531522	0.595202	1.03112	3	NA	NA	---	NA	NA	---	0	-0.686077	0.492734	0.83064	--	--	--	0.414695	0.678482	FALSE	0
ENSG00000185883	527	ATP6V0C	0.399373	0.689723	0.973311	0.163501	0.870164	0.993978	1.03757	0.299777	---	0.67034	0.50283	---	2	1.03757	0.299777	---	0.67034	0.50283	---	2	0.720135	0.471647	0.974416	0.658186	0.510604	1.00811	3	-0.886034	0.375692	0.766755	-0.0597045	0.952507	0.996767	-0.158613	0.874016	FALSE	0
ENSG00000155097	528	ATP6V1C1	0.918268	0.358749	0.884202	0.74914	0.453988	0.943051	-0.866916	0.386242	---	-1.16171	0.245691	---	2	0.390795	0.69605	1.02802	0.4375	0.661864	1.03306	12	1.93192	0.0537134	0.5107	1.74335	0.0816486	0.657242	4	-1.02205	0.306864	0.715129	-0.0144199	0.988523	0.999457	-0.985338	0.324771	FALSE	0
ENSG00000131100	529	ATP6V1E1	-0.230169	0.818018	0.988785	-0.241019	0.809601	0.99435	-0.456413	0.648214	---	-0.458523	0.646698	---	1	-1.28723	0.198378	0.847066	-1.19492	0.232465	0.916457	12	0.614215	0.539244	0.980837	0.552952	0.580448	1.01297	20	2.65006	0.00810282	0.129865	0.0415201	0.966962	0.997001	0.262848	0.792739	FALSE	0
ENSG00000117410	533	ATP6V0B	1.26456	0.206389	0.778629	1.34122	0.180221	0.800492	0.640508	0.522022	0.963839	0.727938	0.46686	0.975479	3	-0.392732	0.69462	---	-0.382281	0.702352	---	1	2.16351	0.0307907	---	2.18443	0.0292138	---	2	0.205428	0.837256	0.956326	--	--	--	-1.21614	0.224308	FALSE	0
ENSG00000213760	534	ATP6V1G2	1.22853	0.2196	0.788555	1.21029	0.226519	0.835953	NA	NA	---	NA	NA	---	0	-0.302209	0.762569	1.02917	-0.301872	0.762826	1.03197	4	0.558903	0.576381	0.987833	0.557702	0.577201	1.01255	13	-0.447414	0.654618	0.898911	0.954064	0.342285	0.921512	-0.541253	0.588491	FALSE	0
ENSG00000033627	535	ATP6V0A1	-0.165797	0.868358	0.990821	-0.0400796	0.968039	0.997042	-0.724129	0.469193	---	-0.713122	0.475974	---	1	-0.0628292	0.949918	1.00988	0.104872	0.916503	1.0153	4	1.97097	0.0490636	---	2.22793	0.0261566	---	1	0.367833	0.713031	0.920137	-1.46635	0.145601	0.748497	-0.0383233	0.96944	FALSE	0
ENSG00000071553	537	ATP6AP1	0.0273775	0.978165	0.99957	0.00601665	0.995201	1.00009	NA	NA	---	NA	NA	---	0	0.576133	0.564684	1.02144	0.596272	0.551159	1.0289	10	0.0151449	0.98792	---	-0.0236908	0.981105	---	2	--	--	--	-1.40071	0.164305	0.770288	-0.0789283	0.93711	FALSE	0
ENSG00000165240	538	ATP7A	1.68602	0.092173	0.603464	1.63146	0.103178	0.687594	0.00737493	0.994118	---	-0.12434	0.901077	---	1	-0.307313	0.758683	1.02881	-0.228055	0.81966	1.02995	3	-0.282906	0.77732	1.0083	-0.27578	0.782786	1.0122	5	--	--	--	0.493349	0.622816	0.982175	-1.47869	0.139637	FALSE	0
ENSG00000241837	539	ATP5PO	1.18406	0.236732	0.8067	0.925941	0.35475	0.915646	NA	NA	---	NA	NA	---	0	0.794758	0.426985	0.982897	0.595345	0.551778	1.02942	8	0.358892	0.719769	---	0.402825	0.687182	---	1	-1.77909	0.0753577	0.404535	-2.49394	0.0142244	0.284372	-0.927784	0.353813	FALSE	0
ENSG00000123191	540	ATP7B	2.12179	0.0341553	0.407698	1.98781	0.0471658	0.534249	NA	NA	---	NA	NA	---	0	2.26834	0.0235678	0.354882	2.29924	0.0217426	0.37883	3	NA	NA	---	NA	NA	---	0	0.874565	0.381902	0.771362	--	--	--	-1.08225	0.279482	FALSE	0
ENSG00000175054	545	ATR	0.0553373	0.955883	0.995638	-0.00443797	0.99646	1	-0.127776	0.898358	0.998229	-0.0901386	0.928199	0.992657	14	-0.0531061	0.95766	---	-0.073789	0.941196	---	2	0.0149514	0.988075	---	0.0363155	0.97104	---	1	-0.402854	0.687093	0.910892	-0.964851	0.336879	0.918679	0.232949	0.815863	TRUE	0
ENSG00000085224	546	ATRX	-2.40094	0.0165752	0.29164	-2.40234	0.0165127	0.340731	-2.62394	0.00885363	0.209167	-2.51364	0.0121403	0.262914	13	-2.31511	0.0208534	0.333912	-2.17139	0.0301888	0.447907	5	NA	NA	---	NA	NA	---	0	--	--	--	-1.79056	0.0763019	0.602693	1.84699	0.0651364	TRUE	0
ENSG00000130294	547	KIF1A	0.387989	0.698125	0.973446	0.333433	0.738893	0.989421	-1.11586	0.264808	0.860884	-1.21664	0.224092	0.859569	6	0.0144913	0.988442	1.00333	-0.0107685	0.991411	1.00344	5	0.975594	0.329554	0.926424	0.974825	0.329935	0.954688	21	2.7808	0.00546665	0.103493	-0.511972	0.609766	0.980871	-0.426691	0.669725	FALSE	0
ENSG00000148090	549	AUH	-1.47768	0.139879	0.69596	-2.6147	0.00909486	0.25331	-0.539884	0.589424	---	-0.514797	0.606834	---	1	-1.33219	0.18317	---	-2.3139	0.0209204	---	2	-1.37994	0.167982	---	-1.83692	0.066584	---	2	-0.624787	0.532173	0.849315	-1.18553	0.238538	0.850151	2.93656	0.00341873	FALSE	0
ENSG00000115307	550	AUP1	0.165931	0.868252	0.990822	0.0529997	0.957745	0.997801	0.507119	0.612208	---	0.556793	0.577821	---	2	-0.495513	0.620371	1.02289	-0.39748	0.691117	1.03349	11	0.372967	0.709269	---	0.398807	0.690139	---	1	-1.91352	0.0558058	0.355579	0.908937	0.365506	0.929424	-3.90794e-05	0.999969	FALSE	0
ENSG00000101200	551	AVP	0.355045	0.722648	0.978639	0.200902	0.840825	0.99272	NA	NA	---	NA	NA	---	0	0.70366	0.481845	---	0.567516	0.570519	---	2	0.529846	0.596363	0.993391	0.429734	0.667502	1.01218	3	1.07647	0.28183	0.694814	0.586207	0.559019	0.974734	-0.227789	0.819871	FALSE	0
ENSG00000166148	552	AVPR1A	2.14763	0.0320356	0.396098	2.14509	0.0322394	0.460673	NA	NA	---	NA	NA	---	0	1.41449	0.157598	---	1.41322	0.15797	---	1	NA	NA	---	NA	NA	---	0	2.58824	0.00970743	0.143176	2.15854	0.0332083	0.431986	-2.12934	0.0335457	FALSE	0
ENSG00000198049	553	AVPR1B	-0.357775	0.720604	0.977862	-0.353235	0.724003	0.987147	NA	NA	---	NA	NA	---	0	0.429609	0.667593	---	0.452846	0.65078	---	2	-0.521331	0.602277	0.99214	-0.515615	0.606263	1.01155	12	0.998438	0.318172	0.725209	-1.02101	0.309644	0.900738	0.343953	0.730976	FALSE	0
ENSG00000126895	554	AVPR2	0.843415	0.399243	0.89931	0.848315	0.396511	0.928397	NA	NA	---	NA	NA	---	0	-0.207451	0.835709	---	-0.263612	0.792146	---	2	0.114193	0.909113	---	0.114262	0.909058	---	1	--	--	--	-0.918052	0.360737	0.927089	-1.22681	0.220274	FALSE	0
ENSG00000167601	558	AXL	-0.849425	0.395893	0.898061	-0.857518	0.39141	0.925408	0.352174	0.724798	0.983266	0.329035	0.742213	0.992323	3	-1.90703	0.0568663	0.556727	-1.8982	0.0580209	0.603776	8	0.987205	0.323834	0.922047	0.993508	0.320756	0.951165	6	-0.569421	0.569126	0.86425	-0.027563	0.978064	0.998331	0.961492	0.33661	FALSE	0
ENSG00000160862	563	AZGP1	-0.260025	0.79491	0.985663	-0.270972	0.786481	0.993526	-0.0173563	0.986157	---	-0.0175458	0.986005	---	1	0.44533	0.656199	1.02828	0.44013	0.659959	1.03364	3	0.724897	0.468722	0.973244	0.720437	0.471462	0.997872	3	0.340854	0.733244	0.92722	0.131471	0.895659	0.998142	0.223309	0.823355	FALSE	0
ENSG00000172232	566	AZU1	0.253416	0.80001	0.986669	0.178543	0.858341	0.993444	1.61161	0.107432	---	1.58095	0.114275	---	2	-0.333013	0.73921	1.02721	-0.3588	0.719838	1.03378	12	0.567581	0.570475	0.986463	0.466976	0.640642	1.0085	9	-0.019537	0.984414	0.995741	1.66962	0.0980321	0.649733	-0.891277	0.373062	FALSE	0
ENSG00000273686	567	B2M	1.54553	0.122606	0.665262	1.45276	0.146674	0.760219	NA	NA	---	NA	NA	---	0	NA	NA	---	NA	NA	---	0	NA	NA	---	NA	NA	---	0	-1.15005	0.250241	0.666734	1.34899	0.180299	0.794906	-1.52764	0.127016	TRUE	0
ENSG00000276559	570	BAAT	0.261352	0.793887	0.986166	0.278244	0.780895	0.992255	NA	NA	---	NA	NA	---	0	NA	NA	---	NA	NA	---	0	NA	NA	---	NA	NA	---	0	-1.48669	0.137234	0.531169	-0.326255	0.744894	0.992398	-0.265792	0.790472	FALSE	0
ENSG00000156273	571	BACH1	0.474018	0.635614	0.960924	0.141724	0.887333	0.995105	0.822648	0.410948	0.928653	0.87216	0.383377	0.951122	5	-0.0426191	0.966016	---	-0.253094	0.800259	---	2	0.796893	0.425744	0.96644	0.64557	0.518739	1.0073	4	--	--	--	-0.448215	0.65494	0.983906	-0.132057	0.894974	FALSE	0
ENSG00000002330	572	BAD	0.119993	0.904518	0.992982	0.229768	0.81833	0.993416	NA	NA	---	NA	NA	---	0	-0.496005	0.620024	1.02343	-0.371129	0.710638	1.03511	24	1.07717	0.281722	0.902304	1.48079	0.139047	0.791568	4	-0.172535	0.863032	0.962731	0.873303	0.384529	0.937493	-0.761422	0.44664	FALSE	0
ENSG00000107262	573	BAG1	-1.47814	0.139754	0.69664	-1.24631	0.213008	0.825665	NA	NA	---	NA	NA	---	0	NA	NA	---	NA	NA	---	0	NA	NA	---	NA	NA	---	0	-0.976468	0.328935	0.730793	-1.7521	0.0827319	0.613775	1.17696	0.239581	FALSE	0
ENSG00000181790	575	ADGRB1	-0.101019	0.91956	0.993457	-0.140374	0.888399	0.994923	-0.285309	0.77548	0.988184	-0.208508	0.834885	0.988735	7	0.360296	0.718718	1.02844	0.204229	0.838225	1.02689	5	-0.392067	0.695111	---	-0.231769	0.816775	---	1	1.65787	0.0974799	0.456741	0.221743	0.824953	0.993863	0.120252	0.904315	FALSE	0
ENSG00000121753	576	ADGRB2	-1.12466	0.261062	0.828823	-1.14091	0.254242	0.86589	NA	NA	---	NA	NA	---	0	0.275157	0.783265	---	0.278185	0.780941	---	1	-1.3667	0.172093	0.801746	-1.35641	0.175342	0.841493	3	2.49835	0.0125464	0.164549	0.121605	0.903449	0.998103	0.940699	0.347157	FALSE	0
ENSG00000135298	577	ADGRB3	1.60207	0.109526	0.646849	1.77574	0.0761475	0.618777	1.1493	0.250768	0.853966	1.02749	0.304495	0.939236	13	1.85456	0.0640177	---	1.86922	0.0619491	---	2	-2.1421	0.0324799	---	-1.8017	0.0719602	---	2	0.823106	0.410533	0.7895	-0.102514	0.918548	0.997316	-1.87445	0.0612509	FALSE	0
ENSG00000030110	578	BAK1	0.54222	0.587814	0.951916	0.335241	0.737529	0.988732	NA	NA	---	NA	NA	---	0	1.75956	0.0788563	---	1.51116	0.131134	---	1	-0.361808	0.717589	1.00675	-0.111132	0.911539	1.00252	4	1.50749	0.131822	0.521707	0.264316	0.792065	0.993671	-0.51402	0.607387	FALSE	0
ENSG00000109705	579	NKX3-2	1.35823	0.174765	0.748426	1.36778	0.171757	0.795511	NA	NA	---	NA	NA	---	0	-0.476485	0.633856	---	-0.429128	0.667943	---	2	-0.399013	0.689988	---	-0.321085	0.748228	---	2	--	--	--	0.747009	0.45676	0.952122	-0.875069	0.381812	FALSE	0
ENSG00000138376	580	BARD1	-1.57324	0.11605	0.654667	-1.51704	0.129644	0.73491	-1.05811	0.290316	0.886294	-1.01598	0.30994	0.938623	4	-2.27519	0.0231523	0.353306	-2.15784	0.0312305	0.453016	7	0.751933	0.452307	---	0.769752	0.441669	---	1	0.400359	0.688929	0.911353	-0.349707	0.727273	0.990382	1.7566	0.0793877	TRUE	0
ENSG00000087088	581	BAX	2.58893	0.00979818	0.218646	2.49634	0.012744	0.299444	NA	NA	---	NA	NA	---	0	1.70628	0.0883348	0.656376	1.87191	0.0615754	0.611385	8	3.21442	0.00135826	0.0548133	3.30856	0.000978752	0.0555442	10	-0.0265381	0.97883	0.994398	-0.158903	0.874056	0.997879	-2.27343	0.023278	TRUE	0
ENSG00000174483	582	BBS1	0.795874	0.426336	0.914355	0.640094	0.522291	0.954102	NA	NA	---	NA	NA	---	0	2.26142	0.0239946	---	2.02528	0.0431629	---	2	1.43542	0.151549	0.769613	1.44628	0.148481	0.802507	9	-1.46887	0.142006	0.536997	-2.24515	0.0268955	0.395633	-0.679314	0.497145	FALSE	0
ENSG00000125124	583	BBS2	-0.423606	0.671964	0.96902	-0.284103	0.776403	0.99155	0.618283	0.53656	---	0.640655	0.521926	---	1	-0.166382	0.867898	1.02155	-0.0365724	0.970835	1.01096	9	-0.587334	0.557141	0.985361	-0.561191	0.574821	1.01308	10	0.107517	0.914388	0.977292	--	--	--	0.276852	0.781969	FALSE	0
ENSG00000140463	585	BBS4	2.95004	0.00326786	0.114887	2.66774	0.00778727	0.232532	NA	NA	---	NA	NA	---	0	NA	NA	---	NA	NA	---	0	2.52361	0.0118039	---	2.55432	0.0108198	---	1	-0.587209	0.557121	0.859843	-0.13327	0.89424	0.998057	-2.50019	0.0126217	FALSE	0
ENSG00000060982	586	BCAT1	1.60383	0.109136	0.645568	1.39272	0.164082	0.78173	2.6884	0.00732543	---	2.4713	0.0136651	---	2	0.841799	0.400146	---	0.605441	0.545054	---	2	-1.11776	0.263996	0.887807	-1.26754	0.205324	0.875687	5	0.354974	0.722641	0.923679	-0.182924	0.855217	0.996607	-1.6548	0.0983767	FALSE	0
ENSG00000105552	587	BCAT2	0.286698	0.774416	0.982548	0.108826	0.913367	0.995366	NA	NA	---	NA	NA	---	0	0.944628	0.345127	0.946888	0.909429	0.363391	0.982767	20	-1.14833	0.251167	---	-1.46991	0.14197	---	1	0.459588	0.645855	0.896303	-0.339313	0.735065	0.992062	0.240339	0.810132	FALSE	0
ENSG00000114200	590	BCHE	-0.393443	0.694095	0.97307	-0.365729	0.714662	0.987269	-0.323045	0.746744	---	-0.551538	0.581415	---	1	0.0909944	0.927519	1.01282	0.196961	0.843907	1.02611	6	0.191295	0.848342	---	0.196802	0.844032	---	1	-0.896429	0.370117	0.763717	-1.37362	0.172543	0.783547	0.384185	0.700949	FALSE	0
ENSG00000248098	593	BCKDHA	0.530253	0.59608	0.953289	0.501755	0.615975	0.96979	NA	NA	---	NA	NA	---	0	0.553393	0.580146	1.02059	0.629479	0.529211	1.02912	5	-0.202674	0.83944	1.00423	-0.0158991	0.987319	0.999984	21	-2.45306	0.0142383	0.177809	0.0118489	0.990569	0.999693	-0.129436	0.897047	FALSE	0
ENSG00000083123	594	BCKDHB	-0.0307089	0.975509	0.998718	0.0192847	0.984619	0.998933	-0.777728	0.436954	0.938943	-0.723551	0.469548	0.974728	4	-0.0290636	0.976821	---	-0.0572817	0.954335	---	2	-1.08436	0.278523	---	-0.785285	0.432514	---	2	1.21169	0.225757	0.641848	-0.694551	0.4889	0.958456	0.146552	0.883524	FALSE	0
ENSG00000110092	595	CCND1	2.50258	0.0125229	0.250903	2.23548	0.0256549	0.42605	0.534258	0.593308	---	0.588597	0.556294	---	2	2.67856	0.00754226	0.184897	2.21794	0.0268328	0.421493	4	1.76439	0.0780389	0.61297	1.51138	0.131078	0.780449	11	0.718204	0.472705	0.821761	-0.625093	0.533293	0.968814	-2.1999	0.0281134	TRUE	1
ENSG00000171791	596	BCL2	0.193357	0.846727	0.990214	0.17624	0.860149	0.993131	-0.165712	0.868425	---	-0.43126	0.666393	---	1	-0.127993	0.898186	---	-0.0971431	0.922637	---	2	0.698287	0.485196	0.97447	0.79764	0.425311	0.990973	15	6.30344	3.48e-10	8.35106e-08	-1.04605	0.297988	0.89454	-0.110915	0.911713	TRUE	0
ENSG00000140379	597	BCL2A1	-0.531909	0.594933	0.953008	-0.53257	0.594476	0.967496	NA	NA	---	NA	NA	---	0	0.414938	0.678296	---	0.415209	0.678098	---	1	NA	NA	---	NA	NA	---	0	1.66936	0.0951813	0.451571	1.68856	0.0943289	0.643659	0.840746	0.400754	FALSE	0
ENSG00000171552	598	BCL2L1	-0.665586	0.505863	0.937792	-0.619482	0.535772	0.956412	-0.741267	0.458744	0.945691	-0.608026	0.543339	0.979707	3	0.159938	0.872969	---	0.0502913	0.959903	---	2	-0.399023	0.68998	1.00659	-0.395978	0.692224	1.01607	7	0.186935	0.851728	0.960195	1.64919	0.102156	0.655954	0.482146	0.629841	FALSE	0
ENSG00000129473	599	BCL2L2	-0.583773	0.559534	0.946852	-0.871543	0.383713	0.924454	NA	NA	---	NA	NA	---	0	0.515437	0.606387	---	0.546794	0.584669	---	1	-1.30536	0.192137	---	-1.31288	0.189592	---	2	0.688978	0.490907	0.829687	-0.479761	0.632415	0.983072	0.775524	0.43827	FALSE	0
ENSG00000069399	602	BCL3	-0.875536	0.381539	0.892669	-0.941529	0.346712	0.914148	NA	NA	---	NA	NA	---	0	0.315115	0.752755	1.02705	0.410919	0.681239	1.03333	3	-1.18067	0.238076	0.870611	-1.11453	0.26538	0.916913	31	-0.221022	0.825095	0.952668	-0.211979	0.832543	0.994802	0.736597	0.461594	TRUE	0
ENSG00000113916	604	BCL6	0.00568263	0.995467	1.00003	0.0842594	0.932871	0.996856	NA	NA	---	NA	NA	---	0	NA	NA	---	NA	NA	---	0	1.76668	0.0776539	---	1.76184	0.0784704	---	1	1.6267	0.103938	0.469414	-0.941518	0.348642	0.922928	-0.30087	0.763596	TRUE	-1
ENSG00000110987	605	BCL7A	1.90055	0.0577119	0.509643	1.66767	0.0957634	0.672836	0.421246	0.673686	---	0.0984456	0.921603	---	1	1.4849	0.137956	0.770708	1.2421	0.214555	0.912284	20	0.517485	0.604957	0.992773	0.596767	0.550828	1.01389	9	-0.591362	0.554336	0.858979	-0.795648	0.428067	0.947913	-0.980004	0.327395	TRUE	0
ENSG00000116128	607	BCL9	0.92564	0.354906	0.881963	-0.0570944	0.954484	0.997023	0.507501	0.61194	---	-1.16627	0.243847	---	2	0.565791	0.571691	1.02012	0.716881	0.473652	1.02082	6	2.17062	0.0302469	0.399188	1.13743	0.255691	0.905138	8	2.46233	0.0138766	0.176015	-0.262273	0.793635	0.99309	0.664607	0.506503	TRUE	0
ENSG00000048462	608	TNFRSF17	-0.801888	0.422851	0.912552	-0.798213	0.424979	0.935234	NA	NA	---	NA	NA	---	0	-0.411848	0.680558	---	-0.412256	0.68026	---	1	-1.09125	0.275482	0.897517	-1.08745	0.277157	0.924874	7	0.107445	0.914446	0.977236	-0.439202	0.661435	0.983721	0.835051	0.403951	TRUE	0
ENSG00000099822	610	HCN2	-0.210617	0.833239	0.98846	-0.214123	0.830505	0.992292	0.597705	0.550202	---	0.598944	0.549376	---	1	-0.481868	0.630029	1.0258	-0.485723	0.627294	1.03562	13	-0.227961	0.819733	1.00883	-0.236951	0.812754	1.01357	6	0.324949	0.745249	0.930736	0.272832	0.785529	0.994154	-0.385801	0.699751	FALSE	0
ENSG00000128617	611	OPN1SW	-0.486433	0.62679	0.95918	-0.868434	0.385411	0.9246	NA	NA	---	NA	NA	---	0	NA	NA	---	NA	NA	---	0	-0.894117	0.371522	0.945995	-1.10577	0.269149	0.920134	5	1.67596	0.0938809	0.448638	0.0933044	0.925843	0.998261	0.894734	0.371212	FALSE	0
ENSG00000186716	613	BCR	-0.0227423	0.981861	1.00033	-0.184491	0.853674	0.993597	0.154733	0.87707	0.992883	0.123008	0.902131	0.994713	7	-1.97454	0.0486561	0.522464	-1.66603	0.0960895	0.735634	6	1.34571	0.178768	0.809181	1.04931	0.294346	0.938106	32	-1.78542	0.0743243	0.402639	-0.268457	0.788884	0.994131	0.203533	0.838773	TRUE	0
ENSG00000074582	617	BCS1L	1.31596	0.188557	0.762949	0.760114	0.447405	0.939113	2.6324	0.00863796	---	2.76328	0.00585085	---	1	1.8979	0.0580608	0.559981	2.06212	0.039512	0.508291	3	3.17923	0.00153218	---	3.38421	0.000747819	---	2	0.302773	0.76209	0.934226	1.09303	0.276932	0.880015	-0.884346	0.376788	FALSE	0
ENSG00000236824	618	BCYRN1	0.853583	0.393586	0.897526	0.854119	0.393289	0.926442	NA	NA	---	NA	NA	---	0	1.49185	0.136125	0.767547	1.4982	0.134466	0.807776	4	-0.140162	0.888567	0.999156	-0.147131	0.883065	1.00567	8	--	--	--	0.000360554	0.999713	1.00012	-0.944786	0.345068	FALSE	0
ENSG00000275544	622	BDH1	0.412409	0.680148	0.970531	0.315104	0.752763	0.990134	NA	NA	---	NA	NA	---	0	NA	NA	---	NA	NA	---	0	NA	NA	---	NA	NA	---	0	0.145642	0.884217	0.968896	0.260658	0.794877	0.993189	0.0399036	0.96818	FALSE	0
ENSG00000100739	623	BDKRB1	-0.588182	0.556573	0.947261	-0.800423	0.423698	0.935399	NA	NA	---	NA	NA	---	0	NA	NA	---	NA	NA	---	0	0.0680689	0.945747	---	-0.152522	0.878813	---	1	0.547428	0.584138	0.872277	0.206672	0.836674	0.994802	0.799883	0.424028	FALSE	0
ENSG00000168398	624	BDKRB2	0.0944252	0.924794	0.993811	-0.0667822	0.946771	0.996565	NA	NA	---	NA	NA	---	0	0.0567464	0.954761	---	-0.171742	0.863683	---	2	NA	NA	---	NA	NA	---	0	1.47344	0.140768	0.536085	0.0849068	0.9325	0.997324	-0.0342795	0.972663	FALSE	0
ENSG00000176697	627	BDNF	1.18596	0.235982	0.805762	1.18548	0.236171	0.846588	NA	NA	---	NA	NA	---	0	-0.460328	0.645403	---	-0.460067	0.645591	---	1	0.952902	0.340921	0.934086	0.952319	0.341217	0.960697	4	0.0376371	0.96998	0.991761	0.353582	0.724375	0.990381	-1.67393	0.094554	FALSE	0
ENSG00000241534	629	CFB	-0.162358	0.871064	0.991178	-0.301469	0.763133	0.991456	NA	NA	---	NA	NA	---	0	NA	NA	---	NA	NA	---	0	NA	NA	---	NA	NA	---	0	2.01693	0.0438184	0.316956	-0.971928	0.333363	0.916106	0.31932	0.749572	FALSE	0
ENSG00000125864	631	BFSP1	-0.117222	0.906713	0.99311	-0.0919888	0.926729	0.996236	0.626221	0.531344	0.968579	0.640631	0.521942	0.978024	4	0.279487	0.779942	1.02746	0.303771	0.76138	1.03277	6	-1.62481	0.104587	0.683695	-1.57044	0.1167	0.753116	4	-0.558655	0.576452	0.868836	0.706576	0.481425	0.95586	0.683035	0.494793	FALSE	0
ENSG00000242252	632	BGLAP	-0.378613	0.705074	0.974024	-0.590975	0.5547	0.961821	NA	NA	---	NA	NA	---	0	-0.636986	0.524312	1.01546	-0.697559	0.485651	1.02009	3	-0.23609	0.813422	1.00886	-0.409159	0.68253	1.0143	6	-1.20998	0.226409	0.643085	0.763942	0.446648	0.947333	0.731236	0.46486	FALSE	0
ENSG00000182492	633	BGN	0.956374	0.339166	0.875059	0.957166	0.338766	0.911382	1.80995	0.0706699	0.558641	1.79894	0.0723961	0.593734	5	0.613958	0.539414	---	0.64067	0.521917	---	2	-2.19043	0.0287746	---	-2.17111	0.0302094	---	2	--	--	--	-0.113639	0.909745	0.996238	-1.50047	0.133906	FALSE	0
ENSG00000079385	634	CEACAM1	-0.810872	0.417675	0.909493	-0.819978	0.412468	0.933728	NA	NA	---	NA	NA	---	0	0.427822	0.668893	1.02798	0.410799	0.681327	1.03312	5	-0.000446371	0.999644	---	-0.000446205	0.999644	---	1	0.713932	0.475342	0.82232	3.43832	0.000845908	0.0416689	0.838235	0.402162	FALSE	0
ENSG00000145692	635	BHMT	1.10822	0.268093	0.835208	1.11171	0.266589	0.874997	-0.676502	0.498913	---	-0.678285	0.497783	---	2	0.385101	0.700262	---	0.380598	0.7036	---	1	-0.186479	0.852115	1.00353	-0.180819	0.856555	1.00915	10	0.892024	0.372474	0.765288	0.44745	0.655489	0.983436	-1.16604	0.243963	FALSE	0
ENSG00000151746	636	BICD1	2.00577	0.0452088	0.460818	1.80079	0.0721043	0.613479	2.10079	0.0359645	0.441122	2.02955	0.042726	0.480148	7	-0.564996	0.572231	---	-0.270772	0.786635	---	2	1.48018	0.13921	---	0.487511	0.626027	---	2	0.962378	0.335961	0.735816	4.0654	9.39352e-05	0.00746807	-2.08708	0.0372125	FALSE	0
ENSG00000015475	637	BID	0.690924	0.489809	0.933287	0.414674	0.67849	0.98185	0.866216	0.386625	---	0.792262	0.428438	---	1	-0.0535365	0.957317	---	-0.088258	0.929693	---	1	-0.590025	0.555337	0.984471	-0.69221	0.489002	1.00229	12	0.320395	0.748698	0.931506	1.48329	0.14105	0.739336	-0.0464838	0.962937	FALSE	0
ENSG00000100290	638	BIK	-0.638661	0.523222	0.943136	-0.867298	0.386033	0.924188	NA	NA	---	NA	NA	---	0	-0.534067	0.59344	1.02319	-0.631009	0.528211	1.02915	11	-0.125554	0.900116	0.998784	-0.1011	0.919496	1.00192	12	-0.155341	0.876566	0.967016	-0.793826	0.429122	0.947304	0.458257	0.646898	FALSE	0
ENSG00000057657	639	PRDM1	-0.682457	0.495143	0.934657	-0.726467	0.46776	0.94603	NA	NA	---	NA	NA	---	0	NA	NA	---	NA	NA	---	0	NA	NA	---	NA	NA	---	0	0.138104	0.89017	0.969675	-0.883505	0.379021	0.935673	0.276703	0.782083	TRUE	0
ENSG00000136573	640	BLK	0.282199	0.777863	0.983371	0.162794	0.870721	0.993944	-0.405522	0.6852	---	-0.474986	0.634924	---	2	-0.149541	0.881164	---	-0.143539	0.8859	---	1	-0.0182767	0.985423	---	-0.107569	0.914364	---	1	-1.25638	0.209107	0.626086	--	--	--	-0.352581	0.7245	FALSE	0
ENSG00000197299	641	BLM	1.40428	0.160615	0.728162	1.39872	0.162275	0.780303	0.726585	0.467688	0.953258	0.722662	0.470094	0.974402	23	1.49379	0.135617	0.76706	1.53326	0.125598	0.792725	15	NA	NA	---	NA	NA	---	0	2.03049	0.0424214	0.3131	0.757537	0.450458	0.949523	-1.33925	0.180889	TRUE	0
ENSG00000108578	642	BLMH	-1.17152	0.241732	0.811566	-0.838689	0.401889	0.930814	-2.58553	0.00989452	---	-1.8763	0.0609705	---	1	-1.31876	0.187619	0.830364	-1.25964	0.20816	0.905845	3	0.468423	0.639607	1.00011	0.434953	0.663711	1.01201	5	-1.83641	0.0664258	0.385487	-0.134941	0.892922	0.998346	0.875693	0.381473	FALSE	0
ENSG00000160683	643	CXCR5	-0.341273	0.732985	0.979469	-0.405913	0.684913	0.982749	0.0590826	0.952901	---	0.181331	0.856153	---	2	-0.0815114	0.935055	---	-0.204802	0.837778	---	2	-0.708929	0.47857	0.975184	-0.712085	0.476615	0.999923	3	-0.80609	0.420274	0.795654	-1.02354	0.308449	0.900328	0.507403	0.612019	FALSE	0
ENSG00000106605	644	BLVRA	2.6038	0.00938652	0.213813	1.95845	0.0505166	0.546935	3.51485	0.000464154	---	2.83904	0.00463705	---	1	1.10014	0.271596	0.898895	0.783674	0.433458	1.01189	7	2.09054	0.0368768	---	1.78084	0.075309	---	1	-0.878727	0.379641	0.770035	0.914642	0.362516	0.929147	-1.82588	0.0682602	FALSE	0
ENSG00000090013	645	BLVRB	-0.228288	0.819479	0.988052	-0.313731	0.753806	0.989968	NA	NA	---	NA	NA	---	0	0.486169	0.626978	1.02487	0.428726	0.668235	1.03255	29	0.65425	0.513134	0.976375	0.632204	0.52743	1.00484	6	-0.467654	0.640076	0.895491	-0.0810399	0.935567	0.997172	-0.230973	0.817397	FALSE	0
ENSG00000169594	646	BNC1	-0.625081	0.532092	0.943337	-0.624952	0.532177	0.955672	NA	NA	---	NA	NA	---	0	-0.36417	0.715825	---	-0.362348	0.717186	---	1	-1.49414	0.135524	0.742641	-1.49052	0.136473	0.786778	3	0.265364	0.790752	0.942428	-0.325429	0.745517	0.9923	0.484763	0.627984	FALSE	0
ENSG00000168283	648	BMI1	-1.75404	0.0797969	0.570551	-1.79736	0.072647	0.615007	NA	NA	---	NA	NA	---	0	-1.22147	0.222261	0.866465	-1.39961	0.162009	0.857166	3	NA	NA	---	NA	NA	---	0	0.835211	0.403686	0.785864	-2.32117	0.0222473	0.360791	1.69397	0.0906799	FALSE	0
ENSG00000168487	649	BMP1	0.944265	0.345313	0.878871	0.711541	0.476952	0.946236	-0.192505	0.847394	---	-0.229005	0.818922	---	1	-0.192505	0.847394	---	-0.229005	0.818922	---	1	4.47514	8.71666e-06	---	3.90279	0.000102914	---	1	0.518134	0.604414	0.881359	1.07065	0.286831	0.885622	-1.17617	0.239896	FALSE	0
ENSG00000125845	650	BMP2	0.774009	0.439149	0.916311	0.599328	0.54912	0.958748	-0.0646938	0.948434	---	-0.0603507	0.951891	---	1	0.922228	0.356681	---	0.692496	0.488823	---	1	0.174036	0.86188	1.00216	0.0720235	0.942601	1.00232	4	0.917127	0.359172	0.754279	2.40857	0.0177918	0.322155	-0.973506	0.330611	FALSE	0
ENSG00000152785	651	BMP3	-1.19694	0.231675	0.801041	-1.10828	0.268067	0.87645	NA	NA	---	NA	NA	---	0	-0.147025	0.883149	---	-0.155246	0.876666	---	1	NA	NA	---	NA	NA	---	0	-0.0329778	0.973695	0.992645	0.404528	0.686664	0.985652	1.35742	0.175049	FALSE	0
ENSG00000125378	652	BMP4	-0.19003	0.849332	0.990091	-0.266858	0.789646	0.99375	NA	NA	---	NA	NA	---	0	NA	NA	---	NA	NA	---	0	1.26951	0.204619	0.83842	1.27034	0.204325	0.875543	5	-1.71784	0.0859604	0.431698	1.14651	0.254239	0.861561	0.455173	0.649115	FALSE	0
ENSG00000112175	653	BMP5	1.49866	0.134348	0.68772	1.48211	0.138696	0.751694	0.226956	0.820515	0.988899	0.206663	0.836324	0.989595	3	2.13872	0.0327535	---	2.10517	0.0355809	---	1	-0.133054	0.894183	---	-0.130923	0.895868	---	1	-0.785575	0.432197	0.802065	0.395983	0.692937	0.986045	-0.496829	0.619453	TRUE	0
ENSG00000153162	654	BMP6	1.41389	0.157774	0.723732	1.38385	0.166782	0.785949	1.13349	0.257342	0.852612	1.08246	0.279365	0.918988	3	0.372098	0.709916	1.03076	0.32022	0.748883	1.03011	4	0.452958	0.650699	1.00329	0.44757	0.654582	1.01151	13	-0.302277	0.762468	0.934367	-0.360376	0.719304	0.9901	-1.12496	0.260959	FALSE	0
ENSG00000101144	655	BMP7	-1.96324	0.0499566	0.48031	-1.9705	0.0491177	0.541865	-1.28332	0.199745	---	-1.16287	0.245223	---	1	-1.86024	0.0632104	0.581881	-1.84085	0.0660061	0.632588	3	0.697994	0.485379	0.974622	0.539566	0.589643	1.01075	3	0.116881	0.906965	0.974637	--	--	--	1.7466	0.0811101	FALSE	0
ENSG00000116985	656	BMP8B	1.03943	0.298911	0.855154	1.03244	0.302171	0.893991	1.58436	0.113498	0.671301	1.58122	0.114213	0.726145	6	0.0405503	0.967664	1.00639	0.0412596	0.967099	1.01147	5	-1.4193	0.156192	---	-1.41798	0.156579	---	2	1.15491	0.248246	0.66511	0.232565	0.816561	0.994476	-1.21619	0.224287	FALSE	0
ENSG00000107779	657	BMPR1A	0.156267	0.875861	0.990166	0.115689	0.907928	0.994265	0.854834	0.392893	---	0.901143	0.367777	---	2	1.23564	0.216948	---	1.15197	0.249669	---	1	-3.0361	0.00247252	0.086017	-2.87551	0.00413852	0.14234	5	-0.877748	0.380172	0.770322	-1.36195	0.176184	0.791671	-0.113988	0.909277	TRUE	0
ENSG00000138696	658	BMPR1B	0.114696	0.908714	0.993433	0.122043	0.902895	0.994305	-0.264122	0.791753	0.989215	-0.256626	0.797532	0.992559	3	-0.165871	0.868299	1.02097	-0.15957	0.873259	1.02204	3	0.707778	0.479284	---	0.712241	0.476519	---	2	-1.78972	0.0736311	0.40084	1.41899	0.158921	0.765191	-0.0570416	0.954527	FALSE	0
ENSG00000204217	659	BMPR2	0.00777975	0.993795	0.999966	0.0586631	0.953235	0.997116	0.468834	0.639313	0.989674	0.599832	0.548784	0.980595	7	0.161966	0.871373	1.01944	0.209571	0.834054	1.02565	7	-0.326238	0.744328	1.00603	-0.261345	0.793892	1.01173	15	-0.2799	0.779579	0.939388	-0.760149	0.448902	0.948934	-0.100917	0.919643	FALSE	0
ENSG00000102010	660	BMX	0.144418	0.885206	0.991288	0.190561	0.848917	0.993585	-1.19924	0.230781	---	-1.19743	0.231484	---	1	-0.790481	0.429476	---	-0.785814	0.432204	---	2	-0.15585	0.876189	---	-0.0260883	0.979193	---	1	--	--	--	--	--	--	0.642701	0.520611	FALSE	0
ENSG00000168495	661	POLR3D	2.45957	0.0141161	0.26812	1.81148	0.0704325	0.61012	NA	NA	---	NA	NA	---	0	3.96354	8.02922e-05	---	2.96813	0.00308356	---	2	NA	NA	---	NA	NA	---	0	1.55253	0.120673	0.501734	1.94549	0.0544422	0.532064	-1.62091	0.105451	FALSE	0
ENSG00000113734	662	BNIP1	0.0794686	0.936679	0.993802	-0.113355	0.909777	0.994887	NA	NA	---	NA	NA	---	0	-0.300351	0.763986	1.02925	-0.186305	0.852252	1.0257	7	-0.322978	0.746795	---	-0.33406	0.73842	---	2	1.00225	0.316326	0.723695	0.856521	0.393698	0.939871	0.0430279	0.965691	FALSE	0
ENSG00000140299	663	BNIP2	0.192393	0.847482	0.990226	0.30787	0.758259	0.990928	NA	NA	---	NA	NA	---	0	1.37387	0.169859	---	1.43497	0.151679	---	1	-0.748622	0.4543	0.964246	-0.466161	0.641225	1.00819	9	-2.00393	0.0451941	0.322183	-1.24613	0.215544	0.830919	-0.0993139	0.920915	FALSE	0
ENSG00000176171	664	BNIP3	1.93938	0.052798	0.493125	1.73879	0.0824483	0.637981	-0.50552	0.61333	---	-0.586475	0.557718	---	1	-1.6974	0.0900017	0.65854	-1.92894	0.0540837	0.586283	3	0.796843	0.425773	---	0.81268	0.416638	---	2	-1.70074	0.089126	0.437694	--	--	--	-1.45174	0.146984	FALSE	0
ENSG00000104765	665	BNIP3L	-2.58628	0.00987323	0.219532	-2.3189	0.0206461	0.381268	-1.80026	0.0721879	0.556878	-1.56329	0.11837	0.728081	3	0.136121	0.891759	1.01611	0.178543	0.858341	1.02489	3	-0.764483	0.444799	0.964369	-0.76842	0.442459	0.991493	6	-0.576079	0.564618	0.862939	--	--	--	2.23831	0.025489	FALSE	0
ENSG00000176720	666	BOK	1.50271	0.133299	0.686882	1.45875	0.145017	0.75859	NA	NA	---	NA	NA	---	0	0.699282	0.484574	1.00346	0.625223	0.531999	1.02882	10	0.49912	0.617829	0.99749	0.548948	0.583191	1.01192	7	-1.98246	0.0475464	0.330461	-1.38817	0.168081	0.77586	-1.16441	0.244624	FALSE	0
ENSG00000151914	667	DST	0.862965	0.388409	0.895032	0.741666	0.458502	0.944322	2.69642	0.00715289	0.188239	2.47286	0.0136058	0.277317	13	NA	NA	---	NA	NA	---	0	-0.277091	0.78178	---	-0.262832	0.792747	---	2	-2.02934	0.042539	0.313577	-0.296653	0.767329	0.993106	-2.12565	0.0338535	FALSE	0
ENSG00000183770	668	FOXL2	-0.570673	0.568378	0.948552	-0.581337	0.561174	0.960885	NA	NA	---	NA	NA	---	0	-0.130537	0.896174	1.01718	-0.422203	0.672988	1.03462	6	0.409742	0.682103	1.00937	0.594935	0.552051	1.01163	5	2.42478	0.0153943	0.184337	-0.987027	0.325942	0.910498	0.657018	0.511368	TRUE	0
ENSG00000172331	669	BPGM	1.48849	0.137006	0.692198	1.01926	0.308379	0.898097	0.424173	0.671551	---	0.803666	0.421824	---	1	-0.0536369	0.957238	---	0.073547	0.941389	---	1	1.26907	0.204778	0.838692	1.45449	0.146193	0.801591	3	-0.675674	0.499315	0.835234	-0.268096	0.789162	0.994188	-1.03374	0.301586	FALSE	0
ENSG00000137274	670	BPHL	-1.38594	0.166143	0.735507	-1.45753	0.145354	0.758651	0.347507	0.7283	---	0.357092	0.721115	---	2	-0.19701	0.843869	---	-0.180903	0.856489	---	1	-1.50886	0.13172	0.736464	-1.55381	0.120618	0.765344	18	0.965949	0.334171	0.734796	-1.25821	0.21116	0.827833	0.937025	0.349042	FALSE	0
ENSG00000101425	671	BPI	-0.935181	0.349971	0.879079	-0.968302	0.33318	0.909484	NA	NA	---	NA	NA	---	0	-0.263958	0.791879	1.0277	-0.231379	0.817079	1.03084	4	-0.0153629	0.987746	1.00221	0.0981727	0.921819	1.00193	9	-0.0855365	0.931842	0.983107	-0.326531	0.744685	0.992352	1.00919	0.313202	FALSE	0
ENSG00000012048	672	BRCA1	-0.0127613	0.989821	1.00018	-0.333856	0.738574	0.98942	-0.066871	0.946701	1.00035	-0.186272	0.852278	0.98988	8	-0.206744	0.836261	1.0238	-0.509913	0.61025	1.03222	4	1.64696	0.0999491	0.673248	1.47096	0.141687	0.796111	8	1.31085	0.190039	0.600057	0.253335	0.800514	0.99449	0.387891	0.698205	TRUE	0
ENSG00000157764	673	BRAF	1.31231	0.189782	0.763266	-0.898966	0.368935	0.920387	1.80116	0.0720448	0.558885	-0.357033	0.721159	0.988978	144	-0.171202	0.864107	1.02212	-0.477701	0.632991	1.03693	7	0.781799	0.434559	0.96545	0.478189	0.632643	1.00867	9	1.2938	0.195865	0.608602	-0.944229	0.347262	0.923278	1.04118	0.29812	TRUE	1
ENSG00000139618	675	BRCA2	0.154667	0.877122	0.99015	0.253495	0.799949	0.993896	-0.197339	0.843611	0.992287	-0.183368	0.854555	0.990036	7	-1.16264	0.245316	---	-0.81471	0.415476	---	2	2.13836	0.0327827	---	2.13682	0.0329086	---	2	1.03351	0.301473	0.710398	-0.115523	0.908255	0.996394	-0.376739	0.706473	TRUE	0
ENSG00000137948	676	BRDT	-0.0761821	0.939293	0.993858	-0.0882659	0.929687	0.996655	-0.0542214	0.956772	---	-0.075396	0.939918	---	2	-0.126828	0.899108	---	-0.123555	0.901698	---	1	NA	NA	---	NA	NA	---	0	2.37613	0.0175766	0.197547	-0.418957	0.67612	0.983819	0.175636	0.860626	FALSE	0
ENSG00000185650	677	ZFP36L1	-0.211906	0.832233	0.988084	-0.240713	0.809838	0.99438	-0.183161	0.854717	---	-0.189868	0.84946	---	2	-0.0790862	0.936983	1.00994	-0.0600596	0.952123	1.01495	7	1.2237	0.221418	---	1.20815	0.227339	---	2	-0.872827	0.382848	0.771956	-0.218473	0.827493	0.994539	0.230184	0.818011	FALSE	0
ENSG00000152518	678	ZFP36L2	0.163114	0.870469	0.991106	-0.364796	0.715358	0.987134	0.102887	0.918078	0.996962	0.13557	0.892195	0.993239	4	1.02131	0.307407	0.921816	0.95107	0.34185	0.970388	6	-0.936978	0.349046	0.937674	-1.8469	0.0651221	0.605229	6	-1.66915	0.0952246	0.451414	0.131747	0.895442	0.99816	0.571352	0.56793	FALSE	0
ENSG00000102239	680	BRS3	0.26139	0.793857	0.986261	0.224101	0.822735	0.992941	NA	NA	---	NA	NA	---	0	NA	NA	---	NA	NA	---	0	NA	NA	---	NA	NA	---	0	--	--	--	0.177262	0.859651	0.996204	-0.470295	0.638279	FALSE	0
ENSG00000172270	682	BSG	0.352087	0.724864	0.978511	0.269869	0.787329	0.993318	1.21928	0.223088	0.834924	1.09395	0.274301	0.915363	7	-1.67512	0.0942927	0.670518	-1.82065	0.0690255	0.649883	10	1.10341	0.270174	0.892391	0.966735	0.333962	0.95719	4	1.33878	0.180775	0.587412	0.540004	0.59036	0.978666	-0.342188	0.732304	FALSE	0
ENSG00000109743	683	BST1	0.757269	0.449107	0.921406	0.665283	0.506057	0.950061	NA	NA	---	NA	NA	---	0	-0.529931	0.596303	1.02231	-0.667181	0.504845	1.02262	8	NA	NA	---	NA	NA	---	0	3.20392	0.00137425	0.0419311	0.958853	0.339878	0.92025	-0.51815	0.604504	FALSE	0
ENSG00000130303	684	BST2	-0.0762283	0.939256	0.993932	-0.109194	0.913075	0.995398	0.122537	0.902504	---	0.125267	0.900343	---	2	-0.269882	0.787319	1.02691	-0.286028	0.774929	1.03297	4	0.22672	0.820698	1.00852	0.197097	0.8438	1.01051	5	-0.313149	0.754196	0.933116	0.148416	0.882304	0.998757	-0.0163567	0.986954	FALSE	0
ENSG00000174808	685	BTC	1.48717	0.137355	0.692462	1.5044	0.132864	0.742772	-0.260677	0.794407	---	-0.272664	0.785181	---	1	2.36	0.0185083	0.312307	2.35882	0.0185674	0.351082	6	1.54218	0.123415	0.724844	1.5481	0.121985	0.767053	6	-1.03364	0.301411	0.710629	1.46468	0.146054	0.749024	-1.56337	0.118382	FALSE	0
ENSG00000169814	686	BTD	-1.25864	0.208518	0.78034	-1.45867	0.145039	0.758491	0.210925	0.832998	---	0.248884	0.803513	---	1	-0.716397	0.47395	0.998281	-0.714165	0.475329	1.02032	11	-0.541902	0.588033	---	-0.537345	0.591175	---	1	-0.496327	0.619711	0.887988	-0.628472	0.531086	0.967892	1.4765	0.140224	FALSE	0
ENSG00000119138	687	KLF9	-0.562838	0.573699	0.95003	-0.642272	0.520877	0.95367	0.0220774	0.982392	---	0.0371862	0.970346	---	1	-0.0674153	0.946268	1.00977	-0.0350076	0.972082	1.00983	6	NA	NA	---	NA	NA	---	0	0.116126	0.907563	0.974808	0.640797	0.523078	0.967114	0.583115	0.559989	FALSE	0
ENSG00000102554	688	KLF5	0.309068	0.757348	0.982228	0.29813	0.76568	0.991378	NA	NA	---	NA	NA	---	0	-0.347884	0.728016	1.02799	-0.416035	0.677494	1.03508	4	1.27657	0.202116	---	1.27985	0.200959	---	2	0.181161	0.856257	0.961638	-0.229309	0.819083	0.994925	-0.821588	0.411569	FALSE	0
ENSG00000145741	689	BTF3	0.363237	0.716522	0.976304	0.0392626	0.968691	0.997161	NA	NA	---	NA	NA	---	0	NA	NA	---	NA	NA	---	0	NA	NA	---	NA	NA	---	0	-1.36168	0.173433	0.57772	-1.70712	0.0908128	0.635392	-0.0296739	0.976335	FALSE	0
ENSG00000133639	694	BTG1	0.0485126	0.96132	0.995624	-0.117413	0.906562	0.994757	NA	NA	---	NA	NA	---	0	1.77777	0.0758125	0.621745	1.70936	0.0877638	0.711419	3	-0.303196	0.761817	1.00879	-0.493574	0.62174	1.00937	5	-0.505102	0.613536	0.885066	0.391797	0.696018	0.987223	0.177223	0.85938	TRUE	0
ENSG00000010671	695	BTK	-1.37277	0.170201	0.740969	-1.23218	0.218237	0.82701	0.484243	0.628343	---	0.48091	0.630709	---	1	-1.45261	0.146716	0.780795	-1.31691	0.188239	0.887984	3	-0.0139285	0.98889	---	0.0330993	0.973603	---	2	--	--	--	0.522365	0.602538	0.980781	1.2585	0.208597	TRUE	0
ENSG00000124557	696	BTN1A1	0.293854	0.768944	0.982361	-0.0837641	0.933264	0.996877	NA	NA	---	NA	NA	---	0	-0.0867456	0.930895	---	-0.673692	0.500697	---	2	-0.0645993	0.948509	---	-0.0468827	0.962618	---	1	0.567248	0.570601	0.865085	-0.414178	0.679605	0.984282	-0.175638	0.860625	FALSE	0
ENSG00000169679	699	BUB1	-0.322979	0.746794	0.980759	-0.314986	0.752853	0.990182	NA	NA	---	NA	NA	---	0	-1.18821	0.235094	---	-1.04472	0.29646	---	1	NA	NA	---	NA	NA	---	0	1.59211	0.111498	0.485169	0.443196	0.658553	0.983715	-0.200742	0.840954	FALSE	0
ENSG00000156970	701	BUB1B	0.0899865	0.92832	0.99416	0.109723	0.912656	0.995464	NA	NA	---	NA	NA	---	0	0.894538	0.371297	---	0.905488	0.365474	---	2	0.627102	0.530767	---	0.617074	0.537358	---	1	3.10381	0.00193371	0.0533212	0.546537	0.585879	0.977876	-0.824128	0.410125	TRUE	0
ENSG00000112578	705	BYSL	3.30134	0.00100389	0.0508302	2.43363	0.0151613	0.326213	0.934089	0.350533	---	0.352985	0.72419	---	1	1.79111	0.0736453	---	1.38697	0.165828	---	2	0.679927	0.496743	0.977128	-0.191363	0.848289	1.01056	8	1.22752	0.219754	0.638167	--	--	--	-2.27814	0.0229941	FALSE	0
ENSG00000100300	706	TSPO	-1.23336	0.217794	0.786464	-1.55643	0.119992	0.717528	0.24654	0.805326	0.990401	0.21673	0.828473	0.988746	5	-2.09536	0.0364453	0.443735	-2.35885	0.0185658	0.351784	11	0.544383	0.586326	0.98901	0.513388	0.607819	1.01136	5	-0.00572267	0.995434	0.998809	-0.829163	0.40893	0.942916	1.41544	0.157349	FALSE	0
ENSG00000108561	708	C1QBP	-0.237156	0.812595	0.987806	0.0907938	0.927679	0.996451	NA	NA	---	NA	NA	---	0	-0.913098	0.36146	0.957053	-0.34658	0.728996	1.03387	4	0.294854	0.76818	1.00927	0.240405	0.810076	1.01357	4	1.18323	0.236841	0.655011	-1.8361	0.0692271	0.580618	-0.177549	0.859124	FALSE	0
ENSG00000149131	710	SERPING1	0.136706	0.891296	0.991553	0.0824125	0.934339	0.996824	0.00611165	0.995125	---	-0.062983	0.949795	---	2	0.557385	0.577417	---	0.563764	0.573069	---	2	-1.0732	0.283499	---	-1.06401	0.287636	---	2	0.196978	0.843862	0.957711	0.735396	0.46377	0.954971	-0.10089	0.919664	FALSE	0
ENSG00000281708	711	ERC2-IT1	-0.931676	0.351778	0.880414	-0.895591	0.370735	0.920439	NA	NA	---	NA	NA	---	0	-0.557248	0.57751	1.02089	-0.561537	0.574585	1.03155	5	0.0148086	0.988189	---	-0.109197	0.913073	---	1	--	--	--	--	--	--	0.976258	0.329246	FALSE	0
ENSG00000173372	712	C1QA	0.584319	0.559167	0.946747	0.595602	0.551606	0.95994	1.27074	0.204184	---	1.26956	0.204603	---	1	-1.23033	0.218928	0.864216	-1.23262	0.218074	0.913578	9	1.57352	0.115985	0.705859	1.58946	0.112342	0.744033	7	-0.312486	0.7547	0.933219	0.646346	0.519493	0.966024	-0.491676	0.62309	FALSE	0
ENSG00000173369	713	C1QB	0.236911	0.812785	0.98765	0.237427	0.812385	0.993383	1.02782	0.304337	0.891777	1.02757	0.304457	0.939815	5	-0.460828	0.645044	1.02618	-0.460593	0.645213	1.03295	15	1.71133	0.0873993	---	1.71817	0.0861442	---	1	-0.374115	0.708353	0.918372	0.773343	0.441091	0.947181	-0.11971	0.904744	FALSE	0
ENSG00000159189	714	C1QC	0.768273	0.442547	0.918669	0.769496	0.441821	0.938278	1.05868	0.290058	0.886809	1.04994	0.294054	0.937636	5	-0.389699	0.69686	1.02805	-0.391005	0.695895	1.033	10	1.50419	0.132919	0.739073	1.51257	0.130776	0.779673	7	-0.630057	0.52872	0.847536	0.653385	0.514964	0.966222	-0.688935	0.491074	FALSE	0
ENSG00000159403	715	C1R	0.692869	0.488588	0.932964	0.673373	0.5009	0.949565	0.951975	0.34139	0.902416	0.939734	0.347632	0.940437	6	3.34355	0.000864705	0.0399213	3.33431	0.000893583	0.052097	3	1.5604	0.119051	0.713991	1.54434	0.122894	0.767982	6	-0.650915	0.515166	0.841922	2.35385	0.0204774	0.347933	-0.664159	0.506789	FALSE	0
ENSG00000182326	716	C1S	-0.773262	0.439591	0.916515	-0.797545	0.425366	0.935424	1.8057	0.0713326	0.558571	1.80102	0.0720675	0.595739	5	-1.55704	0.119847	0.738987	-1.56384	0.118242	0.7844	7	1.55889	0.119408	0.714714	1.55381	0.120617	0.765877	8	0.00126827	0.998988	0.999664	3.07598	0.00268732	0.0987835	0.905873	0.365289	FALSE	0
ENSG00000231543	717	C2	0.402661	0.687303	0.972991	0.418817	0.67546	0.982119	NA	NA	---	NA	NA	---	0	NA	NA	---	NA	NA	---	0	NA	NA	---	NA	NA	---	0	3.01658	0.0025844	0.0640081	-0.528661	0.598178	0.980594	-0.20682	0.836206	FALSE	0
ENSG00000125730	718	C3	1.47165	0.1415	0.696953	1.66873	0.0955545	0.671621	0.826763	0.408612	0.927914	1.00427	0.315545	0.935833	9	2.32171	0.0204933	0.329887	2.33224	0.0199299	0.363252	7	-1.01067	0.312473	0.918799	-0.934234	0.350459	0.965171	3	1.1579	0.247024	0.66404	-0.336206	0.7374	0.99247	-1.17797	0.239176	FALSE	0
ENSG00000171860	719	C3AR1	-0.113458	0.909696	0.993806	-0.0460206	0.963305	0.997237	NA	NA	---	NA	NA	---	0	-1.03233	0.302221	0.918378	-0.946847	0.343996	0.972838	3	-0.256156	0.797895	---	-0.273053	0.784881	---	2	0.168146	0.866483	0.963978	-0.272622	0.78569	0.994137	0.553629	0.579995	FALSE	0
ENSG00000206340	720	C4A	-0.250851	0.801992	0.987023	-0.596565	0.550963	0.959627	NA	NA	---	NA	NA	---	0	NA	NA	---	NA	NA	---	0	NA	NA	---	NA	NA	---	0	-0.246159	0.805581	0.946883	-1.05242	0.295068	0.892671	0.863425	0.388175	FALSE	0
ENSG00000228454	721	C4B	-0.958656	0.338015	0.874269	-1.29811	0.194616	0.813614	NA	NA	---	NA	NA	---	0	NA	NA	---	NA	NA	---	0	NA	NA	---	NA	NA	---	0	--	--	--	--	--	--	1.65049	0.0992546	FALSE	0
ENSG00000123838	722	C4BPA	-0.383346	0.701563	0.973795	-0.00455854	0.996364	1.00001	-0.532212	0.594724	0.977802	-0.197824	0.843232	0.988486	4	-0.0539459	0.956991	---	0.00556984	0.995557	---	1	0.515348	0.606449	---	0.580052	0.562039	---	1	1.10219	0.270494	0.685225	0.633013	0.528128	0.967244	-0.0175579	0.985996	FALSE	0
ENSG00000123843	725	C4BPB	-0.529332	0.596718	0.953572	-0.378082	0.705467	0.985898	NA	NA	---	NA	NA	---	0	-0.291698	0.770592	1.029	-0.248275	0.803984	1.03091	13	-0.511478	0.609155	0.99427	-0.376708	0.706489	1.0147	5	0.272796	0.785035	0.940791	-0.631716	0.528972	0.966511	0.45182	0.651527	FALSE	0
ENSG00000149260	726	CAPN5	-0.719485	0.472047	0.929577	-0.661657	0.508377	0.950586	-1.98438	0.0475474	---	-1.70549	0.0884835	---	1	NA	NA	---	NA	NA	---	0	-1.56122	0.118859	---	-1.51943	0.129042	---	2	0.402552	0.687315	0.910847	-0.0986752	0.921588	0.998207	0.4862	0.626965	FALSE	0
ENSG00000106804	727	C5	1.94858	0.051687	0.488875	1.95719	0.0506643	0.54758	NA	NA	---	NA	NA	---	0	0.277453	0.781502	---	0.298055	0.765737	---	1	NA	NA	---	NA	NA	---	0	-1.04513	0.296074	0.706584	0.711045	0.478663	0.956264	-1.57311	0.116108	FALSE	0
ENSG00000197405	728	C5AR1	-0.625406	0.531879	0.943678	-0.656241	0.511853	0.951643	NA	NA	---	NA	NA	---	0	-1.37688	0.168926	0.808194	-1.41766	0.15667	0.849174	3	-0.808804	0.418863	0.963341	-0.793009	0.428002	0.99114	22	-0.128708	0.8976	0.971747	-1.29196	0.199264	0.81057	0.305985	0.7597	FALSE	0
ENSG00000039537	729	C6	-0.107045	0.91478	0.992956	-0.102477	0.918403	0.996657	-0.197475	0.843505	---	-0.200727	0.840962	---	1	-0.26968	0.787475	---	-0.270619	0.786753	---	2	NA	NA	---	NA	NA	---	0	1.83502	0.0666315	0.385798	-0.575102	0.566476	0.974025	0.251556	0.801452	FALSE	0
ENSG00000112936	730	C7	-0.913084	0.361467	0.886796	-0.922267	0.356661	0.91715	NA	NA	---	NA	NA	---	0	-0.223971	0.822836	---	-0.227394	0.820174	---	2	NA	NA	---	NA	NA	---	0	-0.912304	0.361704	0.756821	-0.621949	0.53535	0.969563	0.906839	0.364778	FALSE	0
ENSG00000157131	731	C8A	-0.364864	0.715307	0.976648	-0.363071	0.716645	0.986791	NA	NA	---	NA	NA	---	0	NA	NA	---	NA	NA	---	0	-0.144696	0.884986	---	-0.128583	0.89772	---	2	0.201271	0.840505	0.956836	-0.0567585	0.954847	0.997202	0.719566	0.472013	FALSE	0
ENSG00000021852	732	C8B	-0.930864	0.352198	0.880756	-0.929304	0.353006	0.916094	NA	NA	---	NA	NA	---	0	-0.275586	0.782935	---	-0.268399	0.78846	---	1	-1.16898	0.242753	---	-1.1903	0.234272	---	1	1.07865	0.280855	0.693083	-0.578225	0.564374	0.974331	1.13639	0.25615	FALSE	0
ENSG00000176919	733	C8G	-0.26544	0.790737	0.985012	-0.255849	0.798131	0.994156	NA	NA	---	NA	NA	---	0	0.746446	0.455612	---	0.740763	0.45905	---	2	-0.500966	0.61653	0.996811	-0.500102	0.617138	1.01002	4	2.78209	0.00544507	0.103305	0.148452	0.882276	0.998791	0.00247772	0.998024	FALSE	0
ENSG00000164823	734	OSGIN2	-2.32139	0.0205102	0.325803	-2.33645	0.0197082	0.370933	NA	NA	---	NA	NA	---	0	-1.61718	0.106224	---	-1.59871	0.110271	---	2	-1.75711	0.0792725	---	-1.74074	0.0821048	---	1	2.80575	0.00506218	0.0983525	-0.0835258	0.933596	0.99731	2.00429	0.0453919	FALSE	0
ENSG00000113600	735	C9	-1.64024	0.101339	0.624007	-1.69149	0.091124	0.658106	NA	NA	---	NA	NA	---	0	-1.49756	0.134634	0.765311	-1.57898	0.114727	0.776369	7	-0.0338945	0.972969	1.00131	-0.00961093	0.992334	0.9996	3	0.941553	0.34652	0.744706	-1.4259	0.15692	0.763949	1.47165	0.141529	FALSE	0
ENSG00000149823	738	VPS51	-2.18589	0.0291063	0.377148	-2.22818	0.0261396	0.429505	-2.63265	0.00863179	---	-2.55283	0.0108657	---	2	-1.06306	0.28807	0.905634	-1.20686	0.227834	0.917693	17	-0.361318	0.717955	1.00633	-0.445427	0.656129	1.01131	5	-2.43984	0.0147688	0.180499	0.0429939	0.96579	0.997296	2.28046	0.0228555	FALSE	0
ENSG00000149792	740	MRPL49	2.39124	0.0170162	0.295768	2.49436	0.0128147	0.300725	NA	NA	---	NA	NA	---	0	1.62303	0.104968	0.697357	1.50239	0.133382	0.807128	20	0.848818	0.39623	0.956092	1.03667	0.300197	0.944813	10	0.917762	0.35884	0.754026	-1.83664	0.0691464	0.580796	-2.76715	0.00579204	FALSE	0
ENSG00000174276	741	ZNHIT2	-1.18806	0.235155	0.805155	-1.18957	0.234562	0.844069	NA	NA	---	NA	NA	---	0	-0.607439	0.543728	1.01921	-0.507761	0.611758	1.03265	10	-0.886542	0.375586	0.945472	-1.02117	0.307474	0.944793	19	-0.0511463	0.959213	0.989872	-0.133884	0.893755	0.998429	1.62895	0.103737	FALSE	0
ENSG00000066382	744	MPPED2	-1.05695	0.290844	0.852492	-1.02834	0.304096	0.894853	-0.259347	0.795433	0.991133	-0.316825	0.751457	0.990351	7	-0.745137	0.456402	0.992108	-0.671392	0.50216	1.02196	7	-1.09634	0.273254	0.894107	-1.33382	0.182633	0.848239	4	1.82185	0.0686079	0.389495	0.332548	0.740151	0.992189	1.55496	0.120371	FALSE	0
ENSG00000124920	745	MYRF	-0.0694634	0.944638	0.994656	-0.0682548	0.945599	0.996626	-0.563277	0.5734	---	-0.560057	0.575594	---	2	1.11486	0.265239	---	1.11335	0.265883	---	2	-1.15699	0.247612	0.881348	-1.15464	0.248577	0.898877	8	0.780039	0.435448	0.803813	2.25359	0.0263406	0.392196	0.261817	0.793534	FALSE	0
ENSG00000134825	746	TMEM258	-0.269619	0.787521	0.985155	-0.358516	0.72005	0.986884	1.2846	0.199297	---	1.12544	0.260733	---	2	-0.606429	0.544398	1.0192	-0.773075	0.439701	1.01217	7	-1.22892	0.219453	0.849375	-1.18163	0.237694	0.893692	3	-0.00346446	0.997236	0.999375	0.700799	0.485009	0.956752	0.24771	0.804426	FALSE	0
ENSG00000134780	747	DAGLA	-0.0487025	0.961168	0.995688	-0.067182	0.946453	0.996511	-0.804936	0.42109	---	-0.793803	0.42754	---	1	-1.59198	0.111775	---	-1.56805	0.117256	---	1	0.203988	0.838414	1.00459	0.14223	0.886934	1.00516	9	0.117988	0.906087	0.97452	0.325154	0.745724	0.992344	0.500845	0.616625	FALSE	0
ENSG00000221819	750	GAS8-AS1	-1.06713	0.286227	0.848975	-1.08739	0.277183	0.882261	NA	NA	---	NA	NA	---	0	-0.636187	0.524832	1.01626	-0.64261	0.520657	1.02653	11	-0.625243	0.531986	---	-0.618663	0.536311	---	2	-0.278557	0.78061	0.939483	-1.76299	0.0808688	0.609475	1.06798	0.285867	FALSE	0
ENSG00000184922	752	FMNL1	-0.0474342	0.962179	0.99596	-0.0199396	0.984096	0.998947	NA	NA	---	NA	NA	---	0	-0.984257	0.32528	0.933844	-0.917527	0.359137	0.981181	5	NA	NA	---	NA	NA	---	0	0.418961	0.675284	0.907087	-0.57884	0.56396	0.974502	-0.431266	0.666397	FALSE	0
ENSG00000168675	753	LDLRAD4	2.70115	0.00705283	0.177829	2.54174	0.0112137	0.280839	1.83885	0.066299	0.551343	1.75962	0.0788453	0.622085	3	2.08771	0.0371322	0.446716	2.032	0.0424759	0.526319	16	0.494753	0.620907	0.997318	0.620247	0.535268	1.00688	4	-1.07881	0.280785	0.6932	0.614891	0.539983	0.970958	-2.46032	0.0141022	FALSE	0
ENSG00000183255	754	PTTG1IP	0.0858844	0.931579	0.994507	-0.0282575	0.977464	0.998141	-1.92758	0.0542533	---	-1.89521	0.0584174	---	1	-2.13159	0.0333375	0.422879	-2.13469	0.0330829	0.468674	8	1.84308	0.0656788	0.566886	1.81563	0.069793	0.625588	6	-1.43545	0.151296	0.550668	0.533805	0.594627	0.979942	0.0637624	0.949176	FALSE	0
ENSG00000263160	757	TMEM50B	-0.280444	0.779207	0.982938	-0.751641	0.452483	0.942235	NA	NA	---	NA	NA	---	0	NA	NA	---	NA	NA	---	0	NA	NA	---	NA	NA	---	0	-0.545166	0.585692	0.873423	-1.76249	0.0809527	0.609302	0.835619	0.403631	FALSE	0
ENSG00000186732	758	MPPED1	1.85901	0.0633846	0.528905	1.84811	0.0649476	0.595263	0.451103	0.652035	0.988753	0.465571	0.641647	0.989969	13	1.41051	0.158768	---	1.39239	0.164184	---	1	-0.758991	0.448076	0.964565	-0.751285	0.452697	0.993352	5	1.87681	0.0606706	0.368464	0.437773	0.662468	0.983973	-1.98625	0.0473631	FALSE	0
ENSG00000133742	759	CA1	0.283146	0.777136	0.983054	0.385933	0.699646	0.985226	0.475849	0.634309	---	0.482465	0.629605	---	1	0.746415	0.455631	---	0.809611	0.418399	---	2	NA	NA	---	NA	NA	---	0	0.997921	0.318423	0.725314	--	--	--	-0.72268	0.470098	FALSE	0
ENSG00000104267	760	CA2	-0.857285	0.391538	0.896477	-0.86741	0.385972	0.924517	-0.187956	0.850957	---	-0.18881	0.850289	---	1	-1.44906	0.147703	---	-1.44755	0.148126	---	1	-0.482957	0.629255	0.999062	-0.499747	0.617388	1.01007	3	1.58236	0.113704	0.487719	--	--	--	0.855459	0.392566	FALSE	0
ENSG00000164879	761	CA3	-0.653332	0.513726	0.939654	-0.761858	0.446364	0.938196	NA	NA	---	NA	NA	---	0	-0.24471	0.806742	---	-0.251671	0.801358	---	1	-0.201771	0.840146	1.00468	-0.326322	0.744265	1.01608	5	0.309376	0.757064	0.933866	--	--	--	0.6836	0.494436	FALSE	0
ENSG00000167434	762	CA4	0.113723	0.909485	0.993751	-0.04485	0.964238	0.997094	NA	NA	---	NA	NA	---	0	NA	NA	---	NA	NA	---	0	0.428707	0.668249	1.00592	0.54962	0.58273	1.01267	4	1.40835	0.159164	0.561914	2.4189	0.0173214	0.318703	-0.0147579	0.988229	FALSE	0
ENSG00000174990	763	CA5A	-0.489757	0.624437	0.957861	-0.481013	0.630636	0.973783	1.22728	0.220068	0.828844	1.25958	0.20818	0.842856	4	-0.0291974	0.976714	1.00489	-0.0640082	0.948979	1.01577	11	-0.84712	0.397176	0.956593	-0.836152	0.403313	0.987085	5	0.984392	0.325026	0.729686	-3.42323	0.00088916	0.0433003	0.446372	0.655455	FALSE	0
ENSG00000131686	765	CA6	0.242406	0.808526	0.987563	0.232784	0.815988	0.993226	NA	NA	---	NA	NA	---	0	-0.553257	0.580239	1.02016	-0.551241	0.581619	1.03015	18	-0.14991	0.880873	1.00079	-0.147508	0.882768	1.00559	3	-0.798236	0.424816	0.798378	0.486761	0.627462	0.982071	0.645954	0.518504	FALSE	0
ENSG00000168748	766	CA7	-0.0993005	0.920924	0.993549	-0.132136	0.894909	0.994859	NA	NA	---	NA	NA	---	0	NA	NA	---	NA	NA	---	0	-0.14843	0.88204	---	-0.153092	0.878364	---	1	1.1562	0.247719	0.665004	1.04284	0.299463	0.895664	0.0161694	0.987104	FALSE	0
ENSG00000178538	767	CA8	-0.624247	0.53264	0.943589	-0.606248	0.544518	0.957442	-1.25013	0.21161	0.820015	-1.18132	0.237817	0.873538	5	0.25041	0.802333	1.0272	0.362873	0.716793	1.03414	3	-0.101654	0.919056	---	-0.0836631	0.933345	---	1	1.4134	0.157674	0.559884	-0.795981	0.427874	0.948223	0.604768	0.545513	FALSE	0
ENSG00000107159	768	CA9	0.208501	0.83489	0.988656	0.194189	0.846076	0.993442	NA	NA	---	NA	NA	---	0	0.278042	0.781051	---	0.280121	0.779456	---	2	0.12481	0.900705	0.998827	0.127623	0.898479	1.00408	5	1.33316	0.182611	0.589924	0.195708	0.845224	0.995961	-0.195132	0.845341	FALSE	0
ENSG00000063180	770	CA11	1.66921	0.0954579	0.611226	1.63101	0.103274	0.687004	NA	NA	---	NA	NA	---	0	-0.0340987	0.972807	---	-0.0376738	0.969957	---	1	1.62953	0.103586	0.681074	1.66238	0.0968204	0.705561	15	0.22185	0.824451	0.952543	1.05093	0.295748	0.893307	-1.94457	0.0521947	FALSE	0
ENSG00000074410	771	CA12	1.74996	0.0804993	0.573592	1.83888	0.0662957	0.599945	NA	NA	---	NA	NA	---	0	0.401336	0.688278	---	0.392158	0.695044	---	1	-0.244146	0.807179	1.00981	-0.178704	0.858215	1.00823	4	-1.85861	0.0632104	0.375666	1.28694	0.201001	0.812416	-1.86666	0.0623327	FALSE	0
ENSG00000141837	773	CACNA1A	0.321827	0.747666	0.980799	0.330659	0.740987	0.989239	-0.0466808	0.962779	0.998313	-0.0303433	0.975801	0.994699	34	0.229123	0.818831	---	0.199126	0.842214	---	2	-2.33529	0.0197688	0.318264	-2.30499	0.0214166	0.369	3	1.67723	0.0936331	0.448056	1.32865	0.186899	0.798269	0.159299	0.873476	FALSE	0
ENSG00000148408	774	CACNA1B	-0.0722558	0.942416	0.994621	-0.072789	0.941992	0.996771	0.585716	0.558228	0.97362	0.586625	0.557618	0.984114	14	-0.121619	0.90323	1.01745	-0.124006	0.901341	1.01835	3	-0.153109	0.87835	1.00118	-0.155195	0.876706	1.00587	21	-0.699047	0.484593	0.82641	-0.777373	0.43872	0.94661	0.0304703	0.9757	FALSE	0
ENSG00000151067	775	CACNA1C	0.974745	0.329974	0.87088	0.973653	0.330517	0.908604	-0.305422	0.760122	0.986759	-0.309458	0.757052	0.988638	13	3.23689	0.00125698	---	3.23263	0.00127567	---	2	1.58549	0.113242	0.69758	1.58727	0.112838	0.745141	15	0.00776207	0.993807	0.998587	3.43444	0.000856832	0.0420857	-1.57965	0.114602	FALSE	0
ENSG00000157388	776	CACNA1D	-1.84654	0.0651746	0.534742	-1.87446	0.0612228	0.581726	-1.40359	0.16082	0.755582	-1.45482	0.146102	0.769952	4	-0.396278	0.692003	1.02688	-0.395864	0.692308	1.03324	7	NA	NA	---	NA	NA	---	0	0.444182	0.656953	0.899057	-1.33536	0.184703	0.797859	1.85014	0.06468	TRUE	0
ENSG00000198216	777	CACNA1E	0.0251863	0.979912	1.00009	0.0251044	0.979978	0.998465	1.10013	0.271597	0.868026	1.30355	0.192753	0.834861	5	-0.854322	0.393176	0.972251	-0.722335	0.470295	1.02182	4	-0.287104	0.774105	1.00946	-0.0522839	0.958315	1.00144	3	-0.0447877	0.96428	0.989923	-0.271725	0.786377	0.994197	-0.238057	0.811901	FALSE	0
ENSG00000102001	778	CACNA1F	-0.320526	0.748652	0.981124	-0.328153	0.74288	0.989568	0.420795	0.674015	---	0.419704	0.674812	---	1	NA	NA	---	NA	NA	---	0	-0.542851	0.58738	0.989684	-0.555957	0.578393	1.01327	18	--	--	--	-1.94675	0.054289	0.532393	0.226834	0.820614	FALSE	0
ENSG00000081248	779	CACNA1S	-0.198336	0.842831	0.989383	-0.199091	0.842241	0.992442	NA	NA	---	NA	NA	---	0	1.3875	0.165667	0.807472	1.42284	0.155163	0.845539	3	-0.122463	0.902563	---	-0.0615678	0.950922	---	1	-0.2394	0.810817	0.947706	-0.117523	0.906674	0.996386	0.191247	0.848383	FALSE	0
ENSG00000223680	780	DDR1	0.892582	0.372343	0.888559	0.823	0.410748	0.933691	NA	NA	---	NA	NA	---	0	NA	NA	---	NA	NA	---	0	NA	NA	---	NA	NA	---	0	2.48529	0.0130152	0.168335	0.0478174	0.961954	0.996949	-0.559712	0.57584	FALSE	0
ENSG00000153956	781	CACNA2D1	-0.626866	0.530922	0.943597	-0.857184	0.391594	0.92514	1.05165	0.293271	0.887498	0.770523	0.441212	0.967595	7	NA	NA	---	NA	NA	---	0	0.909447	0.363382	---	0.718779	0.472482	---	1	-0.239087	0.81106	0.947677	1.85525	0.0664198	0.574551	0.880201	0.379028	FALSE	0
ENSG00000067191	782	CACNB1	-0.219783	0.826095	0.988291	-0.158506	0.874097	0.994508	-1.96637	0.049593	0.512955	-1.90244	0.0574649	0.5531	13	1.15608	0.247987	0.887272	1.18895	0.234806	0.91773	3	NA	NA	---	NA	NA	---	0	-0.46353	0.643028	0.89567	-0.204772	0.838154	0.994901	0.658582	0.510363	FALSE	0
ENSG00000165995	783	CACNB2	-1.40674	0.159882	0.726962	-1.44436	0.149021	0.764934	-0.817895	0.413655	0.929718	-0.984248	0.325284	0.936009	7	NA	NA	---	NA	NA	---	0	0.0994714	0.920788	0.999851	0.0945883	0.924665	1.00155	5	0.597799	0.550033	0.857248	-1.1345	0.259217	0.864041	1.44938	0.147642	FALSE	0
ENSG00000167535	784	CACNB3	-1.6857	0.092235	0.603234	-1.79351	0.0732603	0.615446	NA	NA	---	NA	NA	---	0	1.46665	0.142855	---	1.24861	0.212164	---	1	-0.777335	0.437186	0.965146	-0.970341	0.332163	0.956259	6	-0.746139	0.45566	0.814045	-0.106136	0.915681	0.997243	2.12142	0.0342088	FALSE	0
ENSG00000182389	785	CACNB4	-1.60049	0.109877	0.645846	-1.55417	0.120531	0.718214	0.124607	0.900865	0.998081	0.202485	0.839588	0.989795	5	-2.22854	0.0261154	---	-2.19912	0.0281489	---	2	1.99338	0.0465517	---	2.04364	0.041309	---	1	0.152912	0.878481	0.967926	-0.210023	0.834065	0.994744	1.63767	0.101903	FALSE	0
ENSG00000108878	786	CACNG1	-0.31207	0.755067	0.98262	-0.23414	0.814935	0.993632	NA	NA	---	NA	NA	---	0	NA	NA	---	NA	NA	---	0	-0.213564	0.83094	---	-0.213584	0.830925	---	1	1.84811	0.0647142	0.38078	-0.347605	0.728846	0.990709	0.362276	0.717246	FALSE	0
ENSG00000178537	788	SLC25A20	0.218469	0.827118	0.988246	0.268566	0.788331	0.993573	-0.473971	0.635647	---	-0.476187	0.634069	---	1	-0.526179	0.598906	1.02215	-0.49965	0.617456	1.0325	4	-0.307703	0.758387	---	-0.289435	0.772322	---	1	1.69394	0.0904124	0.44169	1.14502	0.254856	0.86092	-0.262378	0.793101	FALSE	0
ENSG00000084774	790	CAD	0.241924	0.808899	0.987177	-0.745626	0.456108	0.943876	NA	NA	---	NA	NA	---	0	1.85566	0.0638615	0.582568	1.64901	0.0995287	0.749349	3	-0.644036	0.519733	0.978269	-0.527926	0.597694	1.01308	5	2.01062	0.0444825	0.31916	--	--	--	0.969187	0.332759	FALSE	0
ENSG00000104327	793	CALB1	-0.219994	0.825931	0.988539	-0.160868	0.872237	0.993848	NA	NA	---	NA	NA	---	0	1.33114	0.183514	---	1.46129	0.144319	---	1	0.106048	0.915571	---	0.00195943	0.998437	---	1	-1.16068	0.245891	0.663306	-0.13747	0.890928	0.997879	1.93774	0.0530243	FALSE	0
ENSG00000172137	794	CALB2	-0.735494	0.462249	0.926338	-0.715658	0.474407	0.945617	-1.43404	0.151943	---	-1.43838	0.150709	---	1	-0.855472	0.39254	---	-0.85379	0.393471	---	2	-0.483553	0.628832	0.998915	-0.485539	0.627424	1.00975	10	0.33332	0.738923	0.929437	--	--	--	1.06893	0.285441	FALSE	0
ENSG00000169906	795	S100G	-0.281171	0.77865	0.9833	-0.279386	0.78002	0.991954	NA	NA	---	NA	NA	---	0	-0.214413	0.830279	1.02586	-0.207744	0.835481	1.02643	6	-0.0534938	0.957351	1.00251	-0.0623732	0.950281	1.00192	4	--	--	--	--	--	--	0.271333	0.786208	FALSE	0
ENSG00000110680	796	CALCA	-0.320127	0.748954	0.981244	-0.34979	0.726586	0.987994	NA	NA	---	NA	NA	---	0	NA	NA	---	NA	NA	---	0	-0.1653	0.868749	---	-0.165497	0.868594	---	2	1.7765	0.0757821	0.405587	-0.0878585	0.93016	0.998193	-0.207401	0.835752	FALSE	0
ENSG00000175868	797	CALCB	0.952468	0.341141	0.876151	0.808085	0.419277	0.934049	2.16164	0.0309351	0.408344	1.97604	0.0484856	0.512985	3	0.99635	0.319374	0.9304	0.771777	0.44047	1.0124	9	-0.888169	0.374711	---	-0.894313	0.371418	---	1	0.130161	0.89645	0.971747	0.0501441	0.960105	0.996846	-1.21802	0.223593	FALSE	0
ENSG00000004948	799	CALCR	-0.117239	0.906699	0.993211	0.0165826	0.986774	0.998889	NA	NA	---	NA	NA	---	0	-0.53403	0.593466	---	-0.380387	0.703757	---	2	-0.066757	0.946791	1.00162	-0.0468709	0.962628	1.00122	11	2.12761	0.0334753	0.275849	3.4196	0.00089988	0.0436979	0.301127	0.7634	FALSE	0
ENSG00000122786	800	CALD1	-2.19741	0.0282706	0.372537	-2.37061	0.0179897	0.353588	-1.83259	0.0672265	0.54917	-2.02776	0.0429082	0.479602	30	-0.860738	0.389634	---	-0.787771	0.431059	---	2	-1.67377	0.0945575	---	-1.72837	0.0842994	---	2	-0.336598	0.73645	0.928827	-0.472963	0.63724	0.981912	2.68759	0.00735401	FALSE	0
ENSG00000198668	801	CALM1	0.906124	0.365137	0.887502	0.875178	0.381734	0.923028	0.809447	0.418493	0.931528	0.80889	0.418814	0.963712	4	0.620849	0.534872	---	0.627134	0.530746	---	2	0.828279	0.407754	---	0.81494	0.415344	---	2	0.204723	0.837806	0.956216	0.0449283	0.964251	0.996611	-0.818544	0.413303	FALSE	0
ENSG00000143933	805	CALM2	-1.62996	0.103495	0.630206	-1.61238	0.107266	0.693025	NA	NA	---	NA	NA	---	0	0.256525	0.79761	---	0.293977	0.76885	---	1	-2.26496	0.0237754	---	-2.25998	0.024085	---	2	--	--	--	--	--	--	1.21943	0.223058	FALSE	0
ENSG00000160014	808	CALM3	0.0762316	0.939253	0.993986	0.0751629	0.940103	0.997151	0.311576	0.755442	---	0.307268	0.758718	---	2	0.0609292	0.95143	1.01007	0.0554852	0.955765	1.01372	3	0.0163455	0.986963	1.00197	0.0176984	0.985884	1.00099	7	--	--	--	--	--	--	-0.238402	0.811633	FALSE	0
ENSG00000178363	810	CALML3	0.240066	0.810339	0.987899	0.20321	0.839021	0.99298	NA	NA	---	NA	NA	---	0	-0.194382	0.845925	---	-0.193938	0.846273	---	1	-0.016819	0.986585	---	-0.0687437	0.94521	---	2	0.364166	0.715768	0.921192	-0.512363	0.609494	0.980987	-0.380156	0.703936	FALSE	0
ENSG00000179218	811	CALR	0.747396	0.455039	0.923309	0.67	0.503047	0.949673	0.894395	0.371373	0.915335	0.897842	0.369534	0.95023	8	-0.0625359	0.950151	---	-0.249728	0.80286	---	2	0.490873	0.623648	0.997485	0.472517	0.636684	1.00962	4	3.74124	0.000187591	0.00957253	2.40741	0.0178453	0.322442	-0.647109	0.517756	TRUE	0
ENSG00000128595	813	CALU	1.98276	0.0477284	0.47154	1.23602	0.216806	0.828157	1.24336	0.21409	0.823485	0.905881	0.365265	0.951612	5	1.70572	0.0884401	---	1.39547	0.163252	---	2	NA	NA	---	NA	NA	---	0	1.27058	0.204007	0.619909	2.05115	0.0427903	0.483421	-0.293722	0.76905	FALSE	0
ENSG00000152495	814	CAMK4	0.27004	0.787197	0.985411	0.396555	0.691799	0.983841	0.591018	0.554671	---	0.606432	0.544396	---	2	NA	NA	---	NA	NA	---	0	1.58533	0.113278	---	1.60038	0.1099	---	1	-0.220072	0.825835	0.952655	-0.361516	0.718454	0.990206	-0.703583	0.481908	FALSE	0
ENSG00000070808	815	CAMK2A	1.24731	0.212641	0.783961	1.28264	0.199981	0.819135	-0.657004	0.511363	---	-0.666298	0.505408	---	1	NA	NA	---	NA	NA	---	0	NA	NA	---	NA	NA	---	0	1.18	0.238123	0.656511	--	--	--	-0.381629	0.702843	FALSE	0
ENSG00000058404	816	CAMK2B	0.422403	0.672842	0.969235	0.45753	0.647411	0.977174	-0.0476412	0.962014	0.998266	-0.116665	0.907154	0.995762	3	NA	NA	---	NA	NA	---	0	1.66256	0.0967834	---	1.71533	0.0866634	---	1	-0.649944	0.515794	0.842094	0.319417	0.750057	0.992624	-1.05067	0.293744	FALSE	0
ENSG00000145349	817	CAMK2D	1.59156	0.11187	0.64836	1.64029	0.101329	0.68383	1.35214	0.176704	0.775036	1.47053	0.141802	0.770733	4	0.750958	0.452894	---	0.638459	0.523354	---	2	0.101804	0.918937	---	0.226414	0.820936	---	2	-0.734746	0.462569	0.817343	-0.271236	0.786753	0.994157	-1.73462	0.0832133	FALSE	0
ENSG00000148660	818	CAMK2G	-0.327576	0.743316	0.980268	-0.502129	0.615712	0.969949	0.171966	0.863507	---	0.292379	0.770071	---	2	-1.01065	0.312482	0.928767	-1.16852	0.242938	0.923328	4	1.11042	0.267143	0.889171	0.969261	0.332702	0.956293	3	1.31544	0.188491	0.597506	1.66832	0.0982902	0.649932	0.630649	0.528459	FALSE	0
ENSG00000164615	819	CAMLG	0.0685466	0.945367	0.99475	0.182259	0.855424	0.993649	NA	NA	---	NA	NA	---	0	-0.823511	0.410457	---	-0.79301	0.428002	---	1	-0.487124	0.626301	---	-0.526906	0.598402	---	2	-0.541801	0.588008	0.87482	--	--	--	-0.244867	0.806625	FALSE	0
ENSG00000164047	820	CAMP	0.721785	0.470633	0.928952	0.706945	0.479802	0.946448	NA	NA	---	NA	NA	---	0	-0.710943	0.477322	0.999365	-0.720399	0.471485	1.02196	9	0.667342	0.504742	0.977406	0.641407	0.521438	1.0063	34	-0.274235	0.783928	0.940417	1.58279	0.116534	0.687105	-0.21093	0.832998	FALSE	0
ENSG00000127022	821	CANX	1.57268	0.11618	0.655002	1.64568	0.100213	0.680246	1.03773	0.2997	0.890747	0.831243	0.406079	0.968719	7	1.54292	0.123236	0.747718	1.71861	0.0860639	0.707092	22	1.29172	0.196818	0.830442	0.927007	0.354197	0.965217	10	0.455816	0.648565	0.897469	-1.41097	0.161268	0.766986	-1.82489	0.0684095	FALSE	0
ENSG00000042493	822	CAPG	2.19698	0.028301	0.372147	2.16224	0.0308893	0.451419	1.19388	0.23287	0.839786	1.20173	0.229815	0.865554	5	NA	NA	---	NA	NA	---	0	1.95415	0.0510232	0.500314	1.93408	0.0534473	0.555265	4	0.967532	0.33338	0.734876	-0.141716	0.887581	0.998514	-2.31901	0.0206582	FALSE	0
ENSG00000014216	823	CAPN1	-0.615951	0.538098	0.944637	-0.622888	0.533532	0.95571	-0.025973	0.979285	0.998986	0.0439664	0.964942	0.993864	3	-0.0416921	0.966754	1.00671	-0.0453202	0.963863	1.01321	5	0.441071	0.659278	1.00457	0.740103	0.45945	0.995896	13	-0.0102439	0.991828	0.99767	0.879904	0.38096	0.937346	0.818717	0.413204	FALSE	0
ENSG00000162909	824	CAPN2	-2.47412	0.013558	0.261788	-2.5567	0.0107464	0.275431	-1.1433	0.253247	0.856097	-1.04059	0.298374	0.942019	4	-2.19058	0.0287635	---	-2.02756	0.0429293	---	2	-1.27572	0.202414	0.8358	-1.52244	0.128286	0.775527	9	0.116639	0.907156	0.974548	-0.64569	0.519916	0.96576	2.35176	0.0189384	FALSE	0
ENSG00000092529	825	CAPN3	1.79117	0.0736358	0.557293	1.83076	0.0675006	0.603522	-0.0142681	0.98862	---	-0.0116983	0.990669	---	1	NA	NA	---	NA	NA	---	0	0.191343	0.848304	---	0.194695	0.84568	---	1	-0.761995	0.446141	0.809665	-0.159617	0.873496	0.998106	-1.72648	0.0846659	FALSE	0
ENSG00000126247	826	CAPNS1	0.590858	0.554778	0.947062	0.441376	0.659058	0.978894	-0.308365	0.757883	0.987242	-0.278219	0.780915	0.990858	4	0.407255	0.683927	---	0.303631	0.761486	---	2	-0.118955	0.90534	0.998359	-0.174853	0.861238	1.00852	5	-0.521874	0.601808	0.880016	-0.277808	0.781716	0.993153	-0.193993	0.846233	FALSE	0
ENSG00000077274	827	CAPN6	0.00316542	0.997475	0.999998	0.0180889	0.985572	0.999084	NA	NA	---	NA	NA	---	0	NA	NA	---	NA	NA	---	0	-0.138851	0.889602	---	-0.117927	0.906154	---	2	--	--	--	--	--	--	-0.280248	0.779363	FALSE	0
ENSG00000105519	828	CAPS	-0.177719	0.858988	0.990747	-0.0966758	0.923008	0.996316	NA	NA	---	NA	NA	---	0	-0.498522	0.61825	1.02273	-0.40138	0.688246	1.03328	7	-0.120831	0.903854	0.998904	-0.0644968	0.94859	1.00154	4	1.21213	0.225586	0.641671	-0.846579	0.399192	0.939991	0.0780917	0.937776	FALSE	0
ENSG00000116489	829	CAPZA1	-1.19543	0.232266	0.801149	-1.50583	0.132497	0.742277	-1.39167	0.1644	0.762069	-1.67784	0.0937598	0.665279	8	NA	NA	---	NA	NA	---	0	1.12447	0.261145	0.888753	1.08803	0.276904	0.926075	4	-0.222041	0.824302	0.952496	-0.895082	0.37283	0.932103	0.817771	0.413743	FALSE	0
ENSG00000198898	830	CAPZA2	1.7467	0.081064	0.574977	1.25152	0.211104	0.824807	1.83244	0.0672494	0.54828	1.24961	0.211798	0.848416	13	3.08185	0.00212604	---	2.51722	0.0120185	---	2	2.26717	0.0236396	0.346765	2.14119	0.0325537	0.449905	6	3.39738	0.000691902	0.0251779	-0.811457	0.418975	0.945292	-1.4154	0.15736	FALSE	0
ENSG00000153113	831	CAST	1.27831	0.201503	0.776228	1.64251	0.100868	0.683196	0.366495	0.714091	0.986441	0.634071	0.526212	0.979404	3	NA	NA	---	NA	NA	---	0	1.51232	0.130837	0.734241	1.53494	0.125186	0.771684	3	-1.25529	0.2095	0.626102	-0.726803	0.468995	0.955032	-1.34499	0.17903	FALSE	0
ENSG00000077549	832	CAPZB	1.38671	0.165908	0.734815	1.07135	0.284326	0.88756	0.585473	0.558391	0.972681	0.485431	0.627501	0.988313	6	NA	NA	---	NA	NA	---	0	1.72782	0.0843971	---	1.7846	0.0746972	---	2	-2.0016	0.0454451	0.322676	-0.462193	0.644918	0.98337	-1.29978	0.19407	FALSE	0
ENSG00000278191	833	CARS	4.20273	2.92716e-05	0.00318958	4.21729	2.74857e-05	0.00373826	NA	NA	---	NA	NA	---	0	NA	NA	---	NA	NA	---	0	NA	NA	---	NA	NA	---	0	0.380189	0.70384	0.916401	0.375139	0.708328	0.988929	-4.01092	6.64416e-05	TRUE	0
ENSG00000137752	834	CASP1	2.31998	0.0205869	0.325633	2.37626	0.0177183	0.351593	NA	NA	---	NA	NA	---	0	0.863697	0.388007	0.971353	0.921467	0.357078	0.97879	3	2.49126	0.0129261	---	2.49986	0.0126191	---	2	-0.939048	0.347805	0.745481	-1.94358	0.0546749	0.531905	-2.49958	0.0126435	FALSE	0
ENSG00000106144	835	CASP2	1.57114	0.116536	0.655424	0.553524	0.580056	0.964671	0.214057	0.830556	---	0.308078	0.758101	---	1	-0.310579	0.7562	1.02759	-1.42608	0.154225	0.845498	7	0.271277	0.786247	1.00821	-0.0692414	0.944814	1.00162	11	1.16788	0.242974	0.661262	1.37831	0.171093	0.781114	-0.587968	0.556728	FALSE	0
ENSG00000164305	836	CASP3	0.904499	0.365997	0.88647	0.86478	0.387413	0.924996	NA	NA	---	NA	NA	---	0	-0.708423	0.478884	1.0001	-0.697464	0.485711	1.01975	4	0.100248	0.920172	---	0.105028	0.916379	---	1	-0.108974	0.913233	0.976998	-0.164436	0.86971	0.99738	-1.07774	0.28149	TRUE	0
ENSG00000196954	837	CASP4	2.53291	0.0114976	0.239635	2.64645	0.00829053	0.2395	NA	NA	---	NA	NA	---	0	2.05269	0.0404201	---	2.07904	0.0379248	---	2	NA	NA	---	NA	NA	---	0	0.210859	0.833016	0.955169	-2.40917	0.0177642	0.32234	-2.77831	0.00559869	FALSE	0
ENSG00000137757	838	CASP5	6.04826	2.22475e-09	5.31458e-07	6.11548	1.49021e-09	4.14435e-07	8.74242	1.27899e-17	---	8.7558	1.14991e-17	---	2	0.509704	0.610396	1.02182	0.573276	0.566616	1.03274	3	NA	NA	---	NA	NA	---	0	0.162841	0.870658	0.964814	-1.15258	0.25175	0.859086	-7.34157	5.42762e-13	FALSE	0
ENSG00000138794	839	CASP6	-0.207493	0.835676	0.988519	-0.468186	0.639776	0.973854	0.162948	0.870599	---	0.185919	0.852555	---	1	-0.496825	0.619446	---	-0.772101	0.440277	---	2	NA	NA	---	NA	NA	---	0	0.418555	0.67558	0.907211	-0.0608106	0.951628	0.997007	0.471204	0.63763	FALSE	0
ENSG00000165806	840	CASP7	1.50936	0.131594	0.684721	1.43268	0.152332	0.768172	-0.241848	0.808959	---	-0.267419	0.789214	---	2	2.19841	0.0281991	---	2.10355	0.0357228	---	2	NA	NA	---	NA	NA	---	0	0.192745	0.847176	0.959632	-0.56358	0.574265	0.975834	-1.44727	0.148233	FALSE	0
ENSG00000064012	841	CASP8	-0.427428	0.66918	0.967852	-0.420763	0.674039	0.98166	-1.16596	0.243971	---	-1.16019	0.246312	---	1	0.879594	0.379337	---	0.819288	0.412861	---	2	1.3485	0.177869	---	1.2583	0.208644	---	1	0.059665	0.952428	0.987921	-0.772599	0.441529	0.947765	0.278711	0.780542	TRUE	0
ENSG00000132906	842	CASP9	-0.16713	0.867309	0.990838	-0.448283	0.654067	0.977795	0.13665	0.891341	0.996826	-0.0913813	0.927212	0.993902	8	0.428807	0.668176	---	0.198644	0.84259	---	2	-0.681837	0.495535	0.976869	-0.508303	0.611378	1.00915	7	1.37779	0.168402	0.572888	-1.35022	0.179906	0.794197	0.635591	0.525234	TRUE	0
ENSG00000003400	843	CASP10	-0.0741446	0.940913	0.994331	-0.0726347	0.942115	0.996618	-0.0541886	0.956798	---	-0.0507894	0.959506	---	1	1.95421	0.0510158	0.533321	1.94246	0.0524241	0.583595	4	-0.686784	0.492413	---	-0.709116	0.478454	---	2	-0.329259	0.74199	0.929345	-0.738526	0.461874	0.954979	-0.0863698	0.931195	FALSE	0
ENSG00000143318	844	CASQ1	0.517628	0.604858	0.953011	0.440865	0.659427	0.978896	NA	NA	---	NA	NA	---	0	-0.0314114	0.974949	---	-0.207593	0.835599	---	1	-0.14952	0.88118	1.00064	-0.250458	0.802296	1.01376	6	1.4463	0.148231	0.545437	0.779517	0.437463	0.947005	-0.43569	0.663185	FALSE	0
ENSG00000118729	845	CASQ2	-0.154165	0.877518	0.990297	-0.111647	0.911131	0.995316	0.503739	0.61458	0.985889	0.514699	0.606902	0.985742	3	-0.155694	0.876313	---	-0.00190508	0.99848	---	2	-0.763473	0.445401	0.964522	-0.871402	0.383791	0.97614	4	-0.326814	0.743839	0.930086	--	--	--	0.126992	0.898981	FALSE	0
ENSG00000036828	846	CASR	-0.350063	0.726381	0.978362	-0.367445	0.713382	0.987259	0.427912	0.668828	0.987216	0.446205	0.655567	0.987984	3	-0.0977927	0.922121	---	-0.102825	0.918127	---	1	0.155898	0.876152	1.00069	0.154678	0.877113	1.00583	3	3.48986	0.000492361	0.0198262	0.597192	0.551689	0.971967	0.426132	0.670132	FALSE	0
ENSG00000121691	847	CAT	-0.454035	0.649924	0.962795	-0.860555	0.389735	0.924381	0.204893	0.837707	---	0.207243	0.835871	---	1	-0.189731	0.849567	1.02207	-0.218664	0.826967	1.0282	4	-0.508562	0.611196	---	-1.28732	0.198347	---	2	2.66416	0.0077719	0.126618	0.331689	0.740798	0.992122	0.672323	0.501582	FALSE	0
ENSG00000105974	857	CAV1	0.179516	0.857577	0.99053	0.147417	0.882839	0.994976	1.16447	0.244572	0.845329	1.11883	0.26354	0.907117	4	-0.294661	0.768328	1.03021	-0.291666	0.770616	1.03222	8	2.06517	0.0392211	0.442394	2.04075	0.0415963	0.506972	4	-0.317696	0.750744	0.932158	--	--	--	0.0927389	0.926135	FALSE	0
ENSG00000105971	858	CAV2	-0.161737	0.871553	0.991008	-0.214041	0.830569	0.992241	0.111896	0.910934	0.996753	0.07773	0.938062	0.990971	6	0.075904	0.939514	---	0.0903571	0.928026	---	2	0.639678	0.522561	0.977917	0.567167	0.570757	1.01438	9	0.0488602	0.961035	0.989911	--	--	--	0.414299	0.678772	FALSE	0
ENSG00000182533	859	CAV3	-0.455256	0.649046	0.962872	-0.461837	0.644321	0.976385	0.224866	0.822139	0.989423	0.301739	0.762927	0.988857	3	-0.521274	0.602317	1.02012	-0.579259	0.562574	1.03178	3	NA	NA	---	NA	NA	---	0	0.378444	0.705136	0.917214	-0.18601	0.852803	0.99651	0.448493	0.653925	FALSE	0
ENSG00000124813	860	RUNX2	-1.07796	0.281369	0.845878	-1.12271	0.261891	0.870929	-0.00685966	0.994528	---	0.228284	0.819482	---	2	0.430515	0.666934	---	0.421929	0.673188	---	2	0.197191	0.843727	---	0.177481	0.859174	---	1	0.0437132	0.965137	0.990173	-0.933531	0.352729	0.923449	0.780312	0.435449	FALSE	0
ENSG00000159216	861	RUNX1	0.631205	0.528083	0.942326	0.627698	0.530377	0.955479	-0.46356	0.643086	0.989986	-0.420281	0.674391	0.98563	16	0.206951	0.8361	1.02401	0.248104	0.804116	1.03093	3	NA	NA	---	NA	NA	---	0	0.508256	0.611323	0.884244	0.721642	0.472149	0.955648	-0.206351	0.836572	TRUE	0
ENSG00000079102	862	RUNX1T1	-1.72083	0.0856597	0.587448	-1.77673	0.0759839	0.618797	0.0449419	0.964165	---	-0.0212584	0.983045	---	2	-1.03577	0.300613	0.915939	-1.01359	0.31108	0.958426	5	1.52938	0.126557	---	1.45841	0.14511	---	1	-1.11055	0.266878	0.680336	0.198823	0.842793	0.995499	1.78063	0.0753719	TRUE	0
ENSG00000129993	863	CBFA2T3	-1.02406	0.306108	0.855771	-1.06267	0.288245	0.888041	1.34359	0.179454	---	1.38552	0.166271	---	2	-0.753517	0.451356	0.988938	-0.760479	0.447188	1.01476	6	0.741274	0.45874	---	0.76488	0.444564	---	2	-2.23978	0.0252001	0.239691	-0.571494	0.56891	0.975266	0.616462	0.537774	TRUE	0
ENSG00000020633	864	RUNX3	1.04746	0.295196	0.854229	1.03974	0.29877	0.892574	-1.14639	0.251968	---	-1.18949	0.234592	---	1	-0.969132	0.332765	---	-0.967266	0.333697	---	2	0.613668	0.539605	0.980904	0.641755	0.521212	1.00694	3	-1.85894	0.0631626	0.375633	1.02305	0.308679	0.900078	-0.892418	0.372451	FALSE	0
ENSG00000067955	865	CBFB	0.934358	0.350395	0.879195	0.746092	0.455826	0.943922	0.794862	0.426924	---	0.826352	0.408845	---	1	NA	NA	---	NA	NA	---	0	-0.911912	0.362084	0.94258	-0.878236	0.380073	0.975429	4	0.437574	0.661736	0.900883	0.194346	0.846288	0.995979	-0.715331	0.474624	TRUE	0
ENSG00000277405	866	SERPINA6	-0.22899	0.818934	0.988354	-0.175066	0.861071	0.993273	NA	NA	---	NA	NA	---	0	NA	NA	---	NA	NA	---	0	NA	NA	---	NA	NA	---	0	-0.582083	0.560568	0.861121	-0.0129477	0.989695	0.999696	0.261989	0.793401	FALSE	0
ENSG00000110395	867	CBL	-0.0981807	0.921813	0.993702	-0.507223	0.612135	0.969231	0.0562328	0.95517	---	0.0953618	0.924051	---	1	-0.242794	0.808226	---	-0.24623	0.805566	---	2	-0.336658	0.736461	---	-0.344698	0.73041	---	1	1.00009	0.317372	0.724687	-0.482758	0.630292	0.982363	0.773365	0.439546	TRUE	0
ENSG00000114423	868	CBLB	0.720248	0.471578	0.929537	0.838639	0.401917	0.930762	-0.546027	0.585196	---	-0.520235	0.603041	---	2	1.6384	0.101722	---	1.68858	0.0916802	---	1	-0.65727	0.511192	0.978008	-0.461919	0.644262	1.00947	3	0.379319	0.704486	0.916906	--	--	--	-0.808707	0.418936	TRUE	0
ENSG00000102924	869	CBLN1	-0.559501	0.575973	0.950753	-0.629842	0.528974	0.955445	NA	NA	---	NA	NA	---	0	NA	NA	---	NA	NA	---	0	0.0383211	0.969441	---	0.0439695	0.964939	---	2	1.42031	0.155652	0.556374	-1.02558	0.307493	0.900459	0.638229	0.523516	FALSE	0
ENSG00000149257	871	SERPINH1	-0.967418	0.333621	0.872716	-0.979277	0.327733	0.908591	-1.70002	0.0895072	0.622359	-1.47394	0.140884	0.768759	4	0.750641	0.453084	---	0.409867	0.68201	---	1	NA	NA	---	NA	NA	---	0	-0.119632	0.904785	0.974122	1.1412	0.256435	0.860978	0.681568	0.495719	FALSE	0
ENSG00000159228	873	CBR1	1.8581	0.0635141	0.529275	1.77561	0.0761683	0.618676	NA	NA	---	NA	NA	---	0	-0.416384	0.677238	1.02915	-0.175594	0.860656	1.02443	3	-0.134146	0.89332	---	-0.111099	0.911565	---	1	-0.0881794	0.929742	0.982759	-0.146976	0.883438	0.998982	-1.95139	0.0513765	FALSE	0
ENSG00000159231	874	CBR3	0.497716	0.618817	0.95712	0.242125	0.808744	0.993954	NA	NA	---	NA	NA	---	0	-0.825467	0.409347	---	-0.81239	0.416805	---	1	0.473822	0.635753	1.00046	0.0860492	0.931448	1.00113	14	0.820917	0.411778	0.789928	0.277194	0.782187	0.993381	-0.242943	0.808115	FALSE	0
ENSG00000160200	875	CBS	-0.101151	0.919456	0.993402	-0.185588	0.852814	0.993341	NA	NA	---	NA	NA	---	0	1.8762	0.0609835	---	1.7618	0.0784758	---	1	-1.1539	0.248879	---	-1.13475	0.256814	---	2	1.52012	0.128617	0.516739	-0.113207	0.910087	0.996165	0.557034	0.577668	FALSE	0
ENSG00000185972	881	CCIN	-0.435716	0.663158	0.966494	-0.419212	0.675171	0.982235	NA	NA	---	NA	NA	---	0	-0.0558332	0.955488	---	0.0379929	0.969703	---	2	-0.587737	0.556871	---	-0.495384	0.620462	---	2	0.494858	0.620748	0.888684	0.765067	0.445981	0.947329	0.309395	0.757106	FALSE	0
ENSG00000187094	885	CCK	-0.0013323	0.998937	0.999957	-0.00386378	0.996918	0.999923	NA	NA	---	NA	NA	---	0	-0.389454	0.697042	---	-0.396088	0.692143	---	2	-0.341824	0.732571	---	-0.347252	0.728492	---	1	1.65537	0.0979863	0.457906	-1.82446	0.0709807	0.587541	0.320237	0.748876	FALSE	0
ENSG00000163394	886	CCKAR	0.884695	0.376581	0.890234	0.853244	0.393774	0.926529	3.2596	0.00116172	---	3.27579	0.00109801	---	1	-0.770419	0.441274	0.986332	-0.792076	0.428546	1.01053	5	-0.174535	0.861488	---	-0.163682	0.870022	---	1	0.191534	0.848124	0.960216	--	--	--	-0.834075	0.4045	FALSE	0
ENSG00000110148	887	CCKBR	0.317085	0.75126	0.981781	0.319681	0.749292	0.98955	NA	NA	---	NA	NA	---	0	NA	NA	---	NA	NA	---	0	-0.600287	0.548481	0.983454	-0.606231	0.544529	1.00966	3	2.11638	0.0344197	0.280636	-0.0362191	0.971178	0.996958	-0.13534	0.892379	FALSE	0
ENSG00000001631	889	KRIT1	0.751546	0.45254	0.922558	0.225116	0.821945	0.992631	NA	NA	---	NA	NA	---	0	1.53399	0.125419	---	0.886672	0.375516	---	1	-1.17888	0.238789	---	-1.02306	0.306584	---	1	-0.596315	0.551023	0.857813	1.45938	0.147503	0.75172	-0.58262	0.560322	FALSE	0
ENSG00000145386	890	CCNA2	0.857446	0.391449	0.896494	0.891157	0.373107	0.921418	0.860385	0.389829	---	0.864335	0.387657	---	1	0.343503	0.731308	---	0.358874	0.719782	---	1	NA	NA	---	NA	NA	---	0	2.49589	0.0126336	0.165204	0.729958	0.467073	0.95487	-0.945394	0.344757	FALSE	0
ENSG00000134057	891	CCNB1	0.478635	0.632326	0.961728	0.590918	0.554739	0.961799	NA	NA	---	NA	NA	---	0	-1.43166	0.152622	0.787349	-1.33262	0.183028	0.882162	3	0.890665	0.373371	0.946985	0.926091	0.354672	0.965643	6	-0.381072	0.703185	0.916018	-1.03603	0.302613	0.896925	-0.606516	0.544353	FALSE	0
ENSG00000112237	892	CCNC	1.75832	0.0790669	0.568385	1.42273	0.155195	0.770514	NA	NA	---	NA	NA	---	0	-0.410206	0.681762	1.02779	-0.581992	0.560733	1.03111	3	2.56561	0.0104765	0.229774	2.02103	0.0436018	0.51956	3	-2.50016	0.0124829	0.164079	-0.613769	0.540721	0.970549	-1.39641	0.162998	TRUE	0
ENSG00000118971	894	CCND2	3.37846	0.000763354	0.0417113	2.95074	0.00326068	0.138397	2.99477	0.00282926	0.103194	3.19491	0.00145238	0.0794604	5	4.47108	8.87976e-06	0.000984895	4.3912	1.27521e-05	0.00161084	4	4.3562	1.49139e-05	0.00126559	4.04787	5.65928e-05	0.00489393	5	-0.183157	0.854691	0.961033	1.0878	0.279223	0.880422	-3.18217	0.00152108	TRUE	0
ENSG00000112576	896	CCND3	1.38737	0.165707	0.734797	1.029	0.303783	0.8945	0.31266	0.754618	0.98732	-0.0607347	0.951585	0.992149	8	-0.213476	0.831009	1.02537	-0.513869	0.607483	1.0306	3	1.08706	0.277331	---	0.946981	0.343928	---	2	1.41481	0.157259	0.559082	--	--	--	-0.846832	0.397355	TRUE	0
ENSG00000105173	898	CCNE1	1.16184	0.24564	0.815284	1.22126	0.22234	0.8309	NA	NA	---	NA	NA	---	0	0.270602	0.786765	---	0.300468	0.763897	---	2	-0.393049	0.694385	---	-0.371807	0.710133	---	2	5.90379	4.08e-09	8.14075e-07	0.00304004	0.99758	0.999979	-1.13031	0.258703	TRUE	1
ENSG00000162063	899	CCNF	1.68857	0.0916818	0.602578	1.6359	0.102245	0.685052	NA	NA	---	NA	NA	---	0	1.2742	0.202955	---	1.30133	0.193513	---	2	2.51677	0.0120336	0.246648	2.37923	0.0175775	0.346213	3	2.52726	0.0115622	0.157698	-0.779118	0.437697	0.946193	-1.73494	0.0831558	FALSE	0
ENSG00000113328	900	CCNG1	-1.74795	0.0808477	0.574537	-1.65524	0.0982585	0.677591	NA	NA	---	NA	NA	---	0	2.02645	0.0430419	---	2.11842	0.0344404	---	1	0.0706923	0.94366	---	-0.0210964	0.983174	---	1	-2.11784	0.0342957	0.280269	-1.11526	0.267336	0.872888	1.67307	0.0947232	FALSE	0
ENSG00000138764	901	CCNG2	1.09048	0.275823	0.841699	0.768956	0.442141	0.93821	0.953929	0.340401	0.903247	0.448597	0.653841	0.989327	6	-0.0841246	0.932978	---	-0.0404771	0.967723	---	2	NA	NA	---	NA	NA	---	0	-1.98091	0.0477197	0.33076	--	--	--	-0.768674	0.442325	FALSE	0
ENSG00000134480	902	CCNH	-0.0569146	0.954627	0.995666	-0.162029	0.871323	0.993657	0.155677	0.876326	---	0.229109	0.818841	---	1	0.41462	0.678529	---	0.500127	0.61712	---	2	-0.692884	0.488579	---	-0.766455	0.443627	---	2	-0.570097	0.568667	0.864441	-0.307222	0.759295	0.992781	-0.0529795	0.957762	FALSE	0
ENSG00000129315	904	CCNT1	0.445789	0.655867	0.965306	0.56253	0.573909	0.963913	NA	NA	---	NA	NA	---	0	0.353743	0.723622	---	0.385178	0.700205	---	1	NA	NA	---	NA	NA	---	0	0.384617	0.700557	0.916022	1.47114	0.144301	0.746077	-0.484559	0.628128	FALSE	0
ENSG00000082258	905	CCNT2	0.144736	0.884955	0.991424	0.0695806	0.944544	0.996473	0.511515	0.609129	---	0.530523	0.595893	---	1	-0.386048	0.699561	1.02887	-0.337753	0.735636	1.03028	3	-1.1146	0.26535	0.889069	-1.07238	0.283864	0.931509	3	-2.01236	0.0442986	0.318355	0.800824	0.425077	0.948419	-0.387563	0.698448	FALSE	0
ENSG00000146731	908	CCT6A	1.88065	0.0603737	0.518168	1.48155	0.138845	0.751411	NA	NA	---	NA	NA	---	0	0.0799992	0.936257	1.00975	-0.167691	0.866868	1.02325	11	0.955603	0.339555	0.935424	0.780027	0.435601	0.992038	8	1.14076	0.25409	0.670251	5.35301	5.27149e-07	8.19141e-05	-1.79545	0.0729789	FALSE	0
ENSG00000158477	909	CD1A	0.840433	0.400911	0.900454	0.836834	0.40293	0.930796	NA	NA	---	NA	NA	---	0	0.084364	0.932788	---	0.106823	0.914955	---	1	NA	NA	---	NA	NA	---	0	-2.48421	0.0130545	0.168475	0.378417	0.7059	0.989336	-1.37183	0.170519	FALSE	0
ENSG00000158485	910	CD1B	2.19657	0.028331	0.372279	2.18186	0.0294035	0.445427	NA	NA	---	NA	NA	---	0	-0.0390978	0.968822	---	-0.078622	0.937353	---	1	NA	NA	---	NA	NA	---	0	-1.37621	0.168891	0.573344	-0.270977	0.786951	0.994114	-3.43306	0.000629037	FALSE	0
ENSG00000158481	911	CD1C	2.80857	0.00509466	0.148558	2.7542	0.00601413	0.199397	NA	NA	---	NA	NA	---	0	-1.06603	0.286725	---	-0.897061	0.369951	---	1	NA	NA	---	NA	NA	---	0	-0.802254	0.422489	0.79645	1.84311	0.0681889	0.577578	-3.03453	0.00249106	FALSE	0
ENSG00000158473	912	CD1D	0.971536	0.331568	0.871876	0.986626	0.324118	0.905169	NA	NA	---	NA	NA	---	0	0.559817	0.575758	---	0.622392	0.533858	---	1	0.559817	0.575758	---	0.622392	0.533858	---	1	2.39332	0.0167764	0.1932	3.10319	0.00247149	0.0940871	-1.21788	0.223648	FALSE	0
ENSG00000158488	913	CD1E	1.83397	0.067021	0.540139	1.76351	0.0781884	0.624469	NA	NA	---	NA	NA	---	0	NA	NA	---	NA	NA	---	0	0.212948	0.831421	---	0.0939349	0.925184	---	2	-1.76461	0.0777611	0.411099	1.25528	0.212219	0.828188	-2.07975	0.0378825	FALSE	0
ENSG00000116824	914	CD2	0.410806	0.681323	0.970869	0.411043	0.681149	0.982722	-1.23613	0.216765	---	-1.23695	0.216461	---	2	-1.23613	0.216765	---	-1.23695	0.216461	---	2	0.243034	0.80804	1.01005	0.24179	0.809004	1.01349	6	-1.915	0.0556157	0.355005	-0.503968	0.61536	0.98055	-0.446362	0.655463	FALSE	0
ENSG00000167286	915	CD3D	0.872991	0.382924	0.892659	0.869039	0.385081	0.92476	NA	NA	---	NA	NA	---	0	1.56816	0.117231	0.733299	1.56788	0.117297	0.782697	12	0.157229	0.875103	---	0.149195	0.881437	---	1	-1.23996	0.215117	0.632983	-1.38558	0.16887	0.776773	-0.453226	0.650515	FALSE	0
ENSG00000198851	916	CD3E	0.389873	0.696732	0.97347	0.38555	0.69993	0.985105	NA	NA	---	NA	NA	---	0	-1.11716	0.264255	---	-1.11383	0.26568	---	1	0.0926138	0.926233	1.00014	0.0877478	0.930099	1.00122	8	-1.36916	0.171082	0.575176	-1.52981	0.12913	0.715238	0.0175126	0.986032	FALSE	0
ENSG00000160654	917	CD3G	0.940067	0.347461	0.879054	0.937223	0.348921	0.914922	NA	NA	---	NA	NA	---	0	0.00838938	0.993308	---	0.00027083	0.999784	---	1	1.48733	0.137313	0.7417	1.48746	0.137279	0.787922	12	-0.0314867	0.974884	0.993002	-1.25155	0.21357	0.827979	-0.575857	0.564882	FALSE	0
ENSG00000198821	919	CD247	2.03464	0.042209	0.449161	2.04306	0.0413664	0.50776	2.87346	0.00416512	---	2.88506	0.0040163	---	2	0.850692	0.395189	0.97168	0.847558	0.396932	0.998091	5	-0.564915	0.572286	---	-0.574428	0.565836	---	1	-0.263679	0.792051	0.942963	-0.41981	0.675499	0.983836	-2.14387	0.0323594	FALSE	0
ENSG00000010610	920	CD4	-0.225707	0.821486	0.988233	-0.0194992	0.984448	0.998868	0.578666	0.562974	0.972112	0.64544	0.518823	0.978795	5	-0.395549	0.692541	1.02718	-0.444032	0.657137	1.03295	6	-1.87232	0.061518	0.549246	-1.69217	0.0909941	0.680582	6	-1.00764	0.313731	0.721849	-1.0731	0.285736	0.884958	0.0773046	0.938402	FALSE	0
ENSG00000110448	921	CD5	-0.193583	0.84655	0.990193	-0.192151	0.847672	0.993625	0.61087	0.541455	0.971256	0.613879	0.539466	0.981233	3	-0.876421	0.381058	0.96835	-0.876868	0.380816	0.99156	6	-0.176572	0.859888	---	-0.176645	0.859831	---	2	0.226817	0.820586	0.951173	1.28763	0.200761	0.813176	-0.507631	0.611859	FALSE	0
ENSG00000073754	922	CD5L	2.64631	0.00829363	0.197868	2.68174	0.00747173	0.227485	NA	NA	---	NA	NA	---	0	0.792263	0.428437	---	0.782399	0.434206	---	2	0.519252	0.603726	0.992186	0.509888	0.610267	1.00988	4	0.484926	0.627775	0.891272	0.822887	0.412473	0.945095	-2.47851	0.0134087	FALSE	0
ENSG00000013725	923	CD6	0.421698	0.673356	0.969452	0.421698	0.673357	0.981664	NA	NA	---	NA	NA	---	0	0.64334	0.520184	1.01395	0.642611	0.520657	1.02675	3	0.565717	0.571741	0.986773	0.566985	0.57088	1.0142	9	0.100369	0.92006	0.979228	1.36101	0.176481	0.791964	-0.874094	0.382342	FALSE	0
ENSG00000173762	924	CD7	1.47318	0.141088	0.696947	1.47206	0.141389	0.755086	NA	NA	---	NA	NA	---	0	1.97844	0.0482135	0.520786	1.9759	0.0485015	0.569188	4	1.32172	0.186632	0.814327	1.31936	0.187417	0.852578	3	1.16353	0.244736	0.662605	-1.95125	0.0537433	0.531309	-1.22977	0.219162	FALSE	0
ENSG00000153563	925	CD8A	0.940653	0.34716	0.878771	1.02075	0.307676	0.898155	NA	NA	---	NA	NA	---	0	0.236968	0.812741	1.02608	0.273615	0.784449	1.0331	14	-0.774942	0.438598	---	-0.679474	0.49703	---	2	-0.0826766	0.934116	0.983402	-0.945223	0.346757	0.92294	-1.2581	0.208743	FALSE	0
ENSG00000172116	926	CD8B	0.568093	0.570128	0.948923	0.628866	0.529613	0.95521	0.175402	0.860807	0.99368	0.194307	0.845984	0.98948	13	0.57554	0.565084	1.02196	0.591161	0.554576	1.02978	3	-0.486114	0.627016	---	-0.407012	0.684106	---	2	-0.370472	0.711065	0.919403	-2.13701	0.0349649	0.441399	-0.720956	0.471158	FALSE	0
ENSG00000010278	928	CD9	1.39794	0.162508	0.728764	1.26352	0.206764	0.824268	1.69739	0.0900035	0.622686	1.60609	0.10864	0.7125	7	1.4542	0.146273	0.780266	1.41624	0.157085	0.849906	5	0.459038	0.646329	1.0025	0.169704	0.865285	1.00702	5	0.149262	0.88136	0.968394	1.6333	0.105458	0.66443	-1.20292	0.229381	FALSE	0
ENSG00000170458	929	CD14	1.62124	0.105352	0.636104	1.61378	0.10696	0.693695	1.40795	0.159525	---	1.36489	0.172662	---	2	0.453423	0.650364	1.0271	0.469989	0.638488	1.03328	4	NA	NA	---	NA	NA	---	0	1.00473	0.315131	0.72329	--	--	--	-2.00039	0.0458125	FALSE	0
ENSG00000177455	930	CD19	0.970959	0.331855	0.871524	0.94257	0.346179	0.913519	-0.479119	0.631982	---	-0.478013	0.632769	---	1	-0.00171218	0.998634	1.00205	-0.0216525	0.98273	1.0063	9	1.66709	0.095879	0.661536	1.67704	0.0939168	0.695	3	0.012747	0.989831	0.997187	-1.00949	0.315107	0.902501	-1.89908	0.0579316	FALSE	0
ENSG00000156738	931	MS4A1	0.373183	0.709108	0.97454	0.414807	0.678392	0.981861	-0.504845	0.613804	---	-0.490444	0.623951	---	1	-0.271091	0.786389	1.02688	-0.25445	0.799212	1.03148	3	-0.368369	0.712694	---	-0.359355	0.719422	---	1	-0.0609984	0.951366	0.987801	-0.442805	0.658835	0.983535	-0.27402	0.784143	FALSE	0
ENSG00000149516	932	MS4A3	-0.701742	0.483039	0.931533	-0.680765	0.496213	0.949763	-0.655764	0.51216	---	-0.628208	0.530043	---	1	-0.381485	0.702943	---	-0.378117	0.705442	---	1	-0.562759	0.573753	---	-0.542039	0.587939	---	2	0.217453	0.827875	0.953708	2.1856	0.0311102	0.422036	0.177434	0.859215	FALSE	0
ENSG00000012124	933	CD22	0.374366	0.708229	0.974769	0.292897	0.769675	0.991932	1.54628	0.122423	---	1.46577	0.143094	---	2	-0.411923	0.680504	1.02827	-0.394234	0.693511	1.03266	5	-0.530368	0.596	---	-0.523916	0.600479	---	2	-0.488109	0.625519	0.890561	1.35337	0.1789	0.793035	-0.209099	0.834427	FALSE	0
ENSG00000139193	939	CD27	1.00197	0.316656	0.862989	0.99435	0.320347	0.903849	2.63737	0.00851357	---	2.63509	0.00857062	---	1	-0.213175	0.831243	1.02497	-0.22144	0.824805	1.02818	20	0.702695	0.482445	0.97607	0.705408	0.480757	1.00052	7	-1.18002	0.238113	0.656584	0.634711	0.527024	0.967088	-1.14258	0.253571	FALSE	0
ENSG00000178562	940	CD28	-0.418358	0.675795	0.970264	-0.320429	0.748725	0.989923	NA	NA	---	NA	NA	---	0	-0.659398	0.509825	---	-0.55308	0.58036	---	2	NA	NA	---	NA	NA	---	0	-0.722404	0.470119	0.82056	--	--	--	0.598748	0.549519	TRUE	0
ENSG00000121594	941	CD80	2.24857	0.0248052	0.352282	2.31381	0.0209249	0.383754	NA	NA	---	NA	NA	---	0	NA	NA	---	NA	NA	---	0	1.25835	0.208625	0.840423	1.29458	0.195831	0.866542	3	-1.04188	0.297577	0.707508	0.268523	0.788834	0.994141	-4.10088	4.55833e-05	FALSE	0
ENSG00000114013	942	CD86	0.253587	0.799878	0.986702	0.22652	0.820853	0.993179	NA	NA	---	NA	NA	---	0	-0.882881	0.37756	---	-0.867505	0.38592	---	2	-2.19485	0.0284544	---	-2.20193	0.0279484	---	1	-0.918117	0.358654	0.753993	-0.707944	0.480579	0.956068	-0.598271	0.549837	FALSE	0
ENSG00000120949	943	TNFRSF8	-0.974683	0.330005	0.870715	-1.02815	0.304185	0.894975	-0.371719	0.710198	0.984335	-0.432853	0.665236	0.98717	6	0.156816	0.875429	1.01751	0.159704	0.873153	1.02218	5	-1.07756	0.281545	0.902058	-1.10337	0.270193	0.920236	17	0.627565	0.530351	0.848085	-1.26215	0.209744	0.825121	1.01116	0.312262	FALSE	0
ENSG00000106952	944	TNFSF8	1.31341	0.189413	0.762771	1.29738	0.194866	0.814111	NA	NA	---	NA	NA	---	0	0.965916	0.334371	0.940937	0.973136	0.330774	0.966394	5	0.93592	0.34959	0.937194	0.912168	0.361949	0.970327	18	-0.315766	0.752209	0.932477	-0.94271	0.348035	0.922749	-1.23722	0.216387	FALSE	0
ENSG00000105383	945	CD33	0.300538	0.763843	0.981971	0.259874	0.795027	0.993743	NA	NA	---	NA	NA	---	0	1.63491	0.102452	---	1.62884	0.103731	---	2	NA	NA	---	NA	NA	---	0	0.166415	0.867845	0.964767	-0.672998	0.502456	0.961325	-0.471367	0.637514	FALSE	0
ENSG00000105492	946	SIGLEC6	0.831714	0.405813	0.902651	0.829887	0.406845	0.932211	NA	NA	---	NA	NA	---	0	-1.06885	0.285454	0.90618	-1.06422	0.287544	0.946855	3	-0.0147859	0.988207	1.00211	-0.0862823	0.931263	1.00152	6	0.677703	0.498028	0.83418	-0.793097	0.429544	0.947136	-0.220473	0.825562	FALSE	0
ENSG00000174059	947	CD34	-0.899245	0.368786	0.887574	-0.891353	0.373002	0.921525	-0.500918	0.616563	0.985269	-0.486293	0.62689	0.989225	6	-0.95174	0.34151	---	-0.922007	0.356797	---	2	-1.92601	0.0544485	0.514457	-1.91854	0.0553899	0.567653	11	-0.0155758	0.987574	0.996213	-0.38516	0.700913	0.988018	1.176	0.239962	FALSE	0
ENSG00000135218	948	CD36	2.71053	0.00685821	0.176261	2.87625	0.00412886	0.162306	3.45123	0.000586613	0.0301128	3.50977	0.000473006	0.0317219	7	0.9556	0.339557	---	1.02947	0.303565	---	1	-0.720647	0.471332	0.973986	-0.634264	0.526086	1.00417	3	1.31722	0.187895	0.597321	0.261728	0.794054	0.993177	-1.78083	0.075338	FALSE	0
ENSG00000073060	949	SCARB1	-0.321923	0.747593	0.980979	-0.29973	0.764459	0.991795	-0.140613	0.888211	0.997079	-0.0901142	0.928218	0.992423	10	-0.0892588	0.928898	1.0125	-0.0822813	0.934443	1.01405	18	NA	NA	---	NA	NA	---	0	1.54918	0.121476	0.50319	-0.267561	0.789572	0.993899	0.676195	0.499122	FALSE	0
ENSG00000138760	950	SCARB2	0.183184	0.854699	0.990584	0.237905	0.812014	0.993581	0.489044	0.624942	---	0.49916	0.617801	---	1	0.291364	0.770847	---	0.317996	0.750569	---	1	0.962413	0.336126	---	0.973362	0.330661	---	1	-0.676279	0.498932	0.835064	0.0461904	0.963248	0.996839	-0.270114	0.787146	FALSE	0
ENSG00000104894	951	CD37	-0.869823	0.384652	0.89378	-0.830927	0.406257	0.932011	NA	NA	---	NA	NA	---	0	-0.501744	0.615983	1.02326	-0.463135	0.643391	1.03441	6	NA	NA	---	NA	NA	---	0	-2.34339	0.0191939	0.207833	-0.684327	0.495305	0.960764	0.302725	0.762182	FALSE	0
ENSG00000004468	952	CD38	0.306513	0.759292	0.982629	0.198579	0.842641	0.992474	0.618137	0.536657	---	0.627898	0.530246	---	1	0.8937	0.371745	---	1.12942	0.259053	---	1	NA	NA	---	NA	NA	---	0	-0.742022	0.45815	0.815131	0.70935	0.47971	0.955785	-0.00339879	0.997289	FALSE	0
ENSG00000138185	953	ENTPD1	1.64638	0.100069	0.620698	1.64108	0.101165	0.683714	NA	NA	---	NA	NA	---	0	0.502825	0.615223	---	0.496522	0.619659	---	1	0.502825	0.615223	---	0.496522	0.619659	---	1	0.202781	0.839324	0.956841	-1.64577	0.10286	0.657511	-2.20329	0.0278726	FALSE	0
ENSG00000054179	954	ENTPD2	1.72449	0.0849968	0.584408	1.78874	0.074026	0.615496	NA	NA	---	NA	NA	---	0	0.154948	0.876901	1.01714	0.184383	0.853759	1.02494	3	-0.497478	0.618986	0.998116	-0.495073	0.620682	1.00946	4	0.711681	0.476735	0.823126	1.49655	0.137568	0.731173	-1.73036	0.0839702	FALSE	0
ENSG00000197586	955	ENTPD6	1.34368	0.179423	0.753308	1.25887	0.208437	0.824764	1.31491	0.188909	---	1.15132	0.249937	---	2	0.593037	0.55332	---	0.79717	0.425584	---	2	0.402045	0.687756	1.00755	0.43971	0.660264	1.01014	4	0.298422	0.765408	0.935774	-0.841087	0.402247	0.940319	-0.602228	0.547201	FALSE	0
ENSG00000168032	956	ENTPD3	0.127565	0.898524	0.99266	0.145818	0.884101	0.994774	NA	NA	---	NA	NA	---	0	NA	NA	---	NA	NA	---	0	NA	NA	---	NA	NA	---	0	-0.264205	0.791646	0.942733	0.0699027	0.944407	0.997882	-0.367433	0.713398	FALSE	0
ENSG00000187097	957	ENTPD5	0.972161	0.331257	0.871674	0.650961	0.515255	0.952927	NA	NA	---	NA	NA	---	0	2.10004	0.0360309	0.441646	1.29403	0.196021	0.896787	5	0.204283	0.838183	1.00498	0.431638	0.666118	1.01228	3	1.47362	0.140721	0.53602	0.136766	0.891483	0.997782	-0.84698	0.397272	FALSE	0
ENSG00000101017	958	CD40	-0.723405	0.469637	0.928659	-0.977308	0.328706	0.908585	NA	NA	---	NA	NA	---	0	NA	NA	---	NA	NA	---	0	-0.773718	0.439321	0.963535	-0.96855	0.333056	0.956404	22	0.0451335	0.964005	0.989926	1.90734	0.0592616	0.549625	0.5612	0.574826	FALSE	0
ENSG00000102245	959	CD40LG	0.781196	0.434913	0.916816	0.825878	0.409114	0.933394	NA	NA	---	NA	NA	---	0	NA	NA	---	NA	NA	---	0	-0.179449	0.85763	---	-0.182092	0.855556	---	1	--	--	--	-0.644385	0.520758	0.966169	-0.938231	0.348423	FALSE	0
ENSG00000026508	960	CD44	-0.367517	0.713328	0.977024	-0.31469	0.753077	0.990058	1.73863	0.0824758	0.597447	1.59251	0.111656	0.71979	12	1.38518	0.166376	0.807034	1.23777	0.216158	0.911855	4	2.34043	0.0195006	0.316754	2.10512	0.0355851	0.46964	7	0.00948916	0.99243	0.997937	0.31408	0.754096	0.992742	0.483724	0.628721	FALSE	0
ENSG00000196776	961	CD47	0.820322	0.412271	0.906627	0.64863	0.51676	0.953156	NA	NA	---	NA	NA	---	0	0.158505	0.874098	1.01779	0.140121	0.888599	1.01927	4	1.7437	0.0815862	---	1.75555	0.0795396	---	2	1.15447	0.248427	0.665294	--	--	--	-1.45821	0.145195	FALSE	0
ENSG00000117091	962	CD48	1.72632	0.0846665	0.583213	1.78941	0.0739194	0.615984	NA	NA	---	NA	NA	---	0	-0.554386	0.579466	---	-0.473926	0.635679	---	2	NA	NA	---	NA	NA	---	0	-1.81409	0.0697942	0.39135	-0.130527	0.896404	0.997866	-1.63634	0.102181	FALSE	0
ENSG00000143119	963	CD53	0.270594	0.786772	0.985408	0.345407	0.729877	0.988214	NA	NA	---	NA	NA	---	0	-0.571508	0.567812	---	-0.575015	0.565439	---	1	0.0325031	0.974079	---	0.110082	0.912371	---	2	-2.29036	0.0220906	0.223907	2.97573	0.00364246	0.12066	-0.575154	0.565357	FALSE	0
ENSG00000116815	965	CD58	1.02708	0.304684	0.855642	1.02503	0.30565	0.896878	0.960546	0.337064	---	0.978103	0.328313	---	1	-0.310156	0.756521	---	-0.304706	0.760668	---	1	-0.246693	0.805208	---	-0.237286	0.812494	---	2	0.772532	0.439879	0.806127	-0.91799	0.360769	0.927032	-1.06396	0.287682	FALSE	0
ENSG00000085063	966	CD59	-0.792134	0.428512	0.914601	-1.1011	0.271175	0.878597	-0.0977464	0.922158	0.997485	-0.212112	0.832072	0.98822	12	-0.883992	0.37696	0.965761	-1.1107	0.267025	0.93877	4	0.731662	0.464584	---	0.375922	0.707072	---	1	-0.567861	0.570185	0.864749	0.577572	0.564813	0.974302	0.812447	0.416789	FALSE	0
ENSG00000135404	967	CD63	0.240216	0.810223	0.987887	0.333214	0.739058	0.989287	0.982871	0.325961	0.89285	0.993945	0.320544	0.934657	7	-1.84322	0.065658	---	-1.50633	0.132369	---	1	0.489089	0.62491	0.997045	0.549436	0.582856	1.0125	3	-0.267484	0.789121	0.941874	-1.5912	0.114629	0.682704	-0.52079	0.602665	FALSE	0
ENSG00000129226	968	CD68	0.407725	0.683582	0.971563	0.385547	0.699932	0.985033	1.58515	0.113318	0.672147	1.57647	0.115304	0.723127	4	-0.292312	0.770122	1.02943	-0.331754	0.74016	1.02964	3	-0.506949	0.612327	---	-0.513982	0.607403	---	1	-0.599648	0.5488	0.856906	0.626075	0.532651	0.968575	-0.433755	0.664589	FALSE	0
ENSG00000110848	969	CD69	-0.481004	0.630642	0.96105	-0.345687	0.729667	0.988216	NA	NA	---	NA	NA	---	0	NA	NA	---	NA	NA	---	0	-0.556455	0.578052	---	-0.564749	0.5724	---	1	-0.78832	0.430591	0.800505	-0.431303	0.667149	0.984425	0.00688336	0.99451	FALSE	0
ENSG00000125726	970		-0.691678	0.489336	0.932957	-0.691706	0.489318	0.949044	NA	NA	---	NA	NA	---	0	-0.346481	0.72907	1.02757	-0.348583	0.727492	1.03351	11	0.377917	0.70559	1.00783	0.376615	0.706558	1.01448	3	0.310251	0.756398	0.933499	-0.69135	0.490901	0.959846	0.99446	0.320315	FALSE	0
ENSG00000137101	971	CD72	0.750271	0.453307	0.923112	0.749791	0.453596	0.942551	NA	NA	---	NA	NA	---	0	1.86265	0.0628699	0.579333	1.86157	0.0630221	0.616992	7	-0.624365	0.532562	---	-0.623896	0.53287	---	1	-2.45167	0.0142932	0.177993	-0.152161	0.879358	0.998131	-0.636958	0.524344	FALSE	0
ENSG00000019582	972	CD74	-0.686304	0.492716	0.933575	-0.812749	0.416599	0.932206	0.925991	0.354724	0.908215	0.714996	0.474816	0.973513	8	-0.147506	0.882769	1.01656	-0.242729	0.808276	1.03089	5	NA	NA	---	NA	NA	---	0	-0.78781	0.430889	0.800809	--	--	--	0.649574	0.516163	TRUE	0
ENSG00000105369	973	CD79A	0.354181	0.723295	0.978448	0.354659	0.722936	0.987282	NA	NA	---	NA	NA	---	0	0.272152	0.785574	1.02699	0.271159	0.786337	1.03215	11	0.138044	0.890239	0.999675	0.152711	0.878664	1.00507	4	-1.1728	0.240999	0.65983	-0.866392	0.388289	0.937432	-0.445558	0.656043	TRUE	0
ENSG00000007312	974	CD79B	-0.109269	0.913016	0.993241	-0.0610313	0.951349	0.99699	NA	NA	---	NA	NA	---	0	-1.29919	0.194243	0.842865	-1.31297	0.18956	0.889604	4	0.882961	0.377516	0.947443	0.937572	0.348741	0.965417	11	-0.157294	0.875027	0.96688	0.566199	0.57249	0.975533	0.41951	0.674962	TRUE	0
ENSG00000110651	975	CD81	1.00772	0.313889	0.861748	1.01994	0.30806	0.898151	1.29158	0.196869	0.804106	1.40617	0.160052	0.800838	7	2.05177	0.0405094	---	1.65651	0.0980027	---	2	0.888398	0.374587	0.945581	0.438761	0.66095	1.01051	3	-0.970017	0.33214	0.734056	--	--	--	-1.04408	0.296781	FALSE	0
ENSG00000123146	976	ADGRE5	-1.15356	0.249017	0.817323	-1.19141	0.233839	0.844077	-1.57525	0.115585	0.676907	-1.63936	0.101523	0.683061	10	-0.267331	0.789282	1.02726	-0.129694	0.89684	1.01832	6	0.83646	0.40314	0.957748	0.675048	0.499836	1.00476	12	0.253304	0.800056	0.94464	-0.222439	0.824413	0.994333	1.27911	0.201248	FALSE	0
ENSG00000177697	977	CD151	0.0150631	0.987986	1.00044	0.202644	0.839464	0.992937	1.24679	0.212829	0.821676	1.4153	0.157361	0.790225	4	-0.0669701	0.946622	1.00944	-0.0183595	0.985357	1.00525	7	-0.425903	0.67029	1.00699	-0.225341	0.82177	1.01395	7	-0.534962	0.592728	0.876189	1.25503	0.212309	0.827972	-0.313729	0.753813	FALSE	0
ENSG00000158825	978	CDA	0.857275	0.391544	0.89638	0.798515	0.424803	0.9354	0.782906	0.433909	---	0.785571	0.432346	---	2	NA	NA	---	NA	NA	---	0	0.0501372	0.960025	1.00219	0.0593742	0.952669	1.00118	12	-0.113803	0.909404	0.976018	1.4061	0.162703	0.768042	-0.918842	0.358469	FALSE	0
ENSG00000170312	983	CDK1	-1.32505	0.185523	0.759746	-1.48565	0.137756	0.750748	NA	NA	---	NA	NA	---	0	NA	NA	---	NA	NA	---	0	-2.27981	0.0228753	0.340505	-2.40607	0.0163461	0.327644	3	0.877001	0.380578	0.770704	--	--	--	1.54773	0.122102	FALSE	0
ENSG00000248333	984	CDK11B	0.614782	0.538869	0.944745	0.627471	0.530526	0.955285	-0.191738	0.847995	0.993789	-0.0392068	0.968735	0.993832	8	0.589478	0.555703	1.01918	0.847344	0.397051	0.997564	12	0.940391	0.347294	0.936292	0.596183	0.551218	1.01256	13	4.37205	1.29e-05	0.00104602	1.02402	0.308227	0.900448	-0.847463	0.397003	FALSE	0
ENSG00000198589	987	LRBA	0.432328	0.665617	0.966298	0.0238153	0.981006	0.998693	0.944588	0.345148	0.903162	0.773232	0.439608	0.96919	39	0.659441	0.509798	1.01413	0.406131	0.684752	1.03366	4	3.80856	0.00015022	---	3.84589	0.000129448	---	1	0.00617452	0.995074	0.998673	-0.599136	0.550398	0.972196	-0.142679	0.886581	FALSE	0
ENSG00000096401	988	CDC5L	2.59769	0.00955394	0.215519	3.40032	0.000705687	0.0503796	4.1757	3.28913e-05	0.00253263	5.48248	5.59024e-08	9.68509e-06	4	NA	NA	---	NA	NA	---	0	NA	NA	---	NA	NA	---	0	-2.17631	0.0296336	0.259356	-2.2979	0.0235888	0.370932	-2.45413	0.0143454	FALSE	0
ENSG00000122545	989	SEPTIN7	0.379374	0.704509	0.973966	0.0897676	0.928494	0.996637	0.750284	0.453299	0.943352	0.538884	0.590114	0.982263	5	-0.268324	0.788517	---	-0.243226	0.807892	---	1	-0.883397	0.377281	0.947377	-1.00024	0.317491	0.950172	20	--	--	--	-0.33083	0.741445	0.992212	-0.374126	0.708415	FALSE	0
ENSG00000094804	990	CDC6	0.504193	0.614261	0.955466	0.2645	0.791462	0.993419	NA	NA	---	NA	NA	---	0	0.153896	0.87773	---	0.184463	0.853696	---	2	-0.790712	0.429341	0.966389	-0.920419	0.357625	0.966439	10	1.35072	0.176917	0.582767	0.202326	0.840061	0.995435	0.23013	0.818052	FALSE	0
ENSG00000117399	991	CDC20	1.8676	0.0621755	0.524928	1.81304	0.0701927	0.60946	NA	NA	---	NA	NA	---	0	0.535332	0.592566	---	0.414164	0.678863	---	1	NA	NA	---	NA	NA	---	0	1.65823	0.0974083	0.456767	-0.234647	0.814949	0.994426	-1.11975	0.263174	FALSE	0
ENSG00000164045	993	CDC25A	1.86462	0.0625915	0.527484	1.78191	0.0751349	0.615921	3.5252	0.000446647	---	3.58824	0.000352708	---	1	-0.268505	0.788378	1.02712	-0.319007	0.749803	1.02982	11	2.44778	0.0145829	0.27586	2.34501	0.0192646	0.360664	13	2.48724	0.012944	0.167781	-1.93809	0.0553497	0.535423	-0.850208	0.395477	FALSE	0
ENSG00000101224	994	CDC25B	2.60861	0.00925682	0.212155	2.05715	0.0399887	0.502434	1.22098	0.222444	---	0.514246	0.607219	---	1	2.99688	0.00280991	0.0960756	2.72513	0.00656499	0.197711	15	-1.03378	0.301543	0.917565	-1.17076	0.242036	0.893006	3	3.06308	0.0022161	0.0581292	-1.25189	0.213444	0.828239	-1.40751	0.159683	FALSE	0
ENSG00000158402	995	CDC25C	-0.691812	0.489252	0.933083	-0.546085	0.585156	0.96557	-0.519061	0.603858	0.97965	-0.394379	0.693404	0.985363	4	-0.190107	0.849272	---	-0.169102	0.865758	---	1	-0.252782	0.8005	1.01106	-0.0937151	0.925358	1.0011	3	2.70606	0.006859	0.11814	--	--	--	0.604655	0.545588	FALSE	0
ENSG00000004897	996	CDC27	2.58357	0.00995046	0.220986	2.22576	0.0263022	0.430658	0.777234	0.437245	0.938114	0.836643	0.403038	0.96534	4	1.06249	0.288329	0.906133	0.810771	0.417733	1.00697	4	1.16617	0.243885	0.876671	0.813348	0.416255	0.990202	7	-0.995391	0.319651	0.726899	-2.50844	0.0136867	0.280175	-2.16524	0.0306791	FALSE	0
ENSG00000099804	997	CDC34	-0.0361153	0.971199	0.997209	-0.16005	0.872882	0.993914	-1.44846	0.14787	---	-1.41515	0.157404	---	1	0.781858	0.434524	0.983083	0.79428	0.427263	1.01144	18	0.500456	0.616889	0.997036	0.466752	0.640801	1.0084	13	2.83109	0.0046792	0.0938907	-0.478023	0.633646	0.982218	-0.227703	0.819938	FALSE	0
ENSG00000070831	998	CDC42	-0.0813323	0.935198	0.993701	-0.258396	0.796167	0.993635	-1.00899	0.313279	0.887339	-0.994408	0.320318	0.935969	4	0.0189031	0.984923	1.0029	-0.0386666	0.969166	1.01166	38	-0.87597	0.381303	---	-0.867122	0.386129	---	1	-1.48792	0.136909	0.530256	1.29209	0.199216	0.810568	0.288317	0.773183	FALSE	0
ENSG00000039068	999	CDH1	0.87819	0.380098	0.891762	0.90916	0.363534	0.918222	0.127614	0.898486	---	0.168998	0.86584	---	1	0.621467	0.534465	1.01864	0.624464	0.532497	1.02803	4	0.843101	0.399418	0.957676	0.870288	0.384399	0.977139	4	0.812134	0.416799	0.792963	0.218079	0.827799	0.994488	-1.10262	0.27054	TRUE	0
ENSG00000170558	1000	CDH2	-2.12359	0.0340037	0.407192	-2.13219	0.0332887	0.466367	-2.13516	0.0330439	0.424064	-2.11861	0.0344241	0.450112	3	0.438062	0.661457	1.02925	0.472886	0.636421	1.03435	3	-0.516962	0.605322	---	-0.478878	0.632153	---	2	0.689568	0.490535	0.82977	0.109731	0.912836	0.996495	2.45178	0.0144388	FALSE	0
ENSG00000062038	1001	CDH3	1.3347	0.182345	0.756543	1.37651	0.169039	0.790988	0.492048	0.622817	0.985792	0.497637	0.618874	0.990866	4	1.08414	0.27862	0.904372	1.1332	0.25746	0.935892	27	-0.152112	0.879136	---	-0.0854155	0.931952	---	1	0.186141	0.852351	0.960287	-0.15154	0.879846	0.998222	-1.51304	0.130683	FALSE	0
ENSG00000179242	1002	CDH4	1.21419	0.225027	0.793362	1.2595	0.208208	0.824907	0.17355	0.862262	0.994255	0.246777	0.805142	0.993702	29	1.50493	0.132729	0.762583	1.45378	0.146392	0.833711	11	0.530261	0.596074	0.993275	0.570869	0.568245	1.01389	3	0.491666	0.623002	0.889474	0.165723	0.8687	0.997493	-1.31207	0.189891	FALSE	0
ENSG00000179776	1003	CDH5	0.522279	0.601617	0.954037	0.503417	0.614807	0.969507	NA	NA	---	NA	NA	---	0	0.567651	0.570428	1.02167	0.627757	0.530339	1.02933	4	NA	NA	---	NA	NA	---	0	-1.29355	0.19595	0.608337	1.03015	0.305351	0.898959	-0.503947	0.614444	FALSE	0
ENSG00000113361	1004	CDH6	-2.45342	0.014358	0.271607	-2.31384	0.0209233	0.384102	-0.808611	0.418974	---	-1.08118	0.279934	---	1	-1.40606	0.160085	0.800865	-1.52736	0.127057	0.795311	3	-3.53933	0.000423744	0.0226329	-3.13894	0.00175643	0.0843829	3	0.316314	0.751793	0.932482	--	--	--	1.80938	0.0707866	FALSE	0
ENSG00000081138	1005	CDH7	-0.107124	0.914717	0.993004	-0.116949	0.906929	0.994633	0.101991	0.918789	0.996693	0.101396	0.919261	0.995128	11	-0.764281	0.44492	---	-0.577865	0.563515	---	1	0.0382811	0.969473	---	0.0259483	0.979305	---	2	0.981127	0.326633	0.730431	1.10079	0.273552	0.878255	-0.0379202	0.969761	FALSE	0
ENSG00000150394	1006	CDH8	0.918362	0.3587	0.884198	0.917869	0.358958	0.917989	-0.284355	0.77621	---	-0.295579	0.767626	---	1	1.13297	0.257558	0.894762	1.13327	0.257433	0.936168	4	1.41169	0.158421	---	1.41018	0.158866	---	2	-0.800947	0.423245	0.796945	-0.823293	0.412243	0.944821	-1.10391	0.269979	FALSE	0
ENSG00000113100	1007	CDH9	0.715406	0.474562	0.92991	0.930596	0.352337	0.915762	1.8345	0.0669419	0.547922	2.02792	0.0428924	0.480719	5	0.0217143	0.982681	---	0.366275	0.714254	---	2	-0.664776	0.506381	0.978493	-0.516049	0.60596	1.01179	5	-0.133639	0.8937	0.970899	-2.09415	0.038701	0.460665	-1.16954	0.24255	FALSE	0
ENSG00000040731	1008	CDH10	-0.182499	0.855236	0.99022	-0.2172	0.828106	0.992417	-0.110231	0.912253	0.997672	-0.191422	0.848243	0.99045	4	-0.0507516	0.959536	---	-0.181898	0.855708	---	2	-0.624179	0.532684	0.979104	-0.682015	0.495422	1.00569	5	0.0759385	0.939475	0.984201	0.347345	0.729041	0.990817	-0.299805	0.764408	TRUE	0
ENSG00000140937	1009	CDH11	-0.742579	0.45795	0.924784	-0.721764	0.470646	0.944994	-0.208092	0.835209	0.988556	-0.0320761	0.974419	0.995732	3	-0.937025	0.349022	0.949837	-0.933431	0.350873	0.974111	3	-0.637987	0.52366	---	-0.696404	0.486374	---	1	-0.90772	0.364121	0.759373	-0.929286	0.354914	0.924355	0.726964	0.467471	TRUE	0
ENSG00000154162	1010	CDH12	0.635076	0.525556	0.941876	0.634081	0.526205	0.954144	0.0447065	0.964352	0.996961	0.0501891	0.959984	0.993186	10	1.08353	0.278893	0.904289	1.0826	0.279307	0.942597	3	0.983292	0.325754	0.923461	0.981915	0.326432	0.953362	4	0.795649	0.426318	0.799003	-0.0598311	0.952406	0.996845	-0.227246	0.820293	FALSE	0
ENSG00000140945	1012	CDH13	0.071215	0.943244	0.994594	0.033232	0.973498	0.99781	-1.04162	0.297895	0.887918	-1.07649	0.282024	0.923353	23	0.43176	0.66603	---	0.394205	0.693533	---	1	0.436751	0.662407	---	0.380643	0.703567	---	1	0.708107	0.47895	0.824866	-0.786354	0.433466	0.947351	0.0376302	0.969992	FALSE	0
ENSG00000129910	1013	CDH15	-1.07206	0.28401	0.846984	-1.09321	0.274623	0.879066	-0.396871	0.691566	---	-0.38522	0.700175	---	1	-0.249514	0.803026	1.02707	-0.247531	0.804559	1.03063	10	-0.747863	0.454758	0.964315	-0.788771	0.430474	0.989796	5	0.890901	0.373075	0.765462	1.03997	0.30079	0.896497	0.679174	0.497234	FALSE	0
ENSG00000166589	1014	CDH16	-1.10624	0.268948	0.835359	-1.19308	0.233182	0.84334	NA	NA	---	NA	NA	---	0	NA	NA	---	NA	NA	---	0	-0.0990922	0.921089	---	-0.110756	0.911837	---	1	1.34316	0.179353	0.5859	-0.742541	0.45945	0.954237	1.12903	0.259239	FALSE	0
ENSG00000079112	1015	CDH17	-0.406823	0.684244	0.971836	-0.413613	0.679266	0.982515	-0.122787	0.902306	---	-0.124441	0.900996	---	1	-0.56797	0.570211	---	-0.567222	0.570719	---	1	-0.476118	0.634117	---	-0.478236	0.63261	---	2	-0.622028	0.533985	0.850144	-0.0461849	0.963252	0.996723	0.889399	0.374069	TRUE	0
ENSG00000145526	1016	CDH18	-0.612131	0.540621	0.945059	-0.617233	0.537253	0.957223	-1.12969	0.258939	0.8545	-1.18154	0.23773	0.87399	21	0.457057	0.647751	---	0.496529	0.619654	---	2	0.0220035	0.98245	1.0021	-0.0494553	0.960569	1.00091	3	1.74866	0.0804825	0.417775	1.01598	0.31202	0.901515	0.606328	0.544478	FALSE	0
ENSG00000123374	1017	CDK2	0.675447	0.499582	0.935456	0.684955	0.493567	0.950457	NA	NA	---	NA	NA	---	0	-0.213115	0.83129	1.02489	-0.154352	0.877371	1.02107	4	-0.210312	0.833477	1.00718	-0.311011	0.755871	1.01453	4	-0.296604	0.766795	0.936181	1.10373	0.272281	0.876973	-0.544336	0.58637	FALSE	0
ENSG00000250506	1018	CDK3	1.3167	0.188307	0.762766	0.870209	0.384441	0.924415	NA	NA	---	NA	NA	---	0	0.566835	0.570982	1.02125	0.122106	0.902845	1.01853	5	0.784841	0.432774	---	0.33924	0.734516	---	2	-0.305317	0.760153	0.934496	-0.0312473	0.975133	0.997543	-0.579456	0.562453	FALSE	0
ENSG00000135446	1019	CDK4	4.95855	8.6355e-07	0.000130817	4.12956	4.00786e-05	0.00515024	0.310784	0.756044	---	0.373464	0.7089	---	1	8.59216	4.28221e-17	2.04982e-14	7.90341	8.75701e-15	3.79262e-12	4	3.18795	0.00148727	0.0582086	2.28208	0.0227406	0.383088	10	5.12366	3.25e-07	4.37223e-05	6.68546	1.2125e-09	3.63602e-07	-4.94614	9.31848e-07	TRUE	1
ENSG00000164885	1020	CDK5	0.815991	0.414743	0.908524	0.329755	0.74167	0.989654	1.26179	0.207383	---	0.881522	0.378294	---	1	1.53149	0.126035	---	1.03772	0.299705	---	1	0.456917	0.647852	1.00298	0.115344	0.908201	1.00322	27	-0.244071	0.807198	0.946778	5.29711	6.70823e-07	0.000101472	-0.107431	0.914475	FALSE	0
ENSG00000105810	1021	CDK6	2.55562	0.0107795	0.231399	1.84096	0.065989	0.598915	3.15972	0.0016372	0.0694641	2.68196	0.0074668	0.21265	6	1.62853	0.103797	0.692617	0.776526	0.437663	1.01157	8	2.52715	0.0116866	0.244502	1.7137	0.0869619	0.674307	16	2.55752	0.0106056	0.150667	1.05801	0.292526	0.89145	-1.46978	0.142034	TRUE	0
ENSG00000134058	1022	CDK7	1.02464	0.305836	0.855653	1.18546	0.236178	0.846453	0.523599	0.600699	0.979108	0.568171	0.570075	0.986011	5	0.390938	0.695944	---	0.438516	0.661128	---	1	0.273822	0.78429	1.00883	0.303709	0.761427	1.01315	3	-0.516406	0.60562	0.881092	-2.7141	0.00779234	0.200594	-1.70177	0.0892056	FALSE	0
ENSG00000132964	1024	CDK8	1.56714	0.117468	0.656505	1.36425	0.172865	0.797475	1.21388	0.225144	0.835847	1.23582	0.216882	0.855592	8	1.50647	0.132332	0.762227	1.2863	0.198703	0.898658	7	0.523367	0.60086	0.992507	0.520827	0.602628	1.01144	29	0.667616	0.504446	0.838131	1.46258	0.146628	0.749271	-1.31865	0.187681	FALSE	0
ENSG00000136807	1025	CDK9	-1.41999	0.155991	0.721057	-1.78256	0.0750283	0.616675	NA	NA	---	NA	NA	---	0	NA	NA	---	NA	NA	---	0	-0.17374	0.862113	---	-0.150064	0.880751	---	1	-0.407016	0.684034	0.909757	-0.973232	0.332718	0.915657	1.98355	0.0476641	FALSE	0
ENSG00000124762	1026	CDKN1A	-1.01533	0.310246	0.859218	-1.03567	0.30066	0.893922	NA	NA	---	NA	NA	---	0	-1.9594	0.0504051	0.533684	-1.77621	0.0760702	0.667817	4	-0.755272	0.450303	0.964555	-0.752386	0.452036	0.994544	3	-1.40639	0.159743	0.562393	--	--	--	0.481213	0.630503	TRUE	-1
ENSG00000111276	1027	CDKN1B	0.456795	0.64794	0.962534	0.330985	0.740741	0.989406	NA	NA	---	NA	NA	---	0	NA	NA	---	NA	NA	---	0	1.6916	0.0911032	---	1.31572	0.188635	---	2	-1.87908	0.0603599	0.367331	1.3234	0.188633	0.799877	-0.340943	0.733241	TRUE	0
ENSG00000273707	1028	CDKN1C	-0.952737	0.341004	0.876163	-0.970674	0.331998	0.90892	NA	NA	---	NA	NA	---	0	NA	NA	---	NA	NA	---	0	NA	NA	---	NA	NA	---	0	0.578018	0.563309	0.862422	2.00956	0.047093	0.501221	1.15139	0.249932	FALSE	0
ENSG00000147889	1029	CDKN2A	-5.20867	2.40801e-07	4.07895e-05	-3.4371	0.000617648	0.0447807	-3.0615	0.00227422	0.0909252	-2.12071	0.0342462	0.449198	10	-1.9205	0.0551412	0.548697	-1.24003	0.21532	0.913405	16	-2.7042	0.00698904	0.176279	-2.19151	0.028696	0.425057	10	-4.41089	1.08e-05	0.000904653	-0.740136	0.460901	0.954932	3.72196	0.000212232	TRUE	-1
ENSG00000147883	1030	CDKN2B	-2.97232	0.00304219	0.111147	-1.1311	0.258345	0.869693	-0.066314	0.947144	---	0.532804	0.594314	---	1	-0.368578	0.712538	1.02882	0.135566	0.892198	1.01865	15	-1.77512	0.07625	0.607858	-0.932011	0.351606	0.966278	15	-3.79589	0.000150917	0.00799995	-1.13349	0.25964	0.864103	1.22923	0.219364	FALSE	0
ENSG00000123080	1031	CDKN2C	-0.213931	0.830654	0.988288	-0.249268	0.803216	0.993582	NA	NA	---	NA	NA	---	0	-1.70775	0.0880622	---	-1.7068	0.0882393	---	1	1.33271	0.182997	---	1.29939	0.194176	---	2	-0.589416	0.55564	0.858976	-0.159479	0.873604	0.998096	0.22746	0.820127	TRUE	0
ENSG00000129355	1032	CDKN2D	0.245158	0.806395	0.987614	0.139824	0.888834	0.994992	NA	NA	---	NA	NA	---	0	-1.06659	0.286474	0.906253	-1.09599	0.273408	0.942624	4	1.29462	0.195817	0.828527	1.17063	0.242087	0.892106	6	0.271443	0.786075	0.940958	-0.197503	0.843823	0.995752	-0.508434	0.611296	FALSE	0
ENSG00000100526	1033	CDKN3	2.53194	0.0115291	0.239222	2.44799	0.0145746	0.319492	1.07295	0.283609	---	1.08247	0.279364	---	1	2.36157	0.0184308	0.311577	2.42073	0.015706	0.321003	4	NA	NA	---	NA	NA	---	0	1.53869	0.124017	0.50791	0.253026	0.800753	0.99457	-2.70859	0.00690866	FALSE	0
ENSG00000129596	1036	CDO1	-1.01758	0.309179	0.858686	-1.0158	0.310026	0.898821	NA	NA	---	NA	NA	---	0	-1.14697	0.251728	---	-1.14564	0.252281	---	2	NA	NA	---	NA	NA	---	0	0.0813775	0.935149	0.983324	1.31195	0.192453	0.804892	1.20087	0.230173	FALSE	0
ENSG00000184258	1038	CDR1	0.377418	0.705961	0.973806	0.381728	0.702762	0.98626	NA	NA	---	NA	NA	---	0	0.382324	0.70232	---	0.384569	0.700657	---	1	0.382324	0.70232	---	0.384569	0.700657	---	1	--	--	--	1.03582	0.302712	0.896751	-0.464172	0.642657	FALSE	0
ENSG00000140743	1039		-0.186567	0.852046	0.990713	-0.0693053	0.944764	0.996591	NA	NA	---	NA	NA	---	0	NA	NA	---	NA	NA	---	0	-0.557748	0.577169	---	-0.520793	0.602652	---	1	0.206904	0.836103	0.955746	1.52547	0.130208	0.71541	0.80099	0.423387	FALSE	0
ENSG00000163624	1040	CDS1	-0.856025	0.392234	0.896749	-0.882918	0.37754	0.922463	-0.823229	0.410617	---	-0.830724	0.406372	---	2	-0.728896	0.466273	0.996184	-0.767042	0.443278	1.01271	58	-0.541307	0.588443	---	-0.648783	0.516661	---	1	0.424951	0.670912	0.905254	-0.499678	0.618368	0.980497	0.81496	0.41535	FALSE	0
ENSG00000137197	1041	CDSN	-0.864328	0.387661	0.895411	-0.8601	0.389986	0.924269	NA	NA	---	NA	NA	---	0	NA	NA	---	NA	NA	---	0	NA	NA	---	NA	NA	---	0	-0.431902	0.665853	0.902956	-0.301127	0.763924	0.992684	0.680299	0.496522	FALSE	0
ENSG00000169442	1043	CD52	0.561587	0.574551	0.949922	0.553507	0.580067	0.964604	NA	NA	---	NA	NA	---	0	1.78429	0.0747471	0.619148	1.7525	0.0800633	0.683092	11	-0.671091	0.502352	0.977992	-0.642931	0.520449	1.00739	3	-0.664955	0.506146	0.838759	0.359843	0.719701	0.989929	-1.15859	0.246987	FALSE	0
ENSG00000113722	1044	CDX1	-0.460613	0.645198	0.961912	-0.498185	0.618488	0.971038	NA	NA	---	NA	NA	---	0	-0.231324	0.817121	1.02492	-0.29494	0.768115	1.03206	4	0.592515	0.553669	---	0.596851	0.550772	---	1	0.232171	0.816425	0.949511	--	--	--	0.621383	0.534533	FALSE	0
ENSG00000165556	1045	CDX2	-0.102142	0.918669	0.993762	-0.0486193	0.961235	0.996921	NA	NA	---	NA	NA	---	0	NA	NA	---	NA	NA	---	0	-0.0407765	0.967484	1.00248	0.0598038	0.952327	1.00152	5	-1.48623	0.137356	0.531291	-0.261513	0.794219	0.993311	0.159987	0.872934	TRUE	0
ENSG00000131264	1046	CDX4	-0.577316	0.563885	0.947333	-0.58547	0.558394	0.960538	NA	NA	---	NA	NA	---	0	-0.125841	0.899889	---	-0.127811	0.89833	---	1	-0.417701	0.676275	1.00814	-0.4449	0.65651	1.01156	11	--	--	--	--	--	--	0.601938	0.547394	FALSE	0
ENSG00000153132	1047	CLGN	0.606283	0.544495	0.945269	0.550921	0.581838	0.96488	NA	NA	---	NA	NA	---	0	0.258	0.796472	---	0.172463	0.863116	---	2	-0.655004	0.512649	---	-0.652223	0.514441	---	2	1.78023	0.0751702	0.403773	0.0190615	0.984829	0.998972	-0.405483	0.685237	FALSE	0
ENSG00000105388	1048	CEACAM5	-1.03866	0.299271	0.854607	-1.0379	0.299621	0.893254	-0.0772797	0.93842	---	-0.0765539	0.938997	---	1	NA	NA	---	NA	NA	---	0	0.248018	0.804183	1.01037	0.2463	0.805512	1.01359	5	2.38597	0.0171145	0.19482	2.51225	0.0135483	0.278008	1.07985	0.280552	FALSE	0
ENSG00000245848	1050	CEBPA	-0.525124	0.599639	0.953741	-0.523009	0.60111	0.968146	NA	NA	---	NA	NA	---	0	1.08853	0.27668	0.903232	1.06908	0.28535	0.94545	4	NA	NA	---	NA	NA	---	0	2.18979	0.0286395	0.25544	0.0893598	0.92897	0.998169	0.201212	0.840587	TRUE	0
ENSG00000172216	1051	CEBPB	0.0427044	0.965948	0.995933	-0.0592299	0.952784	0.99698	NA	NA	---	NA	NA	---	0	0.800539	0.423631	0.981386	0.74023	0.459373	1.01952	5	0.26503	0.791053	1.00938	0.148693	0.881833	1.00553	5	3.34791	0.000827338	0.0287512	-2.49564	0.0141605	0.28476	0.761329	0.446696	FALSE	0
ENSG00000221869	1052	CEBPD	-1.51344	0.130553	0.68408	-1.5025	0.133353	0.743051	NA	NA	---	NA	NA	---	0	-2.13541	0.0330236	0.421248	-2.08207	0.0376463	0.494788	15	NA	NA	---	NA	NA	---	0	0.586105	0.557862	0.86009	1.33404	0.185131	0.797895	1.68661	0.0920868	FALSE	0
ENSG00000092067	1053	CEBPE	-0.0367104	0.970725	0.997107	-0.0152429	0.987842	0.999157	NA	NA	---	NA	NA	---	0	NA	NA	---	NA	NA	---	0	-0.115571	0.908021	0.998768	-0.0952025	0.924177	1.00173	3	-0.734033	0.463003	0.817379	-0.127445	0.898837	0.998234	0.00311687	0.997514	FALSE	0
ENSG00000153879	1054	CEBPG	1.78033	0.075392	0.559673	1.63677	0.102064	0.68433	NA	NA	---	NA	NA	---	0	-0.595305	0.551804	---	-0.563921	0.572962	---	2	1.53354	0.125528	0.725522	1.47947	0.139401	0.792586	4	2.63287	0.00852331	0.133589	-0.789864	0.431422	0.94773	-1.64823	0.0997177	FALSE	0
ENSG00000170835	1056	CEL	-0.60001	0.548665	0.946162	-0.576273	0.564589	0.962048	-0.880315	0.378947	---	-0.874637	0.382028	---	2	-0.0378733	0.969798	1.00539	-0.0301873	0.975925	1.00887	4	-0.675644	0.499457	0.977386	-0.645588	0.518727	1.0075	3	1.99824	0.0458085	0.324478	0.297256	0.76687	0.992963	0.586393	0.557785	FALSE	0
ENSG00000115163	1058	CENPA	0.626131	0.531403	0.943732	0.143108	0.88624	0.994958	NA	NA	---	NA	NA	---	0	-0.179336	0.857718	---	-0.160715	0.872357	---	1	-0.126522	0.89935	0.999155	-0.0484099	0.961401	1.00109	3	1.84164	0.0656571	0.384418	--	--	--	0.429564	0.667634	FALSE	0
ENSG00000125817	1059	CENPB	2.39874	0.0166742	0.292552	1.98147	0.0478735	0.537366	1.86515	0.0625184	0.543831	1.80311	0.0717392	0.596583	3	1.11503	0.265165	0.897868	0.781967	0.43446	1.01163	4	1.41941	0.156161	0.776955	1.22329	0.221574	0.879707	12	0.249424	0.803055	0.945917	-1.38808	0.168109	0.77578	-2.50171	0.0125682	FALSE	0
ENSG00000145241	1060	CENPC	0.477384	0.633216	0.961355	0.135476	0.892269	0.994654	NA	NA	---	NA	NA	---	0	0.93936	0.347823	---	-0.0710345	0.943388	---	2	0.511651	0.609033	0.994609	0.996989	0.319065	0.951119	3	1.17626	0.239613	0.65888	0.587444	0.558191	0.974284	-0.261132	0.794061	FALSE	0
ENSG00000138778	1062	CENPE	1.75181	0.0801804	0.572414	1.75344	0.0799014	0.630048	0.495257	0.620552	---	0.525679	0.599253	---	1	NA	NA	---	NA	NA	---	0	0.762957	0.445709	---	0.774069	0.439114	---	1	2.38673	0.0170793	0.194544	-0.261361	0.794336	0.993167	-1.80222	0.0719062	FALSE	0
ENSG00000117724	1063	CENPF	-0.512469	0.608461	0.95401	-0.136505	0.891456	0.994581	-1.08897	0.276489	0.871602	-0.885275	0.376269	0.953398	4	-0.0533817	0.957441	---	0.199147	0.842197	---	2	0.121543	0.903291	---	0.247896	0.804277	---	2	1.79857	0.0722177	0.396795	0.424499	0.672088	0.984151	-0.0256024	0.979581	FALSE	0
ENSG00000262243	1066	CES1	-1.23157	0.218465	0.786904	-1.20751	0.227585	0.837731	NA	NA	---	NA	NA	---	0	NA	NA	---	NA	NA	---	0	NA	NA	---	NA	NA	---	0	-0.423804	0.671748	0.905489	--	--	--	0.970773	0.331969	FALSE	0
ENSG00000177143	1068	CETN1	-0.276323	0.78237	0.984328	-0.306444	0.759345	0.991303	NA	NA	---	NA	NA	---	0	-0.149334	0.881327	1.0167	-0.142179	0.886974	1.01998	3	-0.111075	0.911584	---	-0.168313	0.866378	---	2	4.82138	1.52e-06	0.000164586	3.2017	0.00181745	0.0768951	0.136397	0.891543	FALSE	0
ENSG00000147400	1069	CETN2	0.201097	0.840673	0.98928	0.169389	0.865532	0.994724	NA	NA	---	NA	NA	---	0	-0.151788	0.879392	1.01679	-0.168396	0.866314	1.02419	3	-1.16356	0.244942	---	-1.15667	0.247745	---	1	--	--	--	-0.576554	0.565499	0.974501	0.0652304	0.948008	FALSE	0
ENSG00000153140	1070	CETN3	-0.966266	0.334196	0.872629	-1.12247	0.261993	0.870956	0.689781	0.490527	---	0.482968	0.629248	---	2	-2.36522	0.0182514	---	-2.39691	0.0167573	---	2	-0.18717	0.851574	---	-0.147274	0.882952	---	1	0.178908	0.858026	0.962103	-0.313139	0.754808	0.992151	1.11375	0.26574	FALSE	0
ENSG00000087237	1071	CETP	1.87806	0.0607282	0.519535	1.86587	0.062417	0.587678	NA	NA	---	NA	NA	---	0	-0.000563499	0.999551	---	-0.160831	0.872266	---	1	NA	NA	---	NA	NA	---	0	-0.258376	0.79614	0.943845	1.56551	0.120531	0.695089	-2.23153	0.0259362	FALSE	0
ENSG00000172757	1072	CFL1	-2.91421	0.00366303	0.121231	-2.87486	0.0041469	0.16199	-0.378025	0.70551	0.985722	-0.386832	0.698981	0.988223	8	-1.64259	0.100851	0.686558	-1.44818	0.14795	0.836817	7	-4.38784	1.29442e-05	0.00111936	-4.55745	5.96778e-06	0.000685917	5	-0.163061	0.870485	0.964802	0.137721	0.890729	0.998049	2.96638	0.00310747	FALSE	0
ENSG00000165410	1073	CFL2	0.335531	0.73731	0.980117	0.189399	0.849827	0.993776	NA	NA	---	NA	NA	---	0	0.631554	0.527855	---	0.632453	0.527267	---	2	2.09785	0.0362247	0.429399	1.84085	0.0660056	0.606611	3	-0.843487	0.399044	0.782144	-1.65659	0.100646	0.654372	-1.04492	0.29639	FALSE	0
ENSG00000109861	1075	CTSC	1.79827	0.0725021	0.554342	1.76589	0.0777867	0.622327	3.14252	0.00173528	0.0728818	3.13058	0.0018066	0.093898	5	0.486725	0.626584	---	0.480887	0.630725	---	1	0.930573	0.352349	0.937394	0.850813	0.395122	0.984013	4	1.45267	0.146453	0.542718	0.986342	0.326277	0.910389	-1.82825	0.0679031	FALSE	0
ENSG00000001626	1080	CFTR	-0.38771	0.698331	0.973369	-0.8909	0.373245	0.921271	-0.421619	0.673414	0.986977	-0.438462	0.661167	0.986413	6	-0.61297	0.540066	1.01717	-0.613942	0.539424	1.02616	4	1.00959	0.312989	0.918235	0.290838	0.771249	1.0133	4	0.829747	0.406768	0.786861	0.935994	0.351466	0.922402	0.870309	0.384406	FALSE	0
ENSG00000135346	1081	CGA	-0.769901	0.441581	0.917789	-0.772903	0.439803	0.937733	NA	NA	---	NA	NA	---	0	-0.841614	0.40025	0.975422	-0.843843	0.399004	0.999432	15	NA	NA	---	NA	NA	---	0	-0.12399	0.901334	0.973062	-0.47453	0.636126	0.982853	0.774669	0.438776	FALSE	0
ENSG00000170956	1084	CEACAM3	-0.333676	0.73871	0.98002	-0.332218	0.73981	0.989227	-0.352965	0.724205	---	-0.353419	0.723865	---	1	0.66255	0.507805	1.01283	0.669319	0.503481	1.02168	4	-0.0492874	0.960702	1.00232	-0.0465156	0.962911	1.00083	10	-1.42936	0.153035	0.553031	0.660515	0.510398	0.964643	0.226871	0.820585	FALSE	0
ENSG00000280501	1087	CEACAM7	-0.670014	0.503038	0.937311	-0.668966	0.503706	0.949378	NA	NA	---	NA	NA	---	0	NA	NA	---	NA	NA	---	0	NA	NA	---	NA	NA	---	0	2.22519	0.0261649	0.24416	-0.442962	0.658722	0.983623	0.607566	0.543656	FALSE	0
ENSG00000124469	1088	CEACAM8	-0.494786	0.620884	0.957693	-0.497681	0.618843	0.971105	NA	NA	---	NA	NA	---	0	0.334727	0.737917	1.02793	0.339363	0.734423	1.0316	6	NA	NA	---	NA	NA	---	0	-0.938602	0.348034	0.745522	-0.898933	0.370785	0.930802	0.428974	0.668063	FALSE	0
ENSG00000274131	1089	CEACAM4	0.194699	0.845677	0.989482	0.188379	0.850626	0.9939	NA	NA	---	NA	NA	---	0	NA	NA	---	NA	NA	---	0	NA	NA	---	NA	NA	---	0	-1.43347	0.15186	0.55114	0.94866	0.345014	0.922466	-0.526277	0.598849	FALSE	0
ENSG00000136457	1101	CHAD	-0.920586	0.357538	0.883437	-0.95889	0.337898	0.911018	NA	NA	---	NA	NA	---	0	-0.555562	0.578662	1.02034	-0.574397	0.565857	1.03177	4	-0.210471	0.833353	---	-0.261269	0.793951	---	1	2.20303	0.0276917	0.251277	1.07518	0.284806	0.885286	1.0274	0.304559	FALSE	0
ENSG00000136161	1102	RCBTB2	-0.25559	0.798332	0.98682	0.191473	0.848203	0.993685	-1.51935	0.129061	---	-1.0352	0.300881	---	1	NA	NA	---	NA	NA	---	0	0.729208	0.466083	---	1.14948	0.250693	---	1	-0.858282	0.390826	0.777188	-1.42834	0.15622	0.762933	-0.868384	0.385457	FALSE	0
ENSG00000070748	1103	CHAT	-0.167806	0.866777	0.990899	-0.257759	0.796658	0.993849	NA	NA	---	NA	NA	---	0	-0.45942	0.646054	1.02671	-0.380953	0.703337	1.03409	4	-0.667986	0.504331	0.977653	-0.6736	0.500756	1.00461	3	1.81545	0.0695853	0.390919	1.72214	0.0880465	0.627597	0.86049	0.38979	FALSE	0
ENSG00000180198	1104	RCC1	-0.709723	0.478078	0.930829	-0.855129	0.39273	0.926062	-0.556228	0.578207	---	-0.545798	0.585353	---	1	-0.330987	0.740739	---	-0.332927	0.739274	---	1	0.78471	0.432851	0.966147	0.814696	0.415484	0.990701	3	1.82114	0.0687152	0.389233	-1.16356	0.247292	0.854797	0.666856	0.505066	FALSE	0
ENSG00000153922	1105	CHD1	0.0752287	0.940051	0.99404	0.343444	0.731353	0.988488	NA	NA	---	NA	NA	---	0	-1.09369	0.274411	0.902955	-0.823475	0.410478	1.00169	5	0.903698	0.366422	0.945738	0.895086	0.371004	0.969974	3	-1.38897	0.164975	0.567977	-0.381973	0.703269	0.988242	-0.100253	0.92017	FALSE	0
ENSG00000173575	1106	CHD2	0.887741	0.37494	0.889857	0.250336	0.802391	0.993418	NA	NA	---	NA	NA	---	0	-0.645231	0.518958	---	-0.651931	0.514629	---	1	NA	NA	---	NA	NA	---	0	-1.2561	0.209208	0.626073	-1.41598	0.159799	0.766182	-0.144045	0.885503	TRUE	0
ENSG00000170004	1107	CHD3	0.463057	0.643447	0.961763	0.411948	0.680486	0.982601	NA	NA	---	NA	NA	---	0	0.402437	0.687468	1.02685	0.388777	0.697542	1.03308	5	-0.192755	0.847198	1.0032	-0.00308739	0.997537	1.00018	4	-0.00173316	0.998617	0.999574	0.0545141	0.956631	0.996872	-0.414486	0.678635	FALSE	0
ENSG00000111642	1108	CHD4	1.63393	0.102658	0.628183	1.44083	0.150017	0.765196	2.29565	0.0219477	0.357877	2.25214	0.0245777	0.390054	6	0.335306	0.73748	---	0.375426	0.707441	---	2	0.162455	0.870987	1.00235	0.232112	0.816509	1.01449	7	0.548874	0.583145	0.871601	2.41093	0.0176836	0.321901	-1.52969	0.126507	TRUE	0
ENSG00000198610	1109	AKR1C4	0.644764	0.519261	0.941551	0.656474	0.511704	0.951744	NA	NA	---	NA	NA	---	0	0.136885	0.891155	---	0.136697	0.891304	---	2	1.31322	0.189478	---	1.34648	0.178522	---	2	2.69193	0.00715547	0.120328	-1.13618	0.25852	0.863906	-0.92946	0.352945	FALSE	0
ENSG00000149554	1111	CHEK1	-0.38079	0.703458	0.973886	-0.282302	0.777783	0.991818	NA	NA	---	NA	NA	---	0	0.142357	0.886833	---	-0.17451	0.861508	---	1	-1.09063	0.275757	0.897447	-0.403209	0.6869	1.01448	4	1.17844	0.238744	0.65751	-0.150946	0.880313	0.998487	0.245933	0.805801	FALSE	0
ENSG00000053254	1112	FOXN3	0.433341	0.664881	0.966586	0.261869	0.793488	0.993487	-0.514881	0.606775	0.980937	-0.720969	0.471134	0.974131	16	-0.382082	0.7025	1.0287	-0.448842	0.653665	1.03213	4	-0.624113	0.532727	---	-0.617428	0.537124	---	2	-1.73364	0.0831163	0.424498	--	--	--	0.195837	0.84479	FALSE	0
ENSG00000276781	1113	CHGA	-1.60642	0.108566	0.645269	-1.6407	0.101244	0.683752	NA	NA	---	NA	NA	---	0	NA	NA	---	NA	NA	---	0	NA	NA	---	NA	NA	---	0	0.317872	0.750611	0.932318	-1.73114	0.086421	0.620409	1.92819	0.0542028	FALSE	0
ENSG00000089199	1114	CHGB	1.70645	0.0883041	0.591434	1.46549	0.143171	0.75701	NA	NA	---	NA	NA	---	0	1.06078	0.289105	---	1.09482	0.27392	---	2	NA	NA	---	NA	NA	---	0	0.0527459	0.957939	0.989649	-0.355079	0.723256	0.990515	-1.69894	0.0897395	FALSE	0
ENSG00000133048	1116	CHI3L1	1.57745	0.115078	0.653536	1.56111	0.118885	0.715964	2.19731	0.0282778	0.39456	2.18503	0.0291697	0.408375	5	-0.385102	0.700262	1.02906	-0.384775	0.700504	1.03477	4	-0.358894	0.719767	---	-0.373234	0.709071	---	1	0.687625	0.491758	0.830257	1.32546	0.18795	0.799361	-1.4946	0.135433	FALSE	0
ENSG00000064886	1117	CHI3L2	0.526304	0.598819	0.953577	0.527641	0.597892	0.96832	NA	NA	---	NA	NA	---	0	-0.527401	0.598058	---	-0.526847	0.598443	---	1	0.760856	0.446962	---	0.759874	0.447549	---	1	-1.60291	0.109092	0.479399	1.86492	0.0650395	0.569821	-0.723799	0.469411	FALSE	0
ENSG00000133063	1118	CHIT1	-0.11519	0.908323	0.993588	-0.111833	0.910983	0.995213	-0.282032	0.77799	0.988354	-0.339069	0.734645	0.990805	3	-0.533027	0.59416	---	-0.5424	0.587691	---	1	0.35859	0.719994	1.00531	0.343319	0.731447	1.01459	6	0.643241	0.520132	0.843439	-0.693205	0.489741	0.959223	0.0584469	0.953408	FALSE	0
ENSG00000110721	1119	CHKA	0.424209	0.671525	0.969062	0.32739	0.743457	0.989841	-1.5978	0.110472	0.673524	-1.76422	0.0780685	0.625451	3	0.595689	0.551547	1.01875	0.555256	0.578871	1.0303	7	0.724754	0.46881	0.973204	0.654115	0.513221	1.00758	14	0.800588	0.423453	0.797083	-1.65275	0.101427	0.655463	-0.540676	0.588889	FALSE	0
ENSG00000100288	1120	CHKB	-2.93241	0.0034572	0.118198	-2.8756	0.00413737	0.162298	NA	NA	---	NA	NA	---	0	-1.95241	0.0512294	0.534325	-1.73267	0.0835307	0.698265	5	-0.914249	0.360855	0.941812	-1.11752	0.264099	0.915623	15	-0.600448	0.548267	0.856827	3.54282	0.000596477	0.0321627	1.3774	0.168794	FALSE	0
ENSG00000188419	1121	CHM	0.352292	0.72471	0.978445	-0.060022	0.952153	0.996991	0.645947	0.518494	0.965472	0.115508	0.908071	0.995717	5	-1.37961	0.168083	0.808843	-1.66963	0.0953746	0.73449	3	0.879369	0.379459	---	0.90392	0.366304	---	1	--	--	--	0.551437	0.582528	0.978109	0.103555	0.91755	FALSE	0
ENSG00000203668	1122	CHML	0.211708	0.832388	0.988079	0.0394278	0.968559	0.997301	NA	NA	---	NA	NA	---	0	-0.925378	0.355042	---	-0.888363	0.374607	---	1	0.0487766	0.961109	---	-0.619814	0.535553	---	1	1.77691	0.0757149	0.40535	-1.37327	0.172652	0.783834	-0.0413213	0.967051	FALSE	0
ENSG00000128656	1123	CHN1	-0.968461	0.3331	0.872824	-1.00315	0.316087	0.902489	-0.165848	0.868317	---	-0.133076	0.894166	---	2	-0.72605	0.468015	0.996395	-0.720703	0.471298	1.0218	3	NA	NA	---	NA	NA	---	0	0.28333	0.776949	0.938065	--	--	--	1.08575	0.277931	FALSE	0
ENSG00000106069	1124	CHN2	0.104736	0.916611	0.993208	0.0124445	0.990074	0.99919	-0.0291157	0.976779	0.999126	-9.47546e-05	0.999924	0.999924	7	0.0961666	0.923412	---	-0.0634589	0.949417	---	2	0.678001	0.497962	---	0.627206	0.530699	---	2	-0.647724	0.517228	0.842732	-1.45517	0.148664	0.754038	-0.293499	0.769221	FALSE	0
ENSG00000168539	1128	CHRM1	0.429073	0.667983	0.967322	0.403085	0.686991	0.983611	-0.161651	0.871621	---	-0.161746	0.871546	---	1	-0.272224	0.785518	1.02722	-0.275543	0.782969	1.03219	11	-1.05112	0.293513	0.909588	-1.07893	0.280939	0.928284	11	0.986005	0.324234	0.729198	0.402527	0.68813	0.985935	-0.0495077	0.960528	FALSE	0
ENSG00000181072	1129	CHRM2	-1.9018	0.0575476	0.509157	-1.86222	0.0629299	0.58805	0.0257134	0.979492	---	0.129146	0.897274	---	2	-1.44001	0.150247	0.782644	-1.42615	0.154206	0.845902	15	NA	NA	---	NA	NA	---	0	-0.517185	0.605077	0.881167	1.39681	0.165474	0.770695	1.58898	0.112481	FALSE	0
ENSG00000143669	1130	LYST	-0.749254	0.453919	0.922745	-0.764284	0.444918	0.938757	0.614087	0.539328	0.970371	0.757802	0.448788	0.968878	4	-0.240178	0.810253	1.0265	0.0112911	0.990994	1.00346	3	-0.907075	0.364634	0.944076	-1.1071	0.268577	0.920256	12	-0.334965	0.737682	0.929127	0.384927	0.701085	0.987854	0.633345	0.526698	FALSE	0
ENSG00000133019	1131	CHRM3	-0.504003	0.614395	0.955594	-0.504109	0.614321	0.969561	-0.458319	0.646845	0.989908	-0.453862	0.650048	0.991163	9	NA	NA	---	NA	NA	---	0	0.562338	0.57404	0.986801	0.562578	0.573876	1.01358	5	1.46415	0.143291	0.538416	-1.16711	0.245859	0.855203	0.230106	0.818071	FALSE	0
ENSG00000180720	1132	CHRM4	1.23379	0.217635	0.786805	1.22565	0.220684	0.829871	NA	NA	---	NA	NA	---	0	-1.07436	0.282979	0.906549	-1.09186	0.275217	0.942788	5	2.44648	0.0146351	0.275698	2.45503	0.0142946	0.299758	5	-0.353619	0.723656	0.924178	0.397982	0.691467	0.986252	-1.21037	0.22651	FALSE	0
ENSG00000184984	1133	CHRM5	0.27812	0.78099	0.984187	0.176584	0.859879	0.993497	-0.900585	0.368074	0.914794	-0.960396	0.33714	0.939563	4	-0.16513	0.868882	---	-0.165191	0.868834	---	1	-0.147437	0.882823	1.00063	-0.207921	0.835342	1.01321	3	0.370603	0.710967	0.919411	0.450842	0.653051	0.98401	-0.183079	0.854785	FALSE	0
ENSG00000138435	1134	CHRNA1	-0.957858	0.338417	0.87458	-1.05734	0.290669	0.888749	NA	NA	---	NA	NA	---	0	-0.627758	0.530337	---	-0.59703	0.550653	---	1	-1.05666	0.290979	---	-1.27843	0.201461	---	1	0.960537	0.336886	0.736933	--	--	--	0.923982	0.355788	FALSE	0
ENSG00000120903	1135	CHRNA2	0.56262	0.573847	0.950022	0.621584	0.534389	0.955958	NA	NA	---	NA	NA	---	0	NA	NA	---	NA	NA	---	0	NA	NA	---	NA	NA	---	0	0.0709255	0.943463	0.98582	0.00392486	0.996876	1.00021	-0.203687	0.838653	FALSE	0
ENSG00000080644	1136	CHRNA3	-0.39117	0.695773	0.973591	-0.40862	0.682925	0.983457	-0.448647	0.653805	0.987834	-0.516377	0.605731	0.986924	6	-0.437146	0.662121	1.0294	-0.381075	0.703246	1.03412	18	-0.583802	0.559514	---	-0.575288	0.565254	---	2	0.0290283	0.976845	0.993802	-0.671591	0.503347	0.961524	0.58419	0.559265	FALSE	0
ENSG00000101204	1137	CHRNA4	0.214141	0.830491	0.988283	0.224991	0.822042	0.992619	-1.73591	0.0829551	---	-1.78935	0.0739286	---	1	-0.767454	0.443033	0.987109	-0.733376	0.463539	1.0208	6	-1.4125	0.158183	0.780172	-1.38399	0.166738	0.83186	5	2.20215	0.0277533	0.251195	1.01904	0.310573	0.900377	-0.38236	0.702301	FALSE	0
ENSG00000169684	1138	CHRNA5	-0.225322	0.821785	0.988338	-0.294056	0.768789	0.991751	0.252299	0.800873	---	0.285801	0.775103	---	1	0.702726	0.482426	---	0.706212	0.480258	---	1	-0.435715	0.663159	1.00542	-0.40755	0.68371	1.01473	22	1.65349	0.0983676	0.458721	0.570091	0.569858	0.975619	0.172372	0.863191	FALSE	0
ENSG00000175344	1139	CHRNA7	-0.263244	0.792429	0.985669	-0.21272	0.831598	0.992326	NA	NA	---	NA	NA	---	0	-2.23259	0.0258459	---	-2.22459	0.0263809	---	1	NA	NA	---	NA	NA	---	0	--	--	--	-1.46268	0.1466	0.749353	0.148643	0.881875	FALSE	0
ENSG00000170175	1140	CHRNB1	-0.257916	0.796537	0.986433	-0.0972484	0.922553	0.996402	-1.38558	0.166253	---	-1.47652	0.14019	---	1	-1.24977	0.211739	0.859719	-1.20968	0.226751	0.918212	5	-1.16914	0.242686	0.875135	-1.13711	0.255824	0.905256	3	1.14647	0.251719	0.668666	-1.00098	0.319185	0.906132	-0.109302	0.912992	FALSE	0
ENSG00000160716	1141	CHRNB2	-0.875392	0.381617	0.892516	-0.992705	0.321147	0.903509	NA	NA	---	NA	NA	---	0	-1.44991	0.147467	0.779322	-1.67545	0.0942283	0.733111	5	-0.154723	0.877078	1.00086	-0.140198	0.888538	1.0051	7	-0.582788	0.560093	0.861286	-0.52989	0.597329	0.98033	0.538474	0.590407	FALSE	0
ENSG00000147432	1142	CHRNB3	-0.386245	0.699416	0.973643	-0.393923	0.693741	0.984349	-0.321182	0.748154	0.987877	-0.317088	0.751258	0.990402	3	-0.430107	0.667231	---	-0.423741	0.671866	---	2	1.50806	0.131926	---	1.50616	0.132412	---	1	0.366845	0.713768	0.920419	-0.603735	0.547347	0.971225	0.44438	0.656894	FALSE	0
ENSG00000117971	1143	CHRNB4	-0.455877	0.648599	0.962439	-0.497758	0.618789	0.971183	-1.88395	0.0599253	0.533553	-1.77328	0.0765547	0.620496	18	0.6406	0.521962	1.01458	0.476087	0.634139	1.0362	21	0.536896	0.591485	0.990536	0.425406	0.670652	1.01188	7	1.01616	0.309659	0.71722	0.870366	0.386125	0.93777	0.147522	0.882759	FALSE	0
ENSG00000135902	1144	CHRND	-1.21171	0.225972	0.794892	-1.23545	0.217018	0.827947	NA	NA	---	NA	NA	---	0	-0.678481	0.497658	1.00896	-0.710129	0.477827	1.02063	4	0.363869	0.71605	---	0.377552	0.705861	---	2	1.14218	0.253499	0.669588	0.490904	0.624539	0.982083	1.21993	0.22287	FALSE	0
ENSG00000108556	1145	CHRNE	-0.84847	0.396424	0.898172	-0.969397	0.332634	0.909459	1.25333	0.210442	---	1.62406	0.104747	---	2	-0.96384	0.335411	0.94066	-0.95376	0.340487	0.971371	10	0.423191	0.672267	1.00829	0.397313	0.69124	1.01561	3	0.458199	0.646853	0.896987	-1.72523	0.087486	0.625167	1.24359	0.214033	FALSE	0
ENSG00000196811	1146	CHRNG	-0.872223	0.383342	0.892741	-0.881093	0.378526	0.922695	NA	NA	---	NA	NA	---	0	-0.12774	0.898386	1.01741	-0.141671	0.887375	1.0198	4	0.0360049	0.971287	---	0.0421911	0.966357	---	2	0.258114	0.796342	0.943833	0.0924198	0.926544	0.998261	0.817267	0.414031	FALSE	0
ENSG00000213341	1147	CHUK	1.28343	0.199706	0.775071	1.26895	0.204819	0.823386	NA	NA	---	NA	NA	---	0	0.951668	0.341546	0.945045	1.08071	0.280147	0.941239	11	NA	NA	---	NA	NA	---	0	0.393957	0.693649	0.912837	0.244866	0.807047	0.994798	-1.51715	0.129643	FALSE	0
ENSG00000176194	1149	CIDEA	0.372455	0.70965	0.974925	0.347456	0.728338	0.988068	NA	NA	---	NA	NA	---	0	-0.251178	0.801739	1.02687	-0.25823	0.796295	1.03152	22	-0.0387526	0.969097	1.00175	-0.0285499	0.977231	1.00251	4	0.0251368	0.979948	0.994338	-0.959596	0.339506	0.919679	-0.480252	0.631186	FALSE	0
ENSG00000166165	1152	CKB	0.157665	0.874759	0.990664	0.162945	0.870602	0.994052	NA	NA	---	NA	NA	---	0	NA	NA	---	NA	NA	---	0	0.912764	0.361635	---	0.926113	0.35466	---	2	1.12413	0.261077	0.676423	0.390181	0.697208	0.987601	-0.785511	0.432398	FALSE	0
ENSG00000099622	1153	CIRBP	1.29528	0.195589	0.769673	1.12307	0.261739	0.871201	0.784027	0.433251	---	0.856685	0.39187	---	2	0.472725	0.636535	1.02556	0.542496	0.587625	1.03016	12	1.20746	0.227603	0.858952	1.1691	0.242702	0.892562	3	-2.97044	0.00300451	0.071329	-0.274274	0.784424	0.993859	-0.414036	0.678964	FALSE	0
ENSG00000114737	1154	CISH	0.804651	0.421254	0.91143	0.796529	0.425955	0.935726	NA	NA	---	NA	NA	---	0	0.188024	0.850905	1.02232	0.240268	0.810183	1.03101	4	-0.0296229	0.976375	---	-0.079131	0.936948	---	2	-2.02259	0.0432305	0.31579	0.447078	0.655757	0.983492	-1.02409	0.30612	FALSE	0
ENSG00000105254	1155	TBCB	0.305017	0.760431	0.982261	0.0647001	0.948429	0.996845	-0.564318	0.572692	---	-0.526513	0.598675	---	1	0.342236	0.732261	---	-0.0231437	0.981541	---	2	-0.707914	0.4792	0.976028	-0.741273	0.458741	0.996022	9	1.68384	0.0923478	0.445386	0.768193	0.44413	0.948465	1.14128	0.254113	FALSE	0
ENSG00000104879	1158	CKM	-1.07822	0.281253	0.845665	-1.03634	0.30035	0.893712	0.848716	0.396287	0.923633	0.839387	0.401498	0.965545	3	-1.23922	0.21562	0.862004	-1.20531	0.228434	0.916456	8	-0.685173	0.493428	0.976107	-0.705938	0.480428	1.00075	6	-0.916924	0.359278	0.754145	-0.238746	0.811777	0.993961	1.01407	0.310871	FALSE	0
ENSG00000237289	1159	CKMT1B	0.864535	0.387547	0.895482	0.797269	0.425526	0.935665	NA	NA	---	NA	NA	---	0	NA	NA	---	NA	NA	---	0	-0.128186	0.898033	0.998792	-0.250183	0.802509	1.01374	7	-0.620783	0.534804	0.850608	0.120741	0.904131	0.997696	-0.802923	0.422269	FALSE	0
ENSG00000131730	1160	CKMT2	-0.686064	0.492867	0.933766	-0.757102	0.449207	0.939824	NA	NA	---	NA	NA	---	0	0.379658	0.704298	---	0.227486	0.820103	---	1	-0.893873	0.371652	---	-0.878558	0.379899	---	1	-0.63847	0.523231	0.845223	0.658215	0.511868	0.964968	0.95245	0.341171	FALSE	0
ENSG00000049167	1161	ERCC8	0.586579	0.557648	0.947015	0.301319	0.763248	0.991467	0.0577165	0.953989	---	-0.46068	0.645151	---	2	NA	NA	---	NA	NA	---	0	-0.951164	0.341802	0.932841	-0.50831	0.611373	1.00932	3	1.46157	0.143995	0.53935	2.06235	0.0416915	0.476678	-0.182848	0.854966	FALSE	0
ENSG00000173207	1163	CKS1B	1.04886	0.294552	0.853425	1.30811	0.191204	0.810443	NA	NA	---	NA	NA	---	0	1.13157	0.258145	---	0.992317	0.321336	---	2	-0.84472	0.398514	0.957024	-0.111044	0.911609	1.00235	4	3.2731	0.0010795	0.0354995	0.717062	0.474959	0.956578	-0.85853	0.39087	FALSE	0
ENSG00000123975	1164	CKS2	0.768244	0.442564	0.918602	0.685135	0.493453	0.950533	NA	NA	---	NA	NA	---	0	2.19167	0.0286846	---	2.00317	0.0454889	---	2	-0.601379	0.547754	---	-0.598577	0.549621	---	1	-0.648637	0.516638	0.842698	-0.897563	0.371512	0.931395	-0.683061	0.494776	FALSE	0
ENSG00000161203	1173	AP2M1	0.514678	0.606917	0.953515	0.502519	0.615438	0.969927	0.899756	0.368514	0.91425	0.836882	0.402904	0.965575	5	0.653917	0.513349	1.01322	0.978898	0.32792	0.968321	3	0.555006	0.579042	---	0.137427	0.890727	---	2	-0.145793	0.884098	0.968825	0.872135	0.385163	0.937967	-0.589413	0.555759	FALSE	0
ENSG00000106367	1174	AP1S1	0.957159	0.338769	0.875006	0.58218	0.560606	0.960618	NA	NA	---	NA	NA	---	0	-0.00412698	0.996708	---	0.0975688	0.922299	---	2	0.478027	0.632759	---	-0.00888949	0.992909	---	1	0.0958268	0.923666	0.980598	0.780176	0.437077	0.947369	-0.237426	0.81239	FALSE	0
ENSG00000042753	1175	AP2S1	0.756651	0.449477	0.921049	0.743938	0.457128	0.943785	-0.765162	0.444396	---	-0.754388	0.450834	---	1	0.370913	0.710798	1.0299	0.302053	0.762688	1.03224	7	0.775703	0.438148	0.964457	0.810121	0.418106	0.99097	5	-0.253901	0.799594	0.944724	0.24658	0.805724	0.994385	-0.601222	0.547871	FALSE	0
ENSG00000177879	1176	AP3S1	0.461443	0.644604	0.961795	0.541918	0.588022	0.966107	0.0375916	0.970023	---	0.0803894	0.935947	---	2	NA	NA	---	NA	NA	---	0	NA	NA	---	NA	NA	---	0	-0.311997	0.755071	0.933353	-0.0228765	0.981793	0.998797	-0.53626	0.591936	FALSE	0
ENSG00000105205	1178	CLC	-0.310217	0.756475	0.982326	-0.322852	0.74689	0.989674	NA	NA	---	NA	NA	---	0	1.30445	0.192448	0.838271	1.28006	0.200886	0.899585	7	-0.105845	0.915731	---	-0.111796	0.911013	---	1	-0.667251	0.504679	0.838362	1.00501	0.317247	0.90499	0.62258	0.533747	FALSE	0
ENSG00000016490	1179	CLCA1	1.3616	0.1737	0.747817	1.44118	0.149916	0.765102	-0.0357033	0.971528	---	-0.0392173	0.968727	---	1	0.116108	0.907596	1.01545	0.134626	0.89294	1.01834	8	-0.512888	0.608168	---	-0.423025	0.672388	---	1	3.08251	0.00207698	0.0559682	-0.223319	0.823729	0.994632	-3.12916	0.00181987	FALSE	0
ENSG00000188037	1180	CLCN1	1.32045	0.187055	0.76167	1.20682	0.227851	0.83755	2.16571	0.030621	0.408083	2.15701	0.0312956	0.426647	3	-0.0919342	0.926773	1.01274	-0.219166	0.826575	1.02827	7	-0.103225	0.91781	0.999846	-0.140143	0.888581	1.00502	9	-1.6506	0.0989569	0.460141	-0.350349	0.726793	0.990833	-1.3825	0.167222	FALSE	0
ENSG00000114859	1181	CLCN2	0.123968	0.901371	0.992803	0.228244	0.819514	0.993429	NA	NA	---	NA	NA	---	0	0.0517512	0.95874	1.00958	0.152595	0.878756	1.02099	11	-0.262108	0.793304	1.00942	-0.271186	0.786316	1.01173	8	2.5237	0.0116794	0.158443	1.32959	0.186589	0.798741	-0.266768	0.78972	FALSE	0
ENSG00000109572	1182	CLCN3	-0.354082	0.723368	0.978477	-0.278214	0.780918	0.992216	0.870095	0.384503	0.916723	0.779504	0.435908	0.967702	5	NA	NA	---	NA	NA	---	0	-0.562948	0.573625	---	-0.556757	0.577846	---	1	1.29766	0.194535	0.606594	-0.619929	0.536673	0.969495	0.156641	0.87557	FALSE	0
ENSG00000073464	1183	CLCN4	-0.745374	0.456259	0.923572	-0.877037	0.380724	0.92298	-1.52679	0.127199	---	-1.52476	0.127704	---	2	0.610658	0.541595	---	0.384934	0.700387	---	2	0.472545	0.636664	---	0.339839	0.734065	---	1	--	--	--	-0.45958	0.646786	0.983762	1.10053	0.271448	FALSE	0
ENSG00000171365	1184	CLCN5	-0.0862848	0.931261	0.994908	-0.236172	0.813358	0.99353	0.497798	0.61876	0.984617	0.355559	0.722263	0.987884	12	NA	NA	---	NA	NA	---	0	-2.58092	0.0100267	---	-2.34322	0.0193569	---	1	--	--	--	-0.831839	0.407424	0.942495	0.253682	0.79981	FALSE	0
ENSG00000011021	1185	CLCN6	2.50383	0.0124793	0.251381	2.06764	0.0389874	0.498252	NA	NA	---	NA	NA	---	0	1.67188	0.0949309	---	1.73738	0.082696	---	2	1.58442	0.113485	0.698603	1.62563	0.104413	0.727602	5	1.21768	0.223472	0.64048	1.00251	0.318448	0.906299	-1.83367	0.0670926	FALSE	0
ENSG00000103249	1186	CLCN7	-0.0101964	0.991867	1.00008	0.155093	0.876786	0.99447	-0.977688	0.328517	---	-0.928545	0.353399	---	2	0.534604	0.593069	1.02313	0.385897	0.699673	1.03438	3	0.282181	0.777876	---	0.300616	0.763783	---	1	0.0882694	0.92967	0.982801	-0.73068	0.466634	0.955573	0.339114	0.734617	FALSE	0
ENSG00000186510	1187	CLCNKA	1.26385	0.206642	0.778795	1.27249	0.203562	0.821878	NA	NA	---	NA	NA	---	0	-0.282548	0.777595	1.02899	-0.291291	0.770902	1.0323	3	1.66289	0.0967176	0.664796	1.67447	0.0944199	0.697018	18	1.13255	0.257523	0.673008	3.1814	0.0019373	0.0797936	-1.17532	0.240235	FALSE	0
ENSG00000184908	1188	CLCNKB	0.478105	0.632703	0.961596	0.487764	0.625848	0.97292	0.803004	0.422206	---	0.802532	0.422479	---	1	-1.00572	0.314848	0.927313	-1.00438	0.315492	0.960631	13	0.544232	0.58643	0.989002	0.55622	0.578212	1.01315	18	0.563942	0.572849	0.866421	0.0283181	0.977463	0.998254	-0.509954	0.610232	FALSE	0
ENSG00000120885	1191	CLU	1.47175	0.141473	0.697005	1.45048	0.147307	0.762015	0.775802	0.43809	0.93799	0.765006	0.444489	0.968142	10	2.15294	0.0316145	0.414314	2.13833	0.0327859	0.465191	14	-0.350746	0.725869	---	-0.376061	0.706969	---	1	-0.464087	0.642629	0.895676	-2.37987	0.0191586	0.334845	-1.24158	0.214773	FALSE	0
ENSG00000226248	1192	CLIC1	1.6421	0.100954	0.624113	1.45393	0.146349	0.75959	NA	NA	---	NA	NA	---	0	NA	NA	---	NA	NA	---	0	NA	NA	---	NA	NA	---	0	-1.14562	0.252072	0.669101	-0.37806	0.706164	0.98922	-1.86194	0.0629957	FALSE	0
ENSG00000155962	1193	CLIC2	-1.35594	0.175493	0.748276	-1.34588	0.178714	0.801053	0.946859	0.34399	---	1.0186	0.308696	---	1	-1.3234	0.186073	---	-1.32527	0.185452	---	1	-0.816012	0.41473	0.959917	-0.849303	0.395961	0.983943	3	--	--	--	1.46362	0.146344	0.748939	0.550083	0.582424	FALSE	0
ENSG00000013441	1195	CLK1	-0.323184	0.746638	0.980832	-0.341145	0.733082	0.988531	NA	NA	---	NA	NA	---	0	0.278335	0.780826	1.02699	0.309887	0.756726	1.03046	3	-0.318741	0.750004	1.00651	-0.289778	0.772059	1.0132	4	-1.33252	0.18282	0.589848	--	--	--	0.433908	0.664478	FALSE	0
ENSG00000176444	1196	CLK2	1.47699	0.140064	0.695762	0.898154	0.369368	0.92048	0.0947247	0.924557	---	0.141808	0.887266	---	1	0.315799	0.752236	---	-0.180454	0.856841	---	1	1.35826	0.174756	0.804659	0.492219	0.622697	1.00966	9	-1.99227	0.046459	0.326353	-0.849007	0.397847	0.9398	-0.121086	0.903655	FALSE	0
ENSG00000179335	1198	CLK3	0.130001	0.896598	0.992296	-0.0369819	0.970508	0.99782	NA	NA	---	NA	NA	---	0	-0.0839689	0.933102	1.01127	-0.432571	0.66544	1.03368	4	NA	NA	---	NA	NA	---	0	0.792864	0.427939	0.79951	-0.62898	0.530754	0.96801	0.058065	0.953712	FALSE	0
ENSG00000166340	1200	TPP1	0.58448	0.559058	0.946907	0.391139	0.695797	0.984492	1.14788	0.251354	0.853864	1.18304	0.237136	0.8749	3	-1.15985	0.246448	0.886998	-1.46097	0.144409	0.830214	9	1.81528	0.0698463	0.583445	1.62762	0.103991	0.727455	4	-1.32118	0.186572	0.595141	-1.78716	0.0768529	0.603976	-0.623196	0.533342	FALSE	0
ENSG00000188603	1201	CLN3	1.07888	0.280957	0.845457	0.970058	0.332305	0.909226	1.15501	0.248423	---	1.19411	0.23278	---	1	-0.383317	0.701584	1.02835	-0.595894	0.551411	1.02895	6	1.05805	0.290343	0.907198	1.10187	0.27084	0.921751	5	-1.11678	0.264206	0.677806	-0.754612	0.452204	0.950156	-1.3946	0.163543	FALSE	0
ENSG00000102805	1203	CLN5	-1.20775	0.227493	0.795883	-1.62743	0.10403	0.688105	NA	NA	---	NA	NA	---	0	NA	NA	---	NA	NA	---	0	-0.563959	0.572937	---	-1.06005	0.289434	---	2	-0.0986937	0.92139	0.979705	0.522109	0.602715	0.98079	1.67837	0.0936848	FALSE	0
ENSG00000074201	1207	CLNS1A	0.580519	0.561724	0.947118	0.623333	0.533239	0.955737	0.198498	0.842704	---	0.206396	0.836533	---	2	-0.905724	0.365348	0.960081	-1.43115	0.152769	0.844643	3	0.303601	0.761509	---	0.365196	0.71506	---	1	-1.88002	0.0602314	0.367178	1.6518	0.101621	0.655475	-0.359098	0.719621	FALSE	0
ENSG00000137392	1208	CLPS	-0.130568	0.896149	0.992153	-0.156217	0.875901	0.994616	2.17046e-15	1	---	0.00228554	0.998177	---	1	-0.0628947	0.949866	---	-0.122543	0.902499	---	2	-0.026401	0.978944	1.00133	-0.0499775	0.960153	1.00151	10	-0.530469	0.595838	0.877281	1.04539	0.29829	0.894818	0.127681	0.898435	FALSE	0
ENSG00000104853	1209	CLPTM1	1.0663	0.286604	0.849553	0.906629	0.36487	0.918857	0.96859	0.333036	0.894549	0.670358	0.502819	0.976061	3	-0.160887	0.872222	1.01886	-0.210533	0.833304	1.02626	12	2.08936	0.036983	0.434419	1.98232	0.0477772	0.536239	3	0.169254	0.865612	0.963793	0.407317	0.68462	0.984952	-0.857729	0.391312	FALSE	0
ENSG00000122705	1211	CLTA	-1.88069	0.0603684	0.518362	-2.79454	0.00531895	0.186644	-1.96785	0.049422	---	-3.11947	0.0018753	---	2	NA	NA	---	NA	NA	---	0	0.350132	0.72633	---	0.387978	0.698133	---	1	-1.30656	0.191494	0.602507	-0.436845	0.663138	0.983687	2.78191	0.00553757	FALSE	0
ENSG00000175416	1212	CLTB	-1.74599	0.0811876	0.575197	-1.95542	0.0508735	0.547934	1.43347	0.152104	---	1.21533	0.224589	---	1	-1.73286	0.0834978	0.644116	-1.71045	0.0875627	0.712966	8	0.798618	0.424744	---	0.383076	0.701763	---	2	-0.253596	0.799831	0.944688	0.757777	0.450315	0.949689	2.05896	0.0398376	FALSE	0
ENSG00000141367	1213	CLTC	-0.335959	0.736988	0.980318	-0.0881937	0.929744	0.996602	-0.568914	0.569571	0.969016	-0.472077	0.636998	0.991256	6	1.03142	0.30265	0.918146	0.95941	0.337636	0.971156	10	0.209673	0.833975	1.00698	0.689695	0.490582	1.00304	4	0.223312	0.823312	0.952468	0.566274	0.572439	0.975641	0.0467365	0.962735	TRUE	0
ENSG00000092009	1215	CMA1	-0.522232	0.60165	0.953926	-0.522941	0.601157	0.968138	NA	NA	---	NA	NA	---	0	-1.35525	0.175713	0.815362	-1.3561	0.175441	0.88303	8	-1.9284	0.0541512	0.513786	-1.9432	0.0523345	0.553198	3	-2.06748	0.0388001	0.298015	-0.241816	0.809404	0.993761	0.303005	0.761968	FALSE	0
ENSG00000163823	1230	CCR1	1.3872	0.165758	0.734675	1.39826	0.162415	0.780574	NA	NA	---	NA	NA	---	0	1.126	0.260495	---	1.11831	0.263761	---	1	0.665965	0.505621	0.977649	0.664846	0.506337	1.00735	3	0.758502	0.448228	0.810389	1.153	0.251579	0.858845	-1.48254	0.138611	FALSE	0
ENSG00000183625	1232	CCR3	1.05207	0.293077	0.853267	0.983329	0.325736	0.9067	-0.1721	0.863402	0.993091	-0.291034	0.771099	0.98714	3	-0.2003	0.841295	---	0.0331668	0.97355	---	1	-0.232628	0.816109	---	-0.466214	0.641187	---	1	2.04943	0.040533	0.305382	0.0170794	0.986406	0.999386	0.637112	0.524243	FALSE	0
ENSG00000183813	1233	CCR4	0.245571	0.806076	0.988068	0.240238	0.810206	0.99398	NA	NA	---	NA	NA	---	0	-0.644553	0.519398	1.01437	-0.650699	0.515423	1.02667	10	-0.3593	0.719463	---	-0.358525	0.720043	---	2	-0.461027	0.644823	0.896202	2.62796	0.00990283	0.230612	-0.457277	0.647602	TRUE	0
ENSG00000160791	1234	CCR5	0.828231	0.407781	0.904007	0.827693	0.408086	0.932531	NA	NA	---	NA	NA	---	0	-0.926695	0.354358	---	-0.93066	0.352304	---	1	2.43753	0.0149999	---	2.43209	0.0152257	---	1	-1.83096	0.0672352	0.386771	0.143828	0.885917	0.998482	-0.887958	0.374844	FALSE	0
ENSG00000112486	1235	CCR6	0.120611	0.904029	0.993265	0.100797	0.919736	0.996247	-0.233122	0.815725	---	-0.223054	0.823549	---	1	-0.965798	0.33443	---	-0.839893	0.401214	---	2	0.0505466	0.959699	1.00254	-0.0195868	0.984378	1.00181	10	-0.72588	0.467986	0.819576	-0.0114424	0.990893	0.999783	-0.91183	0.362147	FALSE	0
ENSG00000126353	1236	CCR7	1.54288	0.123247	0.666413	1.50882	0.13173	0.740879	NA	NA	---	NA	NA	---	0	6.72067	3.38745e-11	---	6.71834	3.44153e-11	---	1	1.02691	0.304768	0.916018	0.996951	0.319083	0.950861	13	-0.810009	0.418019	0.794007	-2.10603	0.0376326	0.454597	-1.28113	0.200537	TRUE	0
ENSG00000179934	1237	CCR8	1.73065	0.0838917	0.581098	1.72976	0.0840506	0.6408	NA	NA	---	NA	NA	---	0	2.94187	0.00335432	0.108956	2.94533	0.00331756	0.129499	4	0.653795	0.513427	0.976523	0.650312	0.515673	1.00868	9	1.99557	0.0460988	0.326014	3.18728	0.0019019	0.0789056	-2.50551	0.012435	FALSE	0
ENSG00000144648	1238	ACKR2	0.540542	0.58897	0.951802	0.557491	0.577345	0.964294	0.582499	0.560391	0.973311	0.562564	0.573886	0.982791	3	0.159319	0.873457	1.01821	0.165249	0.868789	1.02273	3	1.36707	0.171978	0.801623	1.37006	0.171044	0.837239	10	0.0421406	0.96639	0.990543	0.734058	0.464581	0.955835	-0.219913	0.825997	FALSE	0
ENSG00000174600	1240	CMKLR1	-0.655371	0.512413	0.939558	-0.690054	0.490356	0.949771	NA	NA	---	NA	NA	---	0	0.520754	0.602679	1.01941	0.484665	0.628044	1.03611	5	-1.4515	0.147024	---	-1.44611	0.14853	---	2	0.307828	0.758241	0.93415	4.17424	6.26391e-05	0.00535345	0.536416	0.591828	FALSE	0
ENSG00000213903	1241	LTB4R	0.482677	0.629454	0.960338	0.409153	0.682534	0.983425	NA	NA	---	NA	NA	---	0	0.654982	0.512663	---	0.497353	0.619073	---	2	-0.653409	0.513676	0.976383	-0.561931	0.574317	1.01337	10	-1.42059	0.155571	0.556196	0.852769	0.395766	0.940343	-0.338729	0.734907	FALSE	0
ENSG00000023839	1244	ABCC2	-0.712475	0.476374	0.930427	-0.742653	0.457905	0.944239	NA	NA	---	NA	NA	---	0	-0.503287	0.614898	---	-0.499168	0.617796	---	1	NA	NA	---	NA	NA	---	0	0.893745	0.371552	0.764455	-0.0155951	0.987588	0.99928	0.389062	0.697339	FALSE	0
ENSG00000070729	1258	CNGB1	-0.0595675	0.952515	0.995301	-0.0607146	0.951601	0.996862	-0.292924	0.769654	---	-0.286387	0.774654	---	2	0.786684	0.431695	---	0.780776	0.43516	---	1	-0.709221	0.478389	---	-0.714699	0.474999	---	1	1.09278	0.274603	0.688659	0.0551598	0.956118	0.997067	-0.0088834	0.992914	FALSE	0
ENSG00000198515	1259	CNGA1	-0.292444	0.770021	0.982121	-0.316176	0.75195	0.990182	NA	NA	---	NA	NA	---	0	-0.126365	0.899474	---	-0.120325	0.904255	---	1	-0.766302	0.443717	---	-0.805731	0.420632	---	2	2.09658	0.0361396	0.287273	0.32127	0.748657	0.993077	0.312619	0.754655	FALSE	0
ENSG00000183862	1260	CNGA2	-0.390516	0.696256	0.973536	-0.387199	0.69871	0.985098	NA	NA	---	NA	NA	---	0	-0.273135	0.784819	1.02748	-0.261571	0.793718	1.03127	4	NA	NA	---	NA	NA	---	0	--	--	--	0.594142	0.55372	0.972638	0.368585	0.712539	FALSE	0
ENSG00000144191	1261	CNGA3	-0.23664	0.812996	0.987713	-0.253067	0.80028	0.993843	-0.591142	0.554588	---	-0.589724	0.555539	---	1	0.192412	0.847467	---	0.202096	0.839892	---	1	-0.453139	0.650569	---	-0.480668	0.630881	---	2	3.1613	0.00159109	0.0466247	1.42977	0.15581	0.762458	0.248087	0.804134	FALSE	0
ENSG00000132259	1262	CNGA4	-0.618355	0.536513	0.943989	-0.606251	0.544516	0.957529	NA	NA	---	NA	NA	---	0	NA	NA	---	NA	NA	---	0	0.136326	0.891597	0.999593	0.128688	0.897636	1.00475	3	0.0745247	0.940599	0.98474	1.54786	0.124724	0.704295	0.610178	0.541926	FALSE	0
ENSG00000173846	1263	PLK3	0.530064	0.596211	0.953089	0.628244	0.530019	0.955666	NA	NA	---	NA	NA	---	0	1.50911	0.131657	0.763172	1.54559	0.122591	0.786848	4	-0.407044	0.684082	1.00835	-0.433396	0.664842	1.01152	6	1.02817	0.303978	0.712331	1.76719	0.0801581	0.609223	-0.677178	0.498498	FALSE	0
ENSG00000130176	1264	CNN1	0.335576	0.737277	0.980283	0.378418	0.705219	0.985994	NA	NA	---	NA	NA	---	0	-0.0587565	0.95316	1.01014	-0.00632684	0.994953	1.00167	8	-1.88159	0.0602465	0.541087	-1.94562	0.0520424	0.552684	7	-2.82758	0.0047306	0.0946014	-0.652529	0.515513	0.96651	-0.177783	0.858941	FALSE	0
ENSG00000064666	1265	CNN2	-1.80747	0.0710565	0.551665	-2.00321	0.0454843	0.527386	-1.13876	0.255136	0.853462	-1.31969	0.187307	0.827652	8	-0.082342	0.934395	1.0099	-0.209429	0.834166	1.02565	3	-2.66309	0.00789456	0.192695	-2.66923	0.00775329	0.217283	10	1.32368	0.18574	0.594515	1.22134	0.224746	0.840792	1.85123	0.0645232	FALSE	0
ENSG00000117519	1266	CNN3	-0.56369	0.57312	0.94983	-0.590507	0.555014	0.96147	-0.571337	0.567928	0.968599	-0.623957	0.53283	0.979013	3	0.698884	0.484823	---	0.710931	0.47733	---	2	0.37127	0.710533	---	0.385882	0.699685	---	1	0.655686	0.512091	0.840999	0.652605	0.515465	0.966525	0.641995	0.521069	FALSE	0
ENSG00000173786	1267	CNP	0.622209	0.533978	0.944164	0.583482	0.55973	0.960708	NA	NA	---	NA	NA	---	0	-0.260996	0.794161	---	-0.248616	0.80372	---	1	NA	NA	---	NA	NA	---	0	-0.406492	0.684419	0.909792	-0.872802	0.384801	0.937888	-1.09143	0.275429	FALSE	0
ENSG00000118432	1268	CNR1	-0.735886	0.462011	0.926059	-0.610022	0.542016	0.957742	NA	NA	---	NA	NA	---	0	-0.632798	0.527042	---	-0.481423	0.630345	---	1	NA	NA	---	NA	NA	---	0	-0.381708	0.702713	0.91621	-0.12002	0.904701	0.997552	0.633641	0.526505	FALSE	0
ENSG00000188822	1269	CNR2	-0.122	0.902929	0.992992	-0.127235	0.898786	0.9946	-0.233504	0.815429	0.988499	-0.199236	0.842128	0.989423	7	-0.143259	0.886121	1.01707	-0.136808	0.891217	1.01919	4	-0.414935	0.678298	---	-0.420832	0.673989	---	2	-0.6604	0.509063	0.840066	-0.482421	0.630531	0.982288	0.155391	0.876554	FALSE	0
ENSG00000242689	1270	CNTF	-0.899077	0.368876	0.887561	-0.856043	0.392224	0.925572	NA	NA	---	NA	NA	---	0	NA	NA	---	NA	NA	---	0	-0.366818	0.713849	---	-0.121797	0.90309	---	1	0.140227	0.888493	0.969454	0.788271	0.432349	0.946846	0.756892	0.449349	FALSE	0
ENSG00000122756	1271	CNTFR	-0.437854	0.661608	0.966275	-0.333658	0.738723	0.989407	NA	NA	---	NA	NA	---	0	1.75199	0.0801505	---	1.76705	0.0775922	---	1	NA	NA	---	NA	NA	---	0	1.05533	0.291386	0.702475	-0.250492	0.802706	0.994466	0.590038	0.55534	FALSE	0
ENSG00000018236	1272	CNTN1	-1.07385	0.283205	0.847024	-1.06569	0.286877	0.887347	0.0587112	0.953196	0.999846	0.0722379	0.94243	0.992811	7	-0.532749	0.594352	---	-0.558177	0.576877	---	1	NA	NA	---	NA	NA	---	0	1.37771	0.168428	0.572868	-0.314003	0.754154	0.992742	1.83661	0.0666566	FALSE	0
ENSG00000108821	1277	COL1A1	0.94263	0.346148	0.878837	0.588523	0.556344	0.960559	0.23251	0.8162	0.987707	-0.150534	0.880381	0.993924	9	1.71541	0.0866479	---	1.77627	0.0760607	---	2	1.32422	0.1858	---	1.1967	0.23177	---	2	0.861083	0.389282	0.775681	1.07181	0.28631	0.885612	-0.349922	0.726494	TRUE	0
ENSG00000164692	1278	COL1A2	-0.213976	0.830619	0.988372	-0.0455213	0.963703	0.997205	-0.566449	0.571244	0.969483	-0.431286	0.666374	0.986395	8	0.723562	0.469541	---	0.761162	0.446779	---	2	NA	NA	---	NA	NA	---	0	-0.161543	0.87168	0.965344	0.052868	0.95794	0.996413	0.134139	0.893328	FALSE	0
ENSG00000139219	1280	COL2A1	-0.899017	0.368908	0.887522	-0.779802	0.435733	0.938072	-1.07743	0.281606	---	-1.04954	0.294238	---	1	1.16673	0.243659	---	1.43145	0.152682	---	1	-1.03073	0.30297	0.91699	-0.951069	0.34185	0.960693	6	-0.920016	0.357661	0.75369	-0.256962	0.797721	0.994271	1.39671	0.162908	TRUE	0
ENSG00000168542	1281	COL3A1	0.969585	0.332539	0.871968	1.25708	0.209084	0.825044	0.789949	0.429786	0.93661	1.00141	0.316926	0.935923	9	NA	NA	---	NA	NA	---	0	0.423762	0.671851	1.00783	0.56609	0.571488	1.0133	3	-0.305928	0.759687	0.934311	--	--	--	-1.15226	0.249578	TRUE	0
ENSG00000187498	1282	COL4A1	0.913225	0.361393	0.88673	0.855465	0.392544	0.925858	0.615338	0.538503	0.970565	0.584054	0.559345	0.984239	10	1.05346	0.29244	0.909002	0.972709	0.330986	0.966703	8	2.88979	0.00395686	---	2.77546	0.00563813	---	1	-0.590985	0.554589	0.858921	-1.02258	0.3089	0.900108	-0.87815	0.380139	FALSE	0
ENSG00000134871	1284	COL4A2	0.981922	0.326428	0.86841	0.76107	0.446835	0.938444	1.41187	0.158368	0.749139	1.14523	0.252449	0.897166	12	0.169885	0.865142	1.02241	0.0906207	0.927816	1.01327	6	0.636101	0.524888	0.978039	0.370234	0.711304	1.01583	3	0.0168784	0.986535	0.995731	-1.41152	0.161104	0.767274	-0.803439	0.421972	FALSE	0
ENSG00000169031	1285	COL4A3	-1.00694	0.314259	0.86137	-1.01511	0.310354	0.898373	-0.433008	0.665123	0.98665	-0.4001	0.689187	0.984756	7	-0.777359	0.437172	0.984665	-0.751663	0.45247	1.01635	6	-1.69796	0.089896	0.651441	-1.72515	0.0848784	0.668426	24	0.461163	0.644725	0.896276	-0.42904	0.66879	0.984298	0.941455	0.34677	FALSE	0
ENSG00000081052	1286	COL4A4	-0.15468	0.877112	0.990199	-0.267671	0.78902	0.993702	-0.258746	0.795896	0.991116	-0.452112	0.651308	0.991266	8	0.167761	0.866813	1.02146	0.203618	0.838703	1.02623	7	0.854324	0.393175	0.953789	0.78776	0.431065	0.989401	10	-0.0386692	0.969157	0.991434	-0.236434	0.813565	0.994015	0.152557	0.878788	FALSE	0
ENSG00000188153	1287	COL4A5	-1.30068	0.193735	0.768711	-1.35957	0.17434	0.799331	-0.408337	0.683133	0.987989	-0.43796	0.661531	0.986602	6	0.94822	0.343297	---	0.949613	0.34259	---	2	1.41508	0.157424	0.779397	1.34156	0.180111	0.849122	4	--	--	--	0.889147	0.375996	0.933328	1.30101	0.193649	FALSE	0
ENSG00000197565	1288	COL4A6	-1.23497	0.217195	0.785978	-1.27641	0.202173	0.821254	-0.657811	0.510844	0.960258	-0.603126	0.546592	0.980048	13	-1.48644	0.137547	0.76984	-1.55655	0.119965	0.786647	4	0.733952	0.463188	---	0.73991	0.459567	---	1	--	--	--	0.98988	0.324552	0.90914	1.57881	0.114795	FALSE	0
ENSG00000130635	1289	COL5A1	0.640686	0.521906	0.943135	0.684855	0.493629	0.950382	0.0433428	0.965439	0.997093	0.0807873	0.935631	0.99092	18	NA	NA	---	NA	NA	---	0	1.177	0.239539	0.872798	1.20666	0.227911	0.887026	4	0.355859	0.721979	0.923364	0.0999799	0.920555	0.997783	-0.877283	0.38061	FALSE	0
ENSG00000204262	1290	COL5A2	1.55067	0.121367	0.663758	1.548	0.122009	0.718973	0.227421	0.820153	0.989037	0.228988	0.818935	0.992172	4	NA	NA	---	NA	NA	---	0	0.200447	0.841181	1.0042	0.208856	0.834612	1.01368	9	-1.45329	0.14628	0.542643	--	--	--	-0.922597	0.356509	FALSE	0
ENSG00000142156	1291	COL6A1	0.688765	0.491166	0.932726	0.481891	0.630012	0.973465	0.725322	0.468462	0.95157	0.555382	0.578785	0.983083	7	-0.500412	0.61692	1.02295	-0.429719	0.667513	1.03302	6	-0.309299	0.757173	1.00808	-0.343412	0.731377	1.01481	12	-0.751439	0.452465	0.812507	--	--	--	-0.19561	0.844967	FALSE	0
ENSG00000142173	1292	COL6A2	0.192388	0.847486	0.990168	0.0569376	0.954609	0.997098	-0.392717	0.694631	0.984751	-0.555156	0.57894	0.982543	6	-0.479683	0.631581	1.02539	-0.560362	0.575386	1.03177	17	1.14857	0.251068	0.883604	1.1587	0.246916	0.896797	9	-0.801821	0.422739	0.796583	--	--	--	0.303802	0.761362	FALSE	0
ENSG00000163359	1293	COL6A3	0.314313	0.753363	0.981843	0.329126	0.742144	0.989579	0.472146	0.636949	0.990068	0.522429	0.601513	0.987793	6	-0.0906423	0.927799	---	-0.0862494	0.931289	---	1	NA	NA	---	NA	NA	---	0	-2.76412	0.00575307	0.106199	-1.02373	0.308361	0.900378	-0.311439	0.755552	FALSE	0
ENSG00000114270	1294	COL7A1	1.0867	0.277488	0.84319	1.16094	0.246003	0.857262	-0.41256	0.680037	---	-0.130712	0.896035	---	2	-1.14758	0.251477	0.889955	-0.718464	0.472676	1.02065	11	1.81017	0.0706359	0.587338	1.85989	0.0632598	0.599581	6	0.0773405	0.938359	0.983729	0.599453	0.550187	0.972227	-1.43595	0.151428	FALSE	0
ENSG00000144810	1295	COL8A1	-0.809229	0.418618	0.910165	-0.727544	0.467101	0.946237	-0.51459	0.606979	---	-0.406284	0.68464	---	2	NA	NA	---	NA	NA	---	0	-0.0421379	0.966399	---	0.121521	0.903309	---	1	1.45231	0.146551	0.542855	0.0220519	0.982449	0.998751	0.718392	0.472736	FALSE	0
ENSG00000171812	1296	COL8A2	-0.732851	0.463859	0.927767	-0.72082	0.471226	0.945446	-0.595376	0.551757	---	-0.587382	0.557109	---	1	-0.388934	0.697426	1.02839	-0.366483	0.7141	1.03518	9	NA	NA	---	NA	NA	---	0	-0.59298	0.553252	0.858424	4.00417	0.000117636	0.00881911	0.759464	0.44781	FALSE	0
ENSG00000112280	1297	COL9A1	-0.599885	0.548749	0.946043	-0.611831	0.54082	0.957808	NA	NA	---	NA	NA	---	0	-0.169787	0.865219	---	-0.273755	0.784342	---	2	-0.185576	0.852823	---	-0.200833	0.840879	---	1	0.249906	0.802682	0.946106	0.443572	0.658282	0.983654	0.605522	0.545012	FALSE	0
ENSG00000049089	1298	COL9A2	0.756665	0.449468	0.921133	0.612559	0.540338	0.957865	NA	NA	---	NA	NA	---	0	NA	NA	---	NA	NA	---	0	-1.34051	0.18045	---	-1.3382	0.181204	---	1	1.67365	0.094335	0.449718	0.196414	0.844673	0.99593	-0.605977	0.544711	FALSE	0
ENSG00000092758	1299	COL9A3	0.759652	0.447681	0.92122	0.770583	0.441177	0.937871	NA	NA	---	NA	NA	---	0	NA	NA	---	NA	NA	---	0	NA	NA	---	NA	NA	---	0	2.07278	0.0383038	0.29755	-0.249736	0.803289	0.994468	-0.596051	0.551318	FALSE	0
ENSG00000123500	1300	COL10A1	1.27136	0.203963	0.778301	1.29699	0.195002	0.814313	NA	NA	---	NA	NA	---	0	NA	NA	---	NA	NA	---	0	1.88663	0.0595631	0.536009	1.87229	0.0615226	0.596185	4	0.208655	0.834736	0.955722	-0.426885	0.670354	0.984142	-2.4783	0.0134167	FALSE	0
ENSG00000060718	1301	COL11A1	0.178812	0.858129	0.990493	0.191254	0.848374	0.993573	1.0071	0.314187	---	1.00548	0.314963	---	2	0.755525	0.450151	---	0.713668	0.475636	---	2	0.252215	0.800938	---	0.200216	0.841361	---	1	0.924272	0.355442	0.751958	0.172014	0.863764	0.996848	-0.362716	0.716917	FALSE	0
ENSG00000204248	1302	COL11A2	-0.00267477	0.997866	0.999959	-0.25433	0.799305	0.993957	NA	NA	---	NA	NA	---	0	-0.46057	0.645229	---	-0.4267	0.66971	---	1	0.324168	0.745894	1.0071	0.274476	0.783788	1.01191	9	1.57609	0.115143	0.490454	0.856903	0.393488	0.939894	0.0339001	0.972966	FALSE	0
ENSG00000111799	1303	COL12A1	0.538979	0.590048	0.951234	0.564703	0.572431	0.963775	1.01984	0.308105	---	1.02283	0.306693	---	2	0.651686	0.514787	---	0.720668	0.47132	---	1	NA	NA	---	NA	NA	---	0	1.38032	0.167622	0.571658	0.990787	0.324111	0.909545	-0.519545	0.603532	FALSE	0
ENSG00000197467	1305	COL13A1	-0.638241	0.523495	0.94299	-0.629644	0.529103	0.955123	-0.52227	0.601624	---	-0.520508	0.60285	---	2	NA	NA	---	NA	NA	---	0	-0.966915	0.333872	0.92964	-0.947521	0.343653	0.96278	3	-0.00208676	0.998335	0.999461	-2.1067	0.037573	0.45484	0.298414	0.765469	FALSE	0
ENSG00000204291	1306	COL15A1	1.17586	0.239994	0.809084	1.17352	0.240928	0.851842	0.638155	0.523551	---	0.640141	0.52226	---	2	-0.0159008	0.987317	---	-0.0111576	0.9911	---	2	-0.929484	0.352912	---	-0.928159	0.353599	---	1	-0.782866	0.433786	0.803	2.10658	0.0375833	0.454644	-1.24572	0.213249	FALSE	0
ENSG00000084636	1307	COL16A1	-0.135577	0.892189	0.991599	-0.256304	0.79778	0.994251	NA	NA	---	NA	NA	---	0	0.42648	0.66987	---	0.433529	0.664745	---	1	-0.432199	0.66571	1.00593	-0.394201	0.693535	1.01569	12	1.23	0.218822	0.637022	-0.376646	0.707212	0.989148	0.609081	0.542653	FALSE	0
ENSG00000065618	1308	COL17A1	-0.579182	0.562625	0.946924	-0.600129	0.548586	0.958534	-0.0852894	0.932052	---	-0.085313	0.932033	---	1	NA	NA	---	NA	NA	---	0	-0.0255737	0.979604	---	-0.0199309	0.984103	---	1	-0.416913	0.676781	0.907724	0.0454619	0.963827	0.996534	0.632134	0.527489	FALSE	0
ENSG00000082293	1310	COL19A1	0.000418389	0.999666	1.0001	-0.102765	0.918175	0.996641	0.763976	0.445102	0.941848	0.577237	0.563938	0.985647	5	NA	NA	---	NA	NA	---	0	NA	NA	---	NA	NA	---	0	-0.214506	0.830171	0.954125	-0.0509826	0.959438	0.996396	0.783625	0.433504	FALSE	0
ENSG00000105664	1311	COMP	0.879452	0.379414	0.891391	0.876949	0.380772	0.922737	-0.170875	0.864364	---	-0.159003	0.873706	---	1	-1.14463	0.252696	---	-1.12281	0.261846	---	2	-0.117498	0.906494	---	-0.174879	0.861218	---	2	-0.457999	0.646996	0.897116	-0.999399	0.319944	0.90633	-1.46193	0.144173	FALSE	0
ENSG00000093010	1312	COMT	-0.594856	0.552104	0.947532	-0.757216	0.449139	0.939787	-0.383656	0.701333	0.984851	-0.551664	0.581329	0.982987	4	0.472708	0.636548	1.0254	0.13245	0.894661	1.01903	6	-0.212052	0.83212	1.00675	-0.398323	0.690496	1.0155	3	0.556605	0.577852	0.869397	0.0169936	0.986475	0.999396	0.827095	0.408442	FALSE	0
ENSG00000122218	1314	COPA	1.10407	0.269886	0.836598	1.13177	0.258065	0.869219	-0.0886154	0.929409	---	0.260006	0.794925	---	2	0.231039	0.817342	---	0.417499	0.676423	---	2	1.12138	0.262456	0.889218	0.543289	0.587079	1.01094	5	0.20191	0.840005	0.956696	-0.916211	0.361697	0.928161	-1.13849	0.255273	FALSE	0
ENSG00000129083	1315	COPB1	1.47185	0.141446	0.697054	1.27435	0.2029	0.822058	0.68809	0.491591	0.955156	0.753563	0.451329	0.96883	4	2.6089	0.00924894	0.209252	2.36916	0.0180599	0.345073	31	2.46581	0.0138742	0.266337	2.51544	0.012079	0.27351	3	1.59355	0.111175	0.484357	-0.519058	0.604834	0.979946	-1.2719	0.203797	FALSE	0
ENSG00000067082	1316	KLF6	0.300676	0.763738	0.981971	0.203551	0.838755	0.993044	NA	NA	---	NA	NA	---	0	NA	NA	---	NA	NA	---	0	-0.996161	0.319466	0.91825	-0.70248	0.482579	1.00019	5	-0.284225	0.776264	0.937684	1.62576	0.107058	0.668104	-0.383489	0.701464	TRUE	0
ENSG00000136868	1317	SLC31A1	-0.396113	0.692125	0.972796	-0.448706	0.653762	0.977653	-2.21546	0.0270025	---	-2.20922	0.0274359	---	2	NA	NA	---	NA	NA	---	0	NA	NA	---	NA	NA	---	0	-0.276098	0.782497	0.940289	2.3506	0.020648	0.348407	0.492723	0.62235	FALSE	0
ENSG00000136867	1318	SLC31A2	1.81247	0.0702798	0.549066	1.78681	0.074338	0.615891	NA	NA	---	NA	NA	---	0	NA	NA	---	NA	NA	---	0	1.51863	0.129242	---	1.52786	0.126935	---	2	0.68612	0.492707	0.830752	1.97651	0.0507702	0.517481	-1.83938	0.0662489	FALSE	0
ENSG00000241563	1325	CORT	0.99562	0.319729	0.865917	1.02348	0.306385	0.89734	NA	NA	---	NA	NA	---	0	1.14208	0.253755	0.890395	1.16052	0.246174	0.926334	3	NA	NA	---	NA	NA	---	0	-0.0287415	0.977073	0.993806	-1.83979	0.0686793	0.578864	-1.21617	0.224297	FALSE	0
ENSG00000107968	1326	MAP3K8	0.77699	0.437389	0.916849	0.762655	0.445889	0.938573	NA	NA	---	NA	NA	---	0	NA	NA	---	NA	NA	---	0	NA	NA	---	NA	NA	---	0	1.97622	0.0482485	0.33235	--	--	--	-1.48132	0.138935	FALSE	0
ENSG00000131143	1327	COX4I1	-1.78942	0.0739163	0.557604	-1.55586	0.120129	0.717652	-0.868373	0.385445	0.916864	-0.827371	0.408268	0.970045	5	-1.32603	0.185199	0.829748	-1.09275	0.274826	0.943223	3	-0.676175	0.499121	0.977359	-0.493883	0.621521	1.00937	5	1.55052	0.121155	0.502563	2.93897	0.00406502	0.131349	1.6684	0.0956463	FALSE	0
ENSG00000135940	1329	COX5B	1.2875	0.198282	0.773898	1.21875	0.223289	0.831777	0.644963	0.519132	---	0.692362	0.488907	---	2	1.4049	0.160429	0.800384	1.21965	0.22295	0.91628	10	0.242144	0.808729	---	0.0410958	0.96723	---	2	3.35072	0.000819045	0.0285188	-1.3326	0.185604	0.797718	-0.899143	0.36886	FALSE	0
ENSG00000111775	1337	COX6A1	0.427679	0.668997	0.967812	0.257474	0.796878	0.993724	NA	NA	---	NA	NA	---	0	0.866675	0.386374	0.971006	0.709631	0.478135	1.02033	13	0.262072	0.793332	1.00931	0.240776	0.809789	1.01377	23	1.60848	0.107867	0.477206	-0.432888	0.666001	0.983156	-0.692691	0.488714	FALSE	0
ENSG00000156885	1339	COX6A2	0.327722	0.743206	0.980331	0.323397	0.746478	0.989339	NA	NA	---	NA	NA	---	0	-0.499385	0.617643	1.02284	-0.534469	0.593162	1.03053	3	1.79901	0.0723845	---	1.79719	0.0726747	---	2	0.541159	0.58845	0.874745	0.438121	0.662216	0.983855	-0.256085	0.797954	FALSE	0
ENSG00000126267	1340	COX6B1	0.492857	0.622246	0.957179	0.240766	0.809797	0.994395	-0.60347	0.546363	0.971676	-0.516402	0.605713	0.987282	4	-3.82918	0.00013838	0.00953456	-3.06738	0.00223057	0.0994464	5	2.03056	0.0426224	0.459089	1.55197	0.121056	0.765987	53	1.47836	0.139449	0.533347	0.130211	0.896654	0.997819	-0.353403	0.723884	FALSE	0
ENSG00000164919	1345	COX6C	0.0976717	0.922217	0.993678	0.160078	0.872859	0.993949	-1.08788	0.27697	0.872454	-0.891472	0.372938	0.950169	3	-0.356898	0.72126	1.02739	-0.224545	0.82239	1.02954	8	3.03224	0.00250396	0.0861211	2.44169	0.0148295	0.307425	3	0.177096	0.859449	0.962422	0.614147	0.540472	0.970817	-0.144196	0.885384	TRUE	0
ENSG00000161281	1346	COX7A1	-0.622061	0.534075	0.944068	-0.747003	0.455276	0.943727	NA	NA	---	NA	NA	---	0	-0.773678	0.439345	0.98614	-0.823816	0.410284	1.00202	5	-0.840947	0.400623	0.957278	-0.887657	0.374986	0.973934	5	-1.70772	0.0878229	0.435388	1.09369	0.276641	0.880564	0.0451055	0.964035	FALSE	0
ENSG00000112695	1347	COX7A2	1.01871	0.30864	0.857957	0.150169	0.880668	0.994816	0.809335	0.418558	---	-0.172708	0.862924	---	1	NA	NA	---	NA	NA	---	0	0.407401	0.68382	---	0.34723	0.728508	---	2	-1.32417	0.185577	0.594423	-1.41765	0.159311	0.765131	-0.153086	0.878371	FALSE	0
ENSG00000131174	1349	COX7B	-2.30521	0.021404	0.332074	-1.8979	0.0580613	0.570599	-3.79982	0.000155525	---	-2.91624	0.0036396	---	1	-2.41856	0.015799	0.282858	-1.46572	0.14311	0.827455	4	-0.20824	0.835093	---	-0.723002	0.469885	---	1	--	--	--	0.149218	0.881673	0.998637	1.95665	0.0507538	FALSE	0
ENSG00000127184	1350	COX7C	-1.85226	0.0643479	0.532177	-1.65688	0.0979278	0.677316	NA	NA	---	NA	NA	---	0	-1.07592	0.282278	0.908785	-1.09524	0.273735	0.943038	7	NA	NA	---	NA	NA	---	0	-1.24986	0.211476	0.628308	-0.146795	0.88358	0.999077	1.48009	0.139262	FALSE	0
ENSG00000176340	1351	COX8A	-0.88084	0.378663	0.891537	-0.735235	0.462407	0.945051	-0.228361	0.819423	---	-0.152335	0.87896	---	2	-0.824692	0.409787	0.976679	-0.743702	0.45727	1.01933	10	-1.00616	0.314636	0.915965	-0.972886	0.330897	0.955949	6	0.366328	0.714154	0.92065	0.76009	0.448937	0.948891	0.953008	0.340888	FALSE	0
ENSG00000006695	1352	COX10	-0.14682	0.883311	0.990952	0.101198	0.919418	0.996424	-0.21728	0.828044	0.98937	0.338836	0.73482	0.989758	9	NA	NA	---	NA	NA	---	0	-0.685808	0.493029	0.976379	0.109321	0.912975	1.00191	7	-0.843829	0.398853	0.782201	1.28739	0.200843	0.81293	-0.308321	0.757922	FALSE	0
ENSG00000166260	1353	COX11	2.0603	0.039685	0.438063	1.19012	0.234344	0.844101	NA	NA	---	NA	NA	---	0	0.655559	0.512292	---	0.792918	0.428056	---	2	3.12953	0.00181292	---	2.8964	0.00387534	---	1	-0.642398	0.520679	0.843787	-1.43642	0.153914	0.761461	-0.602857	0.546783	FALSE	0
ENSG00000014919	1355	COX15	-1.2715	0.203912	0.778266	-1.46527	0.14323	0.75711	NA	NA	---	NA	NA	---	0	-0.131435	0.895464	---	-0.0527102	0.957976	---	1	-1.56638	0.117646	---	-1.53162	0.126002	---	1	-0.318917	0.749819	0.932312	-0.815178	0.416851	0.946247	1.23928	0.215624	FALSE	0
ENSG00000047457	1356	CP	-2.07004	0.0387616	0.432223	-1.97744	0.0483273	0.538244	-1.83873	0.0663173	---	-1.731	0.0838281	---	2	0.0295739	0.976414	---	0.0208096	0.983403	---	1	-0.778346	0.43659	0.965003	-0.698282	0.485199	1.00037	5	0.086924	0.93074	0.982878	1.5568	0.122586	0.701023	1.78735	0.0742784	FALSE	0
ENSG00000091704	1357	CPA1	0.222802	0.823745	0.988654	0.259464	0.795343	0.993405	-0.163899	0.869851	---	-0.178776	0.858158	---	2	0.719328	0.472144	0.996323	0.72858	0.466467	1.01959	3	0.76378	0.445219	0.964357	0.869633	0.384756	0.977227	4	0.974018	0.33015	0.731388	0.470971	0.638657	0.982148	0.00658355	0.994749	FALSE	0
ENSG00000158516	1358	CPA2	0.43356	0.664722	0.966656	0.42633	0.669979	0.981425	NA	NA	---	NA	NA	---	0	NA	NA	---	NA	NA	---	0	0.446535	0.655329	1.00445	0.509749	0.610365	1.00968	5	1.06349	0.287672	0.699026	3.65947	0.000400562	0.0237736	0.185708	0.852723	FALSE	0
ENSG00000163751	1359	CPA3	-0.582203	0.56059	0.947178	-0.600581	0.548285	0.958278	NA	NA	---	NA	NA	---	0	-0.615835	0.538175	1.01782	-0.612424	0.540427	1.02571	5	-0.175592	0.860658	---	-0.169474	0.865466	---	1	-1.22541	0.220548	0.638489	0.576341	0.565642	0.974354	0.589948	0.5554	FALSE	0
ENSG00000153002	1360	CPB1	-0.650602	0.515486	0.939921	-0.688823	0.49113	0.949691	-0.497503	0.618968	0.984194	-0.491386	0.623285	0.99068	5	-0.249545	0.803002	---	-0.254056	0.799516	---	1	-0.342348	0.732177	---	-0.329575	0.741806	---	1	-2.45293	0.0142434	0.177747	-0.109391	0.913106	0.996407	0.690224	0.490264	FALSE	0
ENSG00000080618	1361	CPB2	0.500073	0.617158	0.957017	0.50076	0.616675	0.9704	NA	NA	---	NA	NA	---	0	NA	NA	---	NA	NA	---	0	-0.00243748	0.998056	---	-0.00399056	0.996817	---	1	0.82207	0.411122	0.789778	0.846459	0.399259	0.939889	0.34115	0.733085	FALSE	0
ENSG00000108582	1362	CPD	-1.69696	0.0900834	0.596914	-1.53208	0.12589	0.724656	-0.722041	0.470475	---	-0.545228	0.585745	---	2	-2.19176	0.0286777	---	-2.14922	0.0319097	---	2	0.325255	0.745071	---	0.347398	0.728382	---	1	-0.869763	0.384521	0.772522	2.80461	0.00602274	0.171864	1.36451	0.172809	FALSE	0
ENSG00000109472	1363	CPE	-0.711714	0.476845	0.930469	-0.682584	0.495063	0.95	-0.151579	0.879556	0.994073	-0.129231	0.897207	0.994558	8	-0.696979	0.486014	1.00393	-0.692024	0.489119	1.02101	6	0.150821	0.880154	1.00085	0.19081	0.848722	1.01041	3	1.09381	0.274155	0.687924	0.942765	0.348007	0.923105	0.526795	0.598489	FALSE	0
ENSG00000189143	1364	CLDN4	-1.72886	0.0842115	0.5818	-1.71221	0.0872374	0.6489	NA	NA	---	NA	NA	---	0	-1.60158	0.109634	0.706677	-1.60856	0.108099	0.765103	6	0.023572	0.9812	---	0.0139843	0.988846	---	1	-0.656816	0.511365	0.84105	-1.01312	0.313379	0.901781	1.72344	0.0852143	FALSE	0
ENSG00000165215	1365	CLDN3	0.843403	0.399249	0.899216	0.844299	0.398749	0.930132	NA	NA	---	NA	NA	---	0	0.747366	0.455057	0.990842	0.746679	0.455472	1.01882	6	0.835149	0.403877	---	0.832872	0.40516	---	2	1.16672	0.243444	0.661324	-1.00257	0.318418	0.906365	-1.00886	0.31336	FALSE	0
ENSG00000181885	1366	CLDN7	0.4345	0.664039	0.966493	0.543289	0.587079	0.96592	NA	NA	---	NA	NA	---	0	-0.0271876	0.978317	1.00381	0.046003	0.963319	1.01358	7	-0.560029	0.575613	0.987822	-0.532064	0.594826	1.012	3	1.27418	0.202729	0.618035	-0.19392	0.846621	0.996028	0.0330466	0.973646	FALSE	0
ENSG00000135678	1368	CPM	-0.587073	0.557317	0.947057	-0.579079	0.562695	0.961635	-1.30569	0.192025	0.797642	-1.29249	0.196553	0.837362	11	1.56101	0.118909	---	1.53526	0.125106	---	1	0.806853	0.419985	0.963483	0.806398	0.420248	0.992418	3	3.70482	0.000216523	0.0107103	3.97465	0.000131009	0.00965231	0.450117	0.652754	FALSE	0
ENSG00000120054	1369	CPN1	-0.222779	0.823763	0.988611	-0.187517	0.851302	0.99363	-0.089458	0.92874	---	-0.0252703	0.979845	---	2	NA	NA	---	NA	NA	---	0	-0.00822904	0.993436	---	-0.0110514	0.991185	---	1	0.55278	0.580468	0.870604	-0.195437	0.845436	0.996005	-0.860914	0.389556	FALSE	0
ENSG00000178772	1370	CPN2	-0.186469	0.852123	0.990555	-0.177989	0.858776	0.993331	NA	NA	---	NA	NA	---	0	NA	NA	---	NA	NA	---	0	-0.228855	0.819039	1.00935	-0.233769	0.815223	1.01414	6	-1.60953	0.107637	0.477139	-0.815034	0.416933	0.946182	0.341251	0.733009	FALSE	0
ENSG00000080819	1371	CPOX	0.33275	0.739408	0.980318	0.239754	0.810581	0.994179	NA	NA	---	NA	NA	---	0	-0.982171	0.326305	0.934429	-0.949762	0.342514	0.971363	4	1.26834	0.205036	0.837108	1.16046	0.2462	0.897788	11	-0.101547	0.919125	0.979055	0.0998785	0.920635	0.997807	-0.174556	0.861475	FALSE	0
ENSG00000021826	1373	CPS1	-0.374826	0.707887	0.974803	-0.396175	0.69208	0.984015	0.00781048	0.99377	0.999781	-0.0986791	0.921417	0.994872	9	-1.79045	0.0737507	0.61651	-1.83622	0.0666884	0.635111	3	0.0726967	0.942065	1.00152	-0.00842463	0.99328	0.999777	3	1.33458	0.182144	0.58938	0.712784	0.477591	0.955685	0.171966	0.86351	FALSE	0
ENSG00000110090	1374	CPT1A	0.90012	0.368321	0.887485	0.862289	0.388781	0.924472	-0.164762	0.869172	0.991228	-0.238248	0.811748	0.991554	3	-0.0951233	0.92424	1.01326	-0.151802	0.87938	1.02093	4	-0.188284	0.850701	1.00355	-0.0205814	0.983585	1.00213	6	-0.144311	0.885268	0.968971	0.253907	0.800074	0.994449	-1.422	0.155434	FALSE	0
ENSG00000205560	1375	CPT1B	-1.51067	0.131258	0.684694	-1.43373	0.152032	0.767909	NA	NA	---	NA	NA	---	0	-2.06242	0.0394826	0.465752	-2.08648	0.0372441	0.493783	3	-0.0412868	0.967077	1.00275	-0.0385119	0.969289	1.00184	16	0.790674	0.429216	0.800463	0.492203	0.623624	0.98218	1.10887	0.267838	FALSE	0
ENSG00000157184	1376	CPT2	0.683096	0.49474	0.934653	0.673299	0.500947	0.949557	NA	NA	---	NA	NA	---	0	0.329585	0.741798	1.02751	0.312956	0.754394	1.03006	3	-0.386765	0.699031	---	-0.362938	0.716745	---	1	1.3621	0.173299	0.577383	-0.372633	0.710187	0.989584	-0.652504	0.514273	FALSE	0
ENSG00000203710	1378	CR1	0.646494	0.51814	0.941077	0.557291	0.577481	0.964348	0.777847	0.436884	0.939278	0.71529	0.474634	0.97362	10	1.07389	0.283187	---	1.01681	0.309544	---	2	-0.642138	0.520963	0.978557	-0.622413	0.533844	1.00587	8	0.375725	0.707156	0.918026	-0.514379	0.608089	0.980757	-0.799344	0.42434	FALSE	0
ENSG00000197721	1379	CR1L	0.0157293	0.987454	1.00039	0.0538867	0.957039	0.997846	0.835276	0.403806	0.928151	0.819293	0.412858	0.964418	8	0.311057	0.755837	1.02755	0.369775	0.711646	1.03459	7	-0.299078	0.764956	1.00868	-0.286847	0.774302	1.01292	12	-0.0559297	0.955403	0.988985	-1.07135	0.286517	0.885133	0.421813	0.673281	FALSE	0
ENSG00000117322	1380	CR2	-0.124693	0.900797	0.992581	-0.103878	0.917291	0.996379	0.447349	0.654741	---	0.459583	0.645938	---	2	0.447349	0.654741	---	0.459583	0.645938	---	2	-0.0323103	0.974232	1.00159	-0.0196728	0.984309	1.00185	8	0.991867	0.321367	0.727634	-0.794837	0.428536	0.947602	0.0329183	0.973748	FALSE	0
ENSG00000166426	1381	CRABP1	-0.342508	0.732056	0.979281	-0.344262	0.730738	0.988445	NA	NA	---	NA	NA	---	0	-0.349549	0.726767	---	-0.349712	0.726645	---	1	-2.44752	0.0145933	---	-2.43687	0.0150273	---	1	0.480736	0.63075	0.892427	0.0952304	0.924317	0.998379	0.178874	0.858085	FALSE	0
ENSG00000143320	1382	CRABP2	2.26303	0.0238948	0.347566	2.04316	0.0413567	0.507976	0.96394	0.33536	---	1.04169	0.297865	---	1	1.52743	0.127039	0.752228	1.46205	0.144112	0.82903	6	0.690194	0.490268	0.975166	0.566468	0.571231	1.01364	6	0.53467	0.59293	0.876051	-0.549477	0.583868	0.977765	-2.19888	0.0281861	FALSE	0
ENSG00000095321	1384	CRAT	-0.166633	0.8677	0.990981	-0.594722	0.552194	0.960155	NA	NA	---	NA	NA	---	0	0.278976	0.780334	1.02753	-0.0327591	0.973875	1.00904	5	0.975194	0.329752	0.926121	0.681534	0.495726	1.00585	13	-0.642503	0.52061	0.84383	-0.548226	0.584723	0.977952	0.747679	0.454885	FALSE	0
ENSG00000118260	1385	CREB1	-1.89613	0.0582948	0.510676	-2.17787	0.0297009	0.444512	1.00762	0.313932	---	0.499603	0.617489	---	1	-2.12296	0.0340569	---	-2.05498	0.0401978	---	2	-0.949862	0.342463	0.932961	-0.946037	0.344409	0.962818	21	-1.96706	0.0492968	0.335022	-0.14676	0.883608	0.999042	2.58043	0.0100536	TRUE	0
ENSG00000115966	1386	ATF2	-0.617984	0.536758	0.944331	-0.673427	0.500866	0.949693	-1.89487	0.0584617	---	-1.91839	0.055409	---	1	-0.414983	0.678263	1.02968	-0.397958	0.690765	1.03365	5	-0.929482	0.352913	0.936974	-0.930238	0.352522	0.965873	3	-2.79518	0.00523003	0.100514	--	--	--	0.66414	0.506801	FALSE	0
ENSG00000005339	1387	CREBBP	-1.28896	0.197775	0.773215	-1.34983	0.177444	0.799594	-0.14607	0.883902	0.995737	-0.07684	0.93877	0.991467	3	-0.444193	0.65702	---	-0.416438	0.677199	---	2	-0.0236268	0.981156	---	0.00892837	0.992878	---	1	-0.513898	0.607372	0.881763	-0.31466	0.753656	0.992851	1.52264	0.128263	TRUE	-1
ENSG00000234539	1388	ATF6B	0.266648	0.789808	0.985303	-0.422221	0.672975	0.981568	NA	NA	---	NA	NA	---	0	NA	NA	---	NA	NA	---	0	NA	NA	---	NA	NA	---	0	-0.779726	0.435632	0.80382	1.9062	0.0594123	0.550425	-0.0179638	0.985672	FALSE	0
ENSG00000111269	1389	CREBL2	-2.10145	0.035906	0.417626	-1.94319	0.0523357	0.552505	NA	NA	---	NA	NA	---	0	-3.81886	0.000144194	0.00971439	-3.31078	0.000971121	0.0559009	3	NA	NA	---	NA	NA	---	0	-0.0561391	0.955236	0.988928	1.09056	0.27801	0.879354	1.97934	0.0481372	FALSE	0
ENSG00000095794	1390	CREM	-1.22071	0.222549	0.790611	-1.34083	0.180349	0.800676	-0.230291	0.817923	---	-0.246246	0.805554	---	2	-1.31189	0.189926	0.833273	-1.17221	0.241455	0.92309	5	-0.121942	0.902975	---	-0.142394	0.886804	---	1	-0.440636	0.659518	0.900209	-0.163222	0.870664	0.997537	1.3955	0.163271	FALSE	0
ENSG00000147571	1392	CRH	-1.22116	0.222377	0.790755	-1.21889	0.223237	0.831916	NA	NA	---	NA	NA	---	0	-0.0946333	0.924629	---	-0.0980393	0.921925	---	1	-0.0604148	0.95184	---	-0.00409937	0.99673	---	1	0.123795	0.901489	0.97311	0.727455	0.468598	0.954905	0.990959	0.32202	FALSE	0
ENSG00000145708	1393	CRHBP	-0.18535	0.853001	0.990648	-0.180605	0.856722	0.993732	NA	NA	---	NA	NA	---	0	-0.649481	0.51621	1.0138	-0.656331	0.511796	1.02551	3	-0.340859	0.733297	---	-0.342594	0.731992	---	2	-0.735848	0.461898	0.817134	-0.779201	0.437648	0.946327	0.196194	0.844511	FALSE	0
ENSG00000263715	1394	LINC02210-CRHR1	0.0435174	0.9653	0.995926	-0.222381	0.824073	0.993012	1.39429	0.163608	0.760092	1.31184	0.189942	0.83222	5	0.76857	0.44237	0.9866	0.571035	0.568133	1.03343	11	-1.11397	0.265621	---	-0.973165	0.330759	---	2	1.24619	0.21282	0.630296	-0.442733	0.658887	0.98344	-0.0116365	0.990719	FALSE	0
ENSG00000106113	1395	CRHR2	0.232037	0.816567	0.98825	0.156607	0.875593	0.99457	NA	NA	---	NA	NA	---	0	-0.21359	0.83092	---	-0.196311	0.844416	---	1	-0.157887	0.874585	---	-0.262345	0.793121	---	1	0.72479	0.468655	0.819454	-0.392774	0.695298	0.986694	-0.170875	0.864368	FALSE	0
ENSG00000213145	1396	CRIP1	1.11055	0.267087	0.834306	1.07643	0.282051	0.885501	NA	NA	---	NA	NA	---	0	1.16073	0.24609	---	1.22406	0.221281	---	2	-0.0461709	0.963185	1.00272	-0.195791	0.844822	1.01054	31	-0.316372	0.751749	0.932492	1.3606	0.176609	0.792121	-1.18076	0.238065	FALSE	0
ENSG00000182809	1397	CRIP2	-0.664573	0.506511	0.9375	-0.676429	0.49896	0.950042	-0.278587	0.780632	---	-0.259148	0.795586	---	2	NA	NA	---	NA	NA	---	0	-0.0307245	0.975497	1.00153	-0.033355	0.9734	1.00198	8	3.69521	0.000224827	0.0110595	0.829596	0.408686	0.942607	0.579126	0.562675	FALSE	0
ENSG00000167193	1398	CRK	-2.24554	0.0249998	0.352094	-2.17359	0.0300223	0.446096	-3.26484	0.00114073	0.0521225	-3.01945	0.00261106	0.121987	6	-0.680528	0.496362	1.00994	-0.771795	0.440459	1.01263	3	-1.25604	0.209459	0.840799	-1.30721	0.191507	0.857863	6	2.14567	0.0320038	0.269731	-0.454682	0.650295	0.98402	2.41117	0.0161372	FALSE	0
ENSG00000099942	1399	CRKL	0.162273	0.871131	0.991073	0.757841	0.448764	0.939531	NA	NA	---	NA	NA	---	0	-0.451037	0.652083	1.02696	-0.451531	0.651726	1.0332	6	1.2959	0.195376	0.828977	1.63158	0.103152	0.723819	7	6.92526	5.62e-12	1.69152e-09	-0.903627	0.368302	0.930581	-1.03805	0.299576	FALSE	0
ENSG00000072832	1400	CRMP1	-0.74839	0.45444	0.922796	-0.755534	0.450146	0.939784	-2.72392	0.00658863	0.181427	-2.70848	0.00690041	0.207912	4	-2.72392	0.00658863	0.170237	-2.70848	0.00690041	0.204428	4	-1.36333	0.173154	0.802572	-1.34291	0.179674	0.849709	4	0.150818	0.880132	0.968124	-1.0192	0.310498	0.900465	0.884939	0.376469	FALSE	0
ENSG00000132693	1401	CRP	-0.126288	0.899535	0.992482	-0.12822	0.898006	0.994328	NA	NA	---	NA	NA	---	0	0.120789	0.903888	1.01706	0.1021	0.918702	1.01662	3	-0.191146	0.848459	1.00326	-0.178762	0.858169	1.00857	5	1.51541	0.129805	0.518694	-0.596999	0.551818	0.971694	0.232282	0.816381	FALSE	0
ENSG00000145681	1404	HAPLN1	1.30909	0.19087	0.765162	1.343	0.179645	0.802137	NA	NA	---	NA	NA	---	0	1.75723	0.0792528	---	1.77054	0.0770092	---	1	1.77276	0.0766409	---	1.92832	0.0541608	---	1	1.44061	0.149832	0.547812	-0.189275	0.85025	0.996457	-0.997412	0.318881	FALSE	0
ENSG00000105392	1406	CRX	0.896976	0.369995	0.888303	0.717134	0.473496	0.945825	0.813722	0.416041	---	0.815698	0.41491	---	1	-0.0288498	0.976991	1.00461	-0.124142	0.901234	1.01835	4	0.000928681	0.999259	---	-0.148606	0.881901	---	1	3.06476	0.00220374	0.0580623	-0.397815	0.69159	0.986016	-0.763491	0.445407	FALSE	0
ENSG00000008405	1407	CRY1	1.87893	0.0606086	0.519227	1.96063	0.050261	0.546391	1.96399	0.049869	---	2.04634	0.0410424	---	2	1.60083	0.1098	---	1.67084	0.0951349	---	2	0.477543	0.633103	---	0.493426	0.621844	---	1	0.741169	0.458667	0.815234	-1.30485	0.194852	0.808401	-2.00691	0.0451117	FALSE	0
ENSG00000121671	1408	CRY2	-1.5775	0.115067	0.653669	-1.54361	0.12307	0.719312	NA	NA	---	NA	NA	---	0	-0.884947	0.376445	0.965529	-1.09386	0.274338	0.944398	7	-0.685548	0.493192	0.97649	-0.431138	0.666482	1.01215	5	-1.81348	0.0698884	0.391507	-0.522786	0.602246	0.981054	1.56167	0.118781	FALSE	0
ENSG00000160202	1409	CRYAA	0.15788	0.874591	0.990653	0.166255	0.867997	0.994368	NA	NA	---	NA	NA	---	0	-0.499843	0.61732	---	-0.480184	0.631225	---	1	-0.0383695	0.969402	---	-0.040472	0.967727	---	1	0.187428	0.851342	0.960491	1.55421	0.123201	0.701022	-0.164234	0.869591	FALSE	0
ENSG00000109846	1410	CRYAB	1.32421	0.185801	0.759385	1.30126	0.193537	0.813303	-0.879851	0.379198	0.920435	-0.899879	0.368449	0.95156	4	2.89166	0.00393354	0.120863	2.89195	0.00393015	0.145897	5	0.213017	0.831366	1.00611	0.199619	0.841828	1.01162	10	-0.365974	0.714418	0.920856	0.399726	0.690186	0.9864	-1.70367	0.088851	FALSE	0
ENSG00000108255	1411	CRYBA1	-0.00201933	0.998389	0.999946	0.0343037	0.972643	0.997702	NA	NA	---	NA	NA	---	0	2.1549	0.0314606	---	2.05253	0.0404362	---	1	-0.49254	0.62247	0.997886	-0.427559	0.669085	1.01289	6	3.42129	0.00063413	0.0237571	-0.558662	0.577605	0.977138	0.74934	0.453884	FALSE	0
ENSG00000163499	1412	CRYBA2	-1.34634	0.178565	0.752419	-1.41186	0.15837	0.776556	NA	NA	---	NA	NA	---	0	-1.72448	0.0849986	0.646914	-1.70276	0.088993	0.716275	3	-0.637522	0.523963	0.97792	-0.700897	0.483567	1.00109	10	1.18382	0.236607	0.654874	2.29227	0.023924	0.373454	1.17155	0.241744	FALSE	0
ENSG00000196431	1413	CRYBA4	-0.639431	0.522721	0.943237	-0.642774	0.520551	0.953729	-0.458683	0.646584	---	-0.427152	0.669381	---	1	0.374585	0.708066	1.03071	0.36291	0.716766	1.03443	5	-0.220334	0.825666	---	-0.256386	0.797718	---	1	1.28296	0.199635	0.614938	-0.183086	0.85509	0.996595	1.12235	0.262067	FALSE	0
ENSG00000100122	1414	CRYBB1	-1.17632	0.239809	0.80934	-1.19247	0.233423	0.843556	NA	NA	---	NA	NA	---	0	-0.619738	0.535603	---	-0.524111	0.600343	---	1	-1.81612	0.0697175	0.583442	-1.85208	0.0643747	0.6026	5	0.241558	0.809144	0.947372	0.172033	0.863749	0.996899	0.626803	0.530976	FALSE	0
ENSG00000244752	1415	CRYBB2	-0.531076	0.59551	0.953276	-0.611843	0.540812	0.957885	-0.507439	0.611983	---	-0.538645	0.590278	---	2	-0.683869	0.494251	1.00925	-0.708916	0.478579	1.0196	12	0.00301231	0.997597	1.0009	-0.0116521	0.990706	0.999846	24	1.49122	0.136041	0.529206	0.891932	0.374508	0.932479	0.607704	0.543565	FALSE	0
ENSG00000100058	1416	CRYBB2P1	-0.736142	0.461855	0.925946	-1.36753	0.171836	0.79568	0.517469	0.604969	0.980304	0.180322	0.856944	0.990321	9	-0.553321	0.580194	1.02028	-0.777278	0.437219	1.01235	13	-1.13783	0.255525	0.886236	-1.48772	0.137209	0.788519	22	--	--	--	--	--	--	1.11539	0.265035	FALSE	0
ENSG00000100053	1417	CRYBB3	-1.14127	0.25409	0.823384	-1.14695	0.251738	0.862408	NA	NA	---	NA	NA	---	0	-1.26674	0.205609	0.852721	-1.27095	0.204106	0.903771	41	0.4849	0.627877	0.997921	0.483364	0.628966	1.00919	24	0.0463607	0.963027	0.99001	2.29275	0.0238952	0.373347	0.946433	0.344228	FALSE	0
ENSG00000168582	1418	CRYGA	-0.198521	0.842687	0.989462	-0.295289	0.767848	0.99191	NA	NA	---	NA	NA	---	0	0.113347	0.909783	1.01515	0.129784	0.89677	1.01837	4	-0.787502	0.431216	0.965821	-0.93042	0.352428	0.966198	15	-0.136795	0.891204	0.970147	-1.21209	0.228251	0.845393	0.263323	0.792373	FALSE	0
ENSG00000182187	1419	CRYGB	-2.24991	0.0247193	0.352947	-2.25129	0.0246317	0.418762	NA	NA	---	NA	NA	---	0	-0.212975	0.8314	1.02474	-0.214722	0.830038	1.0271	3	-2.56068	0.010625	0.230252	-2.56638	0.0104534	0.252439	16	1.77784	0.0755625	0.4049	-0.119373	0.905212	0.99728	1.99573	0.0463193	FALSE	0
ENSG00000163254	1420	CRYGC	0.935765	0.34967	0.879034	0.208021	0.835264	0.992885	NA	NA	---	NA	NA	---	0	-0.335292	0.737491	1.02781	-0.239267	0.810958	1.03098	3	0.734566	0.462814	0.970297	-0.0166791	0.986697	1.00036	16	-0.679852	0.496667	0.833315	4.74269e-16	--	--	0.269131	0.787902	FALSE	0
ENSG00000118231	1421	CRYGD	1.24444	0.213694	0.78443	0.478292	0.63257	0.973462	NA	NA	---	NA	NA	---	0	-1.20398	0.228946	0.871241	-1.12397	0.261356	0.938795	3	1.32831	0.184446	0.810242	0.560134	0.575542	1.01336	16	0.736254	0.461651	0.81694	-1.20092	0.232538	0.84931	-0.376577	0.706593	FALSE	0
ENSG00000213139	1427	CRYGS	-0.374211	0.708344	0.974856	-0.372377	0.709709	0.986792	NA	NA	---	NA	NA	---	0	-0.132389	0.894709	1.01705	-0.133518	0.893816	1.01883	3	0.278915	0.78038	---	0.278763	0.780497	---	1	-0.39675	0.691589	0.912221	-0.674042	0.501794	0.961027	0.116614	0.907196	FALSE	0
ENSG00000103316	1428	CRYM	0.202264	0.83976	0.989018	0.159812	0.873069	0.994066	0.364296	0.715731	0.985433	0.325657	0.744767	0.991592	14	0.852611	0.394124	0.97248	0.782578	0.434101	1.01131	5	-0.621513	0.534435	0.978953	-0.515201	0.606552	1.01185	3	0.396689	0.691634	0.912145	0.216788	0.828803	0.994784	-0.176689	0.8598	FALSE	0
ENSG00000116791	1429	CRYZ	0.374001	0.708501	0.974783	0.369361	0.711954	0.986895	NA	NA	---	NA	NA	---	0	NA	NA	---	NA	NA	---	0	NA	NA	---	NA	NA	---	0	0.961188	0.336558	0.736488	--	--	--	-0.836221	0.403293	FALSE	0
ENSG00000062485	1431	CS	1.99441	0.046438	0.466457	1.73671	0.0828151	0.638962	-0.155451	0.876504	---	-0.437254	0.662042	---	2	-0.168794	0.866	---	-0.597786	0.550148	---	1	1.49571	0.135114	0.741289	1.58732	0.112826	0.745603	18	-3.7327	0.000194033	0.00981663	-1.01151	0.314141	0.902152	-1.59442	0.111257	FALSE	0
ENSG00000112062	1432	MAPK14	0.898957	0.36894	0.887485	-0.422451	0.672807	0.981631	2.12414	0.0339577	0.429168	0.779331	0.43601	0.966896	4	2.172	0.0301419	0.404338	0.835734	0.403549	0.999531	4	4.00133	6.86949e-05	---	1.97866	0.0481888	---	2	-0.629443	0.529121	0.847644	0.341596	0.733351	0.991549	0.406269	0.684659	FALSE	0
ENSG00000124207	1434	CSE1L	1.40467	0.160499	0.727991	1.31457	0.189022	0.809295	0.20943	0.834165	---	0.245275	0.806305	---	1	0.891565	0.372888	0.96265	0.816655	0.414364	1.0047	11	-0.353298	0.723956	1.00513	-0.324032	0.745997	1.01524	7	0.410027	0.681825	0.909065	0.0523492	0.958352	0.996236	-0.92204	0.356799	FALSE	0
ENSG00000184371	1435	CSF1	2.06428	0.0393059	0.435167	1.87938	0.0605474	0.577961	0.895714	0.370669	---	0.931482	0.351879	---	1	1.15221	0.249572	0.887704	0.982448	0.32617	0.968816	16	-0.181849	0.855746	1.00325	-0.309745	0.756834	1.01388	3	0.459601	0.645846	0.896361	-1.09707	0.275167	0.878982	-1.98687	0.0472948	FALSE	0
ENSG00000182578	1436	CSF1R	-0.433587	0.664702	0.966703	-0.421235	0.673694	0.981619	0.438873	0.660869	0.985614	0.45724	0.64762	0.991824	4	NA	NA	---	NA	NA	---	0	NA	NA	---	NA	NA	---	0	0.847918	0.396572	0.781525	--	--	--	0.494021	0.621434	TRUE	0
ENSG00000164400	1437	CSF2	-0.342578	0.732004	0.979352	-0.365769	0.714632	0.987302	NA	NA	---	NA	NA	---	0	NA	NA	---	NA	NA	---	0	-0.129455	0.897029	---	-0.155805	0.876225	---	1	-0.420117	0.674439	0.906638	2.17292	0.0320787	0.427374	0.470618	0.638048	FALSE	0
ENSG00000100368	1439	CSF2RB	0.901843	0.367406	0.887575	0.897187	0.369883	0.920779	NA	NA	---	NA	NA	---	0	0.615472	0.538414	1.01764	0.624227	0.532653	1.0279	14	0.28407	0.776429	1.00757	0.264712	0.791298	1.01211	16	-0.916819	0.359334	0.754172	0.36533	0.715614	0.990204	-1.43723	0.151062	FALSE	0
ENSG00000108342	1440	CSF3	-0.157682	0.874747	0.990709	-0.162936	0.870609	0.993937	NA	NA	---	NA	NA	---	0	-0.861737	0.389085	---	-0.851164	0.394927	---	2	-0.599517	0.548994	0.983208	-0.551775	0.581253	1.01223	3	-0.139698	0.88891	0.969433	-1.05776	0.29264	0.89148	1.30472	0.192384	FALSE	0
ENSG00000119535	1441	CSF3R	-0.519864	0.603299	0.953296	-0.53301	0.594171	0.967592	-1.00772	0.313884	---	-1.04007	0.298616	---	1	0.0913893	0.927206	---	0.0913364	0.927248	---	2	-1.00772	0.313884	---	-1.04007	0.298616	---	1	-1.02185	0.306958	0.715254	1.42813	0.156281	0.762796	0.568575	0.569812	TRUE	0
ENSG00000136488	1442	CSH1	3.55029	0.000406753	0.026876	3.59544	0.000343249	0.0301687	NA	NA	---	NA	NA	---	0	3.93985	8.84828e-05	0.00699783	3.96742	7.9028e-05	0.00733428	10	3.78857	0.000162612	0.0105466	3.84337	0.000130761	0.0102355	12	2.10377	0.0355067	0.284663	-0.0944006	0.924974	0.998458	-3.69365	0.000236855	FALSE	0
ENSG00000213218	1443	CSH2	2.25388	0.0244676	0.35205	2.1758	0.0298557	0.445397	NA	NA	---	NA	NA	---	0	2.595	0.00962832	0.213065	2.5232	0.0118178	0.274893	11	3.01857	0.00261844	0.0883844	2.93833	0.00339257	0.127819	11	11.1847	2.57e-28	4.56381e-25	-0.120314	0.904469	0.997811	-2.23355	0.0258021	FALSE	0
ENSG00000204414	1444	CSHL1	-0.174092	0.861836	0.990538	-0.186268	0.852281	0.993404	NA	NA	---	NA	NA	---	0	-0.543854	0.58669	1.02378	-0.541052	0.588619	1.03071	4	0.322821	0.746913	1.00712	0.309963	0.756668	1.01395	11	0.506076	0.612851	0.884798	-0.575485	0.566219	0.973778	0.182736	0.855054	FALSE	0
ENSG00000103653	1445	CSK	-0.627744	0.530346	0.943294	-0.700286	0.483948	0.9491	NA	NA	---	NA	NA	---	0	NA	NA	---	NA	NA	---	0	-0.407835	0.683501	1.00881	-0.371285	0.710522	1.01551	4	-0.429567	0.667551	0.903741	-1.56559	0.120511	0.695205	0.448161	0.654165	FALSE	0
ENSG00000126545	1446	CSN1S1	0.537177	0.591291	0.951591	0.477799	0.632921	0.973278	-9.84111e-16	1	---	-0.160797	0.872293	---	1	-0.0546154	0.956458	---	0.11058	0.911976	---	2	-0.152952	0.878474	1.00095	-0.140013	0.888685	1.00501	4	4.00412	6.42e-05	0.00405717	-0.300582	0.764339	0.992619	-0.469954	0.638522	FALSE	0
ENSG00000135222	1447	CSN2	-0.29421	0.768672	0.982351	-0.345597	0.729734	0.988236	NA	NA	---	NA	NA	---	0	-0.0281846	0.977522	1.00424	-0.00563434	0.995506	1.00134	4	-0.0119017	0.990507	1.00165	0.0760707	0.939381	1.00183	3	7.38207	2.17e-13	7.86426e-11	-0.333754	0.739244	0.992296	0.35077	0.725858	FALSE	0
ENSG00000171209	1448	CSN3	-0.813789	0.416002	0.909252	-0.832526	0.405355	0.932351	NA	NA	---	NA	NA	---	0	-0.545459	0.585586	---	-0.403003	0.687051	---	2	-1.84004	0.0661244	---	-1.82536	0.0683115	---	1	1.15265	0.249175	0.665592	-0.181966	0.855967	0.99653	0.825748	0.409206	FALSE	0
ENSG00000113712	1452	CSNK1A1	-0.229774	0.818325	0.988451	-0.197943	0.843139	0.992308	1.10459	0.269661	---	1.30851	0.191068	---	2	-0.101708	0.919014	---	-0.163717	0.869995	---	2	-0.110538	0.91201	---	-0.049375	0.960632	---	1	-0.628589	0.52968	0.847775	--	--	--	0.200562	0.841094	FALSE	0
ENSG00000141551	1453	CSNK1D	1.2552	0.209762	0.781701	0.68347	0.494504	0.949906	NA	NA	---	NA	NA	---	0	0.214074	0.830543	1.02563	-0.22651	0.820861	1.0299	5	-0.238787	0.811331	1.00972	-0.928257	0.353548	0.96606	9	0.367974	0.712926	0.920136	-0.906188	0.366951	0.930332	-0.581001	0.561411	FALSE	0
ENSG00000213923	1454	CSNK1E	-0.106722	0.915035	0.99306	-0.238976	0.811184	0.994002	0.577992	0.563429	---	0.57401	0.566119	---	1	-0.00685281	0.994534	1.00247	-0.266569	0.789869	1.03157	7	-0.627502	0.530505	0.979859	-0.415908	0.677587	1.01259	5	-0.772435	0.439936	0.806065	-3.71541	0.000329935	0.0202136	-0.258239	0.796292	FALSE	0
ENSG00000133275	1455	CSNK1G2	-1.08788	0.276968	0.842984	-1.16377	0.244856	0.855825	-1.32107	0.186848	---	-1.07177	0.284138	---	1	-1.67537	0.094243	---	-1.62459	0.104636	---	1	-1.27576	0.202401	0.836126	-1.43489	0.1517	0.803169	6	-0.724801	0.468648	0.819603	-0.185824	0.852948	0.996272	0.706985	0.479792	FALSE	0
ENSG00000151292	1456	CSNK1G3	0.66105	0.508766	0.938691	0.531478	0.595232	0.967966	-0.643702	0.519949	0.964294	-0.677413	0.498336	0.976015	7	0.773576	0.439405	---	0.239739	0.810593	---	2	0.479873	0.631446	---	-0.0593974	0.95265	---	2	-1.39631	0.162755	0.565599	0.163457	0.870479	0.997659	-0.606925	0.544081	FALSE	0
ENSG00000101266	1457	CSNK2A1	-0.667658	0.50454	0.937205	-0.6562	0.51188	0.951597	-1.25664	0.209242	---	-1.1578	0.247284	---	2	-0.270384	0.786933	1.02685	-0.165486	0.868602	1.02278	3	-2.08226	0.0376283	---	-1.50846	0.131823	---	2	1.46215	0.143836	0.539096	0.0773757	0.938475	0.998279	0.196663	0.844144	FALSE	0
ENSG00000070770	1459	CSNK2A2	-0.497484	0.618981	0.957056	-0.488393	0.625403	0.972959	NA	NA	---	NA	NA	---	0	-1.13795	0.255474	---	-1.12144	0.262428	---	1	0.0657379	0.947603	---	0.109427	0.912891	---	1	2.03499	0.0419658	0.310771	-0.274177	0.784498	0.993806	0.794793	0.426981	FALSE	0
ENSG00000224774	1460	CSNK2B	1.50085	0.13378	0.687648	0.40716	0.683997	0.982722	NA	NA	---	NA	NA	---	0	NA	NA	---	NA	NA	---	0	NA	NA	---	NA	NA	---	0	0.351	0.725621	0.92509	3.29155	0.00136531	0.0604592	-0.815378	0.415111	FALSE	0
ENSG00000038427	1462	VCAN	-1.36662	0.172119	0.743935	-1.3101	0.190528	0.809419	-0.0558213	0.955498	0.998231	-0.0945849	0.924668	0.995023	4	-0.0280649	0.977617	---	-0.0072284	0.994234	---	1	-0.125956	0.899797	---	0.116543	0.907251	---	1	0.796098	0.426057	0.798936	2.16425	0.0327561	0.429372	1.37588	0.169262	FALSE	0
ENSG00000130287	1463	NCAN	-0.898226	0.369329	0.88739	-0.893101	0.372066	0.922024	-0.26018	0.79479	0.990629	-0.257647	0.796744	0.992172	5	-0.553422	0.580125	1.02075	-0.564139	0.572814	1.03184	8	-1.56853	0.117144	0.70864	-1.55461	0.120426	0.766272	4	2.39645	0.0166342	0.192436	0.238562	0.811919	0.993851	0.942444	0.346264	FALSE	0
ENSG00000173546	1464	CSPG4	-1.2444	0.213708	0.784173	-1.28118	0.200494	0.819074	-0.356835	0.721307	0.983988	-0.391243	0.69572	0.986631	14	-1.08453	0.278448	0.905106	-1.08979	0.276125	0.943409	8	0.970929	0.33187	---	0.917459	0.359173	---	2	0.264924	0.791092	0.942643	-1.20264	0.231873	0.849059	1.02903	0.30379	FALSE	0
ENSG00000159176	1465	CSRP1	-0.464245	0.642596	0.961726	-0.480218	0.631201	0.973768	-0.250672	0.80213	0.991161	-0.282181	0.777876	0.990934	3	NA	NA	---	NA	NA	---	0	0.364444	0.715621	---	0.352304	0.724701	---	1	-0.547007	0.584427	0.872416	0.737758	0.462339	0.954901	0.354433	0.723112	FALSE	0
ENSG00000175183	1466	CSRP2	0.00141639	0.99887	0.999997	0.0185047	0.985241	0.99902	NA	NA	---	NA	NA	---	0	0.288234	0.773241	---	0.298925	0.765073	---	2	0.416823	0.676917	---	0.426392	0.669935	---	2	-4.51925	6.52e-06	0.00058182	-1.19862	0.233425	0.848742	-0.39005	0.696609	FALSE	0
ENSG00000183048	1468	SLC25A10	-0.137035	0.891037	0.991561	-0.102394	0.918469	0.996439	NA	NA	---	NA	NA	---	0	-0.970009	0.332328	---	-0.938196	0.348421	---	2	-0.0437259	0.965134	1.00256	0.0181251	0.985543	1.00131	30	2.63698	0.00842107	0.13269	-1.06954	0.287326	0.88635	0.0865586	0.931045	FALSE	0
ENSG00000170373	1469	CST1	0.873941	0.382407	0.892905	0.901915	0.367367	0.919924	-0.0550559	0.956107	---	-0.054414	0.956619	---	1	1.71687	0.0863805	0.650356	1.74436	0.0814722	0.689935	8	1.5704	0.116708	0.706945	1.59872	0.11027	0.742766	8	0.107605	0.914318	0.977394	-0.213449	0.831399	0.995175	-1.17185	0.241623	FALSE	0
ENSG00000170369	1470	CST2	-0.436864	0.662325	0.966565	-0.492465	0.622523	0.972702	NA	NA	---	NA	NA	---	0	0.648109	0.517096	---	0.654885	0.512726	---	2	0.223405	0.823276	1.00814	0.190567	0.848912	1.01037	9	-0.255677	0.798223	0.944486	-0.242413	0.808942	0.993908	0.66106	0.508774	FALSE	0
ENSG00000101439	1471	CST3	-0.0633156	0.949531	0.994805	-0.0859422	0.931533	0.996799	0.505663	0.613229	0.986386	0.491318	0.623334	0.990379	6	0.199221	0.842139	1.02342	0.172109	0.863395	1.02461	8	-1.16518	0.244284	0.876371	-1.17101	0.241934	0.892993	5	-1.36761	0.171567	0.575498	-0.0320645	0.974483	0.997475	-0.0289357	0.976923	FALSE	0
ENSG00000101441	1472	CST4	1.46311	0.143821	0.702072	1.52148	0.128525	0.732131	NA	NA	---	NA	NA	---	0	-0.511719	0.608985	1.02077	-0.459147	0.64625	1.03262	9	3.39038	0.000731354	0.0344077	3.40446	0.000695223	0.042943	8	0.417511	0.676343	0.907549	0.397569	0.69177	0.985945	-1.67692	0.0939691	FALSE	0
ENSG00000170367	1473	CST5	1.06636	0.286575	0.849602	1.05973	0.289579	0.889063	NA	NA	---	NA	NA	---	0	-0.16385	0.86989	---	-0.16186	0.871456	---	2	2.28993	0.0222786	0.33603	2.28499	0.0225686	0.381608	7	-1.30795	0.191022	0.601663	-0.368585	0.713193	0.99006	-1.45501	0.146078	FALSE	0
ENSG00000175315	1474	CST6	-0.0235419	0.981224	1.00012	-0.126169	0.899629	0.994648	NA	NA	---	NA	NA	---	0	0.396818	0.691605	1.02696	0.351995	0.724933	1.03391	8	0.228977	0.818944	1.00937	0.276693	0.782086	1.01202	8	-0.79931	0.424193	0.7978	-0.38605	0.700256	0.987743	-0.0930689	0.925873	FALSE	0
ENSG00000121552	1475	CSTA	0.718201	0.472838	0.929661	0.763222	0.445551	0.938604	1.01282	0.311444	---	1.01599	0.309935	---	2	0.569368	0.569262	1.02119	0.652422	0.514313	1.02716	5	0.924354	0.355574	---	0.822594	0.410978	---	2	0.705058	0.480845	0.82485	-0.946854	0.345929	0.922604	-0.977134	0.328813	FALSE	0
ENSG00000160213	1476	CSTB	-0.352772	0.72435	0.978598	-0.205154	0.837503	0.993013	-0.464658	0.6423	0.990242	-0.364588	0.715513	0.989393	4	0.782173	0.434339	0.983154	0.879024	0.379646	0.991922	4	NA	NA	---	NA	NA	---	0	0.672356	0.501425	0.836949	1.10721	0.270782	0.875114	0.0489102	0.961004	FALSE	0
ENSG00000101138	1477	CSTF1	1.3546	0.175919	0.748719	1.37428	0.169732	0.792436	NA	NA	---	NA	NA	---	0	-0.235481	0.813894	---	-0.20196	0.839999	---	1	1.19156	0.233778	0.86712	1.23656	0.216604	0.879197	4	2.97774	0.00293409	0.0705055	--	--	--	-1.10203	0.270796	FALSE	0
ENSG00000101811	1478	CSTF2	-0.909719	0.363238	0.887054	-0.920071	0.357807	0.918069	NA	NA	---	NA	NA	---	0	-0.243111	0.80798	---	-0.678283	0.497784	---	2	NA	NA	---	NA	NA	---	0	--	--	--	0.551403	0.582551	0.977956	1.40112	0.161586	FALSE	0
ENSG00000176102	1479	CSTF3	3.1265	0.00183146	0.0786303	2.82729	0.00480903	0.176739	-0.08138	0.93516	---	-0.180972	0.856435	---	2	3.39546	0.000718114	0.0345569	3.36043	0.000814278	0.0487228	20	NA	NA	---	NA	NA	---	0	-0.603029	0.546549	0.855497	-1.53935	0.126787	0.707991	-2.10057	0.0360067	FALSE	0
ENSG00000183072	1482	NKX2-5	1.7436	0.0816048	0.574874	1.73596	0.082948	0.638665	NA	NA	---	NA	NA	---	0	2.15883	0.0311528	---	2.21757	0.0268584	---	2	2.48081	0.0133082	---	2.4808	0.0133089	---	2	--	--	--	1.01325	0.313316	0.902056	-1.61561	0.106592	FALSE	0
ENSG00000184033	1485	CTAG1B	0.307233	0.758744	0.982534	0.214574	0.830153	0.992572	NA	NA	---	NA	NA	---	0	NA	NA	---	NA	NA	---	0	0.562687	0.573802	---	0.360189	0.718799	---	1	--	--	--	--	--	--	-0.237704	0.812175	FALSE	0
ENSG00000117151	1486	CTBS	-0.581869	0.560815	0.947042	-0.593918	0.552731	0.960193	NA	NA	---	NA	NA	---	0	-1.36312	0.173221	0.815445	-1.31827	0.187782	0.88813	4	-0.361563	0.717772	1.00654	-0.364214	0.715792	1.01569	4	-0.104032	0.917153	0.978422	-0.260538	0.794969	0.993232	0.320417	0.74874	FALSE	0
ENSG00000159692	1487	CTBP1	-0.0460158	0.963309	0.995747	0.00999904	0.992024	0.999264	-0.05441	0.956622	---	-0.0325037	0.974078	---	2	0.366233	0.714285	1.0284	0.406744	0.684302	1.03453	8	-0.656126	0.511928	0.976945	-0.678416	0.4977	1.00604	5	-0.362195	0.717239	0.921483	-0.234064	0.8154	0.994693	0.0408597	0.967418	FALSE	0
ENSG00000175029	1488	CTBP2	-2.72727	0.00652279	0.172641	-3.02552	0.00255979	0.11719	-3.48054	0.000526869	0.0277307	-3.64448	0.000284847	0.0200745	7	-0.620275	0.535249	---	-1.5731	0.116081	---	1	0.0582049	0.9536	---	-0.727649	0.467037	---	2	-0.809341	0.418403	0.794058	0.349762	0.727232	0.990484	3.27593	0.00110078	FALSE	0
ENSG00000150281	1489	CTF1	-0.629728	0.529048	0.942604	-0.81627	0.414583	0.932062	NA	NA	---	NA	NA	---	0	-0.285811	0.775095	1.02852	-0.472569	0.636646	1.03435	5	-0.983287	0.325757	---	-1.09342	0.274531	---	1	-0.271824	0.785781	0.940861	-0.167356	0.867418	0.997563	1.14028	0.254529	FALSE	0
ENSG00000118523	1490	CCN2	-1.93084	0.0538479	0.495725	-2.01087	0.0446667	0.522785	-1.04536	0.296167	0.887221	-1.06012	0.289404	0.932101	3	-2.22285	0.0264985	0.376568	-2.11869	0.0344174	0.477903	5	-0.0437371	0.965125	1.00267	-0.208912	0.834569	1.0139	5	-1.57215	0.116053	0.492793	0.99043	0.324285	0.909883	2.00957	0.0448285	FALSE	0
ENSG00000116761	1491	CTH	0.131497	0.895415	0.992284	0.0342926	0.972652	0.997657	NA	NA	---	NA	NA	---	0	-0.532629	0.594435	---	-0.530058	0.596216	---	2	-0.254669	0.799043	1.01035	-0.119763	0.9047	1.00375	3	0.948499	0.342975	0.740762	1.19488	0.234877	0.849504	-0.036826	0.970633	FALSE	0
ENSG00000163599	1493	CTLA4	-1.54213	0.123428	0.666425	-1.55243	0.120947	0.718622	NA	NA	---	NA	NA	---	0	NA	NA	---	NA	NA	---	0	-0.747759	0.45482	---	-0.747254	0.455125	---	2	0.318759	0.749938	0.932069	--	--	--	1.43186	0.152593	FALSE	0
ENSG00000044115	1495	CTNNA1	0.901824	0.367416	0.88737	0.611076	0.541319	0.957963	1.32481	0.185604	0.787492	1.01028	0.312658	0.938652	7	-0.789977	0.42977	---	-0.748664	0.454275	---	1	NA	NA	---	NA	NA	---	0	-3.83362	0.00012966	0.00710649	--	--	--	-0.903914	0.366327	FALSE	0
ENSG00000066032	1496	CTNNA2	0.298798	0.76517	0.981645	0.314574	0.753165	0.990034	1.2119	0.225901	0.834189	1.28456	0.19931	0.839644	16	-0.0202213	0.983872	1.00272	0.00200751	0.998399	1.00104	13	-0.527245	0.598166	---	-0.522701	0.601324	---	1	0.541611	0.588139	0.874868	-1.29477	0.198294	0.809321	0.103104	0.917908	TRUE	0
ENSG00000040531	1497	CTNS	-0.228242	0.819515	0.988031	-0.380057	0.704002	0.985772	NA	NA	---	NA	NA	---	0	1.35189	0.176783	---	1.41084	0.158671	---	1	-1.39621	0.16303	0.785309	-1.49183	0.136129	0.786795	4	0.810929	0.41749	0.793598	--	--	--	0.765157	0.444415	FALSE	0
ENSG00000168036	1499	CTNNB1	0.414893	0.678329	0.970984	-0.0900939	0.928235	0.996646	0.427847	0.668875	0.986934	-0.156807	0.875435	0.992924	7	NA	NA	---	NA	NA	---	0	0.473741	0.635811	---	0.459235	0.646187	---	1	-0.645891	0.518414	0.843118	-0.103015	0.918151	0.997518	-0.00330959	0.99736	TRUE	1
ENSG00000198561	1500	CTNND1	0.0206323	0.983544	1.00057	-0.0461094	0.963234	0.997274	0.0642137	0.948816	0.999538	0.0843326	0.932813	0.991725	3	-0.815808	0.414847	0.978231	-0.809921	0.418221	1.00707	3	0.732239	0.464232	---	0.774265	0.438998	---	2	0.255383	0.79845	0.944377	0.492812	0.623194	0.982137	0.0440229	0.964898	TRUE	0
ENSG00000169862	1501	CTNND2	1.06245	0.288343	0.850649	1.06451	0.287414	0.887976	0.879058	0.379628	0.919331	0.878337	0.380019	0.952452	14	-0.198569	0.842649	1.02308	-0.196774	0.844054	1.02588	3	0.388458	0.697778	1.00745	0.387765	0.698291	1.01757	3	-0.802426	0.42239	0.796432	-1.19067	0.236521	0.85059	-0.334575	0.738038	TRUE	0
ENSG00000171793	1503	CTPS1	0.68799	0.491654	0.932985	0.201735	0.840174	0.992643	NA	NA	---	NA	NA	---	0	-0.172573	0.86303	---	-0.130614	0.896113	---	1	-0.927346	0.35402	---	-1.54655	0.122359	---	2	1.16298	0.244957	0.6629	1.03552	0.302851	0.896386	-0.653725	0.513486	FALSE	0
ENSG00000168925	1504	CTRB1	0.00729493	0.994181	0.999923	0.0161674	0.987105	0.998953	NA	NA	---	NA	NA	---	0	-0.0763417	0.939166	---	-0.053663	0.957217	---	1	0.155069	0.876805	1.0008	0.154109	0.877562	1.00571	3	0.0490573	0.960878	0.989921	--	--	--	-0.0862891	0.931259	FALSE	0
ENSG00000141086	1506	CTRL	0.299112	0.76493	0.981743	0.273406	0.78461	0.993452	NA	NA	---	NA	NA	---	0	-0.151885	0.879315	1.01696	-0.144986	0.884757	1.02066	4	-0.0468154	0.962672	1.00276	-0.246549	0.805319	1.01391	4	-0.397836	0.690788	0.911707	-1.62871	0.10643	0.666866	-0.207785	0.835453	FALSE	0
ENSG00000164733	1508	CTSB	0.767276	0.443138	0.918771	0.456326	0.648277	0.977293	0.827186	0.408373	0.930419	0.546595	0.584806	0.980889	8	0.329385	0.741949	1.02741	0.261051	0.794119	1.03149	7	-0.622269	0.533938	---	-0.60132	0.547794	---	2	0.471789	0.637122	0.894035	--	--	--	-0.612999	0.54006	FALSE	0
ENSG00000117984	1509	CTSD	0.610182	0.541911	0.945098	0.6358	0.525085	0.95369	-0.291194	0.770977	0.988201	-0.238696	0.811401	0.991713	7	-0.253399	0.800023	---	-0.230066	0.818098	---	2	1.39765	0.162596	0.784889	1.43963	0.150354	0.804015	9	-0.245237	0.806295	0.946531	--	--	--	-0.893345	0.371955	FALSE	0
ENSG00000196188	1510	CTSE	3.0251	0.00256322	0.0988829	3.02686	0.00254855	0.116963	0.0396558	0.968377	0.997897	0.0408498	0.967426	0.994206	3	0.245931	0.805797	1.02629	0.250102	0.802572	1.03055	9	5.38653	9.3932e-08	1.20127e-05	5.39093	9.1767e-08	1.41228e-05	8	-0.564376	0.572553	0.86649	-0.262129	0.793746	0.99301	-3.76402	0.000180054	FALSE	0
ENSG00000100448	1511	CTSG	-1.1603	0.246265	0.815326	-1.14124	0.254105	0.865742	NA	NA	---	NA	NA	---	0	-1.67791	0.0937462	0.6703	-1.66103	0.0970902	0.74018	7	-2.33842	0.019605	0.317881	-2.31664	0.0207693	0.369051	4	-1.82008	0.0688768	0.389403	-0.425317	0.671493	0.984546	0.969623	0.332542	FALSE	0
ENSG00000103811	1512	CTSH	-0.749486	0.45378	0.922863	-0.710483	0.477607	0.946629	-1.55396	0.120581	0.688702	-1.57676	0.115238	0.723809	5	0.941237	0.346861	---	1.0658	0.286828	---	1	0.856966	0.391715	---	0.847815	0.396789	---	1	0.383302	0.701531	0.915812	-0.221156	0.825409	0.993711	1.21735	0.223848	FALSE	0
ENSG00000143387	1513	CTSK	0.357146	0.721074	0.977859	0.367209	0.713558	0.987209	-0.575188	0.565322	---	-0.584302	0.559179	---	1	1.60459	0.108969	0.706902	1.65331	0.0986507	0.745206	6	0.343796	0.731088	1.00489	0.355333	0.722432	1.01402	5	-0.875713	0.381277	0.77089	-0.433262	0.66573	0.983435	0.18796	0.850958	FALSE	0
ENSG00000135047	1514	CTSL	2.41233	0.0160697	0.287634	2.3494	0.0190406	0.365379	0.131797	0.895178	---	0.148102	0.882299	---	1	1.03396	0.301462	---	1.07057	0.284679	---	2	1.59415	0.111288	0.696893	1.69186	0.0910529	0.680461	3	0.451849	0.651421	0.89848	-1.84993	0.0671908	0.575974	-2.94843	0.00329154	FALSE	0
ENSG00000136943	1515	CTSV	0.0655281	0.94777	0.99475	0.0146464	0.988318	0.998987	NA	NA	---	NA	NA	---	0	-1.63997	0.101396	---	-1.63425	0.102592	---	2	0.482059	0.629893	0.999725	0.414786	0.678407	1.01315	4	-0.257282	0.796984	0.944089	0.912105	0.363843	0.929344	-0.172871	0.862799	FALSE	0
ENSG00000280913	1517	CTSLP3	-0.916113	0.359877	0.884759	-1.02289	0.306663	0.897588	NA	NA	---	NA	NA	---	0	-0.316368	0.751804	---	-0.326219	0.744342	---	1	-0.748006	0.454671	---	-0.883753	0.377089	---	2	--	--	--	--	--	--	1.06027	0.289359	FALSE	0
ENSG00000256043	1519	CTSO	-2.01306	0.0444352	0.459213	-2.02377	0.0433182	0.51575	NA	NA	---	NA	NA	---	0	-1.96783	0.049425	0.528848	-1.93496	0.0533399	0.585195	13	-0.930489	0.352392	---	-0.896146	0.370438	---	1	-2.45031	0.0143473	0.178167	0.571464	0.56893	0.975203	1.49006	0.136623	FALSE	0
ENSG00000163131	1520	CTSS	1.88373	0.0599558	0.516007	1.8795	0.0605321	0.578111	0.567467	0.570552	---	0.452041	0.651359	---	2	-0.128953	0.897426	1.01772	-0.185351	0.853	1.02525	4	1.36197	0.173582	0.803325	1.38732	0.165722	0.829068	8	1.58279	0.113608	0.487542	0.169208	0.865965	0.997166	-1.33457	0.182415	FALSE	0
ENSG00000172543	1521	CTSW	0.49857	0.618216	0.957144	0.49932	0.617688	0.970437	NA	NA	---	NA	NA	---	0	0.693013	0.488498	1.00609	0.681045	0.496036	1.02046	13	0.365725	0.714665	1.0081	0.435532	0.663291	1.01205	7	-0.153691	0.877866	0.967549	-0.642703	0.521845	0.966612	-0.84824	0.396571	FALSE	0
ENSG00000101160	1522	CTSZ	1.12555	0.260684	0.828472	1.15514	0.248372	0.859726	1.31473	0.188968	0.792863	1.32867	0.184329	0.826794	5	1.86956	0.0619018	---	1.87276	0.0614579	---	2	0.0984563	0.921594	0.99977	0.133627	0.89373	1.00496	13	2.19426	0.0283165	0.253705	1.49631	0.13763	0.731272	-1.38595	0.166167	FALSE	0
ENSG00000257923	1523	CUX1	0.281709	0.778238	0.983512	-0.123862	0.901455	0.994424	-1.37848	0.168433	0.768762	-1.81433	0.0699934	0.595159	12	1.02959	0.303505	0.918902	0.761546	0.446551	1.01484	5	0.631735	0.527736	0.978127	0.475851	0.634307	1.0092	17	-1.27152	0.203672	0.619635	-1.76266	0.0809244	0.609626	0.00495746	0.996046	TRUE	0
ENSG00000168329	1524	CX3CR1	-0.11621	0.907515	0.993112	-0.142696	0.886565	0.995023	-0.558288	0.5768	---	-0.573283	0.566611	---	2	0.678674	0.497536	1.00961	0.689153	0.490922	1.02102	10	-0.88993	0.373765	0.946135	-1.0155	0.310168	0.947621	3	-0.876933	0.380615	0.770691	0.345311	0.730565	0.990917	0.339504	0.734324	FALSE	0
ENSG00000154639	1525	CXADR	0.737675	0.460923	0.925372	0.710966	0.477308	0.946438	1.10945	0.26756	0.865098	1.12531	0.260787	0.903627	4	NA	NA	---	NA	NA	---	0	-0.571175	0.568038	---	-0.589687	0.555563	---	2	0.999678	0.317571	0.724676	-1.11659	0.266768	0.872536	-1.18274	0.23728	FALSE	0
ENSG00000278057	1527	TEX28	-0.327288	0.743534	0.980486	-0.305762	0.759863	0.991286	-0.205418	0.837296	0.988495	-0.166814	0.867557	0.992381	7	-0.335597	0.737261	1.02765	-0.362884	0.716785	1.0343	10	NA	NA	---	NA	NA	---	0	--	--	--	--	--	--	0.306852	0.75904	FALSE	0
ENSG00000166347	1528	CYB5A	1.41186	0.15837	0.724507	1.36679	0.172066	0.796153	0.957827	0.338432	---	0.483161	0.629111	---	1	1.0864	0.277621	0.903711	0.952999	0.340872	0.971555	5	NA	NA	---	NA	NA	---	0	0.482598	0.629427	0.891977	--	--	--	-1.35093	0.177119	FALSE	0
ENSG00000008283	1534	CYB561	0.277664	0.78134	0.984296	0.227231	0.820301	0.993414	-0.297276	0.766331	---	-0.281001	0.77878	---	1	0.237419	0.812392	---	0.189463	0.849777	---	2	NA	NA	---	NA	NA	---	0	0.834746	0.403947	0.785857	0.703575	0.483285	0.956774	-0.0665138	0.946986	FALSE	0
ENSG00000051523	1535	CYBA	0.456625	0.648062	0.962332	0.458055	0.647034	0.97708	-0.852577	0.394143	0.921736	-0.870457	0.384306	0.949462	4	NA	NA	---	NA	NA	---	0	0.822036	0.411296	---	0.854375	0.393148	---	1	-1.75787	0.0789024	0.414051	0.394639	0.693925	0.986384	0.20522	0.837455	FALSE	0
ENSG00000165168	1536	CYBB	0.911886	0.362097	0.886824	0.828003	0.40791	0.932474	1.44138	0.149859	0.734806	1.37985	0.168009	0.810422	3	-1.58913	0.112418	---	-1.58735	0.112819	---	1	NA	NA	---	NA	NA	---	0	--	--	--	--	--	--	-1.31205	0.1899	FALSE	0
ENSG00000179091	1537	CYC1	2.41565	0.0159252	0.287254	2.34217	0.0194112	0.368318	-0.0439179	0.964981	---	0.0644566	0.948622	---	1	1.61909	0.105812	0.699901	1.86695	0.0622666	0.613559	20	2.82718	0.00481043	---	2.035	0.0421733	---	1	4.51127	6.77e-06	0.000601108	2.38118	0.0190943	0.334748	-2.28969	0.0223118	FALSE	0
ENSG00000183035	1538	CYLC1	4.89191	1.20232e-06	0.000177801	4.83463	1.59339e-06	0.000280092	-0.0781558	0.937723	---	-0.0902466	0.928113	---	1	4.09216	4.6966e-05	---	4.2195	2.72234e-05	---	2	0.205715	0.837065	---	0.197974	0.843115	---	2	--	--	--	-0.362682	0.717585	0.990286	-0.169224	0.865665	FALSE	0
ENSG00000155833	1539	CYLC2	9.05053	1.01862e-18	5.75152e-16	9.04498	1.06915e-18	7.11482e-16	NA	NA	---	NA	NA	---	0	NA	NA	---	NA	NA	---	0	-0.0119329	0.990482	---	-0.0117408	0.990635	---	1	2.00253	0.0453451	0.322224	-0.378067	0.706159	0.989294	-8.99415	1.86095e-18	FALSE	0
ENSG00000083799	1540	CYLD	1.22221	0.22198	0.789946	1.06956	0.285134	0.887259	NA	NA	---	NA	NA	---	0	0.620891	0.534844	---	0.424715	0.671156	---	2	0.845124	0.398289	0.957749	0.875407	0.38161	0.975511	3	0.724723	0.468696	0.819364	1.13074	0.260791	0.865238	-1.1972	0.2316	TRUE	0
ENSG00000140465	1543	CYP1A1	-0.132791	0.894391	0.99233	-0.148797	0.881751	0.994833	NA	NA	---	NA	NA	---	0	NA	NA	---	NA	NA	---	0	NA	NA	---	NA	NA	---	0	1.58707	0.112633	0.486889	-0.0672041	0.946549	0.997065	0.0462655	0.963111	FALSE	0
ENSG00000140505	1544	CYP1A2	-0.255832	0.798145	0.986785	-0.348084	0.727867	0.988005	NA	NA	---	NA	NA	---	0	NA	NA	---	NA	NA	---	0	-0.127364	0.898684	---	-0.110462	0.91207	---	1	3.20049	0.00139064	0.0422859	-0.55899	0.577382	0.977244	0.283087	0.777187	FALSE	0
ENSG00000138061	1545	CYP1B1	0.635465	0.525303	0.942147	0.629436	0.529239	0.954998	-0.446015	0.655704	0.986403	-0.449391	0.653268	0.989541	3	1.33257	0.183043	---	1.32759	0.184685	---	1	1.18317	0.237086	---	1.18135	0.237809	---	1	-0.439326	0.660467	0.900881	-0.99285	0.32311	0.908673	-0.664829	0.506361	FALSE	0
ENSG00000255974	1548	CYP2A6	-0.0315827	0.974813	0.998443	-0.0290135	0.976861	0.998018	-0.223854	0.822926	---	-0.224429	0.822479	---	1	0.453588	0.650246	1.02727	0.450253	0.652647	1.03232	20	-0.528071	0.597593	0.99289	-0.527154	0.598229	1.01247	12	0.878481	0.379775	0.770131	-0.333527	0.739414	0.992291	0.0799348	0.93631	FALSE	0
ENSG00000198077	1549	CYP2A7	0.138869	0.889587	0.991191	0.125603	0.900077	0.99467	0.291172	0.770994	---	0.293204	0.769441	---	1	0.704292	0.481451	1.00087	0.709932	0.477948	1.02041	16	-0.40639	0.684562	1.00808	-0.410335	0.681668	1.01418	13	1.28018	0.200611	0.615913	0.00241596	0.998077	1.00001	0.0247683	0.980246	FALSE	0
ENSG00000160870	1551	CYP3A7	-0.781612	0.434668	0.916922	-0.818831	0.413121	0.933506	NA	NA	---	NA	NA	---	0	-0.283366	0.776968	1.02876	-0.309622	0.756927	1.03058	3	0.122837	0.902266	0.998486	0.0649131	0.948259	1.00142	3	-1.01938	0.308129	0.715448	-0.538974	0.591068	0.978131	0.854937	0.392855	FALSE	0
ENSG00000197838	1553	CYP2A13	0.721701	0.470684	0.928955	0.729516	0.465895	0.945747	NA	NA	---	NA	NA	---	0	1.84946	0.0647517	0.583086	1.89082	0.0590021	0.609108	14	-0.914308	0.360824	0.942272	-0.889775	0.373848	0.97237	8	1.21759	0.223504	0.640261	-0.586036	0.559133	0.974833	-0.6702	0.502933	FALSE	0
ENSG00000197408	1555	CYP2B6	-0.575122	0.565367	0.947431	-0.58136	0.561158	0.960947	-0.115111	0.908385	0.998431	-0.149962	0.880832	0.992816	6	-0.290463	0.771535	1.0289	-0.331485	0.740363	1.0296	15	-0.431089	0.666517	1.00598	-0.45142	0.651807	1.01117	8	-0.908507	0.363705	0.75913	13.1635	8.4169e-24	1.59856e-20	0.440792	0.659489	FALSE	0
ENSG00000256612	1556	CYP2B7P	0.887657	0.374986	0.889851	0.891735	0.372797	0.921386	0.660569	0.509075	0.959534	0.68063	0.496298	0.97524	6	-0.131304	0.895567	1.01738	-0.107617	0.914326	1.01586	15	0.85707	0.391657	0.952906	0.84824	0.396553	0.984066	9	--	--	--	0.428259	0.669357	0.983861	-0.976996	0.328881	FALSE	0
ENSG00000165841	1557	CYP2C19	-0.266266	0.790101	0.985273	-0.262978	0.792634	0.993218	NA	NA	---	NA	NA	---	0	NA	NA	---	NA	NA	---	0	0.236948	0.812757	---	0.234169	0.814912	---	1	0.839526	0.401261	0.784067	2.32287	0.0221521	0.360958	0.105614	0.915916	FALSE	0
ENSG00000138115	1558	CYP2C8	-0.309776	0.75681	0.982282	-0.310294	0.756416	0.990464	NA	NA	---	NA	NA	---	0	NA	NA	---	NA	NA	---	0	-0.036305	0.971048	---	-0.0476245	0.962027	---	1	1.52014	0.128614	0.516841	0.975802	0.331449	0.915703	0.309957	0.756678	TRUE	0
ENSG00000138109	1559	CYP2C9	-0.707278	0.479595	0.93096	-0.707926	0.479193	0.94665	NA	NA	---	NA	NA	---	0	-0.191955	0.847825	---	-0.199708	0.841758	---	1	0.198915	0.842378	---	0.197044	0.843842	---	1	1.31268	0.18942	0.599167	-0.365674	0.715358	0.990251	0.690967	0.489796	FALSE	0
ENSG00000108242	1562	CYP2C18	-0.92696	0.35422	0.881435	-0.907415	0.364454	0.919301	NA	NA	---	NA	NA	---	0	-0.26346	0.792262	1.02791	-0.252172	0.800971	1.03141	4	NA	NA	---	NA	NA	---	0	0.998049	0.318361	0.725359	0.945951	0.346388	0.922674	1.0418	0.297834	FALSE	0
ENSG00000278088	1564	CYP2D7	-1.10322	0.270255	0.836628	-1.25284	0.210622	0.824478	NA	NA	---	NA	NA	---	0	NA	NA	---	NA	NA	---	0	NA	NA	---	NA	NA	---	0	--	--	--	--	--	--	1.19316	0.233178	FALSE	0
ENSG00000272532	1565	CYP2D6	-1.59238	0.111685	0.648092	-1.67597	0.0941269	0.666869	NA	NA	---	NA	NA	---	0	NA	NA	---	NA	NA	---	0	NA	NA	---	NA	NA	---	0	-0.0965413	0.923099	0.980465	-1.30079	0.196232	0.808631	1.61369	0.107008	FALSE	0
ENSG00000130649	1571	CYP2E1	-0.90393	0.366298	0.886394	-0.900631	0.36805	0.919902	-1.37832	0.168482	---	-1.38728	0.165733	---	2	-0.27835	0.780814	1.02712	-0.276498	0.782235	1.03257	4	0.146846	0.88329	1.00028	0.137659	0.890544	1.00536	7	0.267788	0.788886	0.941784	--	--	--	0.669846	0.503159	FALSE	0
ENSG00000197446	1572	CYP2F1	-0.143109	0.886239	0.991611	-0.138108	0.890189	0.994358	-0.0804986	0.93586	---	-0.0773593	0.938357	---	1	-0.0460225	0.963304	1.00878	-0.0346034	0.972404	1.00936	8	0.042173	0.966371	1.0027	0.0558107	0.955506	1.00092	7	-0.466604	0.640827	0.895343	-0.832879	0.40684	0.94242	0.133534	0.893806	FALSE	0
ENSG00000134716	1573	CYP2J2	-0.753375	0.451441	0.922033	-0.757081	0.449219	0.939744	NA	NA	---	NA	NA	---	0	-0.801753	0.422928	---	-0.796073	0.42622	---	2	0.0544913	0.956557	---	0.0454468	0.963762	---	1	1.87335	0.0611461	0.370338	-0.5056	0.614218	0.980832	0.765283	0.44434	FALSE	0
ENSG00000160868	1576	CYP3A4	-0.212574	0.831712	0.988158	-0.138575	0.88982	0.994364	NA	NA	---	NA	NA	---	0	-0.220667	0.825407	---	-0.160354	0.872642	---	2	-0.318777	0.749977	---	-0.32611	0.744425	---	2	2.50962	0.0121542	0.162159	0.924602	0.357334	0.925441	-0.00459979	0.996331	FALSE	0
ENSG00000106258	1577	CYP3A5	-0.102117	0.918689	0.993726	-0.0795793	0.936591	0.996887	NA	NA	---	NA	NA	---	0	-0.13481	0.892796	---	-0.136909	0.891137	---	2	-0.770418	0.441274	0.963861	-0.751596	0.45251	0.994143	5	-0.335325	0.73741	0.928982	0.139659	0.889202	0.997908	-0.101779	0.918959	FALSE	0
ENSG00000187048	1579	CYP4A11	1.12786	0.259708	0.828479	1.13309	0.25751	0.868292	-0.436362	0.662689	---	-0.431569	0.666168	---	2	NA	NA	---	NA	NA	---	0	-0.337527	0.735806	1.00513	-0.326458	0.744161	1.01655	3	1.48964	0.136457	0.529894	-0.510838	0.610557	0.980206	-1.12121	0.262551	FALSE	0
ENSG00000142973	1580	CYP4B1	0.100657	0.919848	0.993365	0.125031	0.90053	0.99464	-0.319682	0.749291	---	-0.320772	0.748465	---	1	-0.106159	0.915482	---	-0.10986	0.912547	---	1	0.870727	0.384158	0.949675	0.935604	0.349753	0.966158	3	-0.494135	0.621258	0.888985	-0.438967	0.661605	0.98346	-0.223218	0.823426	FALSE	0
ENSG00000167910	1581	CYP7A1	0.866933	0.386233	0.894108	0.624154	0.5327	0.955691	NA	NA	---	NA	NA	---	0	-0.272551	0.785267	---	-0.311225	0.755709	---	1	-0.375041	0.707727	---	-0.578542	0.563058	---	2	1.30682	0.191405	0.60244	0.859452	0.392087	0.939306	-1.2761	0.202309	FALSE	0
ENSG00000180432	1582	CYP8B1	1.23555	0.21698	0.785655	1.23471	0.217292	0.827638	2.36261	0.0183796	---	2.36233	0.0183936	---	1	-0.413306	0.67949	1.02845	-0.415419	0.677944	1.03437	11	-0.317755	0.750752	1.00617	-0.31567	0.752334	1.01473	3	-0.350627	0.7259	0.925048	1.42986	0.155784	0.762547	-1.36459	0.172786	FALSE	0
ENSG00000140459	1583	CYP11A1	-0.776078	0.437927	0.916636	-0.801141	0.423283	0.935257	NA	NA	---	NA	NA	---	0	-0.523922	0.600475	1.02062	-0.459691	0.64586	1.03272	6	0.241323	0.809365	---	0.266986	0.789548	---	1	-1.21762	0.223493	0.640437	1.16767	0.245635	0.855294	0.943777	0.345583	FALSE	0
ENSG00000160882	1584	CYP11B1	0.218787	0.826871	0.988204	0.229458	0.81857	0.993384	-0.546032	0.585193	0.974072	-0.541712	0.588164	0.981769	14	-1.10668	0.268757	0.897995	-1.10494	0.269509	0.938073	22	3.32965	0.000908431	0.0404341	3.35073	0.00084293	0.050354	9	4.07279	4.8e-05	0.00319245	0.353342	0.724554	0.990309	-0.393662	0.693941	FALSE	0
ENSG00000179142	1585	CYP11B2	0.18315	0.854726	0.990552	0.166048	0.86816	0.994066	-0.713669	0.475635	0.951728	-0.722178	0.470392	0.973563	14	0.024794	0.980225	1.00339	0.0314006	0.974958	1.00913	8	1.48375	0.13826	0.743282	1.45244	0.146762	0.801321	23	1.03362	0.301423	0.710374	NA	NA	--	-0.161341	0.871868	FALSE	0
ENSG00000148795	1586	CYP17A1	0.232205	0.816437	0.988221	0.00888309	0.992915	0.999405	1.0378	0.29967	---	1.02172	0.307215	---	1	-0.192951	0.847045	---	-0.441931	0.658656	---	1	0.656939	0.511405	0.978003	0.572538	0.567115	1.01386	6	2.25751	0.0240698	0.234595	-1.16525	0.246607	0.855022	0.594065	0.552645	FALSE	0
ENSG00000197475	1587	ADAM3A	-0.353513	0.723795	0.978556	-0.468403	0.639621	0.973778	-0.0325448	0.974046	---	-0.0289313	0.976926	---	1	-0.0230441	0.981621	---	-0.0224652	0.982082	---	2	-0.0230441	0.981621	---	-0.125648	0.900041	---	2	0.720446	0.471324	0.82129	0.0213076	0.983042	0.998522	0.417333	0.676552	FALSE	0
ENSG00000137869	1588	CYP19A1	0.174334	0.861646	0.990442	0.0917117	0.92695	0.996127	-0.583309	0.559846	---	-0.569866	0.568925	---	1	NA	NA	---	NA	NA	---	0	NA	NA	---	NA	NA	---	0	0.305329	0.760143	0.934549	0.861272	0.391089	0.938493	-0.0748976	0.940316	FALSE	0
ENSG00000233151	1589	CYP21A2	0.272124	0.785595	0.98506	0.0359326	0.971345	0.997854	NA	NA	---	NA	NA	---	0	NA	NA	---	NA	NA	---	0	NA	NA	---	NA	NA	---	0	1.02604	0.304979	0.713076	-0.46526	0.642727	0.983188	0.085679	0.931744	FALSE	0
ENSG00000019186	1591	CYP24A1	1.5209	0.128671	0.678994	1.54396	0.122984	0.720391	0.059738	0.952379	---	0.0507008	0.959576	---	1	NA	NA	---	NA	NA	---	0	2.64496	0.00832667	0.198441	2.66162	0.00792908	0.220171	6	-0.607481	0.543592	0.853803	1.33832	0.183738	0.796106	-2.30356	0.0215157	FALSE	0
ENSG00000095596	1592	CYP26A1	-0.097113	0.92266	0.993581	-0.0951691	0.924204	0.996107	NA	NA	---	NA	NA	---	0	1.10579	0.269143	---	1.10315	0.270285	---	1	NA	NA	---	NA	NA	---	0	0.291469	0.770719	0.936016	0.63423	0.527337	0.967246	-0.0396417	0.968389	FALSE	0
ENSG00000135929	1593	CYP27A1	-1.13027	0.258692	0.827503	-1.26776	0.205245	0.823854	-1.0125	0.311597	---	-1.21229	0.225751	---	1	-0.548327	0.583617	---	-0.536112	0.592027	---	2	NA	NA	---	NA	NA	---	0	-0.449973	0.652772	0.898739	-0.950419	0.344124	0.922685	1.77063	0.0770226	FALSE	0
ENSG00000111012	1594	CYP27B1	1.54208	0.123442	0.666306	1.42415	0.154785	0.7693	2.8101	0.00507069	---	2.55626	0.01076	---	1	2.42964	0.015328	---	2.34357	0.0193389	---	2	0.613094	0.539985	0.981005	0.453492	0.650315	1.01041	11	4.48618	7.61e-06	0.000659212	5.78799	7.74914e-08	1.57686e-05	-1.86234	0.0629397	FALSE	0
ENSG00000001630	1595	CYP51A1	1.33163	0.183352	0.757516	1.11066	0.267039	0.875394	NA	NA	---	NA	NA	---	0	NA	NA	---	NA	NA	---	0	0.916866	0.359483	---	1.03581	0.300597	---	2	-0.758841	0.448025	0.810269	-1.0747	0.28502	0.885469	-1.65766	0.0977974	FALSE	0
ENSG00000173406	1600	DAB1	0.100302	0.920129	0.993381	0.126957	0.899006	0.994666	0.365458	0.714864	0.986527	0.363352	0.716436	0.989681	17	NA	NA	---	NA	NA	---	0	0.456546	0.648118	---	0.571711	0.567675	---	1	0.854467	0.392935	0.778766	-1.04065	0.300475	0.896651	-0.245931	0.805802	FALSE	0
ENSG00000153071	1601	DAB2	-1.66702	0.0958922	0.612113	-1.68549	0.0922748	0.661291	-1.14118	0.254128	0.854905	-1.13089	0.258435	0.905283	3	-1.49723	0.134718	0.76483	-1.52895	0.126664	0.794487	5	NA	NA	---	NA	NA	---	0	-0.958184	0.338071	0.737888	0.991673	0.323681	0.909381	1.64267	0.100864	FALSE	0
ENSG00000276644	1602	DACH1	-0.0587269	0.953184	0.995554	-0.00361342	0.997118	0.999908	0.285874	0.775047	0.988541	0.395292	0.692731	0.985417	8	NA	NA	---	NA	NA	---	0	1.39825	0.162418	---	1.38553	0.166269	---	2	--	--	--	--	--	--	-0.0403372	0.967835	FALSE	0
ENSG00000129562	1603	DAD1	0.307135	0.758819	0.982425	0.265422	0.790751	0.993531	0.674843	0.499966	---	0.667652	0.504544	---	1	-0.732941	0.463804	0.997469	-0.669917	0.5031	1.02182	4	NA	NA	---	NA	NA	---	0	1.46532	0.142969	0.537778	0.429543	0.668426	0.984439	-0.190299	0.849126	FALSE	0
ENSG00000196352	1604	CD55	0.631233	0.528064	0.942383	0.692455	0.488848	0.949219	NA	NA	---	NA	NA	---	0	0.28079	0.778942	1.02882	0.317817	0.750705	1.02981	7	0.578649	0.562985	---	0.608353	0.543123	---	2	1.22684	0.220008	0.637966	-0.816431	0.416138	0.946891	-0.794378	0.427223	FALSE	0
ENSG00000173402	1605	DAG1	0.208286	0.835058	0.988478	0.0638557	0.949101	0.996708	-4.50302	7.67163e-06	0.000708859	-4.75041	2.3971e-06	0.000321521	3	-0.44593	0.655766	1.02831	-0.56968	0.569051	1.03263	17	0.461048	0.644886	---	0.468326	0.639676	---	1	0.134016	0.893401	0.970872	1.54388	0.125684	0.705988	-0.556645	0.577934	FALSE	0
ENSG00000065357	1606	DGKA	-1.24381	0.213925	0.783423	-1.23174	0.2184	0.826787	NA	NA	---	NA	NA	---	0	-0.741243	0.458759	0.993904	-0.783636	0.433481	1.01142	6	-0.0222793	0.982231	1.00198	-0.0903946	0.927996	1.00097	3	0.127558	0.89851	0.97214	-1.02598	0.307303	0.900366	1.04244	0.29754	FALSE	0
ENSG00000136267	1607	DGKB	0.679879	0.496773	0.935365	0.68526	0.493374	0.950676	2.33785	0.0196352	0.340179	2.335	0.0197845	0.350059	13	0.800569	0.423613	---	0.809244	0.41861	---	1	1.18933	0.234655	0.868949	1.18535	0.236225	0.893347	3	-1.35018	0.177091	0.5828	-1.05746	0.292776	0.891577	-0.939851	0.347592	FALSE	0
ENSG00000058866	1608	DGKG	-2.51178	0.0122036	0.247701	-2.56874	0.0103833	0.27059	-1.7801	0.0754301	0.573379	-1.81493	0.0699008	0.595589	4	-0.387702	0.698337	---	-0.389737	0.696833	---	2	0.0209063	0.983326	---	0.0305358	0.975647	---	2	1.38915	0.16492	0.568008	-0.680359	0.497804	0.960379	1.93517	0.0533394	FALSE	0
ENSG00000145214	1609	DGKQ	-0.694893	0.487319	0.932165	-0.754683	0.450656	0.940322	-0.274204	0.783997	---	-0.227342	0.820215	---	1	0.34711	0.728598	1.02786	0.220777	0.825321	1.02826	9	0.108298	0.913786	---	0.164496	0.869381	---	2	0.602974	0.546585	0.855479	-0.966919	0.335849	0.91748	0.680993	0.496083	FALSE	0
ENSG00000110887	1610	DAO	-2.13829	0.0327883	0.399571	-2.10848	0.0352929	0.481062	-1.25734	0.20899	0.819018	-1.22484	0.220989	0.858758	5	-0.326462	0.744159	---	-0.329987	0.741494	---	1	-0.266151	0.79019	1.00942	-0.277004	0.781847	1.01243	3	0.591193	0.554449	0.859005	-0.531674	0.596097	0.979908	2.07847	0.0379998	FALSE	0
ENSG00000112977	1611	DAP	-1.19626	0.231943	0.801222	-1.32413	0.18583	0.806939	NA	NA	---	NA	NA	---	0	-1.34991	0.177418	0.816193	-1.34713	0.178313	0.881387	4	-0.659362	0.509848	0.978116	-0.984056	0.325379	0.953353	3	-0.979485	0.327443	0.730311	-0.285834	0.77558	0.993255	1.91387	0.0560114	FALSE	0
ENSG00000196730	1612	DAPK1	0.0232917	0.981423	1.00021	0.0294141	0.976542	0.99802	-0.0725224	0.942204	0.999664	-0.0648442	0.948314	0.992971	5	0.421563	0.673455	1.0296	0.461693	0.644424	1.03333	5	-0.52077	0.602668	0.992243	-0.49871	0.618118	1.00981	4	1.80724	0.0708551	0.39431	1.35956	0.176938	0.791937	-0.585282	0.558531	FALSE	0
ENSG00000167657	1613	DAPK3	0.581077	0.561348	0.947085	0.614983	0.538737	0.95767	-1.39298	0.164002	---	-1.42029	0.155905	---	1	0.158736	0.873916	1.01796	0.31076	0.756063	1.03017	25	-1.32556	0.185355	0.812271	-1.24319	0.214154	0.88027	5	0.428359	0.66843	0.904379	0.556672	0.578959	0.977397	-0.629122	0.529458	FALSE	0
ENSG00000115866	1615	DARS	0.184283	0.853837	0.990632	-0.193381	0.846709	0.993434	0.355139	0.722577	---	-0.144915	0.884814	---	2	-0.397058	0.691428	---	-0.38843	0.697799	---	1	0.902614	0.366996	---	0.186938	0.851755	---	1	-0.810911	0.4175	0.793532	-2.66744	0.00887853	0.216801	0.175048	0.861088	FALSE	0
ENSG00000229396	1616	DAXX	1.5151	0.130132	0.683026	0.617275	0.537225	0.957448	NA	NA	---	NA	NA	---	0	NA	NA	---	NA	NA	---	0	NA	NA	---	NA	NA	---	0	0.146749	0.883343	0.968775	0.147485	0.883038	0.999124	-1.18869	0.234933	TRUE	0
ENSG00000188120	1617	DAZ1	NA	NA	---	NA	NA	---	NA	NA	---	NA	NA	---	0	NA	NA	---	NA	NA	---	0	NA	NA	---	NA	NA	---	0	--	--	--	--	--	--	1	1	FALSE	0
ENSG00000092345	1618	DAZL	0.71101	0.47728	0.930539	0.724601	0.468904	0.946289	NA	NA	---	NA	NA	---	0	-0.0448389	0.964247	---	-0.00144551	0.998847	---	1	-0.104589	0.916728	---	-0.102137	0.918673	---	2	1.93498	0.0531157	0.348055	0.185958	0.852844	0.99649	-0.795944	0.426313	FALSE	0
ENSG00000078725	1620	BRINP1	0.274295	0.783927	0.984891	0.370279	0.71127	0.987195	-0.598212	0.549864	---	-0.585258	0.558536	---	2	1.76155	0.0785179	---	1.77303	0.0765966	---	2	-0.404573	0.685897	1.00841	-0.513664	0.607625	1.01197	4	0.91399	0.360818	0.756214	0.2397	0.811039	0.993984	-0.371828	0.710124	FALSE	0
ENSG00000123454	1621	DBH	2.01138	0.044612	0.459765	2.02671	0.0430158	0.515111	NA	NA	---	NA	NA	---	0	NA	NA	---	NA	NA	---	0	1.06921	0.285292	---	1.08484	0.278313	---	2	-1.50702	0.131944	0.52184	0.957641	0.340486	0.920438	-1.75889	0.078998	FALSE	0
ENSG00000155368	1622	DBI	0.13113	0.895705	0.992251	0.0943092	0.924887	0.996036	0.783293	0.433681	---	0.78614	0.432013	---	2	1.58307	0.113792	---	1.5866	0.112989	---	1	-0.715349	0.474598	0.975186	-0.796307	0.426085	0.990743	8	0.741034	0.458749	0.815053	--	--	--	0.450055	0.652799	FALSE	0
ENSG00000113758	1627	DBN1	-0.893684	0.371754	0.888404	-0.915625	0.360133	0.917343	-0.388502	0.697746	---	-0.366142	0.714354	---	1	-1.14059	0.254376	---	-0.972548	0.331065	---	2	0.915771	0.360057	---	0.931482	0.351879	---	1	1.75007	0.0802386	0.416997	-0.871695	0.385402	0.937882	0.710135	0.477838	FALSE	0
ENSG00000105516	1628	DBP	0.318356	0.750296	0.981622	0.297399	0.766237	0.991548	NA	NA	---	NA	NA	---	0	0.222655	0.82386	---	0.220453	0.825573	---	1	0.187249	0.851512	1.00347	0.208321	0.83503	1.01338	16	-1.28815	0.197824	0.611375	0.0665424	0.947075	0.996758	-0.622561	0.533759	FALSE	0
ENSG00000137992	1629	DBT	0.261866	0.793491	0.986135	0.240637	0.809897	0.994321	0.734944	0.462584	---	0.755353	0.450255	---	2	-0.738094	0.460669	---	-0.805733	0.420631	---	1	NA	NA	---	NA	NA	---	0	-0.735094	0.462357	0.81705	--	--	--	-0.238085	0.811879	FALSE	0
ENSG00000187323	1630	DCC	-1.02768	0.304406	0.855504	-1.0126	0.311549	0.898343	-1.60412	0.109073	0.669903	-1.61767	0.10612	0.703744	23	-1.15232	0.249526	0.887885	-1.17503	0.240326	0.923044	11	NA	NA	---	NA	NA	---	0	1.85546	0.0636585	0.377067	--	--	--	0.891026	0.373196	TRUE	0
ENSG00000167969	1632	ECI1	1.69686	0.0901029	0.596832	1.61795	0.106058	0.69291	NA	NA	---	NA	NA	---	0	1.67806	0.0937171	0.670619	1.4856	0.13777	0.813118	4	2.85375	0.00442968	---	2.67437	0.00763636	---	2	-0.860645	0.389523	0.775987	-0.737477	0.462509	0.954675	-0.836633	0.403061	FALSE	0
ENSG00000156136	1633	DCK	0.865237	0.387162	0.895258	0.947246	0.343793	0.912651	-0.796462	0.425994	---	-0.389915	0.696701	---	1	NA	NA	---	NA	NA	---	0	1.26296	0.206965	0.840071	1.3066	0.191716	0.858373	6	0.350534	0.72597	0.92507	-0.910968	0.364439	0.929062	-0.876421	0.381078	FALSE	0
ENSG00000011465	1634	DCN	-0.878886	0.379721	0.891437	-0.876129	0.381217	0.922735	-0.450787	0.652262	0.988377	-0.444528	0.656778	0.986591	8	0.412933	0.679764	---	0.433652	0.664655	---	2	0.701147	0.48341	---	0.722364	0.470277	---	2	1.59926	0.1099	0.481165	-0.16564	0.868765	0.997501	0.965336	0.334683	FALSE	0
ENSG00000129187	1635	DCTD	-0.243594	0.807606	0.987475	-0.186448	0.85214	0.993363	0.675639	0.499461	---	0.709545	0.478189	---	1	-0.793791	0.427547	0.98245	-0.756482	0.449578	1.01538	3	-0.774847	0.438654	---	-0.74862	0.454302	---	1	0.354823	0.722755	0.923691	0.605435	0.546222	0.971648	0.148653	0.881867	FALSE	0
ENSG00000159640	1636	ACE	0.547993	0.583846	0.95211	0.515594	0.606277	0.969263	NA	NA	---	NA	NA	---	0	0.811957	0.417052	0.979115	0.795399	0.426612	1.01122	3	2.21822	0.0268136	---	2.21728	0.0268782	---	1	-0.772704	0.439777	0.806023	1.07045	0.286917	0.885568	0.247479	0.804605	FALSE	0
ENSG00000080166	1638	DCT	0.376806	0.706415	0.974	0.343698	0.731162	0.988445	-0.344336	0.730682	---	-0.321962	0.747564	---	1	NA	NA	---	NA	NA	---	0	NA	NA	---	NA	NA	---	0	0.637214	0.524049	0.845467	-0.625642	0.532934	0.96878	-0.366896	0.713799	FALSE	0
ENSG00000204843	1639	DCTN1	-0.176853	0.859668	0.990673	-0.715305	0.474625	0.945647	1.3281	0.184516	---	1.38573	0.166207	---	2	-0.10696	0.914847	1.01433	-0.698679	0.484951	1.0198	4	-0.576112	0.564698	0.985291	-0.500387	0.616937	1.01024	6	0.383232	0.701583	0.915745	-1.94767	0.0541771	0.532825	0.646212	0.518337	TRUE	0
ENSG00000077279	1641	DCX	0.0378456	0.96982	0.996947	0.0366962	0.970736	0.997889	NA	NA	---	NA	NA	---	0	-0.973772	0.330457	---	-0.973096	0.330793	---	1	NA	NA	---	NA	NA	---	0	--	--	--	--	--	--	-0.104789	0.916571	FALSE	0
ENSG00000167986	1642	DDB1	0.854458	0.393101	0.897189	0.841375	0.400384	0.931263	0.253834	0.799687	0.991383	0.297393	0.766242	0.987917	3	0.288836	0.77278	1.0289	0.202528	0.839554	1.0259	6	1.8859	0.0596624	---	1.89139	0.0589254	---	1	1.15944	0.246398	0.663563	0.0222186	0.982317	0.998795	-0.587661	0.556934	FALSE	0
ENSG00000134574	1643	DDB2	0.790142	0.429673	0.914774	0.919254	0.358234	0.918027	-0.718368	0.472735	---	-0.507728	0.611781	---	1	0.856557	0.39194	---	0.871557	0.383706	---	2	0.859027	0.390577	---	0.765283	0.444324	---	2	-2.06766	0.0387834	0.298274	0.79881	0.426239	0.948289	-0.636276	0.524787	TRUE	0
ENSG00000132437	1644	DDC	0.0920835	0.926654	0.993804	0.0346816	0.972342	0.997558	-0.394213	0.693527	---	-0.416439	0.677198	---	1	1.18165e-14	1	---	8.13713e-15	1	---	1	NA	NA	---	NA	NA	---	0	0.737636	0.460811	0.816512	2.24308	0.027033	0.396632	-0.0687217	0.945229	FALSE	0
ENSG00000187134	1645	AKR1C1	1.14665	0.251862	0.821019	1.04077	0.29829	0.892285	1.63251	0.102958	0.651594	1.63397	0.102651	0.687313	5	0.035643	0.971576	1.00563	-0.0448931	0.964203	1.01287	6	1.12954	0.259002	0.886444	1.07128	0.284358	0.931111	11	3.40642	0.000669503	0.0247173	0.113282	0.910027	0.996164	-1.01325	0.311263	FALSE	0
ENSG00000151632	1646	AKR1C2	1.85914	0.0633664	0.529465	1.79951	0.0723061	0.614075	2.22254	0.0265189	0.385544	2.18884	0.0288906	0.409989	10	-0.440497	0.659693	---	-0.43689	0.662307	---	1	1.98426	0.0475605	0.484679	1.95298	0.0511624	0.547178	11	4.2186	2.55e-05	0.00187119	0.652886	0.515285	0.966399	-1.66035	0.0972561	FALSE	0
ENSG00000116717	1647	GADD45A	-0.812599	0.416684	0.909248	-0.949536	0.342629	0.91255	NA	NA	---	NA	NA	---	0	-0.433333	0.664887	---	-0.432664	0.665373	---	2	NA	NA	---	NA	NA	---	0	-0.128492	0.897771	0.971755	0.356764	0.721998	0.990379	1.12291	0.261828	FALSE	0
ENSG00000175197	1649	DDIT3	3.1474	0.00170692	0.0743107	2.71077	0.00685342	0.216808	-1.08741	0.277176	---	-0.42447	0.671335	---	1	3.74688	0.000191609	0.0123595	3.14262	0.00173476	0.0839236	5	3.35877	0.000819077	0.0375617	2.82421	0.00485492	0.155221	10	-0.035683	0.971538	0.99204	2.21803	0.0287491	0.407132	-3.32957	0.000911621	TRUE	0
ENSG00000244038	1650	DDOST	0.364293	0.715733	0.976872	0.200818	0.840891	0.992608	-0.180872	0.856513	0.992858	-0.0409474	0.967348	0.994371	5	0.597687	0.550214	---	0.159459	0.873346	---	2	-0.347683	0.728167	1.00544	-0.427524	0.66911	1.01276	8	3.28429	0.00103773	0.0345093	1.22983	0.221563	0.838614	-0.285135	0.775618	FALSE	0
ENSG00000275003	1652	DDT	1.59871	0.110271	0.646735	1.00814	0.313688	0.90033	NA	NA	---	NA	NA	---	0	NA	NA	---	NA	NA	---	0	NA	NA	---	NA	NA	---	0	-0.258746	0.795854	0.943758	-0.437618	0.662579	0.983882	-0.766252	0.443764	FALSE	0
ENSG00000079785	1653	DDX1	6.98945	5.72333e-12	1.93896e-09	3.41238	0.000675608	0.0486047	1.98957	0.04697	0.496949	-0.651943	0.514621	0.976629	6	18.9801	7.40928e-67	3.36937e-63	14.794	4.65202e-44	2.1155e-40	8	10.2435	2.98042e-23	2.08171e-20	6.23878	7.06884e-10	1.8878e-07	10	1.41161	0.158201	0.560185	1.4798	0.141979	0.740572	-2.99081	0.00287204	FALSE	0
ENSG00000215301	1654	DDX3X	-0.52587	0.599121	0.953486	-0.235333	0.81401	0.993479	-1.37858	0.168401	0.769465	-1.19048	0.234204	0.871819	3	-0.614153	0.539285	---	-0.238123	0.811845	---	1	-0.113665	0.909531	---	-0.101427	0.919236	---	2	--	--	--	-0.640681	0.523153	0.967149	0.37776	0.705714	TRUE	0
ENSG00000108654	1655	DDX5	0.0381801	0.969553	0.996893	-0.290732	0.77133	0.991322	0.339606	0.73424	0.987697	0.473749	0.635806	0.992372	7	-0.216403	0.828727	---	-0.893066	0.372084	---	2	-1.04128	0.298054	---	-0.749544	0.453745	---	2	-0.529178	0.596733	0.877436	2.37189	0.0195548	0.340377	-0.120766	0.903908	TRUE	0
ENSG00000110367	1656	DDX6	-0.326905	0.743823	0.980382	-0.471236	0.637598	0.974359	0.635872	0.525037	---	0.454651	0.649481	---	1	-1.36318	0.173201	---	-1.4881	0.137109	---	2	-0.848185	0.396583	---	-0.849507	0.395848	---	1	1.05906	0.289682	0.700842	1.55308	0.123472	0.701395	0.310382	0.756355	TRUE	0
ENSG00000172869	1657	DMXL1	0.212118	0.832068	0.98814	0.504164	0.614282	0.969582	0.560126	0.575547	0.97163	0.675685	0.499432	0.975405	14	-1.69807	0.0898738	---	-0.886596	0.375557	---	2	1.49298	0.135827	0.741616	1.06056	0.289202	0.934502	3	-2.10825	0.0351168	0.283586	--	--	--	-0.953494	0.340642	FALSE	0
ENSG00000067596	1659		-0.69795	0.485407	0.932047	-1.01256	0.31157	0.898265	-1.23716	0.216382	0.826185	-1.10365	0.270071	0.914457	4	-1.05347	0.292435	0.909297	-1.35598	0.17548	0.88274	8	-0.0385767	0.969237	---	0.369918	0.71154	---	1	0.637558	0.523825	0.845644	0.301429	0.763695	0.992989	0.996144	0.319497	FALSE	0
ENSG00000135829	1660	DHX9	-1.3305	0.183723	0.757536	-1.31448	0.189055	0.808877	-2.81228	0.00503679	0.152868	-2.97748	0.00299202	0.129592	4	-3.04014	0.00243993	---	-2.88678	0.00399458	---	2	-0.940423	0.347278	0.936526	-0.696089	0.486571	1.00206	5	1.22991	0.218855	0.637016	0.435062	0.664428	0.983807	1.44617	0.14854	FALSE	0
ENSG00000178105	1662	DDX10	-1.30445	0.192446	0.767026	-0.36866	0.712477	0.987032	-1.04772	0.295078	0.887796	-0.659417	0.509814	0.977319	12	0.205595	0.837158	1.02393	1.02198	0.30709	0.959459	5	-1.95686	0.0507032	---	-1.33567	0.182027	---	2	-0.196849	0.843963	0.957704	-0.95014	0.344265	0.92205	0.404309	0.686099	TRUE	0
ENSG00000013573	1663	DDX11	0.682411	0.495172	0.934618	-0.0031024	0.997525	0.99994	NA	NA	---	NA	NA	---	0	1.45991	0.144698	---	1.00035	0.317435	---	1	0.59406	0.552636	0.983716	-0.117915	0.906164	1.00353	28	-0.686206	0.492652	0.830897	1.44968	0.150185	0.757482	-0.187415	0.851385	FALSE	0
ENSG00000109606	1665	DHX15	1.65186	0.0989459	0.617848	1.58354	0.113684	0.705622	-0.211393	0.832633	---	-0.199767	0.841713	---	1	0.112125	0.910752	---	0.159718	0.873143	---	1	0.237186	0.812572	---	0.264652	0.791344	---	2	-0.855489	0.39237	0.777905	-0.188894	0.850548	0.996601	-1.59689	0.110705	FALSE	0
ENSG00000104325	1666	DECR1	1.67522	0.0942733	0.60866	1.51474	0.130225	0.737084	NA	NA	---	NA	NA	---	0	0.719919	0.47178	---	0.405051	0.685546	---	1	1.80544	0.071373	---	2.22247	0.0265243	---	1	-1.07093	0.284313	0.696101	-0.144117	0.88569	0.998819	-0.496186	0.619906	FALSE	0
ENSG00000206047	1667	DEFA1	-0.380207	0.70389	0.973689	-0.427214	0.669336	0.981022	-0.0842512	0.932877	0.99946	-0.0989373	0.921212	0.994909	5	-0.112611	0.910366	1.01455	-0.151769	0.879407	1.02083	9	-0.074305	0.940786	1.0018	-0.116394	0.907369	1.00328	4	--	--	--	--	--	--	0.566255	0.571387	FALSE	0
ENSG00000239839	1668	DEFA3	-0.606345	0.544454	0.945286	-0.697631	0.485606	0.948459	-0.505484	0.613355	0.986207	-0.530283	0.59606	0.984671	5	NA	NA	---	NA	NA	---	0	-0.365818	0.714595	1.00832	-0.43354	0.664737	1.0117	9	--	--	--	--	--	--	0.885846	0.37598	FALSE	0
ENSG00000164821	1669	DEFA4	-0.458436	0.646761	0.962394	-0.460056	0.645598	0.976653	NA	NA	---	NA	NA	---	0	-0.208626	0.834792	1.02393	-0.208594	0.834817	1.0259	9	-0.237247	0.812524	---	-0.237112	0.812629	---	2	-0.581161	0.561189	0.861256	--	--	--	0.646511	0.518143	FALSE	0
ENSG00000164816	1670	DEFA5	-0.269753	0.787418	0.985291	-0.439279	0.660576	0.97873	NA	NA	---	NA	NA	---	0	-0.080842	0.935587	---	-0.145766	0.884142	---	2	-0.112884	0.91015	0.999536	-0.20101	0.840741	1.01165	9	0.858608	0.390646	0.777092	--	--	--	0.33307	0.739173	FALSE	0
ENSG00000164822	1671	DEFA6	-0.139873	0.888795	0.991375	-0.272504	0.785303	0.993385	NA	NA	---	NA	NA	---	0	-0.126899	0.899051	1.0174	-0.205214	0.837456	1.02692	9	-0.0275956	0.977991	---	-0.023609	0.98117	---	2	-0.584615	0.558864	0.860514	--	--	--	0.156259	0.87587	FALSE	0
ENSG00000164825	1672	DEFB1	-0.206447	0.836493	0.988419	-0.469825	0.638605	0.973662	-0.138694	0.889726	---	-0.133624	0.893732	---	1	-0.037869	0.969801	1.00528	-0.22975	0.818344	1.03058	4	0.658009	0.510717	---	0.667428	0.504687	---	1	2.35693	0.01851	0.204415	--	--	--	0.360351	0.718685	FALSE	0
ENSG00000275444	1673	DEFB4B	-0.152096	0.879148	0.990577	-0.11521	0.908307	0.994212	NA	NA	---	NA	NA	---	0	NA	NA	---	NA	NA	---	0	NA	NA	---	NA	NA	---	0	-0.599472	0.548917	0.857014	--	--	--	0.0959181	0.923611	FALSE	0
ENSG00000175084	1674	DES	-0.0620669	0.950525	0.995007	-0.240303	0.810156	0.994115	NA	NA	---	NA	NA	---	0	-1.10013	0.271597	---	-1.06296	0.288116	---	2	0.989087	0.322913	0.922027	0.944781	0.34505	0.962239	4	1.29071	0.196933	0.610535	-1.95607	0.0531652	0.530503	0.569279	0.569335	FALSE	0
ENSG00000197766	1675	CFD	0.314958	0.752874	0.981755	0.284246	0.776294	0.991547	NA	NA	---	NA	NA	---	0	0.794531	0.427117	0.982455	0.877267	0.380599	0.992132	15	0.225176	0.821899	1.00822	0.124016	0.901333	1.00443	5	-0.0965827	0.923066	0.980547	0.81427	0.417369	0.946542	-0.249769	0.802833	FALSE	0
ENSG00000160049	1676	DFFA	0.295954	0.76734	0.981928	-0.0607849	0.951545	0.996972	NA	NA	---	NA	NA	---	0	NA	NA	---	NA	NA	---	0	0.564863	0.572321	0.987211	0.310915	0.755945	1.01433	3	-1.86638	0.0621147	0.372646	-2.17066	0.0322539	0.427045	0.0198164	0.984195	FALSE	0
ENSG00000169598	1677	DFFB	1.69252	0.090927	0.599732	1.31455	0.189029	0.80914	NA	NA	---	NA	NA	---	0	-0.564364	0.572661	---	-0.651325	0.51502	---	2	1.7268	0.0845809	0.634182	1.51904	0.129138	0.775509	3	1.23833	0.215721	0.633187	-0.831719	0.407492	0.942397	-1.14112	0.254177	FALSE	0
ENSG00000126953	1678	TIMM8A	-0.287974	0.773439	0.982647	-0.689606	0.490638	0.949725	NA	NA	---	NA	NA	---	0	-2.70624	0.00694655	0.177469	-3.19291	0.00146234	0.073077	3	0.812915	0.416503	---	0.678292	0.497778	---	2	--	--	--	0.377974	0.706228	0.989066	0.776345	0.437786	FALSE	0
ENSG00000105928	1687	GSDME	-0.912034	0.362019	0.886749	-1.16135	0.245837	0.857004	NA	NA	---	NA	NA	---	0	-1.78823	0.0741078	---	-1.80544	0.071373	---	1	0.427215	0.669335	---	0.177761	0.858955	---	2	-0.511294	0.609194	0.882675	0.157779	0.87494	0.997821	1.04552	0.296115	FALSE	0
ENSG00000100473	1690	COCH	0.203925	0.838463	0.98874	0.234856	0.814379	0.993409	NA	NA	---	NA	NA	---	0	-0.859421	0.39036	0.972691	-0.860022	0.390029	0.996996	3	NA	NA	---	NA	NA	---	0	1.54074	0.123518	0.507504	-1.27999	0.203423	0.816225	-0.719742	0.471904	FALSE	0
ENSG00000114956	1716	DGUOK	1.34089	0.180326	0.754552	1.2922	0.196652	0.816992	-0.476097	0.634132	---	-0.465248	0.641878	---	1	0.343833	0.73106	1.02655	0.387734	0.698314	1.03355	3	0.385663	0.699847	---	0.434818	0.663809	---	2	-2.1468	0.0319134	0.26948	2.73296	0.00738876	0.192232	-0.63092	0.528282	FALSE	0
ENSG00000172893	1717	DHCR7	0.865763	0.386874	0.895146	0.843786	0.399036	0.930102	NA	NA	---	NA	NA	---	0	0.627218	0.530691	1.01785	0.605096	0.545283	1.02614	8	NA	NA	---	NA	NA	---	0	0.458801	0.646421	0.896808	-0.499765	0.618307	0.980673	-0.8417	0.40022	FALSE	0
ENSG00000116133	1718	DHCR24	1.27166	0.203857	0.778373	1.35207	0.176725	0.800223	-0.0838666	0.933183	---	-0.0839123	0.933147	---	1	0.401513	0.688147	1.02585	0.492074	0.622799	1.03515	4	2.0427	0.0414019	---	2.04968	0.0407137	---	1	-1.15352	0.248815	0.66553	-0.864432	0.389359	0.938029	-1.33671	0.181717	FALSE	0
ENSG00000228716	1719	DHFR	0.999259	0.317965	0.864279	1.02265	0.306777	0.897781	NA	NA	---	NA	NA	---	0	0.67673	0.498768	1.00896	0.754684	0.450656	1.01504	5	0.573864	0.566218	---	0.61458	0.539003	---	1	0.0523469	0.958257	0.989517	-1.05073	0.295841	0.89343	-0.859384	0.390399	FALSE	0
ENSG00000102967	1723	DHODH	1.38904	0.165198	0.733761	1.68769	0.0918521	0.660293	NA	NA	---	NA	NA	---	0	-0.727124	0.467358	---	-0.729221	0.466075	---	2	2.3146	0.0208812	0.326336	2.39564	0.0168153	0.33483	11	1.18489	0.236185	0.654622	--	--	--	-1.83002	0.0676373	FALSE	0
ENSG00000095059	1725	DHPS	1.61206	0.107334	0.641835	1.47586	0.140367	0.753517	NA	NA	---	NA	NA	---	0	1.5402	0.123898	0.748241	1.85236	0.0643346	0.624464	5	-0.974506	0.330093	0.926219	-0.846971	0.397259	0.983668	5	0.239542	0.810707	0.947764	0.346469	0.729697	0.99092	-0.194168	0.846096	FALSE	0
ENSG00000100243	1727	CYB5R3	1.38875	0.165287	0.733807	0.894322	0.371413	0.921264	1.30733	0.191469	0.796127	1.33039	0.183762	0.826928	4	0.44058	0.659633	---	-0.209569	0.834056	---	2	0.549823	0.582591	0.989141	0.561736	0.574449	1.01321	12	-1.26256	0.206877	0.622876	-0.0598707	0.952375	0.996873	-0.963332	0.335686	FALSE	0
ENSG00000181019	1728	NQO1	1.6323	0.103001	0.629047	1.57586	0.115444	0.709453	2.15996	0.0310651	0.408761	2.16869	0.0303937	0.419857	4	-1.13055	0.258576	0.8942	-1.12921	0.259141	0.936758	8	0.6156	0.53833	0.980352	0.52299	0.601123	1.01153	12	-1.23977	0.215188	0.632982	1.49224	0.138694	0.73419	-1.60857	0.108126	FALSE	0
ENSG00000131504	1729	DIAPH1	0.607458	0.543715	0.945413	1.02844	0.304047	0.894851	-0.408018	0.683367	0.987641	0.106701	0.915052	0.994196	4	NA	NA	---	NA	NA	---	0	0.831358	0.406014	0.957311	0.264756	0.791264	1.01235	3	-1.82012	0.0688705	0.389491	--	--	--	-1.05137	0.293422	FALSE	0
ENSG00000147202	1730	DIAPH2	-0.379267	0.704588	0.974003	-0.15597	0.876096	0.994595	1.64835	0.0996653	0.645496	1.74349	0.0816231	0.629664	23	-1.55446	0.120462	0.738274	-1.55994	0.11916	0.784766	8	-1.06399	0.287647	0.902811	-0.793927	0.427468	0.990915	5	--	--	--	--	--	--	0.175169	0.860993	FALSE	0
ENSG00000180096	1731	SEPTIN1	1.38228	0.167263	0.736438	1.18421	0.236673	0.846597	NA	NA	---	NA	NA	---	0	-0.582977	0.560069	1.0204	-0.745737	0.456041	1.01834	3	NA	NA	---	NA	NA	---	0	-1.44787	0.147789	0.544716	-0.795246	0.428299	0.947569	-1.43553	0.151545	FALSE	0
ENSG00000211452	1733	DIO1	0.00221872	0.99823	0.999948	0.0205959	0.983573	0.998905	NA	NA	---	NA	NA	---	0	NA	NA	---	NA	NA	---	0	0.355696	0.72216	---	0.36786	0.713073	---	2	0.361852	0.717496	0.921546	-0.912349	0.363716	0.929574	0.0172919	0.986208	FALSE	0
ENSG00000211448	1734	DIO2	0.479542	0.631681	0.961532	0.488983	0.624985	0.972959	NA	NA	---	NA	NA	---	0	NA	NA	---	NA	NA	---	0	-1.01461	0.31059	---	-1.0073	0.314089	---	2	-0.624671	0.532249	0.849284	-0.0762737	0.939349	0.998588	-0.425007	0.670951	FALSE	0
ENSG00000197406	1735	DIO3	0.346335	0.72918	0.978384	0.0927534	0.926122	0.996042	NA	NA	---	NA	NA	---	0	NA	NA	---	NA	NA	---	0	0.502745	0.615279	---	0.180735	0.856621	---	1	2.00545	0.0450313	0.321668	-1.09318	0.276863	0.88045	-0.732874	0.463861	FALSE	0
ENSG00000130826	1736	DKC1	0.2288	0.819082	0.98834	0.511464	0.609164	0.969305	0.36967	0.711724	---	0.990898	0.322029	---	1	-0.52576	0.599197	---	-0.497257	0.619142	---	1	NA	NA	---	NA	NA	---	0	--	--	--	-1.25421	0.212604	0.827799	-0.452032	0.651374	FALSE	0
ENSG00000150768	1737	DLAT	0.603482	0.546355	0.945592	0.636667	0.52452	0.953779	NA	NA	---	NA	NA	---	0	-0.0873967	0.930378	1.01242	0.17415	0.861791	1.02457	5	1.26716	0.205459	---	1.19733	0.231526	---	1	1.86945	0.0616875	0.371338	-0.10297	0.918187	0.997494	-1.03551	0.300758	FALSE	0
ENSG00000091140	1738	DLD	0.319952	0.749086	0.981211	0.178275	0.858551	0.993318	-0.420972	0.673886	---	-0.253093	0.80026	---	2	0.442545	0.658212	---	0.591573	0.5543	---	1	-1.07584	0.282315	0.902612	-1.47437	0.140767	0.795372	4	1.6915	0.0908761	0.442373	0.679506	0.498342	0.960333	0.183658	0.854331	FALSE	0
ENSG00000075711	1739	DLG1	-0.281919	0.778077	0.983443	-0.452725	0.650867	0.977401	-1.94711	0.0518626	0.51222	-2.17973	0.0295617	0.412475	4	0.299545	0.7646	1.0287	0.146934	0.883221	1.02096	16	-0.713596	0.47568	0.975204	-0.639266	0.522829	1.00663	6	0.727558	0.466958	0.818987	-2.57159	0.0115507	0.255747	0.949019	0.342912	FALSE	0
ENSG00000150672	1740	DLG2	0.76816	0.442614	0.918398	0.786226	0.431963	0.938521	0.222654	0.82386	0.988632	0.189041	0.850108	0.990681	39	-0.222131	0.824267	---	-0.222325	0.824116	---	1	0.959038	0.337822	---	1.07607	0.282211	---	2	1.63576	0.102026	0.466472	1.02306	0.308676	0.900222	-0.750462	0.453208	FALSE	0
ENSG00000082458	1741	DLG3	-1.45291	0.146633	0.705996	-1.4554	0.145941	0.758739	-0.828372	0.407701	---	-0.838609	0.401934	---	2	1.11414	0.265548	0.897828	1.13577	0.256385	0.935725	3	-1.92954	0.0540085	0.512968	-1.93629	0.0531767	0.554356	4	--	--	--	1.36485	0.175273	0.789028	2.242	0.0252483	FALSE	0
ENSG00000132535	1742	DLG4	0.117597	0.906416	0.993251	0.375843	0.707131	0.986152	NA	NA	---	NA	NA	---	0	-0.69258	0.488769	1.00642	-0.453666	0.650189	1.0331	9	0.583749	0.55955	0.985972	0.758559	0.448335	0.993867	14	1.00285	0.316036	0.723591	-1.03111	0.304903	0.898261	-0.821256	0.411757	FALSE	0
ENSG00000119689	1743	DLST	0.939324	0.347841	0.878705	0.157215	0.875115	0.994511	NA	NA	---	NA	NA	---	0	1.05613	0.291221	0.910815	0.165283	0.868762	1.02283	13	NA	NA	---	NA	NA	---	0	-2.27318	0.0231072	0.229882	1.18847	0.23738	0.850637	-0.332344	0.739721	FALSE	0
ENSG00000144355	1745	DLX1	-0.293734	0.769036	0.982411	-0.374773	0.707927	0.986523	-0.28271	0.77747	---	-0.277762	0.781266	---	1	-0.28271	0.77747	---	-0.277762	0.781266	---	1	-0.422961	0.672435	---	-0.411421	0.680872	---	2	2.05038	0.0404406	0.305204	1.58474	0.116091	0.684965	0.55137	0.581542	FALSE	0
ENSG00000115844	1746	DLX2	-0.54677	0.584686	0.951979	-0.662034	0.508136	0.950613	NA	NA	---	NA	NA	---	0	-0.482856	0.629327	---	-0.468189	0.639774	---	2	-0.164685	0.869233	---	-0.15816	0.87437	---	1	2.25357	0.0243169	0.235196	1.59791	0.113126	0.681345	0.90653	0.364942	FALSE	0
ENSG00000064195	1747	DLX3	1.58191	0.114055	0.6517	1.61125	0.107511	0.693889	NA	NA	---	NA	NA	---	0	1.16149	0.245781	0.886351	1.22855	0.219592	0.911128	16	NA	NA	---	NA	NA	---	0	2.68396	0.00732777	0.12207	-1.16862	0.245255	0.854843	-1.78111	0.0752934	FALSE	0
ENSG00000108813	1748	DLX4	1.125	0.260918	0.828931	1.15679	0.247697	0.858986	NA	NA	---	NA	NA	---	0	NA	NA	---	NA	NA	---	0	0.444524	0.656781	1.00346	0.465032	0.642032	1.00877	11	2.50076	0.0124619	0.164046	0.130121	0.896724	0.997833	-0.746679	0.455487	FALSE	0
ENSG00000105880	1749	DLX5	1.33713	0.181552	0.755269	1.17017	0.242273	0.852874	NA	NA	---	NA	NA	---	0	1.52637	0.127303	---	1.44639	0.148451	---	2	1.43838	0.150709	0.768785	1.29553	0.195503	0.865514	16	-0.845319	0.398021	0.782124	-0.950387	0.34414	0.922294	-1.32485	0.185619	FALSE	0
ENSG00000006377	1750	DLX6	1.13842	0.255278	0.823939	1.00266	0.31632	0.902325	NA	NA	---	NA	NA	---	0	1.72172	0.0854972	0.647458	1.62089	0.105427	0.762207	17	0.123956	0.90138	---	0.133348	0.893951	---	1	1.467	0.142514	0.537202	-0.80005	0.425523	0.947683	-0.785701	0.432287	FALSE	0
ENSG00000187908	1755	DMBT1	-0.139588	0.88902	0.991032	-0.146825	0.883307	0.994721	-0.193976	0.846243	0.993415	-0.224965	0.822063	0.991627	3	-0.2198	0.826081	1.02499	-0.233175	0.815684	1.03094	8	-0.230671	0.817628	1.00966	-0.246312	0.805503	1.01372	5	-1.04533	0.295983	0.706839	-0.136148	0.89197	0.99813	-0.1111	0.911566	FALSE	0
ENSG00000198947	1756	DMD	-0.556204	0.578223	0.950426	-0.512959	0.608119	0.969297	-1.27684	0.202021	0.806921	-1.21559	0.224494	0.859526	25	-1.13188	0.258016	---	-1.13566	0.256431	---	2	-0.0768592	0.938754	---	-0.0180994	0.985564	---	2	--	--	--	-0.890533	0.375255	0.932708	0.511371	0.609239	FALSE	0
ENSG00000123453	1757	SARDH	1.44358	0.14924	0.711016	1.43277	0.152305	0.768452	-0.044389	0.964605	---	-0.0753532	0.939952	---	2	2.40815	0.0162537	0.288162	2.41695	0.0158691	0.322163	5	NA	NA	---	NA	NA	---	0	-0.409006	0.682573	0.909244	0.138728	0.889936	0.998011	-1.40058	0.161746	FALSE	0
ENSG00000152592	1758	DMP1	1.91187	0.0562419	0.50431	1.95458	0.0509724	0.547417	NA	NA	---	NA	NA	---	0	2.51203	0.0121951	0.242701	2.49749	0.0127032	0.286689	5	0.0994548	0.920802	---	0.206127	0.836743	---	2	0.392944	0.694397	0.913212	-0.262454	0.793496	0.993134	-2.64474	0.00834369	FALSE	0
ENSG00000106976	1759	DNM1	-0.558454	0.576687	0.950585	-0.585979	0.558051	0.960658	1.3514	0.17694	---	1.36892	0.171401	---	1	-1.15235	0.249512	0.888184	-1.07396	0.283155	0.94541	6	-0.776911	0.437436	0.965463	-0.866516	0.386461	0.978002	4	1.08898	0.276277	0.689645	1.00101	0.319169	0.906389	0.659572	0.509728	FALSE	0
ENSG00000104936	1760	DMPK	-1.33981	0.18068	0.755186	-1.63467	0.102503	0.685306	-2.23019	0.0260048	---	-2.18723	0.0290079	---	1	0.883016	0.377487	---	0.92094	0.357353	---	1	-1.55263	0.120898	0.718894	-1.48337	0.138362	0.792138	3	-0.253366	0.800008	0.944647	1.28478	0.20175	0.813903	1.75422	0.0797955	FALSE	0
ENSG00000137090	1761	DMRT1	0.637685	0.523857	0.943004	0.634315	0.526052	0.954052	-0.575906	0.564837	0.970492	-0.569477	0.569189	0.985708	4	-0.367191	0.713572	1.02884	-0.39277	0.694591	1.03342	3	-0.0697401	0.944418	---	-0.0669299	0.946654	---	1	1.99372	0.0463001	0.32588	1.1292	0.261434	0.865691	-0.766405	0.443673	FALSE	0
ENSG00000185800	1762	DMWD	-2.08815	0.037093	0.42376	-2.39183	0.0169894	0.347109	NA	NA	---	NA	NA	---	0	1.67426	0.0944605	---	1.72133	0.0855689	---	1	-2.69567	0.00716871	0.18031	-2.64403	0.00834959	0.222329	3	0.15904	0.873651	0.966202	0.311017	0.756416	0.992281	2.76557	0.00581985	FALSE	0
ENSG00000138346	1763	DNA2	-1.17406	0.240712	0.810187	-1.26162	0.207445	0.824865	-0.0623326	0.950313	---	-0.120882	0.903814	---	1	0.194807	0.845592	1.02324	-0.0660154	0.947382	1.01561	3	-1.6686	0.0955792	0.661478	-1.65047	0.0992317	0.711148	14	0.284323	0.776189	0.937721	0.227686	0.820342	0.994123	0.606726	0.544214	FALSE	0
ENSG00000039139	1767	DNAH5	-0.63792	0.523704	0.94291	-0.763519	0.445374	0.938868	1.13762	0.255613	0.853685	0.9304	0.352438	0.942404	10	-0.729519	0.465893	0.996542	-0.814795	0.415427	1.00594	5	-0.480967	0.630668	0.999209	-0.431298	0.666365	1.01231	4	0.0295287	0.976445	0.993509	0.0359625	0.971382	0.996987	0.425595	0.670523	FALSE	0
ENSG00000115423	1768	DNAH6	-1.4333	0.152154	0.716109	-1.43076	0.15288	0.768442	-1.57802	0.114947	---	-1.57602	0.115408	---	2	-0.489057	0.624932	---	-0.489157	0.624861	---	1	0.356023	0.721915	1.00537	0.354658	0.722937	1.01379	8	1.12076	0.262507	0.677559	0.512273	0.609557	0.980811	1.41305	0.158048	FALSE	0
ENSG00000124721	1769	DNAH8	2.21225	0.0272249	0.367329	2.38207	0.0174432	0.349107	1.08188	0.279624	0.874193	1.09033	0.27589	0.916256	6	0.569481	0.569186	1.02146	0.700618	0.483741	1.01867	5	NA	NA	---	NA	NA	---	0	2.75934	0.00583774	0.107426	-1.5806	0.117035	0.687921	-1.79272	0.0734137	FALSE	0
ENSG00000007174	1770	DNAH9	-0.328879	0.742331	0.980496	-0.250621	0.80217	0.993542	0.377753	0.705712	0.985343	0.349678	0.726671	0.99033	10	0.0952725	0.924122	1.01325	0.181177	0.856274	1.02539	3	NA	NA	---	NA	NA	---	0	0.411458	0.680775	0.908962	-1.20477	0.231051	0.849507	0.458503	0.646722	FALSE	0
ENSG00000213918	1773	DNASE1	-0.413885	0.679067	0.970177	-0.65588	0.512086	0.951695	-0.299373	0.764732	---	-0.280964	0.778809	---	1	-1.50266	0.133313	0.764008	-1.69844	0.0898048	0.718359	6	NA	NA	---	NA	NA	---	0	0.376698	0.706433	0.918228	-0.256865	0.797795	0.994292	0.389421	0.697074	FALSE	0
ENSG00000013563	1774	DNASE1L1	1.1517	0.24978	0.818098	1.12368	0.261478	0.871421	NA	NA	---	NA	NA	---	0	1.21957	0.222978	---	1.21958	0.222975	---	1	1.42752	0.153811	0.772457	1.45553	0.145905	0.801948	10	--	--	--	-0.0914836	0.927286	0.997929	-1.23055	0.218871	FALSE	0
ENSG00000167968	1775	DNASE1L2	0.813799	0.415997	0.909346	0.740192	0.459396	0.944283	NA	NA	---	NA	NA	---	0	1.53721	0.124629	---	1.39682	0.162848	---	2	1.67743	0.0938405	0.661547	1.5336	0.125514	0.772129	4	-1.69686	0.089859	0.440076	-2.63734	0.00965024	0.227519	0.117232	0.906707	FALSE	0
ENSG00000163687	1776	DNASE1L3	2.27163	0.0233677	0.345017	2.28882	0.0223438	0.398023	NA	NA	---	NA	NA	---	0	2.43957	0.0149159	0.276857	2.46866	0.0137654	0.300952	8	2.49215	0.0128938	---	2.48	0.0133386	---	2	-1.99206	0.0464821	0.326257	0.294476	0.768987	0.992771	-2.57106	0.0103275	FALSE	0
ENSG00000105612	1777	DNASE2	0.885684	0.376048	0.889991	0.793401	0.427774	0.936629	-0.0436279	0.965212	---	-0.107258	0.914611	---	2	1.10128	0.271097	0.898881	1.11293	0.266064	0.937201	10	0.564414	0.572627	0.986613	0.523174	0.600995	1.01187	3	0.3205	0.748618	0.931537	-0.224659	0.82269	0.994641	-1.08543	0.278073	FALSE	0
ENSG00000197102	1778	DYNC1H1	-0.215585	0.829365	0.988522	-0.590027	0.555336	0.961491	-0.29511	0.767985	0.987104	-0.292135	0.770257	0.987887	4	-0.485082	0.627748	---	-0.475456	0.634589	---	1	-1.17471	0.240453	0.872626	-1.57349	0.115993	0.750686	5	-1.2149	0.224528	0.640819	-1.24641	0.215442	0.830901	0.521321	0.602295	FALSE	0
ENSG00000158560	1780	DYNC1I1	-1.73111	0.0838086	0.580738	-1.83501	0.0668671	0.60132	-0.818525	0.413296	0.929412	-0.877814	0.380302	0.951442	5	-0.473863	0.635724	1.02534	-0.594379	0.552423	1.02978	7	0.671908	0.501832	---	0.616603	0.537668	---	2	-0.0450191	0.964096	0.989906	-0.528287	0.598436	0.980454	2.22058	0.0266728	FALSE	0
ENSG00000077380	1781	DYNC1I2	1.31117	0.190166	0.764151	0.801388	0.42314	0.935607	3.621	0.000311514	0.0182433	3.24259	0.00123248	0.0692523	3	-0.665513	0.50591	---	-1.27368	0.20314	---	2	0.908085	0.364101	---	0.958192	0.338249	---	2	0.49217	0.622646	0.889394	-0.0493951	0.9607	0.996798	-1.02145	0.307367	FALSE	0
ENSG00000135720	1783	DYNC1LI2	2.11361	0.0348508	0.411517	1.59103	0.111989	0.702355	-0.0264192	0.978929	---	-0.67727	0.498426	---	1	NA	NA	---	NA	NA	---	0	NA	NA	---	NA	NA	---	0	-0.707129	0.479558	0.824953	0.769231	0.443517	0.948814	-1.59522	0.111078	FALSE	0
ENSG00000079805	1785	DNM2	0.758527	0.448354	0.921382	0.435764	0.663123	0.979311	0.63194	0.527603	0.967272	0.151914	0.879292	0.993774	7	0.565052	0.572193	1.02061	0.300711	0.763711	1.03147	8	0.742055	0.458267	0.966789	0.315441	0.752507	1.01452	5	-1.26867	0.204689	0.620601	-1.57643	0.117992	0.690936	-0.329073	0.742191	TRUE	0
ENSG00000130816	1786	DNMT1	1.36968	0.171163	0.742383	1.0079	0.3138	0.900375	2.23364	0.0257763	---	1.39055	0.164739	---	2	0.995444	0.319815	0.929896	0.558627	0.576569	1.03024	9	1.05999	0.289463	0.906318	1.03275	0.302026	0.945001	27	1.84472	0.0652065	0.382916	0.407106	0.684775	0.984926	-1.01854	0.308745	FALSE	0
ENSG00000107614	1787	TRDMT1	-0.192787	0.847173	0.990486	-0.436712	0.662436	0.979383	1.60735	0.108362	---	1.65518	0.0982712	---	2	-1.0007	0.317267	0.928426	-1.20807	0.227371	0.918269	9	0.328855	0.742349	1.00635	0.0441904	0.964763	1.00115	5	0.733058	0.463598	0.81794	-1.89472	0.0609334	0.555189	0.410235	0.681749	FALSE	0
ENSG00000119772	1788	DNMT3A	0.536066	0.592059	0.95143	0.793642	0.427634	0.936652	3.08655	0.0020931	---	3.50734	0.000477279	---	2	2.24964	0.0247369	0.364049	2.60298	0.00940916	0.250223	3	2.05151	0.0405345	0.448298	2.46681	0.0138364	0.293538	5	-0.0599412	0.952208	0.988039	0.57977	0.563336	0.974605	-0.52262	0.601391	TRUE	0
ENSG00000088305	1789	DNMT3B	-0.272951	0.784959	0.985058	-0.167312	0.867166	0.994577	NA	NA	---	NA	NA	---	0	0.055258	0.955946	1.00991	0.237726	0.812153	1.03063	4	1.22053	0.222615	---	1.23351	0.217741	---	1	0.460937	0.644887	0.896221	2.06584	0.0413539	0.474723	0.141328	0.887648	FALSE	0
ENSG00000107447	1791	DNTT	-0.947398	0.343716	0.878405	-0.982166	0.326308	0.907343	NA	NA	---	NA	NA	---	0	NA	NA	---	NA	NA	---	0	-1.00989	0.312846	0.918409	-1.04282	0.297341	0.939408	6	-0.223578	0.823105	0.952538	-0.243398	0.808181	0.993973	0.996931	0.319115	FALSE	0
ENSG00000150760	1793	DOCK1	-0.298959	0.765047	0.981758	-0.584721	0.558896	0.960516	-0.65668	0.511571	0.960322	-0.430042	0.667278	0.985628	15	0.850978	0.39503	0.972341	0.404118	0.686231	1.03298	31	-0.924006	0.355755	---	-0.39575	0.692393	---	1	-1.29867	0.194188	0.606685	0.75237	0.453545	0.950403	0.816004	0.414753	FALSE	0
ENSG00000134516	1794	DOCK2	1.85845	0.0634639	0.52933	1.83938	0.0662222	0.600447	0.0510573	0.959292	0.998183	0.0547994	0.956312	0.992349	3	2.00173	0.0456433	---	2.00729	0.0450472	---	2	-1.79733	0.0726521	---	-1.79196	0.0735084	---	1	0.220184	0.825747	0.952678	-0.318236	0.750951	0.992576	-1.78037	0.0754142	FALSE	0
ENSG00000088538	1795	DOCK3	-0.57285	0.566903	0.948385	-0.738918	0.460169	0.944309	-1.06398	0.28765	0.884652	-1.19097	0.234013	0.871885	13	1.06179	0.288645	0.906502	1.2331	0.217894	0.913667	5	-1.25649	0.209296	0.840887	-1.40639	0.159989	0.819348	4	1.60732	0.108122	0.47738	0.484369	0.629152	0.982648	0.925745	0.354872	FALSE	0
ENSG00000115325	1796	DOK1	-2.17173	0.0301624	0.383105	-2.20097	0.028017	0.43722	NA	NA	---	NA	NA	---	0	1.57327	0.116044	0.729887	1.58777	0.112725	0.773178	3	-3.23288	0.00127452	0.0526029	-3.20448	0.00140551	0.0716968	12	-0.669432	0.503287	0.837695	0.188905	0.850539	0.996659	2.14647	0.0321505	FALSE	0
ENSG00000206346	1797	DXO	-0.77284	0.43984	0.916726	-1.72329	0.0852146	0.644139	NA	NA	---	NA	NA	---	0	NA	NA	---	NA	NA	---	0	NA	NA	---	NA	NA	---	0	3.4036	0.000676418	0.0249208	0.188722	0.850682	0.996485	1.44755	0.148153	FALSE	0
ENSG00000172269	1798	DPAGT1	1.96882	0.0493105	0.477548	1.49959	0.134107	0.74414	NA	NA	---	NA	NA	---	0	0.706701	0.479953	---	0.734409	0.46291	---	2	0.295485	0.767698	1.00893	-0.451924	0.651443	1.01078	3	0.925918	0.354586	0.751041	-0.487005	0.62729	0.982342	-1.38939	0.165121	FALSE	0
ENSG00000015413	1800	DPEP1	-0.629216	0.529383	0.942841	-0.590123	0.555271	0.96147	-0.101477	0.919197	---	-0.0962556	0.923341	---	1	0.828706	0.407512	0.977664	0.859224	0.390469	0.997	9	-0.821564	0.411564	0.958451	-0.76566	0.444099	0.991011	4	-1.3494	0.17734	0.58297	-1.56773	0.12001	0.693722	0.539457	0.589729	FALSE	0
ENSG00000108963	1801	DPH1	-0.896785	0.370097	0.888205	-0.73354	0.463439	0.945191	-0.900975	0.367867	---	-0.188544	0.850497	---	1	-1.01154	0.312057	0.928412	-1.03268	0.302059	0.95689	4	0.0164522	0.986878	---	-0.00189749	0.998486	---	2	1.2131	0.225217	0.641239	-0.472682	0.63744	0.981778	0.782275	0.434296	FALSE	0
ENSG00000132768	1802	DPH2	0.268183	0.788626	0.985413	0.583531	0.559697	0.96074	NA	NA	---	NA	NA	---	0	0.66743	0.504685	---	0.735796	0.462066	---	1	1.04374	0.296915	0.91173	1.43883	0.150582	0.803812	5	1.77168	0.0765807	0.407772	--	--	--	-0.104832	0.916537	FALSE	0
ENSG00000197635	1803	DPP4	2.10145	0.0359065	0.417372	2.14217	0.0324746	0.461908	0.210991	0.832947	---	0.207534	0.835645	---	1	-0.372132	0.709891	---	-0.39537	0.692673	---	1	3.16988	0.00158172	0.0603446	3.14295	0.00173287	0.0836938	4	-0.405533	0.685124	0.909911	0.176635	0.860142	0.996166	-2.45669	0.0142441	FALSE	0
ENSG00000130226	1804	DPP6	2.83095	0.00475473	0.143126	2.73277	0.00641592	0.207909	1.31234	0.189774	0.794641	1.21986	0.222869	0.858047	62	0.814501	0.415595	---	0.771448	0.440664	---	2	-0.924271	0.355618	---	-0.897703	0.369608	---	1	-0.390933	0.695883	0.914286	-4.52737	1.60868e-05	0.00162705	-2.96848	0.00308662	FALSE	0
ENSG00000143196	1805	DPT	-0.571849	0.567581	0.948837	-0.599769	0.548827	0.958774	-0.0123123	0.990179	0.999798	0.00968504	0.992275	0.997071	3	-0.36347	0.716348	1.0286	-0.342412	0.732129	1.03396	3	-0.647234	0.517662	---	-0.647048	0.517783	---	1	1.53729	0.124359	0.508489	-2.1557	0.0334358	0.432641	0.161403	0.871818	FALSE	0
ENSG00000188641	1806	DPYD	-1.0053	0.31505	0.861636	-0.963134	0.335765	0.910936	-1.53049	0.126282	0.705756	-1.49263	0.135921	0.760645	9	NA	NA	---	NA	NA	---	0	NA	NA	---	NA	NA	---	0	2.07124	0.0384479	0.297757	-0.247726	0.80484	0.994371	1.00332	0.316023	FALSE	0
ENSG00000147647	1807	DPYS	-0.846179	0.3977	0.89866	-0.862423	0.388707	0.924532	-0.482859	0.629325	---	-0.480234	0.631189	---	1	NA	NA	---	NA	NA	---	0	-0.666235	0.505449	0.977524	-0.665099	0.506175	1.00725	3	-0.289678	0.772089	0.936079	0.0741381	0.941044	0.998465	0.441814	0.658749	FALSE	0
ENSG00000092964	1808	DPYSL2	-1.97404	0.0487127	0.474471	-1.96532	0.0497154	0.54491	-2.47965	0.0133513	0.26562	-2.48253	0.0132449	0.275361	12	-1.05821	0.290272	---	-1.0597	0.289594	---	2	-0.457024	0.647775	---	-0.454159	0.649835	---	1	0.99317	0.320732	0.727216	--	--	--	2.16431	0.0307509	FALSE	0
ENSG00000113657	1809	DPYSL3	0.656508	0.511682	0.939697	0.798579	0.424766	0.93554	1.34798	0.178037	0.779241	1.40082	0.161647	0.803018	6	-1.4181	0.156543	---	-1.16368	0.244892	---	1	NA	NA	---	NA	NA	---	0	0.955148	0.339603	0.739053	-2.69694	0.0081768	0.207061	-0.885569	0.376129	FALSE	0
ENSG00000117505	1810	DR1	-0.585747	0.558207	0.947015	-0.368453	0.712631	0.987025	NA	NA	---	NA	NA	---	0	NA	NA	---	NA	NA	---	0	-0.818078	0.413551	---	-0.377793	0.705682	---	1	-1.02047	0.307613	0.715561	0.626954	0.532076	0.968251	0.855281	0.392665	FALSE	0
ENSG00000091138	1811	SLC26A3	-0.330119	0.741394	0.98051	-0.345173	0.730053	0.988165	0.684903	0.493599	0.954154	0.72571	0.468224	0.973438	8	-0.313434	0.754031	---	-0.301769	0.762905	---	1	-0.0912635	0.927306	0.999636	-0.0839911	0.933084	1.00147	3	-0.303264	0.761716	0.934348	-0.678517	0.498966	0.960344	0.361111	0.718117	FALSE	0
ENSG00000184845	1812	DRD1	0.0239055	0.980934	1.0002	0.0487417	0.961137	0.996986	NA	NA	---	NA	NA	---	0	-0.70223	0.482735	---	-0.70572	0.480563	---	1	NA	NA	---	NA	NA	---	0	0.622077	0.533953	0.850245	1.52419	0.130525	0.716001	-0.149089	0.881523	FALSE	0
ENSG00000149295	1813	DRD2	-1.37598	0.169205	0.74044	-1.34163	0.18009	0.800863	NA	NA	---	NA	NA	---	0	0.695131	0.48717	---	0.708731	0.478694	---	1	-1.54109	0.123681	0.724529	-1.48342	0.138348	0.792553	6	-0.307392	0.758573	0.934235	-0.0532808	0.957611	0.996557	1.37204	0.170456	FALSE	0
ENSG00000151577	1814	DRD3	-0.785882	0.432164	0.915265	-0.76896	0.442139	0.938312	NA	NA	---	NA	NA	---	0	-0.888833	0.374354	0.962881	-0.891669	0.372833	0.988604	15	-0.242448	0.808494	---	-0.241446	0.80927	---	1	7.30887	3.7e-13	1.28833e-10	0.0480085	0.961802	0.996852	0.752838	0.45178	FALSE	0
ENSG00000276825	1815	DRD4	-0.730228	0.46546	0.927981	-0.71645	0.473918	0.946059	NA	NA	---	NA	NA	---	0	NA	NA	---	NA	NA	---	0	NA	NA	---	NA	NA	---	0	1.25974	0.20789	0.624867	1.36223	0.176097	0.791487	0.626234	0.531349	FALSE	0
ENSG00000169676	1816	DRD5	-0.532008	0.594864	0.95298	-0.537952	0.590756	0.96583	NA	NA	---	NA	NA	---	0	-0.325195	0.745116	1.02788	-0.331897	0.740052	1.03012	28	-0.214185	0.830456	---	-0.215022	0.829804	---	1	1.20733	0.22743	0.644335	-1.12207	0.264444	0.868255	0.515243	0.606532	FALSE	0
ENSG00000108591	1819	DRG2	-3.13745	0.00176523	0.0764917	-3.59588	0.000342674	0.0302608	-3.81179	0.000148305	---	-3.23539	0.00126358	---	1	-2.22471	0.0263724	0.376541	-2.3172	0.0207388	0.373503	3	-4.06659	5.23121e-05	0.00386174	-3.87417	0.000115543	0.00920289	3	-2.88349	0.00396945	0.084927	-0.494769	0.621817	0.981777	2.57137	0.0103183	FALSE	0
ENSG00000116017	1820	ARID3A	-1.24089	0.215001	0.784283	-1.3698	0.171125	0.793969	-1.57776	0.115007	---	-1.77111	0.0769146	---	2	-1.13878	0.255126	0.892452	-1.07497	0.282705	0.945642	10	-1.49065	0.13644	0.742729	-1.72852	0.0842732	0.667132	13	2.35302	0.0187055	0.204791	1.17616	0.242243	0.853393	1.36407	0.172948	FALSE	0
ENSG00000102385	1821	DRP2	-0.703788	0.481765	0.931679	-0.684115	0.494096	0.950299	-1.40158	0.161419	---	-1.40171	0.161382	---	1	-0.555076	0.578994	1.02014	-0.555932	0.578409	1.0319	3	-1.03566	0.300666	0.91643	-1.02655	0.304938	0.944029	3	--	--	--	1.77447	0.0789401	0.606983	0.779105	0.43616	FALSE	0
ENSG00000111676	1822	ATN1	1.31739	0.188078	0.7625	0.74301	0.457689	0.944107	-0.979008	0.327865	---	-0.943503	0.345702	---	2	1.21332	0.225357	0.86482	0.834122	0.404456	0.999327	6	3.39265	0.000725411	0.0343059	2.89328	0.00391372	0.138275	7	0.290728	0.771285	0.936	3.19969	0.00182898	0.0768129	-0.69028	0.490228	FALSE	0
ENSG00000134765	1823	DSC1	-0.689769	0.490535	0.933238	-0.805443	0.420798	0.935984	NA	NA	---	NA	NA	---	0	-1.20083	0.230164	---	-1.28229	0.200106	---	2	-0.00751602	0.994005	1.00062	-0.103283	0.917764	1.00208	4	2.39374	0.0167572	0.193104	-0.06871	0.945354	0.997342	0.573805	0.566269	FALSE	0
ENSG00000134755	1824	DSC2	0.0875431	0.930261	0.994638	0.0238905	0.980946	0.998687	0.515909	0.606057	0.980539	0.522076	0.601758	0.987416	3	0.314456	0.753255	---	0.198473	0.842725	---	2	NA	NA	---	NA	NA	---	0	0.842738	0.399462	0.782532	1.86378	0.0652008	0.569774	-0.70724	0.479634	FALSE	0
ENSG00000134762	1825	DSC3	0.133575	0.893771	0.992352	0.100501	0.919972	0.996155	NA	NA	---	NA	NA	---	0	1.1651	0.24432	0.883534	1.16662	0.243705	0.92354	4	-0.825723	0.409202	0.959843	-0.880264	0.378975	0.975365	3	-1.67908	0.0932713	0.447168	1.16426	0.24701	0.854513	-0.571088	0.568109	FALSE	0
ENSG00000171587	1826	DSCAM	-1.21682	0.224023	0.791771	-1.17341	0.240975	0.851685	-0.0047631	0.996201	1.00005	-0.000381266	0.999696	1.00042	13	0.272833	0.785051	---	0.281862	0.77812	---	1	-0.686376	0.49267	---	-0.682336	0.49522	---	2	0.782938	0.433744	0.803005	0.832892	0.406833	0.942531	1.16613	0.243928	FALSE	0
ENSG00000159200	1827	RCAN1	-0.282071	0.77796	0.983428	-0.228123	0.819607	0.993349	1.18809	0.235144	0.84142	1.23122	0.218595	0.859092	3	-0.62465	0.532375	---	-0.609327	0.542477	---	1	NA	NA	---	NA	NA	---	0	0.376239	0.706774	0.918201	1.88872	0.0617423	0.557213	0.204265	0.838201	FALSE	0
ENSG00000134760	1828	DSG1	1.19047	0.234207	0.804124	1.17739	0.239382	0.85025	3.09615	0.00202729	---	3.10807	0.00194829	---	2	-0.701498	0.483192	---	-0.705289	0.480831	---	1	-0.273914	0.78422	---	-0.299075	0.764959	---	2	0.0946354	0.924613	0.980899	-0.132259	0.895038	0.99823	-2.43107	0.015284	FALSE	0
ENSG00000046604	1829	DSG2	0.735876	0.462017	0.925971	0.703416	0.481996	0.948067	0.16962	0.865351	---	0.204627	0.837914	---	2	0.53407	0.593438	---	0.546728	0.584715	---	1	0.0343373	0.972617	1.00163	0.0586371	0.953256	1.00122	3	1.39264	0.163862	0.567447	1.18795	0.237586	0.850483	-0.938577	0.348245	FALSE	0
ENSG00000134757	1830	DSG3	0.736153	0.461848	0.926032	0.731685	0.46457	0.945324	NA	NA	---	NA	NA	---	0	1.93761	0.053014	0.541147	1.93343	0.0535285	0.584444	3	-0.044241	0.964723	---	-0.0420133	0.966498	---	2	-1.75894	0.0787206	0.413586	-0.452117	0.652135	0.983757	-1.12476	0.261046	FALSE	0
ENSG00000157514	1831	TSC22D3	0.849325	0.395949	0.89786	1.04325	0.297142	0.891425	0.867226	0.386072	---	1.08768	0.277057	---	2	-0.266886	0.789624	1.02712	-0.103808	0.917347	1.01561	3	0.0556317	0.955649	1.00211	0.0603187	0.951917	1.00155	4	--	--	--	0.429718	0.668298	0.984336	-0.94961	0.342611	FALSE	0
ENSG00000096696	1832	DSP	-0.304324	0.760959	0.982261	-0.291132	0.771025	0.991614	0.29922	0.764848	0.987039	0.296277	0.767094	0.988097	4	-0.25414	0.799451	1.0277	-0.259779	0.7951	1.03159	7	-0.0552259	0.955972	1.0021	-0.06283	0.949917	1.002	4	-1.71587	0.0863199	0.432769	-0.579355	0.563614	0.974298	0.544607	0.586183	FALSE	0
ENSG00000083782	1833	EPYC	1.00598	0.314721	0.861494	0.919726	0.357987	0.918026	NA	NA	---	NA	NA	---	0	1.96024	0.0503064	---	1.8158	0.0697672	---	2	2.1007	0.0359723	---	1.95182	0.0513005	---	2	2.19856	0.0280084	0.252345	-0.11401	0.909451	0.996235	-0.938905	0.348077	FALSE	0
ENSG00000152591	1834	DSPP	-0.235234	0.814086	0.987492	-0.231899	0.816674	0.993023	NA	NA	---	NA	NA	---	0	0.0844828	0.932693	---	0.0950347	0.924311	---	1	-0.205209	0.83746	1.00531	-0.206107	0.836759	1.01358	6	0.89889	0.368805	0.762427	-0.914724	0.362473	0.929177	0.274539	0.783745	FALSE	0
ENSG00000155850	1836	SLC26A2	0.576485	0.564446	0.947591	0.371936	0.710037	0.986881	NA	NA	---	NA	NA	---	0	0.97412	0.330285	---	0.887797	0.374911	---	2	0.245018	0.806504	1.01008	-0.152755	0.878629	1.00529	3	2.91217	0.00362379	0.0805397	--	--	--	-0.411955	0.680488	FALSE	0
ENSG00000134769	1837	DTNA	0.624774	0.532294	0.943425	0.540009	0.589338	0.965884	0.399809	0.689401	0.985062	0.329649	0.741749	0.992021	9	NA	NA	---	NA	NA	---	0	-0.465354	0.641801	---	-0.461496	0.644565	---	1	3.10811	0.00190585	0.0527167	--	--	--	-0.695378	0.487031	FALSE	0
ENSG00000138101	1838	DTNB	-0.985631	0.324605	0.869893	-0.935251	0.349935	0.915136	-0.598772	0.54949	0.971834	-0.538186	0.590595	0.982671	5	-1.15569	0.248144	0.886787	-0.769822	0.441628	1.0125	6	-1.1643	0.244643	---	-1.15613	0.247964	---	1	1.25431	0.209857	0.626537	0.326713	0.744548	0.992479	0.996211	0.319464	FALSE	0
ENSG00000113070	1839	HBEGF	-1.11478	0.265273	0.833107	-0.954858	0.339932	0.911097	NA	NA	---	NA	NA	---	0	NA	NA	---	NA	NA	---	0	-1.19277	0.233303	0.866419	-0.924636	0.355428	0.965386	6	-0.432582	0.665359	0.902976	-0.455542	0.649678	0.98422	0.305635	0.759966	FALSE	0
ENSG00000135144	1840	DTX1	0.249666	0.802908	0.987302	0.226023	0.82124	0.993195	1.81684	0.0696068	---	1.7985	0.0724656	---	2	-0.906259	0.365065	0.960171	-0.913449	0.361275	0.982302	6	-0.797465	0.425412	0.966652	-0.815986	0.414746	0.991807	5	-0.476479	0.633778	0.893792	0.850484	0.397029	0.939686	-0.150408	0.880483	FALSE	0
ENSG00000168393	1841	DTYMK	-0.438425	0.661194	0.966125	-0.674272	0.500329	0.949738	NA	NA	---	NA	NA	---	0	-0.545371	0.585647	1.02353	-0.857584	0.391373	0.997349	5	-0.930495	0.352389	0.937226	-0.841858	0.400113	0.985897	7	2.33069	0.0198558	0.210759	1.41947	0.158782	0.764955	0.692051	0.489116	FALSE	0
ENSG00000106823	1842	ECM2	0.760608	0.44711	0.921164	0.768623	0.442339	0.937668	NA	NA	---	NA	NA	---	0	1.63729	0.101953	---	1.63234	0.102992	---	1	-0.579007	0.562744	0.98529	-0.583102	0.559986	1.01329	3	-1.78718	0.0740406	0.401838	-0.0547291	0.95646	0.996998	-0.804223	0.421519	FALSE	0
ENSG00000120129	1843	DUSP1	-0.477699	0.632992	0.961642	-0.682967	0.494821	0.950026	-0.84426	0.398771	---	-0.815785	0.414861	---	1	-0.885022	0.376405	---	-0.881963	0.378056	---	1	-1.31316	0.189497	---	-1.28249	0.200035	---	2	-1.47236	0.141062	0.536396	-1.77037	0.079624	0.609227	0.275805	0.782773	FALSE	0
ENSG00000158050	1844	DUSP2	-0.678343	0.497746	0.935212	-0.673441	0.500857	0.949869	NA	NA	---	NA	NA	---	0	-0.901701	0.367481	0.961241	-0.898974	0.368931	0.987181	3	-0.300647	0.76376	---	-0.299379	0.764727	---	1	-0.107488	0.914411	0.977258	--	--	--	0.930509	0.352402	FALSE	0
ENSG00000108861	1845	DUSP3	1.31808	0.187846	0.761893	1.40126	0.161516	0.77846	NA	NA	---	NA	NA	---	0	1.01063	0.312492	---	0.919049	0.358341	---	2	1.01288	0.311416	0.918667	1.24407	0.213829	0.880931	3	0.116314	0.907414	0.974707	0.525471	0.600385	0.980826	-1.1155	0.264989	FALSE	0
ENSG00000120875	1846	DUSP4	2.40644	0.0163294	0.289227	2.47438	0.0135486	0.310137	2.77016	0.00572963	---	2.83885	0.0046399	---	1	2.77016	0.00572963	---	2.83885	0.0046399	---	1	NA	NA	---	NA	NA	---	0	-0.598682	0.549444	0.857233	0.20894	0.834908	0.995264	-0.660087	0.509398	FALSE	0
ENSG00000138166	1847	DUSP5	0.436964	0.662252	0.966686	0.40702	0.6841	0.982718	NA	NA	---	NA	NA	---	0	-0.0279386	0.977718	1.00433	-0.167533	0.866992	1.023	3	1.37884	0.16832	0.795187	1.46229	0.144046	0.799475	4	-0.943876	0.345332	0.743683	-2.30025	0.0234501	0.370454	-0.644271	0.519593	FALSE	0
ENSG00000139318	1848	DUSP6	2.12846	0.0335972	0.405714	1.98692	0.0472646	0.533746	3.57344	0.000372923	---	3.39461	0.000720359	---	1	1.391	0.164603	---	1.26591	0.205907	---	2	3.57344	0.000372923	---	3.39461	0.000720359	---	1	-0.777607	0.43688	0.804534	-0.741007	0.460376	0.954884	-2.01401	0.0443592	FALSE	0
ENSG00000164086	1849	DUSP7	-0.832129	0.405579	0.902346	-0.799345	0.424322	0.935336	NA	NA	---	NA	NA	---	0	-1.12477	0.261014	---	-1.06658	0.286478	---	2	-0.962995	0.335834	---	-1.11069	0.267026	---	2	1.57638	0.115075	0.490401	-2.62079	0.0100998	0.233924	0.967145	0.333779	FALSE	0
ENSG00000273793	1850	DUSP8	-0.0945863	0.924667	0.993789	-0.0938054	0.925287	0.996121	NA	NA	---	NA	NA	---	0	NA	NA	---	NA	NA	---	0	NA	NA	---	NA	NA	---	0	-0.367072	0.713599	0.920335	--	--	--	0.0304397	0.975724	FALSE	0
ENSG00000130829	1852	DUSP9	0.170778	0.864441	0.990598	0.164724	0.869202	0.994159	1.65341	0.0986312	---	1.62404	0.104752	---	1	-0.731945	0.464412	---	-0.725661	0.468254	---	1	0.395396	0.692654	1.00725	0.384386	0.700792	1.01665	4	--	--	--	1.22228	0.224392	0.840942	-0.114326	0.909009	FALSE	0
ENSG00000128951	1854	DUT	-1.11436	0.26545	0.833383	-1.11663	0.264481	0.874238	NA	NA	---	NA	NA	---	0	-0.950304	0.342238	0.945521	-0.954994	0.339863	0.971113	3	-0.25478	0.798957	---	-0.226521	0.820853	---	2	0.502382	0.615447	0.886024	1.27407	0.205507	0.819008	1.17368	0.240888	FALSE	0
ENSG00000107404	1855	DVL1	-0.277258	0.781652	0.984488	-0.569741	0.56901	0.961142	NA	NA	---	NA	NA	---	0	-0.0570016	0.954558	1.00985	-0.470752	0.637943	1.03406	6	-0.175424	0.860789	---	0.248417	0.803874	---	1	3.02641	0.00250217	0.0632955	0.0917839	0.927048	0.998175	0.0868389	0.930822	FALSE	0
ENSG00000004975	1856	DVL2	-0.215117	0.82973	0.98845	0.30354	0.761555	0.991549	NA	NA	---	NA	NA	---	0	2.18669	0.0290476	0.396678	2.82273	0.00487718	0.168022	8	-1.44414	0.149081	0.763914	-1.17422	0.240649	0.89297	15	1.59659	0.110494	0.482933	0.542082	0.588933	0.979149	-0.211251	0.832748	FALSE	0
ENSG00000161202	1857	DVL3	-0.363347	0.716439	0.976548	-0.266652	0.789805	0.993749	-1.39166	0.164404	---	-1.35137	0.176952	---	2	-1.26408	0.206561	---	-0.551479	0.581456	---	1	0.901813	0.367422	0.945096	0.382509	0.702183	1.01672	7	-1.10348	0.269935	0.684492	0.282538	0.778098	0.992613	-0.609454	0.542405	FALSE	0
ENSG00000157540	1859	DYRK1A	-0.573924	0.566177	0.947595	-0.646384	0.518212	0.952816	0.90206	0.36729	0.915035	0.77754	0.437065	0.966658	3	0.194764	0.845626	1.02301	0.156975	0.875303	1.02141	6	-2.14699	0.0320869	---	-2.15451	0.0314911	---	1	0.475389	0.634554	0.893539	-3.62482	0.000451255	0.025797	0.651672	0.514809	FALSE	0
ENSG00000136827	1861	TOR1A	-1.50772	0.132012	0.686324	-2.21877	0.0267764	0.433094	NA	NA	---	NA	NA	---	0	-0.210212	0.833554	---	-0.770882	0.440999	---	1	-2.34859	0.0190817	0.313312	-2.51874	0.0119671	0.271654	5	1.30201	0.193045	0.605028	-1.12429	0.263504	0.866835	2.04694	0.0410065	FALSE	0
ENSG00000101412	1869	E2F1	-0.0807628	0.93565	0.993785	-0.144498	0.885142	0.994504	NA	NA	---	NA	NA	---	0	0.307981	0.758175	1.02873	0.251079	0.801816	1.03089	18	-0.271751	0.785882	---	-0.258207	0.796312	---	1	3.05312	0.00229064	0.0596441	0.3903	0.697121	0.987968	1.44241	0.149598	FALSE	0
ENSG00000007968	1870	E2F2	1.81528	0.0698458	0.547743	1.66882	0.0955355	0.671741	NA	NA	---	NA	NA	---	0	1.84666	0.0651576	0.583276	1.72141	0.0855544	0.706095	3	-1.21505	0.224698	0.856174	-1.49864	0.134352	0.785522	3	1.41757	0.156453	0.558339	0.725604	0.469727	0.95493	-2.10592	0.0355382	FALSE	1
ENSG00000112242	1871	E2F3	0.138023	0.890256	0.991165	-0.326689	0.743987	0.989628	-2.6125	0.00915311	0.212618	-2.62902	0.00872396	0.221184	3	1.37093	0.170773	0.811909	1.09855	0.272288	0.943055	4	-0.149973	0.880823	1.00086	-0.722847	0.469981	0.998462	3	1.30648	0.191521	0.602485	0.354701	0.723539	0.990268	1.29446	0.1959	FALSE	1
ENSG00000205250	1874	E2F4	0.325441	0.744931	0.980524	0.110879	0.91174	0.995397	NA	NA	---	NA	NA	---	0	-1.5285	0.126774	0.752127	-1.48741	0.137292	0.811878	4	0.403928	0.686371	---	0.429974	0.667328	---	2	-0.528895	0.596929	0.877506	1.64309	0.103414	0.658344	0.0336967	0.973128	FALSE	0
ENSG00000133740	1875	E2F5	-1.52094	0.128661	0.679132	-0.712112	0.476598	0.946038	-0.0696147	0.944517	---	0.613716	0.539573	---	1	-0.812857	0.416536	---	-0.155001	0.876859	---	1	NA	NA	---	NA	NA	---	0	0.473083	0.636199	0.893728	--	--	--	0.568703	0.569726	FALSE	0
ENSG00000169016	1876	E2F6	1.05229	0.292978	0.853246	0.765251	0.444343	0.938925	0.638617	0.523251	---	0.750305	0.453287	---	2	0.12877	0.897571	1.0175	-0.551808	0.58123	1.03027	5	1.94864	0.0516798	0.502951	1.97588	0.0485044	0.53907	8	1.80407	0.0713517	0.395586	-1.66713	0.0985263	0.650989	-0.742013	0.458308	FALSE	0
ENSG00000167967	1877	E4F1	0.228892	0.81901	0.988382	0.130754	0.896002	0.994769	-0.00486475	0.99612	---	-0.319241	0.749625	---	2	-0.00486475	0.99612	---	-0.319241	0.749625	---	2	0.712638	0.476272	0.975097	0.402353	0.687529	1.01475	4	-1.72079	0.0854232	0.430461	-1.1886	0.237331	0.850995	0.0970167	0.922739	FALSE	0
ENSG00000164330	1879	EBF1	-0.0674492	0.946241	0.99477	-0.117329	0.906628	0.994713	0.497379	0.619055	0.983581	0.387943	0.698159	0.987397	3	NA	NA	---	NA	NA	---	0	1.70089	0.0893426	---	1.68704	0.0919774	---	2	0.108331	0.913742	0.977307	-0.351914	0.725622	0.99058	0.0828503	0.933992	TRUE	0
ENSG00000169508	1880	GPR183	-1.22948	0.219243	0.78788	-1.19777	0.231354	0.841792	NA	NA	---	NA	NA	---	0	NA	NA	---	NA	NA	---	0	-0.489488	0.624627	---	-0.361843	0.717563	---	2	-0.738426	0.460331	0.816232	1.34732	0.180835	0.795218	1.26425	0.206527	FALSE	0
ENSG00000117298	1889	ECE1	-0.267737	0.788969	0.985247	-0.798231	0.424968	0.935321	-0.759825	0.447578	0.942293	-0.923158	0.356197	0.946369	5	-1.4364	0.151271	0.784382	-1.55036	0.121442	0.787253	4	0.42275	0.672589	---	0.169433	0.865498	---	2	-1.11702	0.264104	0.677935	1.17572	0.242417	0.853478	0.899808	0.368507	FALSE	0
ENSG00000025708	1890	TYMP	0.427394	0.669205	0.967813	0.307324	0.758675	0.991053	1.66204	0.0968871	---	1.56207	0.118657	---	2	-1.36236	0.173457	0.814873	-1.35924	0.174446	0.881439	3	-0.334331	0.738215	1.00525	-0.452743	0.650854	1.01056	13	0.643259	0.52012	0.843497	-0.616689	0.538801	0.970057	-0.91807	0.358873	FALSE	0
ENSG00000104823	1891	ECH1	0.616738	0.537579	0.944616	0.486228	0.626936	0.973069	-0.173551	0.862261	---	-0.174336	0.861645	---	1	0.855725	0.3924	0.971917	0.771012	0.440923	1.01293	9	0.204375	0.838111	1.00503	0.210768	0.833121	1.0139	15	0.104886	0.916476	0.97811	0.0271341	0.978405	0.998202	-0.78147	0.434769	FALSE	0
ENSG00000127884	1892	ECHS1	0.166999	0.867412	0.990835	0.0186184	0.98515	0.999037	0.535073	0.592745	---	0.206017	0.836829	---	1	-1.2774	0.201822	0.848623	-1.49002	0.136604	0.810976	3	0.0891943	0.928949	0.999983	-0.156022	0.876055	1.00564	3	0.411166	0.680989	0.909111	--	--	--	-0.138841	0.889613	FALSE	0
ENSG00000143369	1893	ECM1	2.72685	0.00653099	0.172613	2.73302	0.0064112	0.208118	NA	NA	---	NA	NA	---	0	0.698427	0.485109	1.00365	0.703842	0.481732	1.01892	5	2.74397	0.00620285	0.164204	2.75808	0.00594393	0.18172	8	1.00584	0.314598	0.722721	-0.0769326	0.938826	0.998467	-2.39941	0.0166606	FALSE	0
ENSG00000114346	1894	ECT2	-2.43278	0.0151963	0.281185	-2.3791	0.0175834	0.351158	-0.441067	0.659281	---	0.0495839	0.960466	---	1	-2.55393	0.0108313	0.223889	-2.78627	0.00545535	0.179121	6	-0.119494	0.904914	---	-0.0686909	0.945252	---	1	0.923891	0.35564	0.752018	-0.244457	0.807363	0.99447	2.49301	0.0128776	FALSE	0
ENSG00000158813	1896	EDA	-2.23038	0.0259922	0.359548	-2.22755	0.026182	0.429445	-0.67399	0.500508	0.958155	-0.685813	0.493025	0.97619	6	-1.93303	0.0535764	---	-1.93068	0.0538677	---	2	-0.517757	0.604768	---	-0.516747	0.605472	---	1	--	--	--	-0.804212	0.423127	0.946912	2.15776	0.0312581	FALSE	0
ENSG00000170989	1901	S1PR1	-0.414796	0.6784	0.970713	-0.422949	0.672443	0.981716	NA	NA	---	NA	NA	---	0	NA	NA	---	NA	NA	---	0	NA	NA	---	NA	NA	---	0	-2.35537	0.0185878	0.204639	--	--	--	0.138435	0.889933	FALSE	0
ENSG00000198121	1902	LPAR1	-0.615539	0.53837	0.944491	-0.520224	0.603048	0.969341	-1.01023	0.312683	0.886859	-0.906994	0.364677	0.952467	11	-0.766096	0.44384	---	-0.784227	0.433134	---	2	1.28052	0.200724	---	1.26556	0.20603	---	1	0.386532	0.699138	0.915582	0.938989	0.349933	0.921777	0.633725	0.52645	FALSE	0
ENSG00000213694	1903	S1PR3	-0.59994	0.548712	0.946155	-0.623539	0.533104	0.955955	-0.465649	0.64159	0.99025	-0.423675	0.671914	0.985474	5	-0.0788366	0.937182	---	-0.0636782	0.949242	---	2	NA	NA	---	NA	NA	---	0	-1.0881	0.276663	0.689736	0.999381	0.319952	0.906205	0.16854	0.866203	FALSE	0
ENSG00000078401	1906	EDN1	-0.324392	0.745724	0.98046	-0.353977	0.723448	0.987112	-0.120098	0.904435	---	-0.524893	0.5998	---	1	-0.0612198	0.951199	---	-0.486382	0.626827	---	2	0.0953176	0.924086	---	0.289411	0.77234	---	1	1.06489	0.287038	0.698344	-0.348699	0.728027	0.990935	0.593648	0.552924	FALSE	0
ENSG00000127129	1907	EDN2	-0.487082	0.626331	0.958871	-0.577301	0.563895	0.961832	-0.637865	0.52374	---	-0.774888	0.43863	---	1	0.0939823	0.925146	1.01303	0.14339	0.886018	1.02056	6	-0.806935	0.419938	0.963619	-0.898029	0.369434	0.969498	3	-1.83079	0.0672611	0.386795	-0.509225	0.611684	0.980357	0.543655	0.586838	FALSE	0
ENSG00000124205	1908	EDN3	-0.240042	0.810358	0.987857	-0.244351	0.80702	0.993999	NA	NA	---	NA	NA	---	0	-0.867562	0.385888	---	-0.830875	0.406286	---	1	NA	NA	---	NA	NA	---	0	-0.0368639	0.970597	0.991878	-0.16149	0.872024	0.997892	-0.182749	0.855044	FALSE	0
ENSG00000151617	1909	EDNRA	-0.961705	0.336481	0.87382	-0.969196	0.332734	0.909333	0.270749	0.786652	---	0.270749	0.786652	---	1	-1.0903	0.275903	0.902966	-1.15485	0.24849	0.926997	3	NA	NA	---	NA	NA	---	0	-1.99946	0.0456755	0.324053	0.961105	0.33875	0.91938	0.576248	0.564618	FALSE	0
ENSG00000136160	1910	EDNRB	-0.692053	0.4891	0.933082	-0.538555	0.59034	0.966082	-1.22295	0.221701	---	-1.27699	0.201967	---	1	NA	NA	---	NA	NA	---	0	NA	NA	---	NA	NA	---	0	-0.807276	0.419591	0.794699	1.28725	0.200892	0.812937	0.581847	0.560842	FALSE	0
ENSG00000111752	1911	PHC1	0.0623625	0.950289	0.99504	-0.199804	0.841683	0.992349	NA	NA	---	NA	NA	---	0	NA	NA	---	NA	NA	---	0	NA	NA	---	NA	NA	---	0	0.103628	0.917474	0.97847	2.7581	0.00688012	0.1852	0.36836	0.712707	FALSE	0
ENSG00000134686	1912	PHC2	-1.88329	0.0600153	0.516043	-1.86382	0.0627047	0.587715	-0.950832	0.34197	0.901085	-0.854298	0.39319	0.958315	3	NA	NA	---	NA	NA	---	0	NA	NA	---	NA	NA	---	0	-1.24721	0.212447	0.629611	-0.0473559	0.962321	0.997088	1.61969	0.105714	FALSE	0
ENSG00000156508	1915	EEF1A1	-1.84355	0.0656097	0.536658	-1.88582	0.0596739	0.574628	NA	NA	---	NA	NA	---	0	-0.252211	0.800941	---	-0.265113	0.790989	---	1	-1.15532	0.248296	0.881707	-1.10731	0.268487	0.920295	18	-2.04488	0.0409805	0.307709	-0.551346	0.582591	0.977831	1.8579	0.0635681	FALSE	0
ENSG00000101210	1917	EEF1A2	1.12952	0.259008	0.82823	1.12798	0.259659	0.87034	0.0453895	0.963808	---	0.0395455	0.968465	---	1	1.66312	0.09667	0.673727	1.67114	0.0950765	0.732814	10	-0.422069	0.673085	1.00785	-0.435145	0.663572	1.01213	6	-0.0367407	0.970695	0.991807	-0.677361	0.499696	0.96002	-1.24532	0.213397	FALSE	0
ENSG00000114942	1933	EEF1B2	-2.04801	0.0408776	0.443865	-1.89216	0.058822	0.572938	NA	NA	---	NA	NA	---	0	-2.70874	0.00689491	0.176646	-2.67839	0.00754616	0.215825	4	-0.136199	0.891697	---	-0.124889	0.900642	---	2	0.329931	0.741482	0.929233	0.0956699	0.923969	0.998823	1.72878	0.0842532	FALSE	0
ENSG00000273594	1936	EEF1D	-0.388002	0.698115	0.973506	-0.819661	0.412648	0.933342	NA	NA	---	NA	NA	---	0	NA	NA	---	NA	NA	---	0	NA	NA	---	NA	NA	---	0	1.0449	0.29618	0.70655	2.40848	0.0177962	0.321895	0.721934	0.470557	FALSE	0
ENSG00000254772	1937	EEF1G	-0.302514	0.762337	0.982	-0.31971	0.749269	0.98959	NA	NA	---	NA	NA	---	0	-0.573588	0.566404	1.02211	-0.491738	0.623037	1.03479	6	0.767189	0.44319	0.964335	0.860489	0.389772	0.981184	18	-1.19881	0.230727	0.649222	-0.315301	0.753171	0.992825	0.397545	0.691077	FALSE	0
ENSG00000167658	1938	EEF2	0.398503	0.690363	0.973183	-0.536396	0.591831	0.966399	0.697391	0.485756	0.958147	-0.376441	0.706687	0.987367	9	-0.431267	0.666388	1.0283	-0.513035	0.608066	1.03101	18	-1.52827	0.12683	0.727033	-1.09624	0.273297	0.923192	4	-0.10192	0.918829	0.979033	0.452387	0.651941	0.983725	0.638121	0.523587	FALSE	0
ENSG00000143486	1939	EIF2D	1.01093	0.312347	0.86094	0.946111	0.344371	0.913015	0.260847	0.794276	0.990285	0.44632	0.655484	0.988217	3	0.684111	0.494099	1.01008	0.519063	0.603858	1.03022	10	1.68689	0.0920058	0.657805	1.62176	0.10524	0.728337	3	-2.30648	0.0211722	0.219484	1.98921	0.0493295	0.50948	-1.02356	0.306366	FALSE	0
ENSG00000169242	1942	EFNA1	1.07384	0.283212	0.846773	0.935415	0.349851	0.915172	NA	NA	---	NA	NA	---	0	1.04472	0.29646	0.912456	0.9553	0.339708	0.971282	7	-0.79049	0.429471	0.966442	-1.01865	0.308669	0.946863	11	1.72876	0.0839853	0.426605	1.8388	0.0688255	0.579524	-0.191999	0.847794	FALSE	0
ENSG00000099617	1943	EFNA2	3.58362	0.000358895	0.0246764	3.53143	0.000436448	0.0346056	NA	NA	---	NA	NA	---	0	3.77965	0.000168442	0.0110214	3.818	0.0001447	0.0120738	7	1.40308	0.160971	---	1.3718	0.170503	---	2	0.82142	0.411492	0.790147	0.140925	0.888204	0.997967	-2.53238	0.0115288	FALSE	0
ENSG00000143590	1944	EFNA3	1.76141	0.0785429	0.568125	1.71447	0.086821	0.649954	NA	NA	---	NA	NA	---	0	1.84106	0.0659746	0.587122	1.98428	0.0475581	0.567639	4	0.63764	0.523886	0.978381	0.60554	0.544988	1.00969	12	0.641511	0.521255	0.844181	0.491003	0.624469	0.982153	-1.96858	0.0493631	FALSE	0
ENSG00000243364	1945	EFNA4	0.933452	0.350862	0.879538	0.929043	0.353141	0.916318	-0.903506	0.366523	---	-0.8248	0.409725	---	1	0.609101	0.542626	1.01861	0.784895	0.432742	1.01203	4	1.63349	0.102751	0.679518	1.62261	0.105059	0.72875	8	0.845247	0.398061	0.782115	0.847811	0.398509	0.940325	-0.734271	0.463009	FALSE	0
ENSG00000184349	1946	EFNA5	-0.291701	0.770589	0.981904	-0.266373	0.790019	0.993482	0.400693	0.688751	0.984809	0.415406	0.677954	0.984608	11	-0.334663	0.737965	---	-0.317153	0.751208	---	1	-1.29328	0.19628	0.82894	-1.28321	0.199783	0.869204	3	3.06494	0.00220239	0.0581996	0.51316	0.608939	0.981109	0.144299	0.885302	FALSE	0
ENSG00000090776	1947	EFNB1	0.70021	0.483995	0.931351	0.78368	0.433455	0.938481	0.209667	0.83398	---	0.210085	0.833654	---	1	-0.573761	0.566287	---	-0.565188	0.572101	---	1	-0.474548	0.635236	0.99999	-0.365866	0.714559	1.01553	3	--	--	--	-0.211139	0.833196	0.994888	-0.164998	0.86899	FALSE	0
ENSG00000125266	1948	EFNB2	1.97573	0.0485209	0.473346	1.60935	0.107926	0.694638	NA	NA	---	NA	NA	---	0	1.26582	0.205936	---	0.689038	0.490995	---	1	1.26582	0.205936	---	0.689038	0.490995	---	1	0.0531017	0.957655	0.989471	1.3585	0.177274	0.792195	-1.6608	0.0971658	FALSE	0
ENSG00000108947	1949	EFNB3	-2.38059	0.0175126	0.298547	-2.37325	0.0178625	0.352577	NA	NA	---	NA	NA	---	0	-1.62648	0.104233	---	-1.65911	0.0974769	---	2	-0.945329	0.34477	0.935318	-0.901148	0.367775	0.969909	4	-1.32751	0.184471	0.592267	-1.13172	0.260379	0.865383	1.76693	0.0776399	FALSE	0
ENSG00000138798	1950	EGF	0.511091	0.609425	0.953996	0.45738	0.64752	0.9771	-0.485599	0.627381	---	-0.490162	0.624151	---	1	0.715804	0.474316	---	0.733467	0.463484	---	2	NA	NA	---	NA	NA	---	0	1.03061	0.302831	0.711145	-0.306715	0.759679	0.992828	-0.50138	0.616248	FALSE	0
ENSG00000008300	1951	CELSR3	0.332496	0.7396	0.980154	0.161477	0.871758	0.993788	NA	NA	---	NA	NA	---	0	-0.54371	0.586789	1.02376	-0.431376	0.666309	1.03291	10	2.01382	0.0443549	0.465598	2.12265	0.0340827	0.463279	5	0.63623	0.52469	0.84558	-2.34505	0.0209414	0.349904	0.583467	0.559752	FALSE	0
ENSG00000143126	1952	CELSR2	0.228663	0.819188	0.988212	0.20359	0.838724	0.993071	NA	NA	---	NA	NA	---	0	-1.19239	0.233453	0.880655	-1.23682	0.21651	0.912914	8	1.12877	0.259325	---	1.13914	0.254978	---	2	-1.27443	0.202638	0.618078	1.47965	0.142018	0.74055	-0.60578	0.544841	FALSE	0
ENSG00000162591	1953	MEGF6	0.93651	0.349287	0.8789	0.815892	0.414799	0.93221	0.387697	0.698341	---	0.402081	0.68773	---	1	2.24599	0.0249705	---	2.00927	0.0448363	---	2	-0.196899	0.843955	---	-0.145621	0.884256	---	1	0.187943	0.850938	0.960401	0.284553	0.776558	0.992872	-0.513087	0.608039	FALSE	0
ENSG00000105429	1954	MEGF8	0.443857	0.657263	0.965911	0.474334	0.635388	0.974259	0.717289	0.4734	---	0.561039	0.574925	---	1	-0.036768	0.970679	1.0055	-0.0217249	0.982673	1.00635	3	0.479645	0.631608	---	0.502402	0.61552	---	1	-0.931668	0.351606	0.749018	0.0362642	0.971142	0.997041	-0.38124	0.703132	FALSE	0
ENSG00000106780	1955	MEGF9	-0.291092	0.771055	0.982229	-0.212264	0.831954	0.992369	NA	NA	---	NA	NA	---	0	-1.42468	0.154632	0.792323	-1.19593	0.232072	0.917295	4	-0.229818	0.81829	1.00952	-0.192497	0.847401	1.01056	4	1.90557	0.0568309	0.358891	1.69492	0.0931114	0.644093	0.274225	0.783986	FALSE	0
[truncated: 17,432 more rows]

## Sheet: top genes fdr10% CBTTC 1MB
			1MB - CBTTC	1MB - CBTTC	1MB - CBTTC	1MB - CBTTC	1MB - CBTTC	1MB - CBTTC	1MB - CBTTC	1MB - CBTTC	1MB - CBTTC	within gene - CBTTC	within gene - CBTTC	within gene - CBTTC	within gene - CBTTC	within gene - CBTTC	within gene - CBTTC	within gene - CBTTC	100kb upstream - CBTTC	100kb upstream - CBTTC	100kb upstream - CBTTC	100kb upstream - CBTTC	100kb upstream - CBTTC	100kb upstream - CBTTC	100kb upstream - CBTTC	100kb downstream - CBTTC	100kb downstream - CBTTC	100kb downstream - CBTTC	100kb downstream - CBTTC	100kb downstream - CBTTC	100kb downstream - CBTTC	100kb downstream - CBTTC	pan-can (PCAWG-TCGA, Genome Biology)	pan-can (PCAWG-TCGA, Genome Biology)	pan-can (PCAWG-TCGA, Genome Biology)	TCGA-Gliomas (LGG/GBM)	TCGA-Gliomas (LGG/GBM)	TCGA-Gliomas (LGG/GBM)	1MB - CBTTC (n=793 set)	1MB - CBTTC (n=793 set)
[truncated: 378 more rows]

[truncated: 1 more sheets: enhancer assoc top genes]
