# Supplementary material for: A pediatric brain tumor atlas of genes deregulated by somatic genomic rearrangement
Source: Nat Commun. 2021 Feb 10;12:937. doi: 10.1038/s41467-021-21081-y (PMC7876141; doi:10.1038/s41467-021-21081-y)
Supplement: Supplementary file 6 — Supplementary Data 3 [file 41467_2021_21081_MOESM6_ESM.xlsx]

## Sheet: SV-mRNA assoc by cancer type
			atrt	atrt	atrt	cpp	cpp	cpp	cranio	cranio	cranio	dnt	dnt	dnt	epmt	epmt	epmt	gng	gng	gng	mbl	mbl	mbl	mng	mng	mng	nfib	nfib	nfib	phgg	phgg	phgg	plgg	plgg	plgg	pnet	pnet	pnet	schw	schw	schw
			distance metric (+/- 1Mb)	distance metric (+/- 1Mb)	distance metric (+/- 1Mb)	distance metric (+/- 1Mb)	distance metric (+/- 1Mb)	distance metric (+/- 1Mb)	distance metric (+/- 1Mb)	distance metric (+/- 1Mb)	distance metric (+/- 1Mb)	distance metric (+/- 1Mb)	distance metric (+/- 1Mb)	distance metric (+/- 1Mb)	distance metric (+/- 1Mb)	distance metric (+/- 1Mb)	distance metric (+/- 1Mb)	distance metric (+/- 1Mb)	distance metric (+/- 1Mb)	distance metric (+/- 1Mb)	distance metric (+/- 1Mb)	distance metric (+/- 1Mb)	distance metric (+/- 1Mb)	distance metric (+/- 1Mb)	distance metric (+/- 1Mb)	distance metric (+/- 1Mb)	distance metric (+/- 1Mb)	distance metric (+/- 1Mb)	distance metric (+/- 1Mb)	distance metric (+/- 1Mb)	distance metric (+/- 1Mb)	distance metric (+/- 1Mb)	distance metric (+/- 1Mb)	distance metric (+/- 1Mb)	distance metric (+/- 1Mb)	distance metric (+/- 1Mb)	distance metric (+/- 1Mb)	distance metric (+/- 1Mb)	distance metric (+/- 1Mb)	distance metric (+/- 1Mb)	distance metric (+/- 1Mb)
			SV+COPY	SV+COPY	SV+COPY	SV+COPY	SV+COPY	SV+COPY	SV+COPY	SV+COPY	SV+COPY	SV+COPY	SV+COPY	SV+COPY	SV+COPY	SV+COPY	SV+COPY	SV+COPY	SV+COPY	SV+COPY	SV+COPY	SV+COPY	SV+COPY	SV+COPY	SV+COPY	SV+COPY	SV+COPY	SV+COPY	SV+COPY	SV+COPY	SV+COPY	SV+COPY	SV+COPY	SV+COPY	SV+COPY	SV+COPY	SV+COPY	SV+COPY	SV+COPY	SV+COPY	SV+COPY
Gene stable ID	NCBI gene ID	HGNC symbol	t	p	fdr	t	p	fdr	t	p	fdr	t	p	fdr	t	p	fdr	t	p	fdr	t	p	fdr	t	p	fdr	t	p	fdr	t	p	fdr	t	p	fdr	t	p	fdr	t	p	fdr
ENSG00000121410	1	A1BG	NA	NA	--	0.237333	0.81676	1.01586	0.588837	0.55998	1.10911	-1.12863	0.271782	1.14101	-0.183182	0.855143	0.99904	1.05123	0.298764	1.12721	-1.74602	0.0838478	0.782678	-0.591651	0.559006	1.16815	0.893367	0.3879	0.948828	1.24382	0.217546	0.984939	0.863798	0.388576	1.10708	0.539447	0.601382	1.06722	-0.0321668	0.974828	1.0009
ENSG00000175899	2	A2M	0.272874	0.787027	1.01066	-1.20162	0.254743	1.21694	-0.915546	0.366547	1.18774	0.569276	0.574935	1.0877	-0.734954	0.46463	1.04753	-1.07557	0.287853	1.12726	-1.43566	0.154189	0.905186	0.956335	0.347388	1.32371	0.16936	0.867936	0.980271	1.74469	0.0852471	0.827166	0.991578	0.322419	1.11945	NA	NA	--	0.831775	0.419498	1.07105
ENSG00000256069	3	A2MP1	0.767094	0.449682	1.08511	0.150762	0.882892	1.00816	1.78627	0.0832468	1.15767	-0.563018	0.579116	1.08332	-0.891577	0.375434	1.0449	-0.545237	0.588283	1.06431	-0.985404	0.32678	1.00051	1.0332	0.310678	1.33295	-0.0860447	0.932649	0.98964	1.24905	0.215638	0.984766	-0.715922	0.474747	1.09274	NA	NA	--	6.55068	1.28958e-05	0.00510792
ENSG00000171428	9	NAT1	0.554611	0.583726	1.05766	NA	NA	--	1.85052	0.0732084	1.12803	NA	NA	--	0.663435	0.509059	1.03952	NA	NA	--	-0.171485	0.864185	0.997182	1.34796	0.188873	1.31042	0.388976	0.70359	0.981373	-0.978067	0.331271	1.0242	-0.189368	0.849967	1.00598	NA	NA	--	NA	NA	--
ENSG00000156006	10	NAT2	0.545529	0.589869	1.05599	NA	NA	--	3.03987	0.00460831	0.33272	-0.773723	0.447718	1.11793	-0.206278	0.837126	1.00081	-0.555945	0.581002	1.0667	-0.465415	0.642636	1.01063	0.474506	0.638955	1.11777	0.236786	0.816513	0.974751	0.470666	0.639283	1.01681	1.27623	0.203128	1.1114	NA	NA	--	-1.57047	0.138625	1.10722
ENSG00000196136	12	SERPINA3	0.513697	0.611643	1.04808	-0.126383	0.901709	1.00616	-0.587396	0.560936	1.10865	0.125647	0.901206	0.998617	-0.486327	0.628135	1.02443	-0.0697735	0.944683	0.997778	-0.755895	0.451472	1.01687	-1.29358	0.206767	1.31531	NA	NA	--	-1.67474	0.0982644	0.845752	-1.13212	0.258732	1.11908	-0.401101	0.696782	1.02999	NA	NA	--
ENSG00000114771	13	AADAC	-0.315747	0.754622	1.01684	NA	NA	--	1.37503	0.178387	1.26371	-0.519991	0.608263	1.07083	-0.0883547	0.929827	0.995191	0.15517	0.877381	0.995778	3.9238	0.000159221	0.0214106	1.8562	0.0743695	1.06445	NA	NA	--	-0.338313	0.736099	1.00153	-0.787322	0.431883	1.10123	NA	NA	--	NA	NA	--
ENSG00000127837	14	AAMP	-0.273602	0.786473	1.01106	NA	NA	--	0.98542	0.331588	1.20813	0.183461	0.856196	1.00025	-0.954699	0.342757	1.04124	1.82454	0.0747141	0.934845	-0.118696	0.905752	0.997332	-0.509824	0.614317	1.13519	NA	NA	--	-1.39284	0.167895	0.954755	-0.293583	0.769335	1.01722	0.178134	0.862175	0.98849	NA	NA	--
ENSG00000129673	15	AANAT	0.798972	0.431279	1.08847	-0.183397	0.857823	1.01145	-1.10255	0.2782	1.22537	0.241646	0.811398	1.01195	-0.000682383	0.999457	0.999794	2.21095	0.0321639	0.691665	1.3834	0.169591	0.921283	-0.778875	0.442827	1.25561	0.284643	0.780401	0.981879	-0.693569	0.490153	1.03003	0.355548	0.722497	1.02827	-0.450585	0.6619	1.03737	NA	NA	--
ENSG00000090861	16	AARS	0.0515429	0.959272	0.998802	2.01186	0.069379	0.954593	-1.00873	0.320443	1.21403	-1.41646	0.171305	1.08949	0.443347	0.658774	1.01814	-0.20884	0.835516	0.996405	1.04065	0.300521	0.997456	NA	NA	--	3.2635	0.0061659	0.160953	0.772343	0.442404	1.03021	-1.69236	0.0918969	1.01432	1.18586	0.26309	1.12495	0.375185	0.713146	1.01891
ENSG00000183044	18	ABAT	-0.79977	0.430825	1.08842	NA	NA	--	0.320137	0.750883	1.0359	0.897796	0.379472	1.13565	-0.413622	0.680315	1.01782	0.709919	0.481417	1.08525	-1.5801	0.117212	0.85031	-0.357554	0.723457	1.06932	-1.16171	0.266239	0.877252	0.0128576	0.989776	0.998715	-0.723834	0.469884	1.0949	-0.0517882	0.959626	0.9988	NA	NA	--
ENSG00000165029	19	ABCA1	-0.318573	0.752502	1.01665	NA	NA	--	0.59325	0.557058	1.10854	NA	NA	--	0.687829	0.493654	1.04195	NA	NA	--	0.50427	0.61517	1.0081	-0.272354	0.787422	1.03559	NA	NA	--	0.009951	0.992088	0.999242	-1.68314	0.0936706	1.01512	NA	NA	--	NA	NA	--
ENSG00000107331	20	ABCA2	-1.36177	0.184525	1.10381	NA	NA	--	0.525142	0.602995	1.08696	NA	NA	--	0.601066	0.549585	1.03754	NA	NA	--	-0.973605	0.332579	1.00173	-0.0787467	0.937815	1.00398	0.309057	0.762176	0.984152	-1.36241	0.177258	0.960591	0.51878	0.6044	1.05201	0.217526	0.832173	0.98965	NA	NA	--
ENSG00000167972	21	ABCA3	1.00565	0.323511	1.10913	0.633056	0.539635	1.10854	-0.46508	0.644928	1.07159	NA	NA	--	-0.522237	0.603024	1.02962	0.181577	0.856731	0.995157	0.143654	0.88606	0.996945	-1.52371	0.139211	1.2438	-2.5336	0.0249548	0.329621	-0.221351	0.825437	0.995992	0.157238	0.875191	1.00224	0.74169	0.473814	1.11482	0.682632	0.506822	1.04854
ENSG00000131269	22	ABCB7	-0.214776	0.831556	1.00102	NA	NA	--	2.95478	0.00573439	0.388643	-1.72479	0.0985881	0.959975	1.06735	0.289195	1.03598	1.05386	0.297574	1.12733	2.5792	0.0113432	0.366717	NA	NA	--	-0.825482	0.423988	0.964669	-0.409415	0.683434	1.00766	-0.784975	0.433256	1.10093	-1.77677	0.105982	0.988172	-0.544001	0.594999	1.02976
ENSG00000204574	23	ABCF1	-0.811416	0.424222	1.09081	0.956624	0.35931	1.18392	1.16601	0.251967	1.23567	3.63176	0.00156152	0.107513	-0.421735	0.674409	1.01778	0.481575	0.632442	1.04888	2.27129	0.0252511	0.542973	-0.539421	0.594017	1.1443	-1.39989	0.184955	0.807575	-0.113324	0.910085	0.993506	0.401808	0.688189	1.03595	-0.721124	0.485878	1.11637	0.398108	0.696556	1.01859
ENSG00000198691	24	ABCA4	-1.28187	0.210788	1.11821	0.0434956	0.966086	1.00409	-0.224756	0.823555	1.01194	NA	NA	--	0.353762	0.724497	1.01009	NA	NA	--	-1.09562	0.275849	0.98479	0.347473	0.73093	1.06564	-0.543858	0.595095	0.984709	-0.673789	0.502574	1.03018	-0.134903	0.892804	1.00127	-0.384552	0.708621	1.02377	NA	NA	--
ENSG00000097007	25	ABL1	-0.816441	0.421393	1.09011	0.864496	0.405773	1.16866	-0.655108	0.516939	1.12571	1.75794	0.0933254	0.950352	-1.2013	0.233365	1.01183	1.68948	0.0980445	0.995425	1.25821	0.211217	0.962562	-3.21992	0.00332903	0.232672	-0.748805	0.467307	0.970759	0.194304	0.846477	0.994688	-1.46817	0.143388	1.08577	NA	NA	--	NA	NA	--
ENSG00000002726	26	AOC1	-0.835703	0.410657	1.08744	0.576009	0.576204	1.09549	0.799716	0.429595	1.17125	-1.231	0.231933	1.13645	-0.46246	0.645073	1.02322	-0.631858	0.530677	1.07255	-0.726491	0.469218	1.01543	0.0950432	0.924982	1.00565	-0.301991	0.767436	0.983797	-0.687229	0.494116	1.03119	2.13066	0.0341514	0.802754	-0.689698	0.506073	1.10683	NA	NA	--
ENSG00000143322	27	ABL2	1.22334	0.231771	1.11363	NA	NA	--	0.465012	0.644977	1.07157	NA	NA	--	0.38022	0.704843	1.01499	NA	NA	--	0.201073	0.841046	0.996507	NA	NA	--	1.12684	0.278753	0.886581	0.43746	0.663069	1.01489	-0.35701	0.721403	1.02933	NA	NA	--	1.00661	0.331204	1.085
ENSG00000175164	28	ABO	-0.309221	0.759527	1.01633	2.89094	0.0146813	0.518852	0.0141411	0.988803	1.00074	1.72155	0.0998502	0.960867	0.136801	0.89155	0.994521	0.305422	0.761453	1.01326	-0.44409	0.657927	1.00727	0.432701	0.668668	1.10227	-0.544659	0.595208	0.984762	-0.475739	0.635681	1.01607	0.00372766	0.997029	1.00016	NA	NA	--	NA	NA	--
ENSG00000159842	29	ABR	-0.189425	0.851177	0.997108	-0.431766	0.674253	1.056	1.57791	0.124126	1.21442	NA	NA	--	-0.610853	0.54312	1.03887	1.41758	0.163201	1.07527	-0.708036	0.480554	1.01475	0.0191843	0.984835	1.0026	-2.94198	0.0114469	0.225322	-1.21915	0.226712	0.993265	0.232753	0.816155	1.00768	0.776057	0.455678	1.11558	-1.15714	0.268035	1.10069
ENSG00000060971	30	ACAA1	-0.0131605	0.989597	0.999948	NA	NA	--	-0.763433	0.450629	1.1586	0.219522	0.828268	1.00859	-1.01476	0.31344	1.0393	-2.82286	0.00706385	0.333993	0.225375	0.822143	0.995985	NA	NA	--	0.343843	0.736462	0.982763	-1.17981	0.241905	0.99771	1.10668	0.269557	1.11531	NA	NA	--	NA	NA	--
ENSG00000278540	31	ACACA	-1.37748	0.179676	1.10504	NA	NA	--	NA	NA	--	-0.293423	0.772079	1.01736	0.469822	0.639827	1.02392	-1.68448	0.099013	0.997705	0.193392	0.847041	0.996926	2.38454	0.0243876	0.660634	0.770595	0.454724	0.968935	-0.467048	0.641856	1.01669	-0.0930895	0.925911	0.999209	-1.31551	0.217701	1.10901	NA	NA	--
ENSG00000076555	32	ACACB	0.312777	0.756854	1.0164	NA	NA	--	1.46453	0.152511	1.25536	NA	NA	--	-1.44874	0.151523	0.954596	0.269157	0.789039	1.00839	-0.076399	0.939253	0.995927	1.94723	0.0619775	1.01278	0.991165	0.339696	0.921564	0.266182	0.790849	0.996861	-0.617985	0.537181	1.07512	0.539203	0.601544	1.06677	NA	NA	--
ENSG00000115361	33	ACADL	-0.880152	0.386544	1.09471	NA	NA	--	-1.34101	0.189074	1.26114	NA	NA	--	0.15793	0.874931	0.996369	-1.11561	0.270509	1.12031	-0.487818	0.626736	1.01133	NA	NA	--	-1.41642	0.178516	0.800872	0.956921	0.341766	1.02319	-0.24443	0.80711	1.00952	NA	NA	--	NA	NA	--
ENSG00000117054	34	ACADM	0.825267	0.416452	1.0886	1.05233	0.315218	1.20206	0.0304092	0.975924	1.0014	NA	NA	--	3.40765	0.00105065	0.102361	-0.452645	0.652979	1.04205	-0.569247	0.570452	1.013	0.831488	0.412992	1.26812	NA	NA	--	-0.390171	0.697546	1.00586	NA	NA	--	NA	NA	--	NA	NA	--
ENSG00000122971	35	ACADS	-1.35616	0.186282	1.10486	NA	NA	--	-0.666847	0.509506	1.12813	0.546556	0.590445	1.07953	-2.02126	0.0467743	0.701969	-0.917771	0.363632	1.11062	-1.31732	0.190713	0.939241	0.180192	0.858348	1.01198	-0.294465	0.773052	0.983382	1.58933	0.116308	0.888994	-0.477424	0.633502	1.04635	-1.26939	0.230501	1.11928	NA	NA	--
ENSG00000196177	36	ACADSB	NA	NA	--	0.897001	0.388928	1.17289	0.0307014	0.975693	1.00151	NA	NA	--	-0.83538	0.406122	1.04575	-0.956087	0.344137	1.11405	-0.129909	0.896897	0.996629	0.844978	0.405549	1.27608	0.39269	0.700911	0.981487	0.522152	0.603146	1.01763	0.427952	0.669076	1.04045	-1.76455	0.10535	0.987657	-0.556116	0.586911	1.02966
ENSG00000072778	37	ACADVL	-1.39615	0.174044	1.0998	0.17877	0.861368	1.01044	0.0422556	0.96655	1.00189	-0.269467	0.7902	1.0159	2.11201	0.037971	0.659188	-0.263246	0.793563	1.00702	-0.589228	0.557024	1.0137	-0.270981	0.788467	1.03461	1.69183	0.114494	0.680989	-1.59234	0.115629	0.887112	0.183178	0.854815	1.00555	-0.958189	0.36056	1.12197	0.129119	0.89924	0.994792
ENSG00000075239	38	ACAT1	NA	NA	--	NA	NA	--	-0.914888	0.366887	1.18666	NA	NA	--	-0.21852	0.82761	1.00186	2.78422	0.00782029	0.352798	1.83839	0.0689439	0.747309	-1.83232	0.0779556	1.07849	NA	NA	--	0.166893	0.867916	0.993721	0.830771	0.406942	1.10285	1.47638	0.170625	1.10124	NA	NA	--
ENSG00000120437	39	ACAT2	0.683737	0.499968	1.07659	-1.72403	0.112654	1.11046	-0.14158	0.888273	1.00638	-1.87588	0.0746424	0.887064	0.171353	0.864402	0.998019	-0.224753	0.823189	0.997674	-0.0549525	0.956285	0.996898	-0.198871	0.843854	1.01877	-0.823713	0.424957	0.965057	0.0716556	0.943072	0.995048	0.636654	0.524967	1.07641	2.65313	0.0224605	0.594797	0.237973	0.81535	0.991205
ENSG00000108684	40	ASIC2	-0.747852	0.461014	1.08593	NA	NA	--	-0.359793	0.721294	1.04728	NA	NA	--	-0.442378	0.659472	1.01798	-1.00305	0.3212	1.11991	-1.33606	0.184532	0.933576	2.6315	0.0138792	0.499064	3.0862	0.00867409	0.193423	-0.0517597	0.958862	0.996987	1.30785	0.192195	1.10795	1.71262	0.11756	1.01082	-0.372136	0.715364	1.01841
ENSG00000110881	41	ASIC1	0.752814	0.458076	1.08588	NA	NA	--	0.00649398	0.994858	1.00051	NA	NA	--	-0.95942	0.34039	1.04473	-0.353778	0.725157	1.02124	-0.92413	0.357621	1.0049	-0.0106872	0.991552	1.00173	NA	NA	--	-0.682182	0.497283	1.03138	0.495895	0.62043	1.04682	NA	NA	--	NA	NA	--
ENSG00000087085	43	ACHE	1.51576	0.1412	1.08095	-0.730788	0.480185	1.13262	0.449032	0.656344	1.06966	-0.437501	0.666215	1.05331	0.00916363	0.992713	0.998706	-0.739249	0.463595	1.08745	-0.199309	0.842421	0.996546	-0.0889437	0.929783	1.00478	0.0325717	0.974511	0.999062	1.43227	0.156336	0.944986	0.0341041	0.972823	0.999903	-0.871354	0.403995	1.11677	-0.536003	0.601008	1.0277
ENSG00000131473	47	ACLY	0.0564837	0.955372	0.998845	-1.41706	0.18416	1.17869	-0.570321	0.572323	1.10402	-1.91983	0.068567	0.857851	-0.135198	0.892813	0.994811	-2.7072	0.00955608	0.393774	0.956528	0.341089	1.00073	0.311121	0.758098	1.05141	-0.00912388	0.992859	1.00089	0.279156	0.780915	0.997364	0.674037	0.500947	1.08083	NA	NA	--	1.19209	0.254533	1.09639
ENSG00000122729	48	ACO1	0.884159	0.384416	1.09311	NA	NA	--	-0.220914	0.826521	1.01116	NA	NA	--	0.902639	0.36957	1.04373	-0.4099	0.683824	1.03327	2.15946	0.0331814	0.599559	-0.349804	0.7292	1.06542	0.368247	0.718616	0.981378	-2.12694	0.0368048	0.63237	-4.65913	5.30808e-06	0.00160974	-2.98226	0.0137544	0.475846	NA	NA	--
ENSG00000100312	49	ACR	-0.629864	0.534078	1.0659	NA	NA	--	-0.14132	0.888476	1.00616	2.48599	0.0214161	0.53777	1.53751	0.128321	0.927001	-0.622442	0.536793	1.07039	1.3281	0.187137	0.93705	-0.766181	0.450216	1.25129	NA	NA	--	-1.5883	0.11654	0.888555	0.49487	0.621152	1.04623	-0.956529	0.361358	1.12106	1.72212	0.108739	1.12004
ENSG00000100412	50	ACO2	0.276297	0.784424	1.01096	NA	NA	--	-0.643304	0.524473	1.12208	0.277395	0.784189	1.0165	0.392972	0.69544	1.01565	0.49828	0.620714	1.05166	-2.24396	0.0270174	0.555218	-0.847947	0.403922	1.27869	0.477231	0.641121	0.983198	0.135009	0.892976	0.992579	2.70627	0.0073012	0.445759	-2.72643	0.0213236	0.576578	NA	NA	--
ENSG00000161533	51	ACOX1	-1.56048	0.130293	1.07108	0.981739	0.347328	1.18931	-0.573575	0.570144	1.10548	-0.9677	0.344208	1.14543	0.625495	0.53352	1.03878	-0.855068	0.397043	1.10015	1.36404	0.175588	0.925153	-0.657653	0.516329	1.19824	0.518136	0.613068	0.984264	-0.65287	0.515891	1.0291	-0.59298	0.553762	1.0701	-2.80757	0.0185519	0.547761	NA	NA	--
ENSG00000143727	52	ACP1	1.4337	0.163138	1.09542	NA	NA	--	0.476297	0.637002	1.07559	NA	NA	--	-0.659983	0.51126	1.0383	NA	NA	--	0.71914	0.473715	1.01568	0.78299	0.440447	1.25814	0.343467	0.736739	0.982698	2.39102	0.019381	0.465853	-1.1744	0.241417	1.11789	0.897136	0.390733	1.12239	NA	NA	--
ENSG00000134575	53	ACP2	0.124892	0.901534	0.99667	1.53152	0.153879	1.1598	-0.134668	0.893692	1.00666	-0.502298	0.620685	1.06649	2.002	0.0488537	0.70814	-0.543148	0.589709	1.06271	-0.852346	0.396039	1.00993	-0.0158295	0.987487	1.0027	3.21378	0.00678515	0.168735	1.00871	0.316448	1.01762	1.29844	0.195402	1.1078	2.37973	0.0386304	0.739157	1.40658	0.183004	1.09979
ENSG00000102575	54	ACP5	0.654012	0.518636	1.07102	-0.290006	0.777205	1.02429	0.744315	0.461954	1.15319	-0.695555	0.494333	1.10644	0.212411	0.832355	1.00129	-0.523515	0.603185	1.05817	-0.118726	0.905728	0.997424	1.13766	0.265259	1.35525	1.62665	0.127795	0.712749	0.523267	0.602373	1.01791	4.08957	5.93104e-05	0.0130617	-0.794947	0.443459	1.11653	-0.566165	0.580924	1.0312
ENSG00000014257	55	ACPP	-2.02622	0.0527263	0.889884	NA	NA	--	-1.35956	0.183186	1.26726	NA	NA	--	-0.435101	0.664722	1.01824	1.02231	0.312101	1.12597	-0.568897	0.570689	1.01284	-0.722828	0.476001	1.22862	NA	NA	--	-1.36279	0.177137	0.960497	0.0213092	0.983017	1.00043	NA	NA	--	-0.564484	0.581357	1.03134
ENSG00000134940	56	ACRV1	-0.0726812	0.942596	0.997355	NA	NA	--	-0.299044	0.766782	1.02973	NA	NA	--	2.36254	0.0207097	0.514253	NA	NA	--	-0.364926	0.71593	1.00374	-0.177057	0.860785	1.01116	NA	NA	--	0.220393	0.826181	0.995781	-1.38374	0.167746	1.0969	-0.484429	0.638516	1.05006	NA	NA	--
ENSG00000143632	58	ACTA1	0.641566	0.526564	1.06599	NA	NA	--	-0.858261	0.396939	1.18246	-1.05092	0.304704	1.1442	-0.23407	0.81556	1.00439	3.44658	0.00124144	0.119697	1.39518	0.166022	0.918018	-0.654401	0.518389	1.19837	5.51695	9.92503e-05	0.00908742	-0.40352	0.687746	1.00621	0.312654	0.75482	1.01945	NA	NA	--	NA	NA	--
ENSG00000107796	59	ACTA2	-0.784173	0.439764	1.09068	NA	NA	--	0.635991	0.529169	1.11874	NA	NA	--	-1.12736	0.263138	1.02591	-1.8675	0.0683534	0.920027	-0.658276	0.511858	1.01763	0.466213	0.644802	1.11543	NA	NA	--	0.57727	0.565533	1.02277	-0.365301	0.715214	1.03115	NA	NA	--	NA	NA	--
ENSG00000075624	60	ACTB	-1.5368	0.135979	1.07876	1.03339	0.323606	1.19732	-0.32766	0.745238	1.03865	-0.235653	0.815985	1.01011	-0.476239	0.63527	1.02361	0.0826788	0.934474	0.997999	-0.0203527	0.983802	0.999585	-0.251262	0.803514	1.02893	-0.120327	0.906064	0.985661	-0.987335	0.32674	1.02289	-0.63495	0.526076	1.07677	-0.0537603	0.958185	0.998717	0.610108	0.552306	1.03724
ENSG00000159251	70	ACTC1	-0.266481	0.791893	1.0092	-0.750338	0.468798	1.13333	-0.790075	0.435125	1.16585	0.200597	0.842857	1.00066	-0.597355	0.552046	1.03856	-0.820075	0.416496	1.09658	1.23108	0.221153	0.967226	-0.453897	0.653531	1.11019	-0.438428	0.667766	0.983023	-0.705885	0.482506	1.03052	-1.6802	0.094242	1.01477	1.76091	0.108742	0.996725	-0.419045	0.681542	1.01834
ENSG00000184009	71	ACTG1	-1.00655	0.323086	1.10898	-0.648833	0.529759	1.10917	-0.264886	0.792745	1.02215	2.69192	0.0136521	0.418664	-0.17112	0.864584	0.998101	-0.473639	0.638047	1.04746	-0.0753252	0.940105	0.995579	-0.149488	0.882279	1.00874	-0.649754	0.527166	0.97615	-0.262525	0.793656	0.997195	-1.60946	0.108853	1.04444	-0.858024	0.410972	1.1189	1.84179	0.0884297	1.0614
ENSG00000163017	72	ACTG2	0.225099	0.823597	1.00248	NA	NA	--	0.113708	0.910158	1.00775	-0.531563	0.600607	1.07563	0.0359372	0.971427	0.998073	-0.592903	0.556214	1.06784	-0.901261	0.369594	1.00861	0.758231	0.454881	1.2475	-0.271052	0.790607	0.980934	-1.1244	0.264526	1.00615	0.347408	0.728594	1.02731	NA	NA	--	-0.639493	0.532827	1.03988
ENSG00000130402	81	ACTN4	-0.177998	0.860053	0.996028	0.936031	0.369352	1.17771	-1.04336	0.304363	1.21945	0.276201	0.785094	1.01681	2.59266	0.0114176	0.399147	0.611609	0.543874	1.07091	-1.08346	0.281186	0.985453	0.672991	0.506673	1.20421	NA	NA	--	0.766118	0.446077	1.03134	0.45652	0.648436	1.04281	NA	NA	--	-0.173665	0.864804	0.991305
ENSG00000136518	86	ACTL6A	-0.0977975	0.922816	0.997492	-0.329228	0.748167	1.03264	0.599276	0.553081	1.10898	-0.209963	0.835629	1.00812	0.431317	0.667459	1.0185	0.297941	0.767119	1.01258	-0.209448	0.834521	0.995897	-0.227702	0.821593	1.02485	-0.858895	0.405958	0.956601	-0.443202	0.65893	1.01555	1.04933	0.295101	1.12119	-0.127614	0.900984	0.991179	0.964459	0.351181	1.08364
ENSG00000072110	87	ACTN1	-2.07483	0.0476593	0.872589	NA	NA	--	0.495769	0.623343	1.08356	0.722716	0.477827	1.11632	-0.66957	0.505161	1.04025	NA	NA	--	0.941056	0.348922	0.999991	0.792146	0.43518	1.26027	0.812245	0.431274	0.967226	0.731064	0.46708	1.02991	-0.297917	0.766029	1.01794	-0.325986	0.751154	1.0089	1.68982	0.113198	1.11458
ENSG00000077522	88	ACTN2	0.913208	0.369216	1.09661	NA	NA	--	-0.403527	0.689163	1.05867	NA	NA	--	1.94181	0.055866	0.742756	0.406645	0.686196	1.0323	-0.705658	0.482025	1.01428	-0.314439	0.755604	1.0532	-0.194113	0.849088	0.979019	0.696706	0.488199	1.03133	0.427886	0.669124	1.04018	NA	NA	--	NA	NA	--
ENSG00000248746	89	ACTN3	-1.16923	0.25253	1.11926	0.808079	0.436173	1.15573	-0.396792	0.694076	1.05658	-1.0251	0.316978	1.14866	-0.598755	0.551117	1.03802	1.03479	0.306298	1.12737	-1.47484	0.143366	0.892766	1.79755	0.0834422	1.09705	-0.470643	0.645695	0.983722	-0.523983	0.601877	1.01781	5.24478	3.47722e-07	0.000146193	0.705723	0.496471	1.1109	-1.27849	0.22343	1.10875
ENSG00000115170	90	ACVR1	1.52538	0.138795	1.08389	1.57382	0.143831	1.15054	0.868893	0.391182	1.17981	NA	NA	--	-0.296054	0.767996	1.006	NA	NA	--	-0.725594	0.469765	1.01472	0.247952	0.806048	1.0281	NA	NA	--	0.749631	0.455886	1.03163	0.132009	0.895089	1.00056	-0.924773	0.37686	1.12304	NA	NA	--
ENSG00000135503	91	ACVR1B	2.13088	0.0423563	0.842547	0.355468	0.728962	1.0408	1.60639	0.117715	1.20921	-1.28022	0.214431	1.13681	1.90483	0.0605864	0.752749	0.320112	0.750365	1.01601	-0.140754	0.888344	0.996916	-0.804226	0.428291	1.26343	NA	NA	--	0.821905	0.413807	1.03514	1.30373	0.193595	1.11014	NA	NA	--	NA	NA	--
ENSG00000121989	92	ACVR2A	-0.38563	0.702793	1.03229	NA	NA	--	1.2044	0.237003	1.24624	NA	NA	--	NA	NA	--	-0.69692	0.489437	1.08184	0.103822	0.917517	0.996334	NA	NA	--	NA	NA	--	0.218158	0.827915	0.995204	-1.25211	0.21177	1.11452	NA	NA	--	NA	NA	--
ENSG00000114739	93	ACVR2B	1.20571	0.238389	1.11361	0.80181	0.439641	1.15363	0.0610012	0.951726	1.0028	1.40846	0.172971	1.09163	0.774478	0.441051	1.04373	-1.56238	0.125205	1.02841	-2.43884	0.0164795	0.439384	NA	NA	--	0.0866195	0.932294	0.98961	-0.507382	0.613416	1.01717	-0.527402	0.59841	1.05408	NA	NA	--	NA	NA	--
ENSG00000139567	94	ACVRL1	-0.0804892	0.936442	0.996633	-0.0570769	0.955508	1.00456	-1.23553	0.225356	1.24768	3.01662	0.00656733	0.27271	-1.28989	0.201	0.997949	1.51071	0.137853	1.04825	-0.64271	0.521868	1.01747	1.14781	0.261117	1.3512	NA	NA	--	-1.2017	0.233365	0.992003	-1.05831	0.290997	1.12102	NA	NA	--	NA	NA	--
ENSG00000243989	95	ACY1	-1.24876	0.222471	1.11618	0.16919	0.868719	1.0091	0.865613	0.392952	1.17972	0.10773	0.915233	0.998912	-0.930101	0.355264	1.04504	1.86535	0.0686603	0.919961	0.464247	0.64347	1.01048	0.746867	0.461599	1.24064	-0.168328	0.868916	0.980553	-1.21531	0.228162	0.992544	-0.0290389	0.976858	1.00027	2.37745	0.0387809	0.73655	NA	NA	--
ENSG00000119640	97	ACYP1	-0.918568	0.366455	1.09754	-1.26484	0.232067	1.20385	-1.21567	0.232735	1.2498	-0.585524	0.564154	1.08873	0.284036	0.777155	1.00565	-1.30804	0.197501	1.10236	1.92906	0.0565302	0.723969	-0.0243032	0.980789	1.00221	2.08106	0.0577617	0.505509	-0.746902	0.457522	1.03141	0.608399	0.543508	1.07441	NA	NA	--	NA	NA	--
ENSG00000170634	98	ACYP2	0.18563	0.854123	0.995822	NA	NA	--	1.04047	0.305683	1.21757	-0.0455366	0.96409	1.00154	-0.240572	0.810534	1.00445	NA	NA	--	-1.71892	0.0886934	0.795882	-0.663462	0.51266	1.20094	1.00132	0.333667	0.917565	-0.852681	0.396625	1.03382	0.826064	0.409602	1.10246	NA	NA	--	NA	NA	--
ENSG00000196839	100	ADA	0.34391	0.733578	1.02196	0.593442	0.564888	1.09727	-0.483255	0.632105	1.07886	-1.40141	0.175697	1.10102	0.27062	0.787417	1.00522	2.76478	0.0082284	0.363429	-0.773491	0.441039	1.01656	0.967404	0.341929	1.32799	1.19344	0.254024	0.873189	1.04261	0.300569	1.01266	0.92654	0.355112	1.11248	0.397169	0.699588	1.02763	0.271032	0.790321	1.00231
ENSG00000151651	101	ADAM8	3.48378	0.001703	0.201196	0.803493	0.438708	1.15405	0.758329	0.453636	1.15758	-0.303021	0.764856	1.02416	-1.31976	0.190876	0.986131	NA	NA	--	-0.631464	0.529164	1.01706	-0.932233	0.359478	1.31337	-1.17953	0.259324	0.873519	-0.418874	0.676538	1.01091	1.85674	0.0645946	0.944612	2.3183	0.0406995	0.737543	NA	NA	--
ENSG00000137845	102	ADAM10	-1.50286	0.144483	1.07961	NA	NA	--	0.835587	0.409397	1.18099	NA	NA	--	0.528058	0.598998	1.03164	0.790721	0.433254	1.09385	-0.167709	0.867147	0.99614	-1.28355	0.210207	1.3226	NA	NA	--	0.104111	0.917367	0.992988	-0.153373	0.878235	1.002	0.228015	0.82423	0.991565	NA	NA	--
ENSG00000160710	103	ADAR	0.840232	0.408158	1.08641	NA	NA	--	-0.778422	0.441866	1.16624	NA	NA	--	1.15351	0.252318	1.02008	-2.47735	0.0170578	0.518839	0.8502	0.397225	1.0106	0.90778	0.372026	1.3046	0.99201	0.339299	0.920693	0.216018	0.829576	0.994672	-0.454568	0.649838	1.0428	NA	NA	--	NA	NA	--
ENSG00000197381	104	ADARB1	0.61238	0.54541	1.06292	-1.35242	0.203389	1.18414	0.185356	0.854084	1.00753	0.71753	0.480953	1.11484	0.189187	0.85045	0.999452	-1.98411	0.0533633	0.857534	-0.784146	0.43479	1.01694	-0.509598	0.614473	1.13509	1.864	0.0850586	0.601532	-0.199762	0.842222	0.994505	-1.27601	0.203206	1.11052	-0.164436	0.872371	0.988488	-0.425642	0.676839	1.01882
ENSG00000185736	105	ADARB2	NA	NA	--	NA	NA	--	-1.23377	0.226004	1.24853	NA	NA	--	0.131763	0.89552	0.994904	1.13094	0.26407	1.11845	0.164932	0.869327	0.995932	-0.472624	0.640279	1.11731	-1.3622	0.196272	0.824519	2.2877	0.0250536	0.536455	-0.906767	0.365455	1.11175	-0.489983	0.633772	1.05321	NA	NA	--
ENSG00000164742	107	ADCY1	-0.00263834	0.997914	1.00118	-0.681564	0.50961	1.11769	-1.61501	0.11583	1.21094	-1.47375	0.155382	1.07398	-0.222814	0.824278	1.00205	-0.614875	0.541734	1.07184	0.883913	0.378843	1.00878	-0.404851	0.688777	1.08777	1.30383	0.214908	0.844952	-0.913981	0.363736	1.03103	1.53592	0.125898	1.0708	1.76043	0.108828	0.995732	-1.26838	0.225347	1.11068
ENSG00000078295	108	ADCY2	-1.02737	0.313364	1.10914	0.804361	0.438227	1.15451	0.306628	0.761053	1.03143	NA	NA	--	-0.138967	0.889844	0.995047	-0.547665	0.586628	1.06392	-0.477433	0.634085	1.01097	1.15935	0.256463	1.34917	-0.0800727	0.937399	0.990939	0.698543	0.487057	1.03093	-0.778058	0.437314	1.10081	-0.511095	0.620378	1.05887	0.101714	0.920426	0.997586
ENSG00000138031	109	ADCY3	0.800064	0.430657	1.08831	NA	NA	--	-1.13158	0.265966	1.23677	NA	NA	--	0.365422	0.715811	1.01279	NA	NA	--	-0.225658	0.821923	0.99598	-1.22784	0.230104	1.32964	NA	NA	--	-1.34812	0.181789	0.962785	-0.149169	0.881547	1.0022	NA	NA	--	-0.0385286	0.969852	1.00122
ENSG00000173175	111	ADCY5	0.40711	0.687137	1.0336	5.57493	0.00016643	0.019116	-1.11542	0.272727	1.23006	NA	NA	--	-0.79383	0.429766	1.04605	-2.16665	0.0355955	0.725284	-1.16472	0.246875	0.974945	NA	NA	--	1.41747	0.179865	0.801567	-0.017175	0.986344	0.999244	0.308372	0.758072	1.0179	NA	NA	--	-2.08521	0.0558386	1.0137
ENSG00000174233	112	ADCY6	0.965943	0.342646	1.10334	NA	NA	--	-0.194134	0.847261	1.0072	NA	NA	--	-2.15844	0.0340509	0.637703	0.29655	0.768174	1.01279	-0.739009	0.461615	1.01423	-0.914745	0.368423	1.305	NA	NA	--	0.336622	0.737367	1.00148	0.0334263	0.973363	0.999791	NA	NA	--	NA	NA	--
ENSG00000121281	113	ADCY7	-0.191725	0.849392	0.997155	NA	NA	--	-0.723923	0.474214	1.14799	0.197659	0.845212	0.999901	-0.0707937	0.943748	0.996924	NA	NA	--	0.425222	0.67158	1.00895	NA	NA	--	NA	NA	--	0.0659513	0.947597	0.995549	-0.889277	0.37476	1.11154	NA	NA	--	NA	NA	--
ENSG00000155897	114	ADCY8	1.42513	0.165577	1.09663	NA	NA	--	0.269382	0.789313	1.02309	NA	NA	--	-0.0390403	0.968961	0.997667	0.146135	0.884467	0.995169	-1.3888	0.16795	0.91828	-0.192087	0.849112	1.0166	NA	NA	--	-1.94626	0.0554731	0.7192	-1.0121	0.312525	1.11934	NA	NA	--	NA	NA	--
ENSG00000162104	115	ADCY9	0.790694	0.436013	1.0905	NA	NA	--	0.759771	0.452786	1.15692	0.580125	0.568004	1.08985	0.719803	0.473854	1.04649	1.42342	0.161511	1.07567	0.521693	0.603026	1.00787	-1.3636	0.183955	1.29806	-0.173807	0.864694	0.980826	-1.68973	0.0953468	0.84348	-0.474184	0.635807	1.04577	NA	NA	--	-0.211214	0.835764	0.992213
ENSG00000141433	116	ADCYAP1	-0.0975496	0.92301	0.997333	-0.441391	0.667481	1.05953	1.56847	0.126312	1.22296	-0.91192	0.371696	1.13954	0.0562331	0.955304	0.998248	NA	NA	--	-0.796154	0.42781	1.0182	-0.785191	0.439178	1.25897	0.00662525	0.994814	1.00103	-0.0776058	0.938354	0.99411	-1.37834	0.169404	1.09689	-0.33315	0.7459	1.0119	NA	NA	--
ENSG00000078549	117	ADCYAP1R1	2.23309	0.0340277	0.769696	NA	NA	--	1.96637	0.0577132	1.05792	NA	NA	--	0.644392	0.521261	1.03758	-0.352451	0.726145	1.01952	-1.05135	0.295609	0.995032	-0.447432	0.658132	1.10752	NA	NA	--	1.09233	0.278278	1.01011	-0.0088242	0.992967	0.999885	NA	NA	--	NA	NA	--
ENSG00000087274	118	ADD1	0.0942348	0.925619	0.996763	0.0148305	0.988433	1.00228	-0.273673	0.786041	1.02411	-0.216101	0.830994	1.00754	-0.236483	0.813694	1.00439	0.039766	0.968456	0.998508	1.05717	0.292955	0.993306	1.25737	0.219389	1.32462	0.0593437	0.953581	0.99379	0.547673	0.585587	1.01983	1.57736	0.116052	1.05444	NA	NA	--	NA	NA	--
ENSG00000075340	119	ADD2	0.826341	0.415854	1.08883	NA	NA	--	-0.78207	0.439749	1.16623	-0.538084	0.596176	1.07728	-0.432173	0.666839	1.01886	0.854093	0.397578	1.09956	-2.52951	0.0129683	0.391943	2.04353	0.0508694	0.949464	0.531059	0.604333	0.985026	-0.141743	0.887673	0.993694	0.775156	0.439024	1.10107	NA	NA	--	-0.545133	0.59424	1.03069
ENSG00000148700	120	ADD3	-0.00790339	0.993752	1.00016	NA	NA	--	-0.383353	0.703916	1.05094	NA	NA	--	0.0122248	0.990278	0.998568	NA	NA	--	-0.663163	0.508737	1.01819	NA	NA	--	NA	NA	--	0.248946	0.804102	0.997807	0.339994	0.734163	1.02585	-0.434969	0.671995	1.03628	NA	NA	--
ENSG00000147872	123	PLIN2	0.140578	0.889247	0.995549	0.804532	0.438133	1.15484	0.498354	0.62154	1.08373	NA	NA	--	0.669992	0.504894	1.04078	-1.67893	0.100098	0.99504	1.15489	0.250861	0.977167	-0.099769	0.921265	1.0058	-0.878765	0.395481	0.952908	0.0500692	0.960204	0.996865	1.52437	0.128755	1.07049	NA	NA	--	NA	NA	--
ENSG00000187758	124	ADH1A	-0.630012	0.533982	1.06595	NA	NA	--	1.02116	0.314607	1.21615	NA	NA	--	-0.234271	0.815404	1.00441	NA	NA	--	0.753641	0.452818	1.01595	-0.717916	0.478975	1.22689	NA	NA	--	NA	NA	--	-0.415267	0.678323	1.03817	NA	NA	--	NA	NA	--
ENSG00000196616	125	ADH1B	-0.058259	0.953971	0.998395	NA	NA	--	-0.678875	0.501951	1.13412	NA	NA	--	-0.497534	0.620249	1.02697	NA	NA	--	-0.592304	0.554971	1.01444	-1.02457	0.314656	1.32883	NA	NA	--	NA	NA	--	-0.913092	0.362126	1.11371	NA	NA	--	NA	NA	--
ENSG00000248144	126	ADH1C	1.8973	0.0685318	0.945015	NA	NA	--	-0.387299	0.701022	1.05302	NA	NA	--	-0.355081	0.723513	1.01046	NA	NA	--	0.826274	0.410597	1.01215	-0.435978	0.666319	1.10336	NA	NA	--	NA	NA	--	-0.219369	0.826552	1.00707	NA	NA	--	NA	NA	--
ENSG00000198099	127	ADH4	-0.37388	0.711414	1.03049	NA	NA	--	3.1127	0.00381409	0.308071	NA	NA	--	-0.589406	0.557337	1.03735	NA	NA	--	-0.427652	0.669815	1.00842	-0.47829	0.636294	1.1193	NA	NA	--	NA	NA	--	-0.424519	0.671574	1.03901	NA	NA	--	NA	NA	--
ENSG00000197894	128	ADH5	-0.784501	0.439576	1.09083	NA	NA	--	-0.300842	0.765422	1.02978	NA	NA	--	-0.714761	0.476946	1.04542	NA	NA	--	0.818724	0.414871	1.01326	0.0940822	0.925739	1.00498	NA	NA	--	NA	NA	--	1.10626	0.269741	1.11482	NA	NA	--	NA	NA	--
ENSG00000172955	130	ADH6	-0.293388	0.771469	1.01483	NA	NA	--	-0.394773	0.69555	1.05556	NA	NA	--	-0.35035	0.727046	1.00962	NA	NA	--	-0.467571	0.641099	1.01104	-0.581935	0.565438	1.16249	NA	NA	--	NA	NA	--	-0.232445	0.816394	1.0075	NA	NA	--	NA	NA	--
ENSG00000196344	131	ADH7	-0.428681	0.671557	1.03849	NA	NA	--	-0.36494	0.717485	1.0488	NA	NA	--	3.10495	0.00267399	0.184072	NA	NA	--	-0.316686	0.752136	0.998097	6.97778	1.68463e-07	6.63375e-05	NA	NA	--	NA	NA	--	0.930531	0.353047	1.11166	NA	NA	--	NA	NA	--
ENSG00000156110	132	ADK	0.0161732	0.987215	0.999795	1.045	0.318443	1.19964	-0.149211	0.882296	1.00696	NA	NA	--	0.5909	0.55634	1.03712	-0.048771	0.961318	0.998406	-0.771254	0.442357	1.01708	0.732821	0.469983	1.235	-1.97742	0.0695941	0.54441	0.382886	0.702917	1.00535	-1.09747	0.273554	1.11489	NA	NA	--	NA	NA	--
ENSG00000148926	133	ADM	0.0443947	0.964917	0.9995	0.950436	0.362306	1.18163	-1.8763	0.0694812	1.11327	NA	NA	--	0.36585	0.715494	1.01307	-0.289865	0.773251	1.01225	-0.716317	0.475449	1.01483	-1.52239	0.139539	1.24262	1.53917	0.147743	0.747746	-1.32379	0.189702	0.973922	-1.10375	0.270827	1.11557	NA	NA	--	NA	NA	--
ENSG00000163485	134	ADORA1	0.756653	0.45581	1.08566	-0.10384	0.919165	1.00464	1.45468	0.155203	1.25246	NA	NA	--	0.606307	0.546118	1.03814	-1.04173	0.303104	1.12629	1.13916	0.257329	0.978536	-0.677186	0.504049	1.20722	NA	NA	--	-0.228218	0.820115	0.996746	0.866943	0.386854	1.10849	-0.510109	0.621044	1.05842	NA	NA	--
ENSG00000128271	135	ADORA2A	0.0503007	0.960253	0.998574	-0.953549	0.360797	1.18182	-0.104403	0.917481	1.00722	1.04266	0.308962	1.14408	1.60887	0.11179	0.903905	0.388996	0.699114	1.02753	3.02265	0.00317573	0.188885	0.0512298	0.95952	1.00463	0.697718	0.497644	0.974801	-1.55144	0.12512	0.902118	-0.236563	0.813201	1.00841	-0.56077	0.587298	1.0707	-0.893862	0.387645	1.07921
ENSG00000170425	136	ADORA2B	-1.13016	0.26835	1.11293	3.14697	0.00929231	0.404082	-0.750486	0.45828	1.15609	0.957502	0.348719	1.14262	1.78453	0.0783288	0.817637	0.775813	0.441918	1.09309	-0.275505	0.783491	0.994612	0.240439	0.811806	1.02765	0.795502	0.440606	0.969621	-0.155887	0.876552	0.993857	0.494981	0.621074	1.04628	-0.613879	0.553003	1.08313	0.465802	0.648521	1.02787
ENSG00000282608	140	ADORA3	NA	NA	--	NA	NA	--	0.716827	0.478524	1.14526	NA	NA	--	NA	NA	--	NA	NA	--	0.680825	0.49754	1.01739	0.97836	0.336582	1.33189	NA	NA	--	0.117298	0.906946	0.992665	-0.885605	0.376732	1.11275	NA	NA	--	NA	NA	--
ENSG00000144843	141	ADPRH	-0.461766	0.647948	1.04197	NA	NA	--	2.80752	0.00831761	0.482394	-0.927387	0.363789	1.14524	-0.573327	0.568116	1.03663	0.55481	0.581772	1.06533	-0.442832	0.658835	1.00775	0.73217	0.470373	1.23342	-2.88308	0.0120378	0.229477	-0.117426	0.906845	0.992732	-0.556414	0.578455	1.06022	-0.637078	0.538385	1.09089	NA	NA	--
ENSG00000143799	142	PARP1	-0.429232	0.67116	1.0387	NA	NA	--	1.07432	0.29047	1.22162	1.85396	0.0772022	0.89652	-0.731457	0.466749	1.04688	1.24634	0.219091	1.11951	-0.521676	0.603038	1.0078	0.654338	0.51843	1.19829	-0.744964	0.469548	0.970742	0.363446	0.717322	1.00315	0.447351	0.655032	1.04146	-0.673163	0.516098	1.10156	NA	NA	--
ENSG00000102699	143	PARP4	0.672936	0.506707	1.07274	-0.370538	0.718018	1.04307	-0.885524	0.382282	1.18344	0.179621	0.859094	1.00035	0.0862936	0.93146	0.995027	-0.889634	0.378394	1.10274	2.63287	0.00979637	0.336028	-0.244022	0.809059	1.0278	NA	NA	--	1.44756	0.152022	0.93892	0.197056	0.843953	1.0064	-0.0616195	0.95208	0.998736	-1.86137	0.0838189	1.05549
ENSG00000171873	146	ADRA1D	0.999827	0.326271	1.10838	-0.323554	0.752343	1.0306	-0.963073	0.342515	1.2007	-0.557636	0.582989	1.08203	0.459158	0.647432	1.02205	-1.24787	0.218533	1.1186	-0.0792788	0.936968	0.995837	-0.827129	0.415415	1.2688	0.699334	0.496667	0.974624	-0.0588417	0.953239	0.996367	-0.100231	0.920246	0.999391	-0.579785	0.574889	1.07069	NA	NA	--
ENSG00000170214	147	ADRA1B	-0.857507	0.398713	1.09049	NA	NA	--	NA	NA	--	NA	NA	--	-1.32336	0.189682	0.985962	NA	NA	--	-0.716597	0.475276	1.01469	-0.447806	0.657739	1.10778	-0.728606	0.479163	0.971347	-0.363751	0.717096	1.00329	0.798376	0.425455	1.10138	2.50509	0.0311736	0.687358	NA	NA	--
ENSG00000120907	148	ADRA1A	1.72615	0.0957486	1.01342	NA	NA	--	-0.358569	0.722201	1.04765	NA	NA	--	-1.54436	0.126655	0.925845	0.358225	0.72185	1.02244	-0.0924458	0.926527	0.995113	0.17255	0.864292	1.00991	NA	NA	--	-1.02183	0.310235	1.01373	-0.549629	0.583093	1.05845	NA	NA	--	-0.00198486	0.998444	1.00074
ENSG00000150594	150	ADRA2A	0.646429	0.523459	1.06836	NA	NA	--	-1.07423	0.290513	1.22064	NA	NA	--	0.733301	0.465631	1.04727	NA	NA	--	-1.51737	0.132297	0.879312	0.952357	0.349364	1.32313	NA	NA	--	5.8807	1.13881e-07	3.04276e-05	1.14239	0.254449	1.12073	-0.138182	0.892594	0.991182	NA	NA	--
ENSG00000274286	151	ADRA2B	-1.04271	0.306328	1.11239	NA	NA	--	0.814419	0.421244	1.17678	NA	NA	--	-1.17589	0.243309	1.01615	NA	NA	--	-0.207959	0.83568	0.996063	-0.77786	0.443415	1.25463	NA	NA	--	-0.454143	0.651073	1.01619	0.7713	0.441301	1.10081	NA	NA	--	-0.235937	0.817158	0.991053
ENSG00000184160	152	ADRA2C	-0.510233	0.614034	1.04837	NA	NA	--	0.720555	0.476257	1.14713	NA	NA	--	-0.960619	0.33979	1.04504	1.34045	0.186829	1.09805	-0.228867	0.819435	0.996086	0.472229	0.640558	1.11719	0.730183	0.478231	0.971575	0.721416	0.472958	1.03311	-0.30217	0.762788	1.01744	NA	NA	--	-1.45829	0.168495	1.10147
ENSG00000043591	153	ADRB1	-0.169697	0.866513	0.996054	2.35122	0.0384046	0.797291	-0.942015	0.35303	1.19677	NA	NA	--	-1.02953	0.306498	1.03909	1.39684	0.169314	1.08408	4.14187	7.16257e-05	0.0109848	1.90094	0.0680336	1.0461	NA	NA	--	-0.901498	0.370288	1.03153	2.06019	0.0404765	0.845119	2.05778	0.0641099	0.861084	NA	NA	--
ENSG00000169252	154	ADRB2	-1.18517	0.246275	1.11673	NA	NA	--	-0.307149	0.76066	1.03177	NA	NA	--	-0.24394	0.807935	1.00514	NA	NA	--	-0.889489	0.375854	1.00791	NA	NA	--	-1.49426	0.158981	0.770734	0.785587	0.434652	1.03317	-0.546659	0.585129	1.05778	NA	NA	--	NA	NA	--
ENSG00000188778	155	ADRB3	-0.729299	0.472098	1.08414	-0.0323019	0.97481	1.00329	-0.433481	0.667486	1.06592	-1.42299	0.169427	1.08792	0.632944	0.52867	1.03956	-0.760795	0.450748	1.09348	-0.116595	0.907412	0.996912	NA	NA	--	0.0378105	0.970413	0.998078	0.0951605	0.924448	0.994406	0.13612	0.891842	1.00141	NA	NA	--	NA	NA	--
ENSG00000239900	158	ADSL	-0.530461	0.600129	1.05269	NA	NA	--	-0.595229	0.55575	1.10831	0.104601	0.917685	0.998424	-0.673304	0.502796	1.04043	NA	NA	--	0.661515	0.509788	1.01744	0.851472	0.401996	1.28012	-0.0936129	0.926844	0.989299	-1.32851	0.188147	0.972984	-1.48829	0.13801	1.07952	0.810444	0.436547	1.11775	NA	NA	--
ENSG00000035687	159	ADSS	0.703464	0.487789	1.07989	-0.87477	0.400396	1.1704	-0.948601	0.349719	1.1991	-0.6217	0.540529	1.09356	-0.231927	0.817218	1.00463	-0.958311	0.343026	1.11584	-0.381067	0.703954	1.00525	1.46959	0.15323	1.27193	2.21901	0.0449004	0.447376	1.69532	0.0942765	0.840058	-0.894467	0.371984	1.11258	NA	NA	--	NA	NA	--
ENSG00000196961	160	AP2A1	0.443048	0.66126	1.04098	0.371209	0.717533	1.04409	-0.458269	0.649763	1.07147	-0.372537	0.713226	1.03742	1.94556	0.0554062	0.742177	-0.0439673	0.965125	0.998284	-0.54426	0.587462	1.01127	-0.630793	0.53348	1.18932	-0.73243	0.476905	0.972314	-2.59474	0.0114351	0.356714	-1.50669	0.133228	1.07717	0.0970523	0.924431	0.995966	-0.648794	0.527767	1.04285
ENSG00000183020	161	AP2A2	1.30043	0.204446	1.11536	-0.224957	0.826137	1.01604	0.935205	0.356476	1.19789	NA	NA	--	-0.0497421	0.960458	0.998077	0.555497	0.581306	1.0662	-0.696468	0.487735	1.01411	-1.43703	0.162198	1.29063	-1.87768	0.0830415	0.59634	1.09992	0.274981	1.00746	1.5183	0.130277	1.07063	-0.510737	0.62062	1.05893	1.23286	0.239458	1.10113
ENSG00000100280	162	AP1B1	0.0413861	0.967293	0.999888	0.338827	0.74112	1.03303	0.357783	0.722784	1.04738	NA	NA	--	0.272843	0.785714	1.00564	0.751897	0.456028	1.09192	0.140218	0.888767	0.997028	0.466317	0.644729	1.11555	-0.619496	0.546294	0.978875	0.212782	0.83209	0.994452	-0.765404	0.444796	1.09886	-2.15989	0.0561202	0.814456	NA	NA	--
ENSG00000006125	163	AP2B1	-0.501659	0.619973	1.04777	NA	NA	--	0.385814	0.702111	1.05207	NA	NA	--	-0.10534	0.916383	0.993868	0.270471	0.788034	1.00903	0.275754	0.783301	0.994711	-0.498748	0.621996	1.13112	0.539087	0.598938	0.985134	0.363805	0.717055	1.00339	0.422058	0.673367	1.039	-1.63679	0.132716	1.05221	0.548106	0.592252	1.03094
ENSG00000166747	164	AP1G1	-0.416907	0.680043	1.03513	NA	NA	--	-1.32246	0.195109	1.25228	-0.376147	0.710411	1.03942	-0.38743	0.699521	1.01636	0.804284	0.425462	1.09364	-0.680821	0.497543	1.01729	0.872212	0.390783	1.29022	0.754145	0.464204	0.969813	-0.754557	0.452942	1.03219	0.650043	0.516296	1.07823	NA	NA	--	NA	NA	--
ENSG00000106624	165	AEBP1	0.302497	0.764591	1.01564	0.796333	0.442686	1.15162	-0.488201	0.628636	1.08034	-0.476062	0.638946	1.06328	1.41966	0.159795	0.965431	NA	NA	--	-1.41894	0.158994	0.909229	0.545149	0.590126	1.14445	NA	NA	--	-0.0829984	0.93408	0.994094	-0.563342	0.573737	1.06434	1.02113	0.33126	1.12444	-0.0266312	0.979158	1.00051
ENSG00000104964	166	TLE5	-0.367482	0.716124	1.02922	-0.615399	0.550811	1.10382	-0.8684	0.391447	1.17941	-0.109986	0.913465	0.999026	-1.0996	0.274979	1.03148	-0.236658	0.813996	0.999673	-0.501953	0.616793	1.00853	0.989652	0.331131	1.33054	-0.126341	0.901395	0.986978	1.42939	0.157157	0.94592	2.53892	0.0117633	0.55091	0.650708	0.528593	1.09812	1.31015	0.212824	1.11184
ENSG00000124812	167	CRISP1	-0.321702	0.750156	1.01694	NA	NA	--	NA	NA	--	NA	NA	--	-1.28839	0.201519	0.998302	NA	NA	--	-0.47805	0.633648	1.01097	NA	NA	--	NA	NA	--	-0.369838	0.712574	1.00359	-0.114052	0.909294	0.999645	NA	NA	--	NA	NA	--
ENSG00000223959	172	AFG3L1P	NA	NA	--	-1.18172	0.262233	1.22179	-0.0917144	0.927479	1.00479	1.53292	0.140224	1.05311	NA	NA	--	-1.25526	0.215863	1.11812	0.762501	0.447538	1.01876	0.665116	0.511618	1.20129	0.12222	0.904594	0.985392	0.792194	0.430815	1.03378	-2.49448	0.0132994	0.580248	-0.500646	0.627455	1.05604	0.623975	0.543439	1.03849
ENSG00000079557	173	AFM	-0.208305	0.836555	0.999737	NA	NA	--	-0.384482	0.703088	1.0513	NA	NA	--	-0.255708	0.798867	1.00529	NA	NA	--	1.82561	0.0708646	0.753601	NA	NA	--	NA	NA	--	0.755131	0.4526	1.03307	0.611297	0.541591	1.07476	-0.288675	0.778725	1.00043	NA	NA	--
ENSG00000081051	174	AFP	-0.576604	0.568984	1.05938	NA	NA	--	0.709119	0.483231	1.14063	NA	NA	--	0.623942	0.534534	1.03894	NA	NA	--	-0.0472276	0.962425	0.997304	-0.40899	0.685658	1.09042	NA	NA	--	0.718392	0.474809	1.03311	-0.723773	0.469922	1.09485	-0.822261	0.430098	1.11569	NA	NA	--
ENSG00000038002	175	AGA	0.555437	0.583169	1.05764	NA	NA	--	1.42957	0.162239	1.26481	NA	NA	--	-1.22844	0.223073	1.01046	NA	NA	--	2.51254	0.0135694	0.400967	-0.182049	0.856856	1.01303	0.133997	0.895457	0.984758	-1.45058	0.151181	0.935921	1.74341	0.0825648	0.989868	NA	NA	--	NA	NA	--
ENSG00000157766	176	ACAN	NA	NA	--	-0.795238	0.443296	1.15094	NA	NA	--	NA	NA	--	-1.12199	0.2654	1.02709	NA	NA	--	2.03856	0.0441067	0.662743	-0.885811	0.383541	1.29735	3.14161	0.00779661	0.18156	-0.95286	0.343806	1.0248	-1.51405	0.131351	1.0709	NA	NA	--	0.181295	0.858734	0.991784
ENSG00000230514	177	AGER	0.365594	0.717517	1.02834	0.165771	0.871345	1.00904	-2.35715	0.0245	0.831826	-0.787618	0.43972	1.12212	-1.46965	0.145785	0.950003	-0.0251942	0.980011	0.999456	-0.0886968	0.929499	0.995539	-0.263314	0.794308	1.03279	-1.19229	0.254457	0.872444	-1.1097	0.27077	1.00684	1.17613	0.240727	1.11805	-0.178094	0.861887	0.98838	1.28553	0.221035	1.11529
ENSG00000162688	178	AGL	-1.03444	0.310109	1.11226	NA	NA	--	-0.43313	0.667738	1.06594	NA	NA	--	0.715146	0.47671	1.04529	-0.0779372	0.938224	0.998102	1.72982	0.0867173	0.788057	-0.906542	0.372669	1.30515	NA	NA	--	0.16148	0.872161	0.993891	1.04054	0.299155	1.11844	NA	NA	--	NA	NA	--
ENSG00000159723	181	AGRP	0.614429	0.544075	1.0634	-0.80899	0.43567	1.157	2.36538	0.0240417	0.825774	NA	NA	--	0.323564	0.747157	1.00742	-0.95048	0.346945	1.11555	1.66381	0.0992508	0.815316	0.132058	0.895918	1.00707	0.511455	0.617609	0.983066	-0.621708	0.53607	1.02606	-1.1369	0.256735	1.11986	NA	NA	--	NA	NA	--
ENSG00000101384	182	JAG1	-0.963522	0.343837	1.10291	NA	NA	--	1.31569	0.197344	1.25434	0.851434	0.403701	1.12518	1.15691	0.250933	1.02027	0.382996	0.703526	1.02645	-0.922975	0.35822	1.00446	0.778943	0.442787	1.25594	-0.197022	0.846642	0.978907	-0.17581	0.86093	0.994368	-0.486894	0.626785	1.04487	NA	NA	--	NA	NA	--
ENSG00000135744	183	AGT	-0.871674	0.391071	1.09214	NA	NA	--	-0.550314	0.58581	1.09655	-3.20553	0.00407855	0.210272	-1.64477	0.104148	0.880859	0.075734	0.939966	0.998444	-0.913155	0.363336	1.00693	0.110284	0.913	1.0072	0.642585	0.531663	0.977587	0.184421	0.854195	0.993561	-0.758088	0.449154	1.09689	NA	NA	--	-1.81736	0.0906239	1.06716
ENSG00000144891	185	AGTR1	-0.0124733	0.99014	1.00003	-0.474138	0.644674	1.06542	1.31069	0.199013	1.2519	NA	NA	--	-0.421717	0.674422	1.01771	-0.202289	0.840603	0.99555	-0.99008	0.324501	1.00013	-0.596111	0.556066	1.16988	-0.362739	0.722629	0.981535	0.662312	0.509857	1.02875	-0.555811	0.578867	1.06045	NA	NA	--	0.375021	0.713265	1.01875
ENSG00000180772	186	AGTR2	-0.230598	0.819365	1.0034	NA	NA	--	-0.346599	0.731093	1.04318	11.0481	1.91071e-10	1.56854e-07	-0.166393	0.86829	0.997085	-0.312824	0.75586	1.01441	-0.173868	0.862317	0.996948	NA	NA	--	-0.38041	0.709784	0.981741	0.454965	0.650485	1.0163	-0.419687	0.675096	1.03855	NA	NA	--	NA	NA	--
ENSG00000134817	187	APLNR	-0.310373	0.75866	1.01633	-1.1947	0.257329	1.21937	1.28903	0.206351	1.25305	0.517002	0.610557	1.06905	-1.69339	0.0944768	0.856779	0.0738914	0.941424	0.997837	0.20904	0.834838	0.995956	2.51608	0.018117	0.571287	-0.465631	0.649184	0.98309	-0.633208	0.528577	1.0275	0.110479	0.912124	0.999371	0.151204	0.882821	0.988664	1.31423	0.209894	1.10782
ENSG00000172482	189	AGXT	0.00363763	0.997124	1.00096	0.0703801	0.945154	1.00397	-0.399302	0.692243	1.05634	-0.850669	0.404549	1.12489	0.337727	0.7365	1.00776	-0.418654	0.67746	1.03542	-0.242782	0.808667	0.995782	-0.297502	0.76836	1.04712	NA	NA	--	2.0849	0.0405766	0.651061	-0.38552	0.700199	1.0331	0.505353	0.624262	1.05742	NA	NA	--
ENSG00000169297	190	NR0B1	1.47074	0.15292	1.09046	-0.576126	0.576128	1.09554	-0.220009	0.827219	1.0111	NA	NA	--	1.83086	0.0710411	0.794102	-0.335553	0.738768	1.01701	-0.270748	0.787137	0.994343	0.0747649	0.940933	1.00406	NA	NA	--	-1.3328	0.186744	0.971448	-0.461336	0.644983	1.04306	NA	NA	--	NA	NA	--
ENSG00000101444	191	AHCY	0.449692	0.656522	1.04262	NA	NA	--	-1.61805	0.115171	1.21049	NA	NA	--	-2.04873	0.0439414	0.692689	0.0309332	0.97546	0.999582	-0.794941	0.428512	1.01713	-0.0997479	0.921281	1.00562	NA	NA	--	-1.22455	0.224682	0.99215	0.538294	0.590881	1.05631	NA	NA	--	NA	NA	--
ENSG00000106546	196	AHR	-0.447158	0.658327	1.0418	-1.56556	0.145747	1.14848	1.48547	0.14691	1.24458	NA	NA	--	0.474175	0.636735	1.02403	0.343064	0.733148	1.01763	-0.257144	0.797591	0.995152	0.662788	0.513085	1.20054	-1.35088	0.199777	0.830299	-0.0863604	0.931416	0.994417	-0.637914	0.524148	1.07616	NA	NA	--	NA	NA	--
ENSG00000145192	197	AHSG	0.706694	0.485812	1.0792	-0.93012	0.372271	1.17567	-0.657995	0.515106	1.1256	-0.553701	0.585368	1.08118	-0.303165	0.762592	1.00661	-0.400539	0.690655	1.03175	1.55977	0.121941	0.85682	-0.570356	0.573153	1.158	NA	NA	--	0.0642423	0.948953	0.995329	-0.33009	0.741625	1.02406	NA	NA	--	NA	NA	--
ENSG00000206428	199	AIF1	-0.151562	0.880659	0.996011	0.41855	0.683601	1.05362	0.219306	0.827762	1.01051	-1.98137	0.0607935	0.827536	-0.470094	0.639634	1.02407	0.785556	0.436245	1.09317	0.472877	0.637321	1.01109	0.293797	0.77116	1.04467	-0.632753	0.537866	0.978866	-0.0916535	0.927224	0.994029	0.801647	0.423564	1.10142	1.0531	0.31488	1.1281	2.50969	0.0261071	0.836388
ENSG00000106992	203	AK1	1.28239	0.210608	1.11828	0.511992	0.618779	1.07792	NA	NA	--	NA	NA	--	-1.06618	0.289718	1.03535	0.0957081	0.924177	0.997984	-0.27024	0.787527	0.994565	0.0356752	0.971804	1.0035	NA	NA	--	-1.45341	0.150397	0.934832	-0.946762	0.344728	1.11958	NA	NA	--	-0.480959	0.638539	1.0268
ENSG00000004455	204	AK2	-0.54255	0.59189	1.05453	0.184539	0.856949	1.01155	-1.87809	0.069229	1.11124	0.0896559	0.92941	0.99906	-1.35906	0.178146	0.973089	-0.447702	0.656516	1.04005	-1.25132	0.213707	0.962799	-0.518017	0.608666	1.13869	-0.554475	0.588666	0.987456	0.0997041	0.920853	0.993553	-1.63855	0.10264	1.03192	-0.34999	0.732956	1.01429	-0.327769	0.747936	1.00069
ENSG00000162433	205	AK4	1.28185	0.210794	1.1179	NA	NA	--	-3.09085	0.00403756	0.314627	NA	NA	--	0.111858	0.911231	0.993356	0.677304	0.50168	1.07883	0.189417	0.850146	0.996788	0.706952	0.485654	1.22075	NA	NA	--	-0.406858	0.685302	1.00663	-0.450051	0.653087	1.04195	2.56723	0.0280236	0.654416	NA	NA	--
ENSG00000142208	207	AKT1	-0.397794	0.69391	1.03356	0.7773	0.453374	1.14067	0.149322	0.882209	1.00706	0.181663	0.857589	1.00002	1.0241	0.309035	1.03704	0.541385	0.590912	1.0619	-0.4684	0.640508	1.01088	-2.0736	0.0477817	0.910786	-0.492915	0.630294	0.984584	1.16666	0.247145	0.999421	-0.350642	0.72617	1.02694	0.264775	0.79656	0.991599	1.78886	0.0969505	1.0845
ENSG00000105221	208	AKT2	-0.881348	0.385908	1.0945	0.154164	0.880273	1.00789	0.272123	0.787223	1.02384	0.678787	0.504686	1.10482	1.57417	0.119601	0.919126	-0.960909	0.341733	1.11557	0.403239	0.687625	1.00736	-0.445862	0.659252	1.10721	-1.68336	0.116151	0.684114	0.821969	0.413771	1.03561	1.19026	0.235139	1.1185	1.20616	0.253059	1.12367	-0.569842	0.5785	1.033
ENSG00000148218	210	ALAD	-1.52414	0.139101	1.08338	NA	NA	--	-0.284617	0.777716	1.02687	0.253121	0.802636	1.01262	-0.611671	0.542581	1.03862	1.34947	0.183936	1.09412	0.095082	0.924438	0.995578	-0.411484	0.683966	1.09117	NA	NA	--	0.951251	0.344616	1.02506	-0.170026	0.865135	1.00321	NA	NA	--	NA	NA	--
ENSG00000023330	211	ALAS1	1.43754	0.162054	1.09445	0.248595	0.808254	1.01592	-0.344627	0.732561	1.04309	0.242847	0.81048	1.01222	1.7889	0.077616	0.81641	-0.0843126	0.933182	0.998064	-0.799675	0.425776	1.0174	0.196722	0.845519	1.01796	0.326808	0.749015	0.98355	-0.526159	0.600373	1.01807	-0.0265185	0.978866	1.00039	0.035893	0.972074	1.00101	NA	NA	--
ENSG00000158578	212	ALAS2	-0.692095	0.494787	1.07792	NA	NA	--	-0.44046	0.662476	1.06736	-0.436955	0.666403	1.05283	-0.431599	0.667255	1.0188	-0.429339	0.669725	1.03736	-0.923467	0.357965	1.0048	-0.536298	0.596144	1.1424	NA	NA	--	-1.56166	0.122692	0.899387	0.314588	0.753352	1.02	-0.208264	0.839203	0.988628	NA	NA	--
ENSG00000163631	213	ALB	0.175356	0.862108	0.99577	NA	NA	--	-0.576179	0.568403	1.10769	NA	NA	--	-0.931002	0.354801	1.04454	NA	NA	--	-0.580586	0.562813	1.01379	-0.779621	0.442154	1.25679	NA	NA	--	0.420589	0.67529	1.01208	1.2604	0.208771	1.11427	-0.0458523	0.964331	0.999748	NA	NA	--
ENSG00000170017	214	ALCAM	0.0374532	0.970399	0.99979	NA	NA	--	-0.897295	0.376061	1.1864	NA	NA	--	NA	NA	--	-0.777708	0.440811	1.09347	-0.205591	0.837524	0.996023	-1.56527	0.129166	1.22454	NA	NA	--	-0.934244	0.353258	1.02756	NA	NA	--	0.0693499	0.946078	0.999378	NA	NA	--
ENSG00000101986	215	ABCD1	0.591658	0.559001	1.06218	NA	NA	--	0.592129	0.5578	1.10814	1.48462	0.1525	1.07001	1.49113	0.140066	0.942707	0.655757	0.515319	1.07784	1.6381	0.104512	0.832732	0.362363	0.719902	1.07004	0.635589	0.536073	0.979438	-0.803259	0.424433	1.03353	-0.528297	0.59779	1.05389	0.718447	0.487462	1.11403	-0.842814	0.41457	1.07517
ENSG00000165092	216	ALDH1A1	NA	NA	--	NA	NA	--	-0.764494	0.450006	1.15919	NA	NA	--	-1.304	0.196168	0.995864	NA	NA	--	1.36583	0.175027	0.925611	0.207229	0.837386	1.01912	0.305844	0.764224	0.984483	-1.20537	0.231952	0.993324	-0.108408	0.913764	0.998979	-0.145401	0.887283	0.989884	NA	NA	--
ENSG00000111275	217	ALDH2	0.912905	0.369373	1.09652	-1.03381	0.323418	1.1983	-1.13729	0.263606	1.24113	1.00932	0.324311	1.15214	0.316714	0.752329	1.0067	1.37828	0.17493	1.08427	2.17136	0.0322458	0.593637	-0.00211827	0.998325	1.00012	0.694122	0.499822	0.97496	-0.532079	0.596287	1.01732	0.0464238	0.963012	0.999706	0.868031	0.405727	1.11825	-0.261183	0.797754	1.00269
ENSG00000108602	218	ALDH3A1	3.65545	0.0010929	0.143679	0.984748	0.345913	1.18948	-1.42131	0.164607	1.26708	NA	NA	--	-0.23937	0.811463	1.00476	-0.633726	0.529468	1.07334	-1.24903	0.214542	0.963751	NA	NA	--	-1.61019	0.131359	0.719026	-1.0225	0.309923	1.01343	-1.20897	0.227886	1.11791	0.231047	0.821937	0.991011	0.346385	0.734204	1.00327
ENSG00000137124	219	ALDH1B1	2.12968	0.0424642	0.842777	-0.241937	0.81328	1.01631	-0.401769	0.690444	1.05706	0.213459	0.833027	1.00806	-0.922056	0.359417	1.04434	0.407118	0.685851	1.03273	0.380378	0.704464	1.00482	-2.3178	0.0282786	0.708941	-1.32369	0.208412	0.83711	-1.27466	0.206474	0.981069	0.982528	0.326846	1.11948	NA	NA	--	NA	NA	--
ENSG00000184254	220	ALDH1A3	-0.716156	0.480044	1.08206	0.0647621	0.949525	1.00356	0.77364	0.444651	1.16318	NA	NA	--	0.0107962	0.991414	0.998809	-0.0889862	0.929488	0.998093	0.0512072	0.959262	0.996977	0.294146	0.770896	1.04475	-0.296157	0.771788	0.983119	-0.587346	0.558784	1.0221	-1.76851	0.0782677	0.978955	-0.774152	0.455158	1.11537	0.330706	0.745764	1.00071
ENSG00000006534	221	ALDH3B1	0.290232	0.773857	1.01385	1.3741	0.196761	1.18539	-0.0586982	0.953546	1.00281	-0.225963	0.823415	1.00959	-1.87963	0.0639908	0.764161	1.67954	0.0999774	0.996531	-0.465712	0.642424	1.01072	0.825069	0.416563	1.26655	1.23825	0.23752	0.865702	-0.361219	0.718979	1.00258	-1.49742	0.13562	1.08093	0.804106	0.440033	1.11473	NA	NA	--
ENSG00000132746	222	ALDH3B2	-0.813414	0.423096	1.09016	0.508302	0.62128	1.07677	-0.507712	0.615032	1.08652	2.79345	0.0108883	0.382236	-0.753399	0.453538	1.04607	0.991345	0.326818	1.12095	0.978929	0.329954	1.00179	-0.453777	0.653616	1.1101	-0.639606	0.533539	0.978208	-0.688288	0.493453	1.03121	-1.19107	0.234824	1.1193	-0.716954	0.489809	1.11493	-0.680209	0.508305	1.04763
ENSG00000143149	223	ALDH9A1	0.0623568	0.950738	0.997699	NA	NA	--	-0.182602	0.856228	1.00764	NA	NA	--	1.37305	0.173774	0.97459	-1.0442	0.301969	1.12605	-1.35815	0.177443	0.925728	-0.218043	0.829035	1.02221	-2.53618	0.023745	0.322815	-0.910407	0.365604	1.02968	-1.65298	0.0996656	1.02886	-1.10573	0.294736	1.13127	NA	NA	--
ENSG00000072210	224	ALDH3A2	1.99474	0.0562564	0.896667	1.05851	0.312516	1.20524	-1.46001	0.153742	1.25672	NA	NA	--	2.15088	0.0346638	0.641101	0.276173	0.78368	1.01074	-2.06009	0.0419616	0.654905	1.06974	0.294207	1.33764	-1.426	0.177439	0.798112	-0.482183	0.631119	1.01743	-0.275357	0.783283	1.01456	0.493844	0.632083	1.05416	0.1796	0.86004	0.992108
ENSG00000173208	225	ABCD2	0.385647	0.70278	1.03235	0.221478	0.828778	1.0155	-0.865698	0.392906	1.17999	0.73371	0.470873	1.1172	-0.00659503	0.994755	0.998789	-0.658239	0.513738	1.07881	-1.13381	0.259557	0.979182	0.420769	0.677254	1.0954	1.16031	0.265328	0.877121	0.0302359	0.975961	0.996777	-0.91654	0.36032	1.11408	-0.191566	0.851916	0.989425	-1.89764	0.0785604	1.063
ENSG00000149925	226	ALDOA	1.93744	0.0632177	0.924988	0.658124	0.523993	1.11185	1.73579	0.091931	1.16321	-0.0868119	0.931643	0.999146	1.26294	0.210473	1.00228	0.391332	0.697398	1.02891	1.28683	0.201097	0.95222	-0.434864	0.667118	1.10264	-0.146924	0.885446	0.983775	-0.155375	0.876955	0.993519	-1.54653	0.123316	1.06999	-0.0797062	0.937903	0.996788	-1.36084	0.19669	1.11224
ENSG00000136872	229	ALDOB	NA	NA	--	NA	NA	--	NA	NA	--	NA	NA	--	-0.576266	0.566138	1.03674	0.541998	0.590494	1.06231	-0.389559	0.697683	1.00746	-0.381138	0.706083	1.07616	0.790791	0.442257	0.969372	0.587943	0.558385	1.02238	-0.942691	0.346803	1.11827	-0.682766	0.510262	1.10587	NA	NA	--
ENSG00000109107	230	ALDOC	-1.09504	0.28317	1.11842	NA	NA	--	-0.690793	0.494526	1.13518	0.421654	0.677563	1.04857	0.268808	0.788806	1.00469	-0.259252	0.796623	1.0052	-0.0319674	0.974561	0.999223	-0.425012	0.674196	1.09782	0.634716	0.536625	0.979557	0.749889	0.455732	1.03166	1.71866	0.0869883	1.00074	0.457982	0.656756	1.0393	NA	NA	--
ENSG00000085662	231	AKR1B1	-0.290442	0.773698	1.01402	0.702244	0.497118	1.12317	0.343557	0.733359	1.0428	0.523291	0.60625	1.07366	0.641098	0.523388	1.0381	0.685526	0.496529	1.08019	0.234285	0.815238	0.996074	0.40582	0.688073	1.08922	0.113564	0.911318	0.987112	-0.0109444	0.991298	0.999101	1.18078	0.238878	1.12044	-1.58629	0.143756	1.05961	NA	NA	--
ENSG00000171094	238	ALK	-0.245984	0.807555	1.00413	-0.665431	0.519484	1.11482	-0.129159	0.898016	1.00704	0.464153	0.647098	1.05901	-0.992424	0.32414	1.04128	0.503209	0.617272	1.0532	2.01907	0.0461298	0.674572	NA	NA	--	NA	NA	--	-0.20988	0.834346	0.995019	-0.13301	0.894299	1.0007	NA	NA	--	NA	NA	--
ENSG00000108839	239	ALOX12	-0.298066	0.767934	1.01538	-0.422232	0.68099	1.05498	-0.433786	0.667267	1.06634	1.94834	0.0648628	0.848304	-0.166525	0.868186	0.997223	-0.455317	0.65107	1.04262	-0.883926	0.378836	1.00891	-0.530929	0.599808	1.14009	-0.625451	0.542499	0.979188	-1.2455	0.216931	0.98433	0.0559185	0.955454	0.999431	-0.0280067	0.978208	1.00021	NA	NA	--
ENSG00000275565	240	ALOX5	0.203051	0.840617	0.999605	0.290158	0.777092	1.02465	1.8047	0.0802551	1.15511	NA	NA	--	0.0739461	0.941248	0.996408	NA	NA	--	-0.670674	0.503959	1.01829	NA	NA	--	0.881136	0.394243	0.951253	0.45446	0.650846	1.01643	0.201871	0.840192	1.00639	-0.690524	0.505576	1.10645	NA	NA	--
ENSG00000132965	241	ALOX5AP	0.379855	0.707025	1.03157	NA	NA	--	0.137317	0.891614	1.00643	NA	NA	--	0.702094	0.484765	1.04357	-0.317297	0.752485	1.01552	0.803552	0.423543	1.01704	0.145797	0.885165	1.00868	-1.2639	0.228459	0.860174	-0.178387	0.858913	0.994469	0.00717943	0.994278	0.999899	NA	NA	--	NA	NA	--
ENSG00000179477	242	ALOX12B	0.251823	0.803085	1.00486	1.98777	0.0723024	0.962241	2.05345	0.0480235	1.01613	0.340822	0.736624	1.0299	-1.69067	0.0949967	0.86018	0.124728	0.901295	0.997517	0.125902	0.90006	0.996861	-0.643535	0.525306	1.19485	0.316592	0.756579	0.984922	-0.585679	0.559898	1.02261	0.562272	0.574464	1.06408	2.75397	0.0203392	0.570998	-0.0289511	0.977343	1.00042
ENSG00000262943	245	ALOX12P2	-0.442343	0.661765	1.04074	-0.660016	0.522823	1.11228	-0.130011	0.897347	1.00712	-0.358317	0.723683	1.03472	2.63695	0.0101394	0.375833	-0.870021	0.388906	1.10287	3.4546	0.000807004	0.076406	-0.776997	0.443915	1.25429	2.3732	0.0337335	0.392022	-0.419401	0.676155	1.01091	1.69347	0.091686	1.0132	0.00621125	0.995166	1.00101	NA	NA	--
ENSG00000161905	246	ALOX15	-0.0590967	0.95331	0.998241	-0.971251	0.352296	1.18633	-0.232767	0.81738	1.0145	-0.873979	0.392015	1.13009	-0.0171301	0.986378	0.999098	-0.348945	0.728758	1.01805	-1.15684	0.250066	0.977148	-0.863279	0.395588	1.28662	-0.853072	0.409062	0.957755	2.76219	0.00725938	0.279987	-0.57009	0.569159	1.06686	NA	NA	--	-1.16638	0.264413	1.10086
ENSG00000179593	247	ALOX15B	-0.294985	0.770262	1.015	-0.18831	0.854063	1.01176	0.379059	0.707072	1.05069	-0.236142	0.81561	1.01012	0.125945	0.900108	0.994671	-0.706362	0.483604	1.08388	0.0895443	0.928827	0.995451	-1.49716	0.145953	1.25742	1.77	0.100161	0.642881	0.753985	0.453283	1.0322	0.406029	0.685089	1.03694	1.72379	0.115464	1.01056	0.443895	0.664418	1.02328
ENSG00000163295	248	ALPI	-0.0689041	0.945574	0.997548	0.232496	0.820422	1.01551	-0.732819	0.468843	1.15074	NA	NA	--	-0.30941	0.757857	1.00677	-0.704946	0.484477	1.08485	-0.661471	0.509817	1.01739	-0.405836	0.688061	1.08931	-0.429975	0.674255	0.98134	-0.651665	0.516663	1.02953	0.159069	0.873751	1.00214	-0.386645	0.707119	1.02362	NA	NA	--
ENSG00000162551	249	ALPL	-0.0354395	0.97199	1.00007	0.384295	0.708085	1.04575	-0.0620364	0.950908	1.00326	0.449769	0.657485	1.05689	-0.0652032	0.948183	0.997355	0.85989	0.394408	1.10237	0.905635	0.367285	1.00705	0.20728	0.837347	1.01915	0.58826	0.566438	0.981782	-0.288923	0.77346	0.998425	-0.31609	0.752213	1.02062	NA	NA	--	-0.355738	0.72734	1.00764
ENSG00000163283	250	ALPP	-0.0959605	0.924261	0.997389	1.17606	0.264394	1.22056	2.29489	0.0282347	0.874682	NA	NA	--	0.431265	0.667497	1.01838	-0.21934	0.827377	0.99726	-0.469568	0.639676	1.01103	-0.517651	0.608917	1.13798	NA	NA	--	-1.05485	0.294972	1.01306	-0.734645	0.463285	1.09567	-0.404019	0.694704	1.03047	NA	NA	--
ENSG00000163286	251	ALPG	0.0573495	0.954689	0.998728	1.9792	0.0733702	0.964306	2.19911	0.0349861	0.932031	NA	NA	--	0.470053	0.639663	1.02393	0.42707	0.671365	1.03685	-0.3222	0.747967	0.998707	-0.300732	0.765923	1.04831	-0.258199	0.800296	0.9776	-0.317378	0.751863	1.00046	1.68554	0.0932061	1.01246	NA	NA	--	NA	NA	--
ENSG00000156150	257	ALX3	1.0422	0.306559	1.11253	-0.916268	0.379176	1.17569	-1.05872	0.297417	1.21783	0.22047	0.827634	1.00851	-1.61903	0.109585	0.899118	1.29027	0.203548	1.10598	-0.12019	0.904571	0.997393	0.169219	0.866886	1.00973	NA	NA	--	1.89149	0.0625257	0.750471	-0.843358	0.399882	1.1074	NA	NA	--	-0.165074	0.871246	0.991128
ENSG00000178522	258	AMBN	-0.506622	0.616533	1.04865	-0.208927	0.838324	1.01252	-1.11781	0.271722	1.22928	1.59812	0.124281	1.02182	2.60815	0.0109548	0.389846	-0.401278	0.690115	1.03168	-0.213823	0.831116	0.995548	-0.659455	0.514992	1.20083	-0.972489	0.347311	0.925398	-0.406205	0.68578	1.00685	0.49582	0.620483	1.04672	NA	NA	--	NA	NA	--
ENSG00000106927	259	AMBP	-0.354123	0.725997	1.02529	0.274152	0.789048	1.02092	-0.284899	0.777502	1.02736	2.31788	0.0306316	0.652495	-0.615756	0.539896	1.03816	-0.0294279	0.976653	0.999625	-1.30753	0.194002	0.943918	-0.629676	0.534199	1.18895	NA	NA	--	4.71784	1.11835e-05	0.0018246	-0.784605	0.433472	1.10088	-0.911989	0.383234	1.12474	NA	NA	--
ENSG00000123505	262	AMD1	-0.520872	0.606702	1.05063	NA	NA	--	0.183186	0.855773	1.00757	NA	NA	--	1.34636	0.182187	0.979852	NA	NA	--	-0.637655	0.525141	1.01744	NA	NA	--	NA	NA	--	1.55337	0.124659	0.901262	0.455731	0.649003	1.04299	NA	NA	--	NA	NA	--
ENSG00000125363	265	AMELX	-0.548023	0.588179	1.05621	NA	NA	--	-1.17396	0.248812	1.2363	-0.403987	0.690122	1.04468	-0.667182	0.506676	1.03989	-0.380537	0.705338	1.02676	3.06335	0.00280613	0.174743	NA	NA	--	-0.460719	0.652076	0.98328	-0.896729	0.372811	1.03077	-0.0332901	0.973471	0.999792	NA	NA	--	NA	NA	--
ENSG00000125363	266	AMELX	-0.153024	0.879517	0.995879	-0.506773	0.622318	1.07592	2.11744	0.0418441	0.972641	NA	NA	--	-0.564875	0.573822	1.03549	NA	NA	--	-0.311839	0.755806	0.99712	NA	NA	--	NA	NA	--	-0.597307	0.552151	1.02234	1.36587	0.17328	1.10004	-0.27735	0.786654	0.995796	NA	NA	--
ENSG00000159461	267	AMFR	0.39067	0.699107	1.03277	0.0213209	0.983372	1.00157	0.369981	0.71376	1.04987	3.05453	0.00602077	0.264418	-0.427893	0.669939	1.01836	0.704218	0.484926	1.08372	-0.66627	0.506758	1.01895	0.440267	0.663248	1.10541	NA	NA	--	0.195813	0.8453	0.994573	-0.220753	0.825476	1.00649	NA	NA	--	-0.167657	0.869251	0.991577
ENSG00000104899	268	AMH	-0.48534	0.63135	1.04369	-1.7576	0.106572	1.09018	2.30334	0.0276996	0.876526	NA	NA	--	-0.462978	0.644703	1.02345	-0.470249	0.640449	1.04558	0.808982	0.420427	1.01521	0.809821	0.425123	1.26448	-0.495151	0.628757	0.984857	0.635256	0.527248	1.02752	-0.58371	0.559973	1.07014	0.702333	0.497065	1.11029	-0.0418642	0.967243	1.00125
ENSG00000135409	269	AMHR2	-0.757523	0.455298	1.08622	-0.0248622	0.98061	1.00214	-0.161622	0.872589	1.00581	-0.410857	0.68534	1.04649	-0.181208	0.856687	0.998945	-1.00553	0.320019	1.12216	-1.10306	0.272621	0.982528	-1.38821	0.176423	1.29647	NA	NA	--	-0.949448	0.345526	1.02512	-0.650923	0.51573	1.0779	1.55343	0.148601	1.07074	-0.440801	0.666087	1.02224
ENSG00000116748	270	AMPD1	-0.755072	0.456742	1.08611	-0.452341	0.659814	1.06106	0.394176	0.695987	1.05486	NA	NA	--	0.748642	0.456384	1.04627	NA	NA	--	-0.146875	0.883524	0.996448	-0.631529	0.533006	1.18925	-0.425053	0.677258	0.981221	-0.453808	0.651314	1.01579	-0.191253	0.848492	1.00598	1.40391	0.19063	1.11102	NA	NA	--
ENSG00000116337	271	AMPD2	0.050078	0.960429	0.998519	-0.726489	0.482712	1.13301	-0.941427	0.353327	1.19617	-0.923653	0.366159	1.14527	0.496833	0.620741	1.02674	-1.29818	0.20084	1.09977	-1.64138	0.103829	0.831576	2.00323	0.0552844	0.978691	1.32612	0.20763	0.837028	0.583165	0.561579	1.02305	1.65498	0.0992573	1.03039	NA	NA	--	0.416617	0.683276	1.01918
ENSG00000133805	272	AMPD3	-1.06953	0.294299	1.11357	-3.17123	0.00889913	0.398462	0.929604	0.359327	1.19386	NA	NA	--	0.810948	0.419928	1.04609	1.57135	0.123107	1.0301	0.627725	0.531601	1.01627	-1.11086	0.276424	1.3565	-0.224701	0.825705	0.97532	-0.412935	0.680865	1.00879	0.567587	0.570855	1.06637	NA	NA	--	NA	NA	--
ENSG00000078053	273	AMPH	0.765572	0.450572	1.08561	-0.997553	0.339934	1.1914	0.195047	0.846552	1.00772	-0.152517	0.880235	0.997332	0.680763	0.49809	1.04267	-0.0959404	0.923994	0.998078	1.18429	0.239077	0.972288	4.33809	0.000180017	0.0266639	-1.62836	0.125737	0.707474	-0.238977	0.811793	0.997349	-2.7214	0.00698516	0.430728	1.14762	0.277841	1.1266	-0.168536	0.868572	0.991971
ENSG00000136717	274	BIN1	0.986353	0.332717	1.10579	-0.393924	0.701166	1.04843	1.17358	0.248964	1.23636	0.0252121	0.980124	1.00286	0.6273	0.532342	1.03864	NA	NA	--	0.0545299	0.956621	0.9968	0.0275549	0.97822	1.00275	-1.96285	0.0714248	0.550536	-0.707311	0.481625	1.03007	0.0388455	0.969046	1.0003	NA	NA	--	-0.0975237	0.923798	0.997519
ENSG00000145020	275	AMT	-0.143939	0.886618	0.995985	0.722073	0.485317	1.13084	0.775995	0.443278	1.16355	1.39694	0.177019	1.10347	-1.10397	0.27309	1.03024	0.459031	0.648422	1.04359	-0.578026	0.564533	1.01384	0.93345	0.358861	1.31349	-2.5954	0.022199	0.31017	-0.362559	0.717982	1.00278	0.238598	0.811625	1.00895	NA	NA	--	-0.922081	0.372104	1.07832
ENSG00000237763	276	AMY1A	-0.189544	0.851084	0.997066	-0.262659	0.797668	1.01996	1.46767	0.151662	1.25421	NA	NA	--	-0.372975	0.710205	1.01347	-0.416528	0.679004	1.0351	-0.452996	0.651523	1.00879	-0.28764	0.775818	1.04198	-0.447933	0.661055	0.983203	-0.497926	0.620033	1.01672	1.86807	0.0629921	0.951257	NA	NA	--	-0.25	0.806218	0.988656
ENSG00000174876	277	AMY1B	-0.241801	0.810761	1.00355	-0.654399	0.526301	1.11006	1.06746	0.29351	1.22191	NA	NA	--	-0.511147	0.61073	1.02889	-0.516019	0.608368	1.05621	0.0450996	0.964117	0.997386	-0.444103	0.660507	1.1069	-0.976503	0.345388	0.924349	-0.642832	0.522347	1.02775	0.241647	0.809263	1.00961	NA	NA	--	0.174508	0.863965	0.991256
ENSG00000187733	278	AMY1C	-0.169386	0.866755	0.996071	-0.360823	0.725066	1.041	1.88379	0.0684304	1.10848	NA	NA	--	-0.304693	0.761433	1.00605	-0.226332	0.821968	0.997998	-0.299158	0.765434	0.996714	1.24133	0.225159	1.33402	NA	NA	--	-0.332539	0.740435	1.00071	-0.293812	0.76916	1.01728	NA	NA	--	NA	NA	--
ENSG00000243480	279	AMY2A	-0.123111	0.902931	0.996261	0.254993	0.803433	1.01639	-0.177152	0.860472	1.00747	NA	NA	--	0.277792	0.781926	1.0057	-0.722005	0.474027	1.08804	-0.523447	0.60181	1.00783	2.38561	0.0243291	0.661268	-0.595719	0.560871	0.981423	0.43212	0.666928	1.01281	-1.14863	0.251871	1.12004	NA	NA	--	2.97739	0.0099892	0.664472
ENSG00000240038	280	AMY2B	0.610202	0.54683	1.06284	-0.435394	0.671697	1.05795	0.149133	0.882357	1.0069	NA	NA	--	-0.0858635	0.931801	0.995152	-1.27467	0.208968	1.11289	-0.228794	0.819492	0.99609	1.70154	0.100332	1.1587	-0.863957	0.402172	0.953816	0.234599	0.815177	0.997055	-0.933304	0.351617	1.11132	NA	NA	--	1.12756	0.278459	1.09746
ENSG00000214274	283	ANG	-0.581295	0.565863	1.05944	NA	NA	--	-0.270843	0.788199	1.0236	-0.572149	0.573022	1.08871	-1.71264	0.0908563	0.852119	-0.352656	0.725993	1.01999	-0.970371	0.33418	1.00216	-1.52475	0.138951	1.24424	-0.651116	0.526314	0.975918	0.333823	0.73947	1.00109	0.759032	0.448591	1.09783	NA	NA	--	-0.0820898	0.935737	0.997067
ENSG00000154188	284	ANGPT1	-1.0839	0.287995	1.11506	-0.650411	0.528778	1.10865	2.01269	0.0523661	1.04431	1.32644	0.1983	1.12987	-0.0255645	0.979672	0.998946	-2.13039	0.0386406	0.760034	0.725315	0.469936	1.01485	-0.089542	0.929312	1.00487	-1.29026	0.217864	0.848843	1.46099	0.148309	0.931913	1.07592	0.283062	1.11626	-0.191754	0.851772	0.989369	-1.06581	0.304547	1.09481
ENSG00000091879	285	ANGPT2	0.912893	0.369379	1.09616	-0.787374	0.447696	1.14686	0.64362	0.52427	1.12233	NA	NA	--	0.00688259	0.994527	0.99884	-0.936903	0.35381	1.11359	0.684765	0.495061	1.01669	-0.311639	0.757708	1.05187	NA	NA	--	1.45922	0.148794	0.93305	-0.358064	0.720615	1.02963	-0.979957	0.35022	1.12103	NA	NA	--
ENSG00000029534	286	ANK1	-1.12596	0.270092	1.11486	-0.198581	0.846213	1.01256	0.107965	0.914677	1.00796	-0.988551	0.334137	1.1477	0.196115	0.845044	1.00015	2.15159	0.0368334	0.739275	-1.98662	0.0496739	0.689969	-1.05854	0.299189	1.33695	-0.211499	0.835778	0.977474	-1.28137	0.204119	0.979727	0.819587	0.413278	1.10067	NA	NA	--	-0.0811875	0.936529	0.996814
ENSG00000145362	287	ANK2	-0.490731	0.627581	1.04457	NA	NA	--	1.06271	0.29563	1.2204	NA	NA	--	-0.196878	0.844448	1.00018	NA	NA	--	-0.221962	0.824792	0.995749	-0.300116	0.766387	1.04805	0.646753	0.528253	0.976517	0.665778	0.507651	1.02903	0.274584	0.783876	1.01469	1.50467	0.16057	1.08902	NA	NA	--
ENSG00000151150	288	ANK3	1.40849	0.170397	1.09778	NA	NA	--	NA	NA	--	NA	NA	--	1.00032	0.320331	1.03991	NA	NA	--	-1.4773	0.142706	0.890748	-2.3962	0.0237602	0.653505	NA	NA	--	-0.860015	0.392596	1.03207	NA	NA	--	NA	NA	--	NA	NA	--
ENSG00000166825	290	ANPEP	-0.991463	0.330262	1.10859	0.0490177	0.961784	1.00357	0.0333522	0.973595	1.00133	1.43282	0.166629	1.08962	0.206414	0.83702	1.00102	0.0855485	0.932205	0.997887	-0.894805	0.373019	1.00803	-1.11132	0.27623	1.35636	0.336728	0.741696	0.983665	0.287066	0.774875	0.998155	1.31746	0.188961	1.10585	-0.368284	0.719651	1.01992	0.00348227	0.997271	1.00049
ENSG00000151729	291	SLC25A4	-1.27578	0.212902	1.12025	0.0340122	0.973477	1.00358	-0.415138	0.680728	1.06204	1.70644	0.102005	0.96507	-4.54132	2.0637e-05	0.00549159	NA	NA	--	-1.61301	0.109862	0.840013	0.155356	0.877697	1.00843	-1.11852	0.28359	0.89002	0.152725	0.879037	0.993436	0.150155	0.880771	1.00224	0.572664	0.578389	1.06965	NA	NA	--
ENSG00000005022	292	SLC25A5	1.20865	0.237275	1.11346	NA	NA	--	0.0603724	0.952223	1.00291	0.318181	0.753491	1.02462	-0.432033	0.666941	1.01884	-2.284	0.0271419	0.649997	0.217532	0.828233	0.995822	0.217702	0.829298	1.02237	-0.297451	0.770822	0.982717	-2.01103	0.0480157	0.688885	-0.504195	0.614595	1.04981	NA	NA	--	-0.552761	0.589145	1.03006
ENSG00000135046	301	ANXA1	NA	NA	--	NA	NA	--	-0.617191	0.541344	1.11632	-0.542615	0.593108	1.07941	-0.884318	0.379314	1.04509	NA	NA	--	-0.178786	0.858464	0.997028	-0.142054	0.888092	1.00832	0.576415	0.573486	0.984398	-0.984376	0.328182	1.02289	0.980279	0.327952	1.11995	-0.150082	0.883684	0.988768	NA	NA	--
ENSG00000182718	302	ANXA2	-0.0103102	0.99185	1.0002	NA	NA	--	0.42762	0.671705	1.06468	-0.897507	0.379166	1.13633	-0.000443278	0.999647	0.999872	-1.42599	0.160773	1.07708	2.61064	0.0104124	0.348149	0.162049	0.872474	1.00889	NA	NA	--	1.19493	0.235981	0.992141	0.345839	0.729772	1.02623	NA	NA	--	0.130734	0.897845	0.994765
ENSG00000138772	306	ANXA3	-0.993297	0.329384	1.10883	NA	NA	--	-1.28294	0.20845	1.24823	-0.443117	0.662008	1.05431	0.917632	0.361714	1.04471	1.16678	0.249447	1.11612	-0.34139	0.733519	1.00073	NA	NA	--	0.538314	0.598815	0.985334	-0.520447	0.604327	1.01813	NA	NA	--	NA	NA	--	NA	NA	--
ENSG00000196975	307	ANXA4	-0.621378	0.539562	1.06457	1.27772	0.227656	1.20282	0.910435	0.369195	1.18697	0.0932976	0.926512	0.999064	-1.01302	0.314263	1.03855	-0.257025	0.798331	1.00409	-0.21277	0.831935	0.995693	0.299409	0.766921	1.04781	0.765228	0.457804	0.968157	1.23223	0.221816	0.991849	0.410513	0.681802	1.03671	NA	NA	--	0.139769	0.890834	0.993438
ENSG00000164111	308	ANXA5	-0.42837	0.67178	1.03819	0.178282	0.861743	1.00976	-0.0804901	0.936334	1.00484	2.22922	0.0363281	0.707471	0.0742491	0.941007	0.996509	0.509891	0.612619	1.0549	0.311416	0.756126	0.996976	-0.0517917	0.959076	1.00462	NA	NA	--	0.246866	0.805705	0.99738	0.484908	0.628192	1.04495	-0.760521	0.462933	1.11423	NA	NA	--
ENSG00000197043	309	ANXA6	-0.674103	0.505977	1.07249	NA	NA	--	1.07017	0.292306	1.22179	0.276952	0.784525	1.01657	-0.065125	0.948245	0.997302	1.51626	0.136449	1.04566	-0.9197	0.359921	1.00512	-0.724542	0.474965	1.22949	-0.711353	0.489434	0.974353	-3.10018	0.0027475	0.150306	0.128355	0.897978	1.00016	NA	NA	--	-1.67167	0.118471	1.11366
ENSG00000138279	310	ANXA7	-2.05124	0.0500613	0.880605	0.734029	0.478285	1.13472	NA	NA	--	NA	NA	--	-0.132725	0.894762	0.995054	-0.348461	0.729119	1.01759	-0.630786	0.529606	1.01675	-0.0272815	0.978436	1.00259	0.36795	0.718832	0.98123	0.313091	0.755104	1.00008	0.417875	0.676419	1.03834	NA	NA	--	NA	NA	--
ENSG00000122359	311	ANXA11	0.0276769	0.978123	0.99997	NA	NA	--	-0.761117	0.451992	1.15773	-0.849808	0.404585	1.1247	0.0383248	0.969529	0.997734	-0.249245	0.804306	1.00136	-0.879248	0.381354	1.00823	-1.29707	0.205582	1.31503	NA	NA	--	-0.655198	0.5144	1.02824	0.0417296	0.96675	1.00027	NA	NA	--	1.54425	0.144826	1.0917
ENSG00000104537	312	ANXA13	-0.966161	0.342539	1.10341	NA	NA	--	0.0794732	0.937136	1.00448	NA	NA	--	-0.400472	0.689933	1.01727	NA	NA	--	-1.29312	0.198918	0.949171	2.3919	0.0239896	0.653139	NA	NA	--	-0.0346402	0.972461	0.997013	-0.681016	0.496529	1.08356	NA	NA	--	0.250248	0.806031	0.999253
ENSG00000136250	313	AOAH	0.32613	0.74684	1.01916	NA	NA	--	0.82639	0.414518	1.17676	NA	NA	--	-0.952741	0.343742	1.04174	-0.850243	0.399691	1.10046	-0.585678	0.559398	1.01355	-1.92647	0.0646331	1.02606	0.67558	0.510313	0.97682	-0.749334	0.456064	1.03178	1.12271	0.262701	1.11975	NA	NA	--	NA	NA	--
ENSG00000131480	314	AOC2	1.03824	0.308369	1.11332	NA	NA	--	-0.561235	0.578429	1.10043	NA	NA	--	-0.983903	0.328285	1.04109	-0.0876152	0.930571	0.998094	-0.182653	0.855436	0.997006	0.368897	0.715081	1.07176	-0.444552	0.663955	0.983161	0.399081	0.690999	1.00626	-0.392525	0.695025	1.03412	0.425862	0.679229	1.03256	NA	NA	--
ENSG00000138356	316	AOX1	0.477457	0.636879	1.04239	NA	NA	--	2.35715	0.0245003	0.830239	NA	NA	--	NA	NA	--	-0.817589	0.4179	1.09695	1.58345	0.116446	0.848072	NA	NA	--	NA	NA	--	-1.28022	0.20452	0.980122	-0.528131	0.597905	1.0538	NA	NA	--	NA	NA	--
ENSG00000120868	317	APAF1	-1.9586	0.0605633	0.913675	NA	NA	--	0.249662	0.804396	1.01927	0.735864	0.469587	1.11763	-0.396827	0.692607	1.01609	NA	NA	--	-0.632631	0.528404	1.01718	-0.123012	0.903008	1.00705	NA	NA	--	-0.241994	0.809463	0.997078	-0.648709	0.517157	1.07845	NA	NA	--	NA	NA	--
ENSG00000164978	318	NUDT2	1.497	0.145992	1.0821	-0.270753	0.791594	1.02122	1.66006	0.106378	1.19096	0.467794	0.64475	1.05989	-0.66836	0.505928	1.04051	-0.392664	0.696421	1.02942	0.325462	0.745505	0.999302	-1.50272	0.144519	1.25175	-0.0911374	0.928773	0.989697	-0.921669	0.359737	1.03047	-0.364828	0.715566	1.03118	0.538325	0.602128	1.06652	1.47476	0.162407	1.09792
ENSG00000175336	319	APOF	-0.0770194	0.939176	0.996692	NA	NA	--	-0.333349	0.74098	1.03935	-0.676089	0.506362	1.10487	0.0633863	0.949625	0.9974	0.26019	0.795904	1.00567	-0.41007	0.682623	1.00759	-0.341027	0.735723	1.06245	-0.529483	0.605395	0.98503	3.63526	0.000513931	0.0455521	-0.375755	0.707437	1.03192	0.260424	0.799347	0.990747	NA	NA	--
ENSG00000276497	320	APBA1	-0.450605	0.655872	1.04254	-1.70756	0.115751	1.11907	-0.98834	0.330178	1.20922	NA	NA	--	0.250816	0.802633	1.00493	0.258086	0.797517	1.00461	0.439366	0.661335	1.00792	NA	NA	--	0.413102	0.68579	0.982161	-0.65227	0.516276	1.02954	-0.818928	0.413654	1.10024	-1.34724	0.207635	1.10713	NA	NA	--
ENSG00000034053	321	APBA2	-0.450632	0.655853	1.0426	-0.351305	0.731996	1.03826	-0.769575	0.447026	1.16132	-0.664617	0.513528	1.10225	-1.168	0.246458	1.01809	0.136016	0.892415	0.996436	-0.585461	0.559543	1.01341	1.2019	0.239839	1.33386	NA	NA	--	0.44854	0.655092	1.01601	-2.19621	0.0290503	0.763355	NA	NA	--	-0.58417	0.569105	1.03532
ENSG00000166313	322	APBB1	-0.261108	0.795991	1.00759	-0.54714	0.595209	1.08385	0.567225	0.5744	1.10333	NA	NA	--	-1.05973	0.292625	1.03825	0.49748	0.621273	1.05164	1.00805	0.31584	1.00018	-0.479256	0.635615	1.11908	-2.48657	0.0261359	0.338562	0.589145	0.557583	1.02244	-1.65483	0.0992882	1.02956	-0.396381	0.70015	1.02743	NA	NA	--
ENSG00000163697	323	APBB2	1.37347	0.180905	1.10599	NA	NA	--	1.44665	0.157427	1.25778	NA	NA	--	0.350954	0.726594	1.00962	0.351577	0.726796	1.01879	0.0788762	0.937287	0.995834	NA	NA	--	NA	NA	--	-0.541477	0.589828	1.01769	-0.633689	0.526898	1.07667	NA	NA	--	-0.177214	0.861878	0.991342
ENSG00000134982	324	APC	0.018286	0.985545	1.00007	NA	NA	--	0.292616	0.771648	1.02869	NA	NA	--	1.04106	0.30115	1.03954	-0.280768	0.780175	1.01206	-1.25174	0.213556	0.962817	0.271086	0.788386	1.03475	-2.66082	0.018631	0.283238	-1.18499	0.239864	0.997547	-0.228034	0.819818	1.00669	0.847485	0.416547	1.11808	NA	NA	--
ENSG00000132703	325	APCS	-0.436097	0.666234	1.04084	-0.315287	0.758444	1.02802	-0.20855	0.836082	1.00828	-0.204124	0.840133	1.0047	0.663011	0.509329	1.03923	-0.324913	0.746753	1.01662	-0.534958	0.593855	1.01093	NA	NA	--	NA	NA	--	-0.153653	0.878308	0.993282	-0.412223	0.68055	1.03686	NA	NA	--	NA	NA	--
ENSG00000160224	326	AIRE	-0.0173117	0.986315	0.99981	0.316242	0.757739	1.02852	0.0800287	0.936698	1.00487	-1.18348	0.249842	1.13848	-0.188709	0.850824	0.999298	-0.977107	0.33374	1.12098	3.60183	0.000492072	0.0527825	-1.16591	0.253849	1.34373	-0.0390004	0.969483	0.998055	-0.392167	0.696078	1.00626	0.568953	0.569929	1.06669	0.504591	0.623801	1.05751	-1.23569	0.238438	1.10342
ENSG00000164062	327	APEH	-1.59261	0.12289	1.05744	1.06381	0.310212	1.20915	-0.142503	0.887549	1.00647	-0.197283	0.845503	0.999801	-0.621053	0.536423	1.03887	-0.0166103	0.986821	1.00052	-1.97344	0.0511783	0.695253	-0.168664	0.867318	1.00936	2.87762	0.0129525	0.237909	1.29043	0.200973	0.979675	-0.176195	0.860292	1.00426	NA	NA	--	-2.02795	0.0635715	1.04324
ENSG00000100823	328	APEX1	0.438035	0.664845	1.04062	NA	NA	--	NA	NA	--	NA	NA	--	0.399842	0.690394	1.01677	NA	NA	--	-2.21894	0.0287288	0.570182	NA	NA	--	2.17802	0.0484104	0.463988	-1.93217	0.0572193	0.724019	0.0258473	0.979401	1.00038	NA	NA	--	-0.592187	0.563168	1.03467
ENSG00000110330	329	BIRC2	-0.933973	0.358596	1.10078	NA	NA	--	-0.140891	0.888813	1.00616	0.254155	0.801848	1.0127	1.46622	0.146714	0.950498	-0.709426	0.48172	1.0851	0.132343	0.894976	0.996106	1.37171	0.181446	1.29449	NA	NA	--	2.31404	0.023483	0.518482	-2.21499	0.0277161	0.745233	0.989568	0.345724	1.12593	NA	NA	--
ENSG00000023445	330	BIRC3	0.105353	0.916874	0.996553	NA	NA	--	0.664351	0.511082	1.12584	3.16611	0.00465515	0.222779	-0.508745	0.612405	1.02879	-0.532155	0.597237	1.06073	-0.388469	0.698487	1.00682	0.254742	0.800853	1.0296	NA	NA	--	-0.743583	0.459515	1.03124	-0.482324	0.630023	1.04518	-0.181852	0.859332	0.989759	NA	NA	--
ENSG00000101966	331	XIAP	2.35129	0.0262602	0.725372	NA	NA	--	-1.383	0.175951	1.2683	-0.645284	0.525731	1.09969	2.25843	0.0267879	0.562545	-0.949733	0.347321	1.11578	-0.447461	0.655501	1.0078	1.57322	0.127314	1.22423	-1.05856	0.309074	0.906666	-1.04046	0.301562	1.01194	-0.38104	0.703516	1.03231	NA	NA	--	0.718214	0.48444	1.05272
ENSG00000089685	332	BIRC5	0.296493	0.769122	1.01487	NA	NA	--	-0.731769	0.469475	1.15021	-0.0156353	0.987673	1.0029	-0.38017	0.704879	1.01496	-0.773941	0.443013	1.09378	0.939996	0.349462	0.999842	0.423983	0.674937	1.09671	2.83931	0.0139396	0.247392	0.929159	0.355869	1.02947	-0.0221146	0.982375	1.00016	-1.24993	0.239785	1.12708	-0.652165	0.525659	1.04508
ENSG00000105290	333	APLP1	1.03475	0.309963	1.11242	NA	NA	--	-1.19743	0.239671	1.244	0.978705	0.338867	1.14515	0.0110594	0.991205	0.998824	1.11721	0.269836	1.11941	1.21532	0.227079	0.969828	2.15385	0.0403403	0.851365	-0.0707627	0.944664	0.99211	-0.668253	0.50608	1.02981	-0.547709	0.584409	1.05865	-3.81902	0.00284795	0.180634	-0.884167	0.392665	1.07804
ENSG00000084234	334	APLP2	1.05903	0.298968	1.11507	0.761709	0.462253	1.13517	0.1326	0.895315	1.00656	NA	NA	--	-0.607566	0.545287	1.03856	NA	NA	--	-0.43555	0.664092	1.00823	0.727894	0.472944	1.23176	NA	NA	--	-1.74924	0.0844526	0.825102	1.54942	0.122621	1.06797	NA	NA	--	NA	NA	--
ENSG00000118137	335	APOA1	-0.207236	0.837381	0.999086	-0.638533	0.536195	1.10858	-0.549423	0.586415	1.09583	1.27342	0.216785	1.13799	-0.561948	0.575805	1.03499	0.107476	0.91489	0.997668	-0.184636	0.853885	0.996575	-0.716796	0.479655	1.22687	0.609103	0.552952	0.980628	-0.527328	0.599565	1.01811	-0.359822	0.719302	1.0303	-0.7038	0.497617	1.10984	NA	NA	--
ENSG00000158874	336	APOA2	NA	NA	--	NA	NA	--	-0.27383	0.785922	1.0241	2.24122	0.0359462	0.706479	0.34908	0.727994	1.00913	-0.810321	0.422021	1.09529	-0.725905	0.469576	1.01502	0.29097	0.773298	1.04336	0.720989	0.483681	0.973322	-0.917525	0.361889	1.03103	2.67405	0.00801777	0.463502	-0.258276	0.801432	0.99094	NA	NA	--
ENSG00000110244	337	APOA4	0.339151	0.73712	1.02071	-0.112638	0.912346	1.00519	-0.229171	0.82015	1.01303	-0.708089	0.486676	1.1124	-0.313333	0.754886	1.00702	2.40213	0.0204885	0.560755	-0.230274	0.818345	0.996328	1.42146	0.166631	1.28414	-0.433326	0.671881	0.981075	-0.331928	0.740895	1.00074	-0.292729	0.769987	1.01743	-0.427349	0.678181	1.03265	NA	NA	--
ENSG00000084674	338	APOB	0.665914	0.511116	1.07234	NA	NA	--	-0.573402	0.57026	1.10534	NA	NA	--	-0.485219	0.628916	1.0242	1.16142	0.251594	1.11557	-0.317232	0.751723	0.998334	1.58642	0.124288	1.22207	NA	NA	--	-1.05098	0.296736	1.01289	-0.706109	0.480817	1.08869	NA	NA	--	NA	NA	--
ENSG00000111701	339	APOBEC1	-0.506547	0.616584	1.04853	NA	NA	--	-0.553654	0.583548	1.09883	NA	NA	--	-0.795485	0.428809	1.04586	-0.311277	0.757027	1.01432	-0.259376	0.795873	0.994815	-0.264599	0.793328	1.03351	NA	NA	--	1.02057	0.31083	1.01352	2.34096	0.0200679	0.670102	NA	NA	--	NA	NA	--
ENSG00000130208	341	APOC1	0.73402	0.469263	1.08332	0.0234105	0.981742	1.00204	1.16988	0.25043	1.23635	0.917524	0.369286	1.14266	0.160977	0.872539	0.996317	0.3713	0.712157	1.02545	-1.32727	0.187411	0.936653	0.580027	0.566706	1.16139	-0.549259	0.592138	0.985755	1.77085	0.0807598	0.811825	1.69034	0.0922839	1.01556	-0.955325	0.359937	1.12344	-1.59914	0.133801	1.10726
ENSG00000214855	342	APOC1P1	0.124752	0.901644	0.996413	-0.258062	0.801124	1.01895	1.03064	0.310204	1.21559	-0.154929	0.878356	0.998277	0.429752	0.668592	1.01814	-0.517366	0.607435	1.05671	-0.508951	0.611896	1.00906	-0.283649	0.778843	1.04179	0.750459	0.466345	0.970428	0.158181	0.874751	0.993954	0.966328	0.334869	1.1196	0.407488	0.691467	1.03073	-1.35744	0.197741	1.11312
ENSG00000103375	343	AQP8	-0.631169	0.533237	1.06629	0.0129073	0.989933	1.00178	0.101002	0.92016	1.0066	NA	NA	--	-0.100793	0.91998	0.994744	-0.467467	0.642422	1.04476	1.17238	0.2438	0.973366	NA	NA	--	-1.46619	0.166364	0.782061	-0.0650282	0.948329	0.995298	-0.268641	0.788441	1.01379	2.32077	0.0405226	0.736937	-0.539617	0.59794	1.02831
ENSG00000234906	344	APOC2	0.0376995	0.970205	0.999943	0.988319	0.344238	1.19343	0.504084	0.617551	1.08469	0.727633	0.474873	1.11725	0.167109	0.867728	0.997339	0.282106	0.779156	1.01234	0.00993368	0.992094	1.00034	0.197968	0.844553	1.01817	-0.0838627	0.934443	0.990326	1.72342	0.0890458	0.834595	0.595666	0.551969	1.07032	-1.45489	0.173635	1.10198	-2.70685	0.0179577	0.782418
ENSG00000110245	345	APOC3	-0.517918	0.608734	1.0503	1.42419	0.182137	1.18004	-0.382759	0.704353	1.05097	0.517556	0.610177	1.06926	-0.31383	0.75451	1.00728	-0.204261	0.839071	0.995654	-0.509997	0.611166	1.00983	-0.592921	0.558168	1.16928	-0.258199	0.800296	0.979085	-0.342196	0.733187	1.00267	-0.688348	0.49191	1.0837	-0.161537	0.874888	0.988506	NA	NA	--
ENSG00000267467	346	APOC4	0.658663	0.51569	1.07114	0.429562	0.675807	1.05577	1.18659	0.24386	1.24098	0.226435	0.823053	1.00973	0.164343	0.869897	0.996428	-0.533169	0.59654	1.0609	0.766479	0.445179	1.01801	0.781041	0.441573	1.25625	-1.11712	0.284163	0.88928	1.252	0.214566	0.983771	0.358558	0.720247	1.02982	-0.665028	0.519732	1.09995	-0.351192	0.731071	1.00466
ENSG00000189058	347	APOD	0.607452	0.548626	1.06326	0.556054	0.589306	1.08772	0.874883	0.387961	1.1824	NA	NA	--	-1.72124	0.0892754	0.847095	0.459328	0.64821	1.04381	-0.916008	0.361845	1.00626	-1.55143	0.132443	1.23458	-2.12096	0.0537265	0.486396	-0.774706	0.441015	1.03075	1.00579	0.315546	1.11933	NA	NA	--	-1.36856	0.194323	1.11623
ENSG00000130203	348	APOE	1.44214	0.160764	1.09461	0.0810686	0.936844	1.00412	1.18695	0.24372	1.24098	0.250817	0.804393	1.0122	0.488849	0.626356	1.02509	-0.737594	0.46459	1.08753	-0.78747	0.432851	1.01753	0.53408	0.597656	1.14205	-0.345858	0.734983	0.982742	1.79297	0.0771197	0.805997	1.35881	0.175503	1.10092	-0.496478	0.629329	1.0559	-1.8609	0.0855228	1.0541
ENSG00000091583	350	APOH	-0.453462	0.65384	1.04206	NA	NA	--	-0.354066	0.725542	1.04649	1.58291	0.128387	1.03096	-1.18787	0.238583	1.01327	-0.187987	0.851732	0.995859	0.541416	0.589413	1.01154	-0.430523	0.670233	1.10103	0.641814	0.532148	0.977587	-0.893261	0.374653	1.03091	3.25321	0.00130807	0.148454	NA	NA	--	NA	NA	--
ENSG00000142192	351	APP	1.077	0.291009	1.11512	-1.65569	0.126005	1.139	-0.645106	0.523318	1.12301	NA	NA	--	-0.222165	0.824781	1.00218	NA	NA	--	-1.45911	0.147637	0.899739	-0.193365	0.848121	1.0173	NA	NA	--	-0.876096	0.383851	1.03039	0.664567	0.506976	1.08073	NA	NA	--	-0.261988	0.797146	1.00294
ENSG00000198931	353	APRT	-0.0226548	0.982092	0.999179	-0.101208	0.921207	1.00406	0.574977	0.569207	1.10657	0.448348	0.658494	1.05549	0.429076	0.669082	1.01827	1.7093	0.0942844	0.984348	0.703452	0.483393	1.01417	-0.332461	0.742109	1.0588	0.635311	0.536249	0.979314	1.3608	0.177764	0.959946	0.0656674	0.947698	0.998716	-0.384782	0.708456	1.02368	-0.400732	0.695126	1.01924
ENSG00000142515	354	KLK3	-0.603072	0.551493	1.06234	-0.415461	0.685793	1.05362	-0.118372	0.906491	1.00722	5.76412e-14	1	1.0015	-0.368713	0.713367	1.01311	-0.542319	0.590275	1.06244	-1.03129	0.304868	0.997961	-0.223248	0.825023	1.02359	NA	NA	--	-0.115696	0.908211	0.99293	-0.356872	0.721506	1.029	1.91986	0.0811714	0.92057	-2.50799e-14	1	1.00046
ENSG00000026103	355	FAS	-0.082999	0.934465	0.996531	NA	NA	--	0.671786	0.506396	1.13287	NA	NA	--	-1.97431	0.0519801	0.730301	-1.70705	0.0947044	0.985942	0.0693865	0.944819	0.996137	-0.8398	0.408395	1.27141	NA	NA	--	-0.106097	0.915796	0.993154	-0.211625	0.832582	1.00719	NA	NA	--	NA	NA	--
ENSG00000117560	356	FASLG	-0.591529	0.559087	1.06211	NA	NA	--	4.03389	0.000305569	0.0551552	NA	NA	--	-0.54119	0.58996	1.03253	NA	NA	--	-0.403686	0.687297	1.00728	2.67808	0.0124468	0.477323	0.0659299	0.948366	0.992978	0.202581	0.840026	0.995099	-1.14434	0.25364	1.11956	-0.295083	0.773966	1.00195	NA	NA	--
ENSG00000146950	357	SHROOM2	0.19099	0.849962	0.997087	NA	NA	--	0.104988	0.917021	1.00759	0.905747	0.375345	1.13798	-0.092341	0.92667	0.994618	0.421136	0.67566	1.03632	-0.238234	0.812182	0.996474	NA	NA	--	NA	NA	--	-0.138725	0.890049	0.993759	-0.599439	0.549455	1.07095	NA	NA	--	NA	NA	--
ENSG00000240583	358	AQP1	-1.17937	0.24854	1.1183	NA	NA	--	1.06458	0.294793	1.2215	NA	NA	--	0.686489	0.494494	1.04224	0.366186	0.715942	1.02371	-0.802431	0.424188	1.01714	-0.725141	0.474604	1.22934	NA	NA	--	1.92501	0.058125	0.725028	0.775132	0.439038	1.10081	-1.0027	0.339652	1.12252	NA	NA	--
ENSG00000167580	359	AQP2	-0.352557	0.727158	1.02395	NA	NA	--	-0.463065	0.646358	1.07105	NA	NA	--	-0.738748	0.462335	1.04686	-0.412897	0.681643	1.03389	-0.640818	0.523092	1.01708	-0.3715	0.713165	1.07257	NA	NA	--	0.242024	0.80944	0.997116	-0.174867	0.861334	1.00326	NA	NA	--	NA	NA	--
ENSG00000165272	360	AQP3	0.736816	0.467589	1.0849	0.0384857	0.96999	1.0041	-2.22481	0.0330457	0.917654	4.41121	0.000243068	0.0270211	-1.36101	0.177534	0.973024	-0.227953	0.820716	0.998532	-1.08271	0.281514	0.985298	-0.79422	0.433993	1.26203	-0.332125	0.745089	0.984061	0.33715	0.736971	1.00131	-0.447242	0.655111	1.04141	-0.804937	0.439575	1.11494	1.04291	0.314666	1.09026
ENSG00000171885	361	AQP4	-0.565697	0.576271	1.06031	-1.11327	0.289327	1.22098	-1.29518	0.204247	1.25318	0.0884523	0.930317	0.99923	0.0194173	0.984559	0.9993	NA	NA	--	-0.298803	0.765704	0.996436	-0.484316	0.632068	1.12226	NA	NA	--	-2.11361	0.0379663	0.637474	1.24569	0.214115	1.11449	NA	NA	--	NA	NA	--
ENSG00000161798	362	AQP5	-0.0783404	0.938135	0.996434	NA	NA	--	-0.763947	0.450327	1.15951	NA	NA	--	-1.24822	0.215783	1.00475	-0.0572151	0.954627	0.998133	-1.1581	0.249555	0.976177	-0.22862	0.820887	1.02539	NA	NA	--	0.63196	0.529387	1.02691	0.347247	0.728715	1.02716	NA	NA	--	NA	NA	--
ENSG00000086159	363	AQP6	0.220963	0.826784	1.00224	NA	NA	--	-0.0865591	0.931545	1.00427	NA	NA	--	-1.38074	0.171406	0.9748	-0.135239	0.893026	0.996891	-1.30763	0.193969	0.944003	-0.472952	0.640049	1.11739	NA	NA	--	0.169148	0.866148	0.994352	-0.521602	0.602436	1.05286	NA	NA	--	NA	NA	--
ENSG00000165269	364	AQP7	-0.255626	0.800177	1.00576	1.57988	0.142441	1.1525	2.27351	0.0296307	0.883874	-0.01926	0.984816	1.00315	-0.889981	0.376285	1.04433	0.513947	0.609804	1.05597	-0.907953	0.366064	1.00683	0.740068	0.465645	1.23873	-0.958748	0.355178	0.931168	0.62031	0.536985	1.02536	0.0433491	0.96546	0.999946	1.11409	0.291303	1.13333	-1.56078	0.14089	1.09912
ENSG00000103569	366	AQP9	-0.182741	0.856366	0.995782	NA	NA	--	0.384159	0.703325	1.05121	NA	NA	--	0.912031	0.364636	1.04503	-0.149088	0.88215	0.995295	-0.540451	0.590076	1.01164	5.86743	3.00241e-06	0.000807898	NA	NA	--	1.52542	0.131476	0.912611	-0.784058	0.433793	1.10063	NA	NA	--	NA	NA	--
ENSG00000169083	367	AR	-1.37885	0.179258	1.1052	NA	NA	--	0.450488	0.655304	1.07043	NA	NA	--	-0.935126	0.352685	1.04262	NA	NA	--	-0.550002	0.583533	1.01136	NA	NA	--	NA	NA	--	0.210172	0.834119	0.995199	-0.37892	0.705088	1.03232	0.395862	0.700521	1.02694	NA	NA	--
ENSG00000275331	368	ABCC6	-0.963841	0.34368	1.10322	NA	NA	--	1.27255	0.212071	1.24422	0.410765	0.685406	1.04645	0.231501	0.817548	1.00434	-0.742886	0.461411	1.0889	-0.806499	0.42185	1.01574	-0.054531	0.956914	1.00431	0.277172	0.786007	0.981879	-0.288194	0.774015	0.998094	-0.893811	0.372334	1.11183	-0.428674	0.676434	1.03336	-0.955858	0.356582	1.07667
ENSG00000078061	369	ARAF	-1.92092	0.0653589	0.939031	0.327679	0.749307	1.03192	-3.0311	0.00471398	0.338966	NA	NA	--	1.0827	0.282363	1.03394	1.6682	0.102222	0.996021	0.478296	0.633473	1.0113	0.741149	0.465001	1.23783	NA	NA	--	-0.280568	0.779836	0.997367	-0.328944	0.74249	1.02434	-1.38532	0.193402	1.11203	1.74777	0.10239	1.10151
ENSG00000095139	372	ARCN1	1.86383	0.0732542	0.963769	NA	NA	--	0.0362354	0.971313	1.00149	NA	NA	--	-0.908023	0.366736	1.04516	NA	NA	--	0.870016	0.386355	1.00952	-0.129822	0.89767	1.00694	-0.455365	0.656359	0.983359	-1.31772	0.191716	0.972348	0.495956	0.620387	1.04713	-1.17908	0.265658	1.12795	NA	NA	--
ENSG00000113595	373	TRIM23	-0.433913	0.667799	1.04003	NA	NA	--	0.0898941	0.928915	1.0045	0.731049	0.472828	1.11736	-0.588172	0.558161	1.03726	-0.252372	0.801903	1.00294	-1.58603	0.115858	0.848449	0.31735	0.753419	1.05462	0.565004	0.581691	0.986295	-1.13361	0.260667	1.00411	-1.52612	0.128319	1.0712	NA	NA	--	NA	NA	--
ENSG00000109321	374	AREG	-0.108455	0.914437	0.996195	2.17225	0.0525702	0.863933	-0.87837	0.386094	1.18282	NA	NA	--	-0.863309	0.390684	1.04337	NA	NA	--	0.986608	0.326193	1.00036	NA	NA	--	NA	NA	--	-0.38216	0.703453	1.00495	0.0532179	0.957603	0.999137	NA	NA	--	NA	NA	--
ENSG00000143761	375	ARF1	0.89355	0.379458	1.09468	NA	NA	--	0.744808	0.46166	1.15343	-1.26649	0.219205	1.13727	-0.576467	0.566003	1.0367	0.140995	0.888503	0.99508	1.74587	0.0838746	0.782141	-0.182763	0.856349	1.01377	-1.74784	0.104052	0.651931	0.142269	0.887259	0.993834	-0.748509	0.454899	1.09558	-0.66446	0.521422	1.09967	NA	NA	--
ENSG00000134287	377	ARF3	0.00731361	0.994218	1.00017	NA	NA	--	0.789348	0.435543	1.16609	NA	NA	--	-0.715348	0.476586	1.04541	-0.443409	0.659594	1.03846	-0.508871	0.611952	1.00888	-0.166824	0.868752	1.00885	NA	NA	--	-0.937543	0.351571	1.02654	0.566348	0.571696	1.06557	NA	NA	--	NA	NA	--
ENSG00000168374	378	ARF4	0.91885	0.36631	1.09805	0.300284	0.769559	1.02495	0.0745009	0.941062	1.00407	-0.152731	0.880003	0.99781	0.396673	0.69272	1.01617	1.33909	0.187266	1.09712	-0.000843055	0.999329	1.00014	-2.15391	0.0403351	0.852369	0.139959	0.890838	0.985056	-0.88389	0.379658	1.03114	-1.01481	0.311235	1.11949	0.411214	0.68959	1.03002	NA	NA	--
ENSG00000175906	379	ARL4D	-0.288604	0.775088	1.01395	NA	NA	--	-1.65752	0.106892	1.19295	NA	NA	--	0.359346	0.720333	1.01172	-1.79473	0.0794151	0.947841	0.842052	0.401748	1.01239	0.435791	0.666452	1.10312	-0.0926854	0.927567	0.989808	-1.30582	0.195713	0.976762	-1.48676	0.138412	1.08037	-0.551408	0.59346	1.06941	NA	NA	--
ENSG00000004059	381	ARF5	-1.09733	0.282188	1.11807	NA	NA	--	0.422981	0.675053	1.06303	-0.937422	0.359198	1.14737	1.34071	0.184009	0.980777	0.11123	0.911929	0.997684	-0.0776962	0.938223	0.99586	-0.197937	0.844577	1.01812	4.03654	0.00141163	0.0622662	-0.805033	0.423415	1.03378	0.965078	0.335493	1.11946	NA	NA	--	-0.229224	0.82201	0.991281
ENSG00000165527	382	ARF6	-1.05889	0.299033	1.11484	NA	NA	--	-0.016687	0.986787	1.00059	0.925217	0.364891	1.14466	-1.47657	0.143924	0.94792	0.653318	0.516876	1.07773	0.0734228	0.941615	0.995871	NA	NA	--	NA	NA	--	1.56358	0.122241	0.898939	1.20335	0.230045	1.11608	0.0269282	0.979047	1.00067	NA	NA	--
ENSG00000118520	383	ARG1	-0.372655	0.712315	1.02992	NA	NA	--	-0.702858	0.487073	1.13936	-0.495318	0.625519	1.06519	-1.07344	0.286472	1.03475	-0.0824123	0.934684	0.99779	-0.652915	0.515295	1.01716	NA	NA	--	NA	NA	--	-0.924797	0.358119	1.03016	-0.934829	0.350832	1.11169	NA	NA	--	NA	NA	--
ENSG00000081181	384	ARG2	-0.916932	0.367296	1.09706	NA	NA	--	0.11666	0.907837	1.00694	0.207701	0.837373	1.00579	-0.170158	0.865338	0.997872	-0.8088	0.422886	1.09465	-0.381236	0.703829	1.00515	-0.960586	0.345284	1.32792	NA	NA	--	-0.793895	0.42983	1.03464	1.37918	0.169146	1.09713	0.36136	0.725348	1.01761	-0.579762	0.571288	1.03432
ENSG00000067560	387	RHOA	-2.31885	0.0282135	0.730835	0.823966	0.427463	1.16088	2.09615	0.0438171	0.97372	0.712398	0.484059	1.1131	0.78528	0.434731	1.04501	-1.12084	0.268303	1.11682	-0.613212	0.541114	1.01593	-1.01453	0.319336	1.32947	0.306251	0.764263	0.984322	2.07039	0.0419537	0.65381	1.30387	0.193549	1.11056	NA	NA	--	-0.876877	0.395352	1.07693
ENSG00000143878	388	RHOB	1.63186	0.114319	1.04489	NA	NA	--	-0.472725	0.639521	1.07462	NA	NA	--	-0.291262	0.771645	1.00538	-1.2166	0.2301	1.11549	-0.223276	0.823772	0.995813	-0.730215	0.471547	1.2329	0.537601	0.599935	0.984898	-0.588273	0.558165	1.02269	0.80559	0.42129	1.10124	NA	NA	--	NA	NA	--
ENSG00000155366	389	RHOC	-0.618504	0.541426	1.06501	-0.183953	0.857398	1.01163	0.329358	0.743966	1.03859	1.12222	0.273868	1.14258	0.47247	0.637945	1.02357	-0.865179	0.391529	1.10184	0.0700314	0.944307	0.99588	-0.862915	0.395785	1.2857	NA	NA	--	-2.56205	0.0124688	0.371365	1.02605	0.305917	1.11775	0.793865	0.445703	1.11807	NA	NA	--
ENSG00000115963	390	RND3	0.552243	0.585325	1.05716	NA	NA	--	-0.0211958	0.983217	1.00179	NA	NA	--	NA	NA	--	NA	NA	--	-1.59513	0.113808	0.847485	NA	NA	--	NA	NA	--	0.958633	0.340908	1.02295	-0.402092	0.68798	1.03606	NA	NA	--	-0.0904884	0.929181	0.997276
ENSG00000177105	391	RHOG	-1.83376	0.0777358	0.970172	0.60597	0.556832	1.09941	0.472503	0.639678	1.07437	NA	NA	--	-0.772294	0.442335	1.04456	0.719771	0.475388	1.08744	-0.849159	0.397801	1.01054	NA	NA	--	-0.130736	0.897986	0.986283	0.107393	0.914772	0.993153	0.0761817	0.939339	0.999415	0.191186	0.852206	0.989314	-0.879701	0.393871	1.07693
ENSG00000175220	392	ARHGAP1	-1.88032	0.0708934	0.95646	-0.984557	0.346002	1.18901	0.442302	0.661156	1.06766	-1.51424	0.144871	1.0575	1.65864	0.101311	0.873861	-0.501856	0.618215	1.05226	-0.743357	0.458991	1.01363	-0.0716308	0.943424	1.00333	2.70739	0.0179393	0.279041	-0.275824	0.783462	0.997508	0.0358086	0.971465	1.00023	2.35846	0.0400587	0.740293	-1.95102	0.0713602	1.05574
ENSG00000089820	393	ARHGAP4	-0.370325	0.71403	1.02908	NA	NA	--	-0.388938	0.69982	1.05372	0.92676	0.364581	1.14469	1.5798	0.118306	0.916278	0.0387372	0.969271	0.998372	0.554378	0.580546	1.01166	0.108934	0.91406	1.0072	-0.630692	0.539172	0.979619	-1.20837	0.230805	0.992562	-0.0363514	0.971033	1.00034	2.01424	0.0690959	0.867922	-0.0239923	0.981223	0.999577
ENSG00000100852	394	ARHGAP5	0.328272	0.745238	1.01968	-0.774723	0.454834	1.14054	0.0857819	0.932158	1.0042	NA	NA	--	-0.443302	0.658807	1.0181	0.499995	0.619515	1.05119	1.10732	0.270784	0.983931	-1.37536	0.180324	1.2945	1.33542	0.203046	0.834984	-1.43424	0.155775	0.943763	-1.24463	0.214501	1.11462	NA	NA	--	NA	NA	--
ENSG00000047648	395	ARHGAP6	-0.600647	0.553084	1.0619	NA	NA	--	2.01105	0.0525472	1.04557	0.534407	0.59842	1.07659	0.243407	0.808346	1.00502	0.555843	0.581072	1.06656	-0.708854	0.480048	1.01495	NA	NA	--	-0.233084	0.819069	0.974818	-1.51082	0.13515	0.918742	1.43424	0.152828	1.08989	NA	NA	--	-1.35067	0.198231	1.11014
ENSG00000141522	396	ARHGDIA	-0.203412	0.840338	0.999477	0.11479	0.91068	1.00545	0.463572	0.645998	1.07166	1.79185	0.0875802	0.928159	2.39613	0.0190294	0.501885	-0.362194	0.718903	1.02249	0.0785608	0.937537	0.995758	0.25465	0.800923	1.02945	-2.75265	0.0164543	0.269103	0.230001	0.818735	0.997106	-0.183111	0.854868	1.00548	1.11244	0.291975	1.13209	2.3008	0.0386018	0.921579
ENSG00000111348	397	ARHGDIB	-0.0701507	0.944591	0.997233	-0.812298	0.433848	1.1574	2.16615	0.0376228	0.945325	NA	NA	--	-0.456627	0.649242	1.02147	0.0981532	0.922247	0.997579	-0.801677	0.424622	1.01634	1.12963	0.26857	1.35333	NA	NA	--	0.0653817	0.948049	0.995343	0.32536	0.745197	1.02281	NA	NA	--	NA	NA	--
ENSG00000242173	398	ARHGDIG	1.19579	0.242177	1.11433	0.0721631	0.943768	1.00441	2.14528	0.0393832	0.951707	0.521821	0.607256	1.07242	-0.342115	0.733209	1.00789	-0.81249	0.420788	1.09518	1.36759	0.174475	0.926126	-0.0926298	0.926882	1.00487	-0.0068563	0.994634	1.00101	-0.738568	0.462537	1.03062	-1.80411	0.0724887	0.964725	-0.475591	0.64367	1.04863	-0.190736	0.851679	0.992448
ENSG00000168421	399	RHOH	-1.02477	0.314564	1.11002	NA	NA	--	1.27485	0.211264	1.24527	NA	NA	--	2.81284	0.00624642	0.290777	0.0474487	0.962366	0.99844	-0.294807	0.768747	0.996273	NA	NA	--	1.82173	0.0899268	0.615434	-0.547043	0.586018	1.01932	-0.0382198	0.969545	1.00003	-0.216254	0.832748	0.989876	-1.34943	0.198619	1.11089
ENSG00000120805	400	ARL1	0.28496	0.777849	1.01301	NA	NA	--	0.511774	0.612217	1.0849	NA	NA	--	-0.611735	0.542539	1.03865	0.690484	0.493436	1.08144	1.30059	0.196359	0.947189	0.851302	0.402089	1.27941	NA	NA	--	-0.975732	0.33242	1.02449	0.974733	0.330691	1.12103	NA	NA	--	NA	NA	--
ENSG00000165462	401	PHOX2A	-0.163207	0.871571	0.996431	0.748625	0.469788	1.13391	-0.85188	0.400421	1.18228	-0.585736	0.564295	1.0886	-0.520325	0.60435	1.02952	0.388519	0.699464	1.02753	-0.124916	0.900838	0.997307	0.158966	0.874878	1.00849	0.0368889	0.971134	0.99797	-1.08309	0.282335	1.0109	-0.592044	0.554388	1.07019	NA	NA	--	NA	NA	--
ENSG00000213465	402	ARL2	-1.91477	0.0661731	0.94298	-0.0843346	0.934306	1.00456	0.125675	0.900752	1.00742	1.24772	0.225868	1.13808	3.9928	0.00014944	0.0249006	0.0708056	0.943866	0.997987	-0.434842	0.664605	1.00769	0.697883	0.491217	1.21469	-1.40345	0.183916	0.807119	0.712697	0.478305	1.03063	-1.30052	0.194693	1.10785	1.84207	0.0952759	0.960706	NA	NA	--
ENSG00000138175	403	ARL3	1.86696	0.0728008	0.962875	3.64617	0.00384641	0.230937	-0.356723	0.72357	1.04654	NA	NA	--	0.14702	0.883505	0.995325	NA	NA	--	0.584076	0.560471	1.01361	-0.706239	0.48609	1.21938	-1.17505	0.261049	0.873972	-0.469105	0.640393	1.01699	-1.71982	0.0867754	1.00141	-0.256517	0.802286	0.990804	-0.41976	0.681515	1.01865
ENSG00000143437	405	ARNT	-0.1528	0.879692	0.995948	NA	NA	--	0.0276149	0.978136	1.00175	NA	NA	--	-0.288245	0.773944	1.005	0.841276	0.404642	1.09891	-0.350714	0.726533	1.0021	1.46165	0.155379	1.27405	-1.18274	0.258094	0.874739	0.0513922	0.959153	0.996953	0.525475	0.599747	1.05363	NA	NA	--	1.01438	0.327613	1.08755
ENSG00000133794	406	ARNTL	-1.08456	0.287708	1.11666	-1.325	0.212035	1.19116	-0.266724	0.791341	1.02235	0.907131	0.37463	1.13937	0.116439	0.907612	0.993358	1.41092	0.165145	1.07655	-0.604621	0.546787	1.01477	0.883127	0.384964	1.2943	0.0182859	0.985688	1.00025	-0.234194	0.81549	0.996974	-0.274635	0.783837	1.01485	-0.716057	0.49034	1.11392	0.139397	0.891122	0.993505
ENSG00000120500	407	ARR3	2.62132	0.0142122	0.57791	NA	NA	--	-0.357049	0.723329	1.04714	-0.54462	0.591493	1.07941	-0.523126	0.602408	1.02956	-0.443958	0.659201	1.03861	-0.758887	0.449687	1.01804	-0.328411	0.745134	1.05788	NA	NA	--	0.0519607	0.958702	0.997102	-0.404289	0.686367	1.03633	-0.478181	0.642803	1.04871	23.338	1.31458e-12	1.2728e-09
ENSG00000137486	408	ARRB1	-0.380817	0.706319	1.03209	NA	NA	--	-0.0961638	0.923972	1.00561	-1.57022	0.13131	1.03957	0.848427	0.398865	1.04287	-0.634228	0.529143	1.07327	1.09124	0.277763	0.984425	0.288036	0.775519	1.04201	-0.156112	0.878343	0.981477	-1.62176	0.109165	0.871999	-0.94217	0.347069	1.11815	-0.322717	0.753556	1.00936	-0.658152	0.521926	1.04529
ENSG00000141480	409	ARRB2	-0.687947	0.497354	1.07787	0.964121	0.355702	1.18534	0.299408	0.766506	1.02983	1.52813	0.141404	1.05529	0.12379	0.901809	0.99464	-1.02593	0.31041	1.12621	0.0370972	0.970481	0.998459	0.920357	0.365536	1.30798	-3.63101	0.00304584	0.10458	-0.332096	0.740769	1.00079	0.394252	0.693751	1.03456	NA	NA	--	-0.960232	0.354459	1.07697
ENSG00000100299	410	ARSA	-0.967702	0.341782	1.10484	NA	NA	--	1.35371	0.18503	1.26566	0.18887	0.852008	1.00007	0.982389	0.329025	1.0414	-0.242861	0.809216	1.00089	-0.442232	0.659267	1.00774	0.55447	0.583821	1.14963	NA	NA	--	-1.71476	0.0906324	0.834198	0.86588	0.387435	1.10724	-0.945515	0.366682	1.11966	-0.582131	0.570437	1.03407
ENSG00000113273	411	ARSB	-1.72355	0.0962239	1.01537	1.09093	0.298624	1.21789	1.19727	0.23973	1.24357	-0.37785	0.709334	1.03984	-0.36242	0.718044	1.01298	-0.8645	0.391898	1.10225	-0.933614	0.35273	1.00009	0.516536	0.609536	1.13742	-0.455174	0.656493	0.983316	2.02245	0.0467945	0.679295	-0.915237	0.361001	1.11358	0.489263	0.635209	1.05407	NA	NA	--
ENSG00000101846	412	STS	-0.332129	0.742357	1.02053	1.50453	0.160604	1.15843	0.485172	0.63076	1.07959	NA	NA	--	0.805621	0.422975	1.04623	NA	NA	--	0.852729	0.395827	1.00953	2.19623	0.0368444	0.819357	-0.702986	0.49359	0.974918	-1.89773	0.0616859	0.745243	-0.0525838	0.958108	0.998931	NA	NA	--	NA	NA	--
ENSG00000006756	414	ARSD	-1.64758	0.111029	1.03263	-0.625085	0.544664	1.10448	0.606487	0.548341	1.114	-0.552301	0.586573	1.08134	-0.473208	0.637421	1.02384	0.0102324	0.991881	1.00056	1.44364	0.151934	0.903377	-0.000820224	0.999352	1.00022	-0.596858	0.560854	0.981534	1.46962	0.145961	0.924406	0.841327	0.401017	1.10623	NA	NA	--	NA	NA	--
ENSG00000157399	415	ARSE	-0.7184	0.478682	1.08234	-1.6104	0.135608	1.14363	-0.967874	0.340148	1.20193	-0.297444	0.76905	1.02094	-0.800659	0.425825	1.04645	-0.49606	0.622266	1.05127	0.766924	0.444916	1.01829	-1.90588	0.0673646	1.04376	-0.579346	0.572259	0.98383	-0.709546	0.480246	1.03083	0.0679221	0.945905	0.999161	NA	NA	--	NA	NA	--
ENSG00000062096	416	ARSF	1.42051	0.166904	1.09876	-0.451715	0.660251	1.06112	-0.483439	0.631977	1.07916	-0.50554	0.618445	1.0678	-1.11778	0.267182	1.02774	0.303712	0.762747	1.01297	-0.709932	0.479382	1.01517	-0.593886	0.557532	1.16916	-0.456032	0.655892	0.983268	0.3333	0.739863	1.00111	-0.57178	0.568015	1.06721	NA	NA	--	NA	NA	--
ENSG00000129744	417	ART1	-0.872249	0.390763	1.09233	0.457129	0.656474	1.06314	-0.492931	0.625325	1.08264	NA	NA	--	-0.38147	0.703919	1.01539	1.22517	0.226885	1.11978	0.948792	0.344991	1.00156	-0.389389	0.700043	1.08155	-0.466148	0.648824	0.983407	0.965858	0.337304	1.02363	1.23126	0.21945	1.11681	-0.291267	0.776799	1.00221	-0.8058	0.434851	1.0668
ENSG00000156219	419	ART3	1.52281	0.139434	1.08115	NA	NA	--	-0.707463	0.484246	1.14074	NA	NA	--	-0.804963	0.423352	1.04658	-0.37497	0.709445	1.02716	0.0931818	0.925944	0.995351	0.154818	0.878075	1.00829	NA	NA	--	-1.48876	0.140858	0.92218	-0.744993	0.457017	1.09598	NA	NA	--	NA	NA	--
ENSG00000111339	420	ART4	-0.180719	0.857938	0.996416	0.275797	0.787817	1.02095	0.270209	0.788683	1.02348	NA	NA	--	0.982319	0.32906	1.04132	-0.304327	0.762282	1.01281	1.55876	0.122181	0.856886	-0.540959	0.592972	1.14447	NA	NA	--	-0.0146456	0.988355	0.999194	-0.749275	0.454438	1.09618	NA	NA	--	NA	NA	--
ENSG00000099889	421	ARVCF	-0.737934	0.46692	1.08479	0.844635	0.416307	1.1644	-1.21017	0.234812	1.2462	1.26282	0.220497	1.13843	0.0656533	0.947826	0.997685	-0.590547	0.557779	1.06792	-0.479839	0.63238	1.01121	-0.835342	0.410856	1.27099	NA	NA	--	1.31211	0.193594	0.974365	-1.10931	0.268424	1.11661	-1.4406	0.180264	1.11378	0.36252	0.722789	1.01244
ENSG00000104763	427	ASAH1	-0.253456	0.801836	1.00567	NA	NA	--	1.03301	0.30911	1.2167	NA	NA	--	-1.76166	0.082148	0.825602	NA	NA	--	-1.99206	0.0490635	0.685595	1.18994	0.244429	1.33366	0.268874	0.792246	0.98025	0.383782	0.702256	1.00542	-0.566037	0.571906	1.06489	NA	NA	--	NA	NA	--
ENSG00000139352	429	ASCL1	NA	NA	--	-0.183863	0.857466	1.01148	-0.556449	0.581658	1.09972	0.319494	0.752366	1.02518	-0.0996328	0.920898	0.994711	NA	NA	--	0.0371897	0.970407	0.99855	-0.0666975	0.947314	1.00232	NA	NA	--	-1.13123	0.261662	1.00479	-0.543333	0.587413	1.05696	NA	NA	--	NA	NA	--
ENSG00000183734	430	ASCL2	1.00645	0.323135	1.10893	NA	NA	--	-0.256898	0.798852	1.02028	NA	NA	--	0.947063	0.346608	1.04334	-1.2226	0.227844	1.11889	0.102043	0.918925	0.996522	0.577565	0.568344	1.16121	-0.103443	0.91919	0.988815	-0.71354	0.477787	1.03035	0.850264	0.39604	1.1077	0.68844	0.506832	1.10708	NA	NA	--
ENSG00000141505	432	ASGR1	-0.0936005	0.926118	0.996993	-0.0549163	0.95719	1.00423	-0.683147	0.499282	1.13622	1.85651	0.0774664	0.897635	-0.537008	0.592831	1.03289	0.00861946	0.993161	1.00096	-0.327397	0.744045	0.999366	-1.25714	0.219468	1.32312	-1.19402	0.253802	0.87317	-0.739119	0.462205	1.03075	-1.22438	0.222028	1.11551	0.457424	0.657143	1.03895	-0.14499	0.886943	0.99406
ENSG00000161944	433	ASGR2	-0.614061	0.544315	1.06315	-0.64231	0.53383	1.10934	-0.407172	0.686511	1.05994	0.248401	0.806237	1.0119	-1.26147	0.210997	1.00236	-1.11551	0.270552	1.12017	-0.454864	0.650183	1.00873	0.57155	0.572355	1.15856	-1.80747	0.0938749	0.624765	-1.93779	0.0565165	0.721064	-0.165525	0.868673	1.00272	-0.188912	0.853941	0.98887	-0.385491	0.706107	1.02006
ENSG00000101440	434	ASIP	-0.766563	0.449992	1.08571	NA	NA	--	0.613802	0.543555	1.11348	NA	NA	--	-0.959617	0.340291	1.04478	-1.42094	0.162228	1.07559	-0.0869967	0.930846	0.995374	-0.632012	0.532695	1.18954	1.69807	0.113286	0.679154	-0.543174	0.588665	1.01807	0.389774	0.697055	1.03407	NA	NA	--	NA	NA	--
ENSG00000126522	435	ASL	0.894179	0.379128	1.09463	0.316654	0.757434	1.0285	0.0484276	0.961667	1.00141	-1.32262	0.200185	1.12857	-0.410786	0.682386	1.01801	-0.0825715	0.934558	0.9978	0.0305201	0.975712	0.999299	-1.87031	0.0723192	1.05665	NA	NA	--	0.360186	0.719748	1.00289	-0.457818	0.647505	1.04303	-1.18985	0.261589	1.12461	NA	NA	--
ENSG00000198356	439	ASNA1	0.677734	0.503707	1.07354	-1.75516	0.107004	1.09036	-0.250333	0.803882	1.01978	-0.384799	0.704256	1.04314	-0.749257	0.456015	1.04624	0.101756	0.919402	0.998235	-0.0637727	0.949277	0.996253	0.441392	0.662444	1.10556	-0.333688	0.743936	0.983937	-0.0517065	0.958904	0.996862	-0.282431	0.777861	1.016	0.523572	0.610962	1.06346	1.19356	0.253979	1.0978
ENSG00000070669	440	ASNS	1.52207	0.139619	1.08068	-0.222244	0.828196	1.01573	0.301625	0.76483	1.03016	NA	NA	--	2.35017	0.0213615	0.525316	0.144988	0.885368	0.995044	2.37124	0.0196251	0.480452	1.13696	0.265545	1.355	NA	NA	--	1.07513	0.285858	1.01328	1.96216	0.0509189	0.900525	-1.05231	0.317422	1.12816	NA	NA	--
ENSG00000108381	443	ASPA	-0.732454	0.470202	1.08434	-0.357746	0.727303	1.04124	0.0578317	0.954231	1.00282	0.462327	0.648386	1.05853	1.56478	0.12179	0.920081	0.452185	0.653308	1.04134	1.22135	0.224798	0.969009	-0.814026	0.422752	1.26348	-2.0733	0.0585793	0.508613	-0.882619	0.380339	1.03193	2.5812	0.0104508	0.519703	NA	NA	--	NA	NA	--
ENSG00000198363	444	ASPH	0.461208	0.648343	1.04165	NA	NA	--	0.81158	0.422848	1.17551	NA	NA	--	-1.70672	0.0919567	0.856134	NA	NA	--	-1.43584	0.154138	0.905456	NA	NA	--	1.15249	0.268418	0.878921	-0.051944	0.958715	0.99706	0.366296	0.714472	1.03153	NA	NA	--	1.25875	0.228706	1.11152
ENSG00000130707	445	ASS1	1.10006	0.281018	1.11724	0.338575	0.741305	1.03274	-1.38929	0.17405	1.26855	-0.298424	0.768312	1.02148	-0.0511133	0.959369	0.997934	-0.847483	0.401211	1.0991	3.07807	0.00268259	0.171658	-1.93417	0.0636366	1.02434	0.586917	0.567313	0.982031	-0.781044	0.437302	1.03321	-0.439899	0.660413	1.04063	NA	NA	--	NA	NA	--
ENSG00000152092	460	ASTN1	NA	NA	--	NA	NA	--	0.613491	0.543758	1.11351	NA	NA	--	0.28748	0.774527	1.0051	-0.469776	0.640784	1.04555	0.380967	0.704028	1.00513	-0.545031	0.590207	1.1442	-1.94984	0.0715137	0.55087	-0.575054	0.567023	1.02296	-0.413762	0.679424	1.03753	NA	NA	--	NA	NA	--
ENSG00000117601	462	SERPINC1	0.426936	0.672811	1.03777	NA	NA	--	-0.832972	0.410849	1.17902	NA	NA	--	-0.448587	0.655006	1.01876	-1.21521	0.230624	1.11473	0.0322235	0.974357	0.999124	-1.52229	0.139563	1.24214	2.19466	0.0455537	0.450542	-0.758235	0.450752	1.03372	1.16108	0.246782	1.12057	NA	NA	--	NA	NA	--
ENSG00000140836	463	ZFHX3	-0.22737	0.821849	1.00272	-1.18241	0.261971	1.22273	1.3753	0.178303	1.26413	NA	NA	--	-2.22364	0.0291429	0.587771	-0.413442	0.681247	1.03403	-0.856688	0.393645	1.01036	0.723261	0.475739	1.22873	NA	NA	--	-0.229121	0.819415	0.996947	-1.04606	0.296602	1.11999	0.843222	0.418817	1.11804	0.229981	0.821433	0.990859
ENSG00000123268	466	ATF1	0.495785	0.624057	1.04618	NA	NA	--	-2.358	0.0244525	0.831808	NA	NA	--	1.83964	0.0697262	0.790807	1.84859	0.0710933	0.92484	0.665667	0.507141	1.01884	0.767685	0.449336	1.25143	NA	NA	--	-1.45518	0.149906	0.934932	0.727959	0.46736	1.09592	NA	NA	--	NA	NA	--
ENSG00000162772	467	ATF3	2.28525	0.0303743	0.742791	-0.0816515	0.936391	1.00425	-0.234727	0.815871	1.01533	NA	NA	--	1.99389	0.0497515	0.712466	-1.69669	0.0966629	0.993708	-1.50255	0.136076	0.885709	NA	NA	--	-0.565695	0.581234	0.986075	-0.0366926	0.97083	0.997616	-0.73101	0.465498	1.0953	-0.983319	0.348643	1.12228	-1.08088	0.29802	1.09807
ENSG00000128272	468	ATF4	0.353633	0.726361	1.02456	NA	NA	--	1.04459	0.303806	1.2186	1.17111	0.254674	1.13766	0.920242	0.360358	1.04486	-0.868513	0.389722	1.10116	1.48829	0.139791	0.892059	2.65428	0.0131604	0.489574	-1.14359	0.273414	0.881666	0.931293	0.354772	1.02888	0.745808	0.456526	1.09551	1.33415	0.211739	1.11228	NA	NA	--
ENSG00000138363	471	ATIC	-1.96766	0.0594574	0.909548	NA	NA	--	NA	NA	--	NA	NA	--	-0.0159368	0.987327	0.998754	-0.0861546	0.931726	0.997809	2.24686	0.0268249	0.553099	0.760979	0.453031	1.24965	-1.09067	0.293834	0.895657	1.1967	0.235295	0.992655	0.207668	0.835667	1.00684	NA	NA	--	NA	NA	--
ENSG00000149311	472	ATM	NA	NA	--	NA	NA	--	-0.104856	0.917125	1.00745	NA	NA	--	2.2281	0.0288316	0.584799	0.983958	0.330397	1.11944	-0.955027	0.341844	1.00025	-0.646237	0.523581	1.19446	NA	NA	--	0.707919	0.48125	1.02999	0.128864	0.897575	1.00026	0.40048	0.697225	1.0302	NA	NA	--
ENSG00000142599	473	RERE	-0.432875	0.668544	1.03971	NA	NA	--	-0.916811	0.365894	1.18823	-0.372576	0.713198	1.03752	0.464889	0.64334	1.02375	1.68907	0.098125	0.995557	1.1317	0.260441	0.979729	-0.417103	0.679901	1.09354	0.839917	0.416135	0.962197	-0.755844	0.452175	1.03338	0.0605603	0.951761	0.999184	-1.09632	0.29636	1.13243	0.128011	0.899961	0.994958
ENSG00000172238	474	ATOH1	NA	NA	--	NA	NA	--	19.6501	8.76856e-20	3.10214e-16	NA	NA	--	NA	NA	--	NA	NA	--	-0.721436	0.472308	1.01536	2.69605	0.0119318	0.472155	NA	NA	--	0.557852	0.578653	1.02263	-0.139422	0.889235	1.00146	-0.305269	0.766421	1.00344	NA	NA	--
ENSG00000177556	475	ATOX1	0.150494	0.881494	0.996053	NA	NA	--	1.82807	0.0765919	1.1347	0.704584	0.48881	1.10968	1.03347	0.304663	1.04078	2.86188	0.00636954	0.31011	-1.46934	0.144848	0.896279	0.429594	0.6709	1.09955	0.0162067	0.987316	1.00023	-1.50454	0.136756	0.920834	-0.0420565	0.966489	1.00028	NA	NA	--	0.0997961	0.921921	0.997594
ENSG00000163399	476	ATP1A1	-0.377501	0.708753	1.03074	NA	NA	--	-0.173356	0.863431	1.00535	NA	NA	--	1.82166	0.0724409	0.802205	NA	NA	--	-0.052512	0.958224	0.99696	-0.449206	0.656868	1.10886	-1.1696	0.261691	0.87491	1.05654	0.294207	1.01232	0.659663	0.510114	1.07958	NA	NA	--	NA	NA	--
ENSG00000018625	477	ATP1A2	-1.8399	0.0768021	0.970292	1.04969	0.316376	1.20084	0.500339	0.620157	1.08463	-0.579099	0.568682	1.09017	-1.05551	0.294536	1.03801	-0.913131	0.36604	1.11062	-0.229142	0.819222	0.996023	NA	NA	--	-2.8893	0.0126654	0.234416	-1.07344	0.286611	1.01303	0.656901	0.511884	1.07864	1.34427	0.20856	1.10804	NA	NA	--
ENSG00000105409	478	ATP1A3	3.62769	0.00117458	0.149909	-0.58688	0.569134	1.09765	-1.2127	0.233854	1.24823	NA	NA	--	0.0919733	0.926961	0.994511	0.596777	0.553647	1.06791	-1.66325	0.0993632	0.815156	-0.93152	0.35984	1.31202	-0.621008	0.545329	0.979033	0.71584	0.476374	1.03165	0.809504	0.419041	1.10002	-0.180193	0.860278	0.988963	1.05335	0.311364	1.09228
ENSG00000075673	479	ATP12A	-0.67128	0.507745	1.07299	0.348486	0.734054	1.03672	-0.926926	0.360695	1.19303	-0.197017	0.845623	0.999722	-0.484715	0.629273	1.02403	-0.214619	0.831034	0.997024	-0.0725497	0.942308	0.995526	-0.590007	0.560092	1.16695	NA	NA	--	0.776096	0.4402	1.03146	-0.450484	0.652775	1.04227	2.30916	0.04357	0.748632	-0.988808	0.33954	1.08658
ENSG00000132681	480	ATP1A4	-1.1673	0.253296	1.1201	-0.16769	0.86987	1.00855	0.4891	0.628006	1.08062	-0.421242	0.677858	1.04827	-1.09427	0.277294	1.0332	-0.0820826	0.934945	0.99778	0.243421	0.808173	0.995769	NA	NA	--	4.32121	0.000830025	0.0455985	-0.843288	0.401822	1.03507	-0.468973	0.639522	1.04445	-0.275788	0.788326	0.994359	NA	NA	--
ENSG00000143153	481	ATP1B1	1.41635	0.168107	1.09882	NA	NA	--	-0.245831	0.807335	1.01731	1.23671	0.229237	1.13946	1.11253	0.269415	1.02769	0.32303	0.748169	1.01602	-1.02252	0.308977	1.00134	0.521538	0.606244	1.13918	1.26752	0.225646	0.856788	-0.722513	0.472288	1.03275	0.736159	0.462365	1.09573	NA	NA	--	NA	NA	--
ENSG00000129244	482	ATP1B2	0.0147601	0.988332	0.999941	-0.459178	0.655047	1.06311	1.52211	0.137507	1.24164	-0.399638	0.693459	1.04366	-0.266326	0.790709	1.00467	-0.911995	0.366631	1.11036	-0.795996	0.427901	1.01776	-0.315986	0.754443	1.05386	0.512199	0.617102	0.983295	-1.4496	0.151452	0.936655	0.326769	0.744132	1.02347	0.0644458	0.949885	0.998779	0.971853	0.34886	1.08415
ENSG00000069849	483	ATP1B3	-1.73293	0.0945164	1.00769	-1.37743	0.19576	1.18748	-0.0361382	0.97139	1.00134	1.29205	0.209749	1.13224	2.01245	0.0477155	0.708934	0.349509	0.728338	1.01862	-0.422058	0.67388	1.00873	-0.225883	0.822993	1.0243	0.0804889	0.937074	0.990942	0.31644	0.752572	1.00046	0.905912	0.365906	1.11203	-1.84711	0.0944917	0.959389	NA	NA	--
ENSG00000137731	486	FXYD2	1.01785	0.317783	1.10973	0.0274615	0.978584	1.00269	-0.927814	0.360241	1.19242	0.345355	0.733263	1.03088	2.14673	0.0350048	0.642741	-0.238421	0.812637	0.999835	-1.88283	0.0626016	0.736184	0.452025	0.654861	1.10988	-0.171061	0.86681	0.980923	0.710524	0.479643	1.03122	-0.58224	0.560961	1.07004	-0.0386787	0.969908	1.00068	NA	NA	--
ENSG00000196296	487	ATP2A1	-0.921116	0.365147	1.10136	-0.435058	0.671933	1.05738	-1.29586	0.204016	1.25394	3.18282	0.00447843	0.218236	-0.72637	0.469843	1.04593	4.69762	2.49943e-05	0.00526736	-0.446908	0.655899	1.00749	0.0607453	0.952009	1.00315	-0.596455	0.561114	0.981423	-2.26897	0.0262261	0.546333	2.23601	0.026287	0.72906	0.673367	0.514613	1.10182	-0.254858	0.80282	1.00011
ENSG00000174437	488	ATP2A2	0.916848	0.36734	1.09681	-0.467626	0.649179	1.06404	0.0727221	0.942466	1.00448	0.297945	0.768673	1.02132	0.445331	0.657347	1.01805	-1.57424	0.122438	1.02918	-1.07012	0.287114	0.987393	0.343102	0.734179	1.06336	0.0774076	0.939478	0.991749	-2.66634	0.00943698	0.320406	1.07327	0.284245	1.1164	0.747055	0.47223	1.11493	-0.230318	0.821176	0.991236
ENSG00000074370	489	ATP2A3	-0.677021	0.504152	1.07331	1.53916	0.152022	1.15569	1.60219	0.118643	1.20406	1.0512	0.305115	1.14172	-0.426064	0.671265	1.01812	-1.11768	0.269636	1.11889	-0.424061	0.672423	1.00923	-0.20345	0.840309	1.01929	-2.12927	0.0529202	0.481621	-0.643159	0.522136	1.02799	0.909043	0.364255	1.11212	NA	NA	--	-1.24307	0.235795	1.11126
ENSG00000070961	490	ATP2B1	1.59843	0.121585	1.05662	2.83345	0.0162715	0.542399	NA	NA	--	NA	NA	--	-1.22136	0.225725	1.01117	NA	NA	--	-2.22871	0.0280495	0.563938	0.20629	0.838112	1.01877	0.507567	0.619659	0.982963	-0.315056	0.753618	1.00005	0.214709	0.83018	1.00705	0.738495	0.477188	1.11612	NA	NA	--
ENSG00000157087	491	ATP2B2	-0.552569	0.585104	1.0572	0.350911	0.732284	1.03797	-0.35679	0.723521	1.04656	0.628091	0.536716	1.09855	1.15072	0.253454	1.02028	-0.72454	0.472485	1.08942	-1.1213	0.264817	0.981665	1.37223	0.181286	1.2945	-2.02935	0.0634115	0.524926	0.413016	0.680806	1.00879	-0.464853	0.642466	1.04373	NA	NA	--	NA	NA	--
ENSG00000067842	492	ATP2B3	2.27138	0.0313093	0.754055	NA	NA	--	-0.478098	0.635733	1.07612	-0.227204	0.822462	1.00982	2.39121	0.0192676	0.50296	-1.9173	0.0615618	0.890352	0.505595	0.614243	1.00845	0.531172	0.599643	1.14018	0.935726	0.366472	0.938585	0.861457	0.391807	1.03294	-0.660885	0.509331	1.07916	-0.0786924	0.938691	0.997213	0.733243	0.476426	1.05719
ENSG00000058668	493	ATP2B4	2.00482	0.055104	0.892124	-0.318641	0.755967	1.02849	0.468745	0.642334	1.07302	NA	NA	--	0.152783	0.878974	0.995568	-2.03592	0.0476706	0.840187	-0.632024	0.528799	1.01699	-1.50459	0.144038	1.25026	NA	NA	--	-0.370807	0.711855	1.00335	0.0333143	0.973452	0.999827	0.946127	0.366384	1.12075	NA	NA	--
ENSG00000105675	495	ATP4A	-0.332046	0.742418	1.02045	-0.348468	0.734067	1.03646	-0.777209	0.442572	1.1655	-0.0115744	0.990874	1.00271	-0.379041	0.705714	1.01436	0.0499393	0.960392	0.998288	1.47842	0.142408	0.891288	0.60778	0.548412	1.17616	-0.573108	0.576351	0.985119	0.100663	0.920094	0.99384	1.05919	0.290594	1.12064	2.73483	0.0194099	0.558647	-0.690181	0.502217	1.052
ENSG00000186009	496	ATP4B	-0.659767	0.514993	1.07071	0.850314	0.413276	1.16674	-0.319483	0.751374	1.03594	0.816042	0.423636	1.12324	-0.774717	0.44091	1.04382	-0.544857	0.588542	1.06373	-0.706068	0.481771	1.01421	-0.960547	0.345304	1.32768	-0.230383	0.82138	0.975166	0.839741	0.403796	1.03452	-0.570556	0.568844	1.06714	-0.584161	0.572054	1.07378	-7.40662e-17	NA	--
ENSG00000152234	498	ATP5F1A	NA	NA	--	-1.26052	0.233564	1.20277	-0.749368	0.458944	1.15563	NA	NA	--	-0.308191	0.75878	1.00672	-0.119433	0.905464	0.996524	1.11155	0.26897	0.981956	0.441995	0.662013	1.10587	NA	NA	--	-0.336334	0.737584	1.00163	-0.295152	0.768137	1.01767	-1.08981	0.301362	1.12846	NA	NA	--
ENSG00000164904	501	ALDH7A1	0.606026	0.549559	1.06318	0.259379	0.800133	1.01929	0.169775	0.866223	1.00549	NA	NA	--	-0.0376498	0.970066	0.997882	-0.0987723	0.921758	0.997635	-0.134183	0.893525	0.996044	NA	NA	--	NA	NA	--	-0.0785824	0.93758	0.994375	-2.00551	0.0460504	0.877328	-1.06532	0.311775	1.12759	0.978816	0.344283	1.08659
ENSG00000110955	506	ATP5F1B	0.559827	0.580212	1.05809	NA	NA	--	-3.64887	0.000900518	0.127434	-0.680171	0.503826	1.10498	-0.361914	0.71842	1.01271	0.300193	0.765412	1.01268	0.532145	0.595794	1.00997	0.236431	0.814882	1.02599	0.139773	0.890981	0.984945	-0.00346244	0.997247	0.99947	-0.368969	0.712482	1.0314	-0.430169	0.675379	1.03498	-0.271233	0.79017	1.00226
ENSG00000165629	509	ATP5F1C	0.177586	0.860374	0.996003	-0.193303	0.850245	1.01223	-0.264479	0.793056	1.0221	-3.20229	0.00410986	0.209859	1.02203	0.31001	1.03699	0.970878	0.336799	1.11626	0.787707	0.432713	1.01798	NA	NA	--	-0.685319	0.50518	0.976116	2.03356	0.0456313	0.67571	0.272411	0.785544	1.01352	NA	NA	--	NA	NA	--
ENSG00000099624	513	ATP5F1D	0.742172	0.464391	1.08525	NA	NA	--	0.522409	0.604875	1.08626	-0.906966	0.374715	1.1393	1.82415	0.0720594	0.800466	0.873441	0.38706	1.10336	-2.13721	0.0349952	0.607489	1.23864	0.226141	1.33056	0.200732	0.844015	0.97896	1.01316	0.314329	1.01666	-1.05216	0.293803	1.12295	0.526457	0.609022	1.06315	0.783613	0.44731	1.06267
ENSG00000124172	514	ATP5F1E	-0.15109	0.881028	0.996041	1.04248	0.319559	1.20042	NA	NA	--	NA	NA	--	-0.0411861	0.967256	0.997582	NA	NA	--	2.49923	0.0140579	0.40825	1.31601	0.199236	1.31453	NA	NA	--	-0.876534	0.383615	1.03095	0.648928	0.517016	1.07852	NA	NA	--	NA	NA	--
ENSG00000116459	515	ATP5PB	NA	NA	--	NA	NA	--	0.0637116	0.949584	1.00318	NA	NA	--	NA	NA	--	NA	NA	--	0.850726	0.396934	1.01097	-1.12427	0.270794	1.35146	NA	NA	--	2.18727	0.0319262	0.596345	-0.317493	0.75115	1.02098	NA	NA	--	NA	NA	--
ENSG00000159199	516	ATP5MC1	1.04318	0.306117	1.11278	NA	NA	--	0.129844	0.897478	1.00714	0.0147381	0.98838	1.00295	-1.2988	0.197939	0.996344	NA	NA	--	0.340822	0.733946	1.00094	0.219053	0.828256	1.0225	NA	NA	--	0.00551105	0.995618	0.999086	0.50094	0.616881	1.04771	3.0461	0.0123336	0.450989	NA	NA	--
ENSG00000135390	517	ATP5MC2	-0.00815676	0.993552	1.00013	2.08846	0.060802	0.91005	-0.756477	0.45473	1.15737	-1.3141	0.202988	1.12827	-1.02662	0.307857	1.03738	-0.0628582	0.950158	0.998627	-0.0535578	0.957393	0.996654	0.278507	0.782745	1.03901	NA	NA	--	-0.716847	0.475756	1.03237	-2.48003	0.0138361	0.592486	-2.27718	0.0437523	0.749258	-0.0133034	0.989573	0.999669
ENSG00000154518	518	ATP5MC3	1.71497	0.097808	1.01554	-0.393526	0.701452	1.0487	-0.789777	0.435296	1.16578	NA	NA	--	-0.4492	0.654566	1.01932	0.661745	0.511509	1.07843	0.80243	0.424188	1.01701	0.834658	0.411235	1.27118	-0.254373	0.802905	0.97871	-0.156722	0.875897	0.993542	-2.23666	0.0262436	0.72895	NA	NA	--	-0.790592	0.442369	1.06486
ENSG00000169020	521	ATP5ME	0.0834128	0.934139	0.996487	0.302209	0.768131	1.02485	-0.802016	0.428282	1.17274	0.102496	0.919335	0.998082	-0.0637812	0.949312	0.997365	1.39177	0.170834	1.08533	0.147158	0.883301	0.996499	1.00132	0.325561	1.32799	NA	NA	--	1.47935	0.14335	0.922441	-0.393477	0.694323	1.03449	NA	NA	--	1.44544	0.172008	1.09969
ENSG00000154723	522	ATP5PF	-0.141101	0.888837	0.995664	-1.13186	0.281765	1.22628	-0.192584	0.848465	1.00708	NA	NA	--	-0.0212881	0.983072	0.999383	NA	NA	--	0.578744	0.564051	1.01396	0.443399	0.66101	1.10705	NA	NA	--	0.409362	0.683472	1.00764	-0.29551	0.767864	1.0176	-0.298332	0.77101	1.00369	0.85341	0.407797	1.0739
ENSG00000114573	523	ATP6V1A	NA	NA	--	0.147555	0.885364	1.00793	1.14267	0.261396	1.24063	0.783992	0.441405	1.11999	-0.728095	0.468793	1.04646	-1.7825	0.0814156	0.951698	-0.215659	0.829688	0.995572	-0.549081	0.587463	1.14728	-0.122717	0.904208	0.985415	0.293103	0.770275	0.999422	-0.546254	0.585408	1.05746	-1.01817	0.332598	1.12342	-0.490684	0.631251	1.02625
ENSG00000116039	525	ATP6V1B1	NA	NA	--	NA	NA	--	-0.616545	0.541765	1.11602	0.459153	0.650842	1.05768	-0.464193	0.643836	1.02418	2.64265	0.0112771	0.417991	-0.662255	0.509316	1.01759	-0.107342	0.915311	1.00741	0.327503	0.748501	0.983624	0.638151	0.525372	1.02799	-0.541652	0.588569	1.05657	NA	NA	--	0.819958	0.425981	1.0682
ENSG00000147416	526	ATP6V1B2	-0.54772	0.588384	1.05636	NA	NA	--	-0.24888	0.804996	1.01901	0.366569	0.717608	1.03575	0.328352	0.743549	1.00773	-1.963	0.0558449	0.869013	0.450655	0.653204	1.00828	0.825408	0.416374	1.26693	0.0543249	0.957502	0.99419	-0.419617	0.675997	1.01117	-0.866651	0.387014	1.10809	-0.888379	0.395203	1.12051	NA	NA	--
ENSG00000185883	527	ATP6V0C	1.20158	0.239962	1.11352	0.506951	0.622197	1.07624	-0.0873332	0.930934	1.00423	NA	NA	--	0.625458	0.533544	1.03872	1.43159	0.159171	1.0776	-1.76647	0.0803377	0.774455	0.206897	0.837643	1.01912	1.71975	0.109179	0.666767	-1.22505	0.224493	0.991792	0.71114	0.4777	1.09058	0.103028	0.919795	0.995985	-1.20556	0.249473	1.09627
ENSG00000155097	528	ATP6V1C1	1.00342	0.324567	1.10841	0.345083	0.73654	1.03553	0.247176	0.806303	1.01826	-1.98853	0.0599424	0.822243	1.31283	0.193192	0.990061	-1.0695	0.290549	1.12765	-2.04458	0.0434974	0.661081	0.756936	0.455643	1.24684	NA	NA	--	0.254452	0.799862	0.99711	1.22458	0.221955	1.11574	-0.381752	0.710632	1.02251	NA	NA	--
ENSG00000131100	529	ATP6V1E1	0.255207	0.800497	1.00565	NA	NA	--	0.492335	0.625742	1.0822	0.15886	0.875297	0.998415	0.140315	0.888782	0.995108	1.14571	0.257972	1.1193	-1.86328	0.0653279	0.738751	0.295168	0.770123	1.04563	-0.210777	0.836329	0.97774	-0.279406	0.780724	0.997258	0.753657	0.451807	1.09598	0.0832376	0.935305	0.997122	-1.41272	0.181228	1.1005
ENSG00000117410	533	ATP6V0B	1.77465	0.0872338	0.994317	NA	NA	--	1.18035	0.246301	1.23808	NA	NA	--	0.991093	0.324785	1.0411	-0.6547	0.515993	1.07802	-0.695512	0.488332	1.01455	0.645097	0.524309	1.19444	NA	NA	--	0.460458	0.646556	1.01645	-0.213208	0.831349	1.00715	NA	NA	--	-1.46991	0.163701	1.0973
ENSG00000213760	534	ATP6V1G2	-0.78931	0.436808	1.09015	-0.447885	0.662929	1.06059	2.30204	0.0277808	0.874403	-0.118229	0.90701	0.998413	0.539574	0.591068	1.03275	-1.18485	0.242297	1.11525	1.10501	0.271782	0.983514	-0.792772	0.434822	1.26013	0.676457	0.510608	0.976611	-0.0903873	0.928227	0.993947	-0.75569	0.450589	1.09735	-0.763746	0.461087	1.1137	-1.45194	0.170224	1.09714
ENSG00000033627	535	ATP6V0A1	0.397202	0.694341	1.03385	NA	NA	--	-0.938623	0.354744	1.19662	NA	NA	--	-1.15624	0.251207	1.01906	0.261573	0.794844	1.00597	1.89924	0.0603857	0.729068	0.102388	0.919206	1.00635	-0.424854	0.677891	0.981196	-0.625823	0.533383	1.02635	-0.525454	0.599761	1.05345	NA	NA	--	NA	NA	--
ENSG00000071553	537	ATP6AP1	0.72024	0.477567	1.0822	NA	NA	--	0.717849	0.477902	1.14656	NA	NA	--	2.57102	0.0120938	0.407599	1.36897	0.177803	1.08927	-2.81639	0.00584161	0.266346	1.11247	0.275744	1.35687	0.484489	0.636099	0.983359	-0.138453	0.890264	0.993818	0.598836	0.549857	1.0706	NA	NA	--	-2.1351	0.0523609	0.989747
ENSG00000165240	538	ATP7A	1.0121	0.320476	1.10961	NA	NA	--	1.03261	0.309293	1.21634	NA	NA	--	0.499843	0.61863	1.02753	NA	NA	--	0.572992	0.567924	1.01268	0.465484	0.645185	1.11478	NA	NA	--	-0.0144827	0.988484	0.999051	0.414322	0.679015	1.03794	2.29004	0.0450107	0.749571	NA	NA	--
ENSG00000241837	539	ATP5PO	1.15823	0.256912	1.11772	NA	NA	--	1.80809	0.079715	1.15202	NA	NA	--	-0.50648	0.613986	1.02815	NA	NA	--	-0.696214	0.487894	1.01421	-1.38184	0.178349	1.29355	NA	NA	--	-0.203161	0.839575	0.995523	1.33171	0.18424	1.10765	NA	NA	--	NA	NA	--
ENSG00000123191	540	ATP7B	0.282413	0.779781	1.01191	-0.286624	0.779727	1.0234	-0.731858	0.469421	1.15056	-1.20365	0.241517	1.13846	NA	NA	--	-0.170694	0.86523	0.994536	1.2335	0.220251	0.967844	NA	NA	--	NA	NA	--	0.596492	0.552692	1.02201	0.709818	0.478518	1.09056	NA	NA	--	NA	NA	--
ENSG00000175054	545	ATR	NA	NA	--	-1.66076	0.124968	1.13839	-0.619715	0.539701	1.11763	0.922002	0.366529	1.14475	0.422256	0.67403	1.01772	1.38447	0.173041	1.08303	-1.10076	0.273619	0.98402	NA	NA	--	-0.829195	0.421959	0.964408	-0.645109	0.520879	1.02826	0.339087	0.734846	1.02526	-2.38106	0.0385423	0.738848	NA	NA	--
ENSG00000085224	546	ATRX	-0.608142	0.548175	1.06345	NA	NA	--	-0.224538	0.823723	1.01179	NA	NA	--	0.27448	0.78446	1.00562	NA	NA	--	-0.337769	0.736239	1.00017	0.546478	0.589066	1.1457	NA	NA	--	0.000284219	0.999774	0.999828	1.79834	0.073401	0.968505	-2.10378	0.0616838	0.85074	NA	NA	--
ENSG00000130294	547	KIF1A	1.11198	0.275952	1.11768	0.150137	0.883374	1.00806	-1.81783	0.0781782	1.14573	-0.597196	0.556761	1.09063	0.581737	0.562465	1.03661	0.60545	0.547922	1.06917	0.799575	0.425834	1.01741	-0.514764	0.610906	1.13682	NA	NA	--	-0.0233354	0.981446	0.998342	0.478525	0.63272	1.046	0.604233	0.559147	1.08074	NA	NA	--
ENSG00000148090	549	AUH	-1.76942	0.0881186	0.996606	0.821435	0.428843	1.16016	-0.363659	0.718432	1.04889	NA	NA	--	-1.8062	0.0748462	0.806791	0.365445	0.716492	1.023	-0.250285	0.802876	0.996186	-0.973879	0.338761	1.32718	NA	NA	--	-0.913315	0.364083	1.03012	-0.887978	0.375457	1.112	NA	NA	--	-0.526027	0.607102	1.02804
ENSG00000115307	550	AUP1	0.943512	0.353786	1.09992	NA	NA	--	0.381559	0.705235	1.05078	0.978918	0.338764	1.14553	1.51555	0.133781	0.935	-0.868711	0.389615	1.1015	0.340069	0.734511	1.00083	1.09518	0.283112	1.35033	-1.6385	0.12528	0.707211	0.93188	0.35447	1.02865	-2.22832	0.0268022	0.733454	NA	NA	--	0.650786	0.52652	1.04417
ENSG00000101200	551	AVP	1.24117	0.225218	1.11715	NA	NA	--	-0.389545	0.699376	1.05395	5.62152	1.40385e-05	0.00293763	-0.552025	0.582551	1.03233	-0.582374	0.563222	1.06713	-0.64903	0.517792	1.01733	-0.650441	0.520904	1.19681	1.35658	0.198008	0.827782	-0.329107	0.743017	1.00053	-0.204058	0.838484	1.0061	-0.408137	0.691774	1.03044	-0.36317	0.721903	1.01266
ENSG00000166148	552	AVPR1A	-0.699218	0.490396	1.07694	-0.232897	0.820118	1.01549	-1.12195	0.269983	1.235	0.454425	0.653975	1.0581	2.1044	0.0386496	0.665782	NA	NA	--	2.0562	0.0423421	0.657525	-0.308845	0.75981	1.04991	NA	NA	--	1.84532	0.069046	0.778076	1.33155	0.184292	1.10725	1.32226	0.215527	1.10672	NA	NA	--
ENSG00000198049	553	AVPR1B	1.14138	0.263736	1.11253	-0.545928	0.596014	1.08307	-0.216459	0.829963	1.01013	NA	NA	--	-0.537456	0.592523	1.03286	NA	NA	--	-0.788005	0.432539	1.01796	-0.968519	0.341382	1.32778	NA	NA	--	1.83709	0.0702662	0.784632	-1.2875	0.19918	1.11117	NA	NA	--	-0.285144	0.779708	1.00153
ENSG00000126895	554	AVPR2	-0.451372	0.655326	1.04252	NA	NA	--	-0.577822	0.567306	1.10799	1.76452	0.0921855	0.945965	1.34896	0.181354	0.978622	-0.382469	0.703914	1.0263	-1.04954	0.296436	0.994749	1.71534	0.0977395	1.14597	0.600833	0.558282	0.980868	-0.137832	0.890753	0.993702	-1.04513	0.297032	1.12002	-0.0934418	0.927233	0.996998	0.554147	0.588884	1.03022
ENSG00000167601	558	AXL	-1.95751	0.0606977	0.914913	1.46849	0.169978	1.17166	-0.943052	0.352508	1.19775	0.433565	0.669025	1.05152	0.959329	0.340435	1.04414	-2.00395	0.0511169	0.847277	-0.589381	0.556922	1.01401	0.397114	0.694405	1.08572	-1.28068	0.222683	0.853311	0.795195	0.429078	1.03432	-1.19406	0.233654	1.11921	-1.38224	0.19432	1.1111	NA	NA	--
ENSG00000160862	563	AZGP1	-0.521658	0.606162	1.05084	-0.604165	0.557989	1.09964	0.973768	0.337256	1.20204	NA	NA	--	1.00199	0.319529	1.04091	-1.22031	0.228704	1.11791	0.00183958	0.998536	1.00004	-0.135579	0.893159	1.00769	-0.28483	0.780261	0.982009	-0.163718	0.870406	0.993733	-0.0977433	0.922219	0.999188	0.00844809	0.993426	1.00142	0.460821	0.652542	1.02492
ENSG00000172232	566	AZU1	-0.223985	0.824455	1.00234	NA	NA	--	2.48122	0.0183624	0.720205	0.673663	0.507873	1.105	-0.32589	0.745403	1.00741	0.870735	0.38852	1.10305	0.163428	0.870508	0.995686	-0.445206	0.65972	1.10754	0.265811	0.794554	0.979796	1.79483	0.0768201	0.80469	-0.875239	0.382334	1.11085	0.395369	0.70013	1.02754	0.475836	0.642088	1.02607
ENSG00000273686	567	B2M	0.0822151	0.935082	0.996581	0.706353	0.494658	1.12628	2.06205	0.0471489	1.00848	NA	NA	--	0.905494	0.368066	1.04478	1.2928	0.202678	1.10328	3.47453	0.000755353	0.0733878	1.25428	0.220492	1.32287	NA	NA	--	0.221803	0.825087	0.996351	-0.326491	0.744342	1.02308	NA	NA	--	NA	NA	--
ENSG00000276559	570	BAAT	NA	NA	--	NA	NA	--	NA	NA	--	NA	NA	--	0.0661023	0.94747	0.997723	1.18822	0.240981	1.11441	-0.227486	0.820506	0.996214	-0.177494	0.860446	1.01098	0.479499	0.638988	0.983296	0.276255	0.783133	0.997502	0.547388	0.584629	1.05874	NA	NA	--	NA	NA	--
ENSG00000156273	571	BACH1	0.999252	0.326544	1.10802	NA	NA	--	-0.112969	0.910739	1.00757	NA	NA	--	NA	NA	--	1.95882	0.0563478	0.869501	-0.111622	0.911344	0.996983	0.502728	0.619231	1.1335	-0.477189	0.640591	0.983384	1.01188	0.314938	1.0172	-0.316316	0.752042	1.02069	-0.164034	0.87268	0.988511	NA	NA	--
ENSG00000002330	572	BAD	-0.203548	0.840233	0.999488	NA	NA	--	0.85109	0.400853	1.18119	0.672097	0.50885	1.10465	0.938119	0.351155	1.04259	-0.819805	0.416648	1.09679	-0.0633014	0.949652	0.996364	0.56833	0.574508	1.15654	0.467174	0.648109	0.982939	0.405995	0.685934	1.00676	0.323457	0.746636	1.02243	1.40986	0.188918	1.10732	NA	NA	--
ENSG00000107262	573	BAG1	-0.292565	0.772091	1.0145	-1.03516	0.322816	1.19986	1.11361	0.273492	1.22725	0.0302856	0.976125	1.00262	0.511954	0.610168	1.0294	-0.0905682	0.928238	0.997913	0.158947	0.874028	0.99658	0.101411	0.919974	1.00616	-1.47492	0.164039	0.782388	0.0915107	0.927337	0.993861	-2.41106	0.0166715	0.630687	-0.152485	0.881837	0.988639	-1.4154	0.17881	1.09652
ENSG00000181790	575	ADGRB1	-1.48713	0.148567	1.08508	0.187192	0.854918	1.01186	0.465918	0.644335	1.07191	-2.10789	0.0472298	0.773062	-1.44714	0.15197	0.953703	0.111318	0.911859	0.997756	1.33047	0.186361	0.936703	-0.56752	0.57505	1.15662	0.282929	0.781686	0.982473	0.230418	0.818411	0.997042	0.464227	0.642913	1.04354	-0.00937471	0.992705	1.00177	-0.198061	0.846061	0.992404
ENSG00000121753	576	ADGRB2	-1.40685	0.170879	1.09565	-0.420418	0.682276	1.0545	1.66137	0.106111	1.19175	-0.666848	0.51213	1.10191	-1.67052	0.09893	0.869735	0.0828771	0.934317	0.997903	-0.596483	0.552187	1.01455	3.44241	0.00189361	0.157589	-0.320526	0.753664	0.984733	-0.924134	0.358461	1.03018	0.314184	0.753659	1.01997	0.60152	0.559686	1.08036	-1.12618	0.279026	1.09771
ENSG00000135298	577	ADGRB3	-0.683107	0.500359	1.07624	0.0252653	0.980296	1.0024	0.876469	0.387111	1.18205	0.345376	0.733247	1.03113	2.31175	0.0235025	0.540678	-0.269762	0.788577	1.00903	0.58892	0.55723	1.01368	-0.306851	0.761311	1.04938	-0.521069	0.61108	0.984604	1.58289	0.11777	0.889478	0.269977	0.787414	1.01352	0.856966	0.41153	1.11746	NA	NA	--
ENSG00000030110	578	BAK1	-0.323522	0.748793	1.01801	1.14193	0.277731	1.22487	0.257427	0.798448	1.02021	1.75325	0.0941457	0.946958	-0.42358	0.673068	1.01782	0.465094	0.644107	1.04439	-0.322426	0.747796	0.998838	1.60614	0.119876	1.20887	1.21705	0.24522	0.86811	-0.885215	0.378947	1.03103	0.485171	0.628005	1.04492	0.811538	0.434266	1.11748	-1.35777	0.197638	1.1147
ENSG00000109705	579	NKX3-2	-0.707719	0.485185	1.07877	NA	NA	--	3.52751	0.00125733	0.15445	NA	NA	--	0.633282	0.528451	1.03935	-0.370557	0.712706	1.02514	2.54804	0.0123394	0.383556	3.42012	0.00200468	0.164292	-0.689224	0.501946	0.976739	-0.666585	0.507139	1.02935	-0.43436	0.664424	1.04065	NA	NA	--	NA	NA	--
ENSG00000138376	580	BARD1	-2.46835	0.0201966	0.679112	NA	NA	--	NA	NA	--	NA	NA	--	0.501438	0.617512	1.02798	NA	NA	--	1.61335	0.109788	0.840142	0.616786	0.542359	1.18122	NA	NA	--	-2.99212	0.00377737	0.191845	-0.433226	0.665246	1.04045	-0.110471	0.914222	0.995088	NA	NA	--
ENSG00000087088	581	BAX	-0.852115	0.401646	1.08931	1.06845	0.308205	1.20846	0.491367	0.626419	1.08157	0.326633	0.747179	1.0277	3.61016	0.000546127	0.0644828	-0.0419218	0.966746	0.998141	0.602888	0.547935	1.01538	0.457076	0.651273	1.1108	0.520722	0.611316	0.984458	0.938268	0.351201	1.02708	0.297362	0.766452	1.01755	NA	NA	--	-0.738263	0.473472	1.05736
ENSG00000174483	582	BBS1	0.00958801	0.99242	1.00008	-0.843177	0.417087	1.16381	-0.909427	0.369719	1.18585	-1.17257	0.254099	1.13891	-1.34071	0.18401	0.980486	0.153271	0.87887	0.995782	-0.250839	0.802448	0.996056	-0.400949	0.691613	1.08662	1.0166	0.32789	0.916909	1.01104	0.315335	1.01706	2.93091	0.00371156	0.302468	2.06271	0.0660865	0.867226	0.0927122	0.927546	0.997363
ENSG00000125124	583	BBS2	0.113739	0.910286	0.995705	0.471533	0.646474	1.0644	-0.397912	0.693258	1.05661	2.31235	0.0309892	0.654884	-0.0479872	0.961852	0.998188	0.288079	0.774609	1.01223	-1.04436	0.29881	0.99659	-0.462437	0.647473	1.11278	NA	NA	--	1.01181	0.314972	1.01696	0.00823079	0.99344	0.999872	NA	NA	--	-0.684937	0.504567	1.05036
ENSG00000140463	585	BBS4	-0.411457	0.683985	1.03402	0.909334	0.382666	1.17547	-0.126873	0.899811	1.00739	2.10724	0.0467239	0.768317	0.709871	0.479956	1.0447	3.23793	0.00226381	0.167817	0.318711	0.750603	0.998706	-1.01399	0.319587	1.32983	1.54249	0.14525	0.741967	0.408459	0.684132	1.00748	-0.380646	0.703808	1.03233	NA	NA	--	0.653444	0.524058	1.045
ENSG00000060982	586	BCAT1	NA	NA	--	NA	NA	--	0.523663	0.604012	1.08658	NA	NA	--	-1.16079	0.249359	1.01945	NA	NA	--	1.0849	0.280547	0.984701	1.20696	0.237915	1.33188	1.37609	0.190409	0.818671	0.495466	0.62176	1.01692	0.171727	0.863799	1.0031	NA	NA	--	NA	NA	--
ENSG00000105552	587	BCAT2	-1.47121	0.152794	1.09179	0.545549	0.596265	1.08204	-0.928134	0.360077	1.19322	-0.847542	0.40625	1.12669	-1.7	0.093221	0.854518	0.45758	0.649456	1.04377	1.10883	0.270135	0.983499	-0.104678	0.917405	1.00786	-1.30722	0.213786	0.842733	0.0941363	0.925259	0.994176	0.624478	0.532917	1.07496	NA	NA	--	-0.39207	0.701359	1.01946
ENSG00000114200	590	BCHE	1.0396	0.307746	1.11314	-0.336553	0.742787	1.0329	-0.832757	0.410968	1.17918	NA	NA	--	-0.215626	0.829857	1.00152	-0.841353	0.404599	1.099	-0.633093	0.528104	1.01776	NA	NA	--	NA	NA	--	0.201226	0.841082	0.994879	0.222026	0.824486	1.00701	-0.597239	0.563625	1.07885	NA	NA	--
ENSG00000248098	593	BCKDHA	-1.255	0.220235	1.11682	1.53407	0.153258	1.15925	0.141712	0.888169	1.00639	0.872178	0.392974	1.13011	0.659175	0.511776	1.03699	-0.626314	0.534273	1.07087	0.627395	0.531816	1.01637	-0.104269	0.917727	1.00739	-0.0683854	0.946519	0.992593	-1.21515	0.228225	0.99235	-0.463554	0.643395	1.04313	0.0349461	0.972749	1.0012	NA	NA	--
ENSG00000083123	594	BCKDHB	-1.85559	0.0744602	0.964398	0.474982	0.644091	1.06595	-1.34253	0.188589	1.26075	NA	NA	--	0.995483	0.32266	1.04121	1.26079	0.213882	1.11688	-0.938607	0.350172	0.999713	0.153417	0.87921	1.00873	-1.30171	0.215611	0.846612	0.79077	0.43164	1.03253	-0.0918745	0.926876	0.9992	-2.2919	0.0426348	0.745021	NA	NA	--
ENSG00000110092	595	CCND1	-0.765549	0.450586	1.08534	NA	NA	--	0.0370348	0.97068	1.00148	NA	NA	--	1.18293	0.240526	1.01403	-0.49394	0.623751	1.05125	-0.953059	0.342835	1.00047	0.367664	0.715991	1.07153	-0.366597	0.719817	0.981466	2.13141	0.0364224	0.6305	0.818259	0.414034	1.09967	1.36277	0.202855	1.11164	0.575813	0.574574	1.03298
ENSG00000171791	596	BCL2	-2.12618	0.0427802	0.846167	0.366109	0.721228	1.04286	-0.652666	0.518493	1.12356	NA	NA	--	NA	NA	--	-0.395966	0.694001	1.02976	-0.496346	0.620729	1.01034	1.39153	0.175424	1.29503	NA	NA	--	0.597173	0.55224	1.0224	0.509136	0.611133	1.05107	NA	NA	--	NA	NA	--
ENSG00000140379	597	BCL2A1	-0.772736	0.446391	1.08661	NA	NA	--	0.244796	0.80813	1.01715	NA	NA	--	-0.493108	0.623358	1.02602	-0.429339	0.669725	1.03747	-0.321903	0.748191	0.99879	NA	NA	--	-0.687432	0.503891	0.975809	-0.769553	0.444048	1.03039	-1.14052	0.255227	1.11962	NA	NA	--	NA	NA	--
ENSG00000171552	598	BCL2L1	-0.41407	0.682094	1.03402	-0.787433	0.447663	1.14733	0.18757	0.852362	1.00792	-0.945846	0.354984	1.14695	-1.42137	0.1593	0.965382	3.05444	0.00378104	0.223112	0.411097	0.681872	1.00769	-0.76565	0.450526	1.25107	NA	NA	--	-0.126886	0.89938	0.991803	1.70607	0.0893109	1.00742	0.0211154	0.983569	1.00041	NA	NA	--
ENSG00000129473	599	BCL2L2	-0.630052	0.533957	1.06602	-0.824841	0.426987	1.16079	0.46703	0.643548	1.07222	0.0641098	0.949489	0.999995	2.16431	0.0335813	0.635585	-1.22641	0.226423	1.12012	-0.125457	0.900411	0.997013	0.628574	0.53491	1.18857	-0.39707	0.697758	0.982307	-0.783613	0.435802	1.03324	-0.171278	0.864152	1.0032	NA	NA	--	NA	NA	--
ENSG00000069399	602	BCL3	0.259802	0.796987	1.00703	0.0639618	0.950148	1.00332	0.157487	0.87582	1.00626	-0.365307	0.718536	1.03541	-1.07223	0.287008	1.035	1.80683	0.0774773	0.945364	0.278097	0.781506	0.994542	-1.83965	0.0768394	1.07409	0.286124	0.779292	0.982427	-0.542955	0.588815	1.01795	0.118216	0.905997	1.00072	-0.909606	0.382529	1.12428	0.957799	0.355639	1.07568
ENSG00000113916	604	BCL6	-0.114098	0.910005	0.995834	NA	NA	--	0.410339	0.68421	1.06073	NA	NA	--	0.984972	0.327763	1.04147	-1.43514	0.158163	1.0787	-0.788177	0.432439	1.01811	0.601053	0.552818	1.17252	NA	NA	--	1.05975	0.292753	1.01261	-1.82634	0.0690624	0.961313	NA	NA	--	NA	NA	--
ENSG00000110987	605	BCL7A	0.741379	0.464864	1.0852	0.8525	0.412114	1.16594	0.16172	0.872512	1.00592	0.14464	0.886374	0.997089	1.98677	0.0505521	0.718162	1.80199	0.0782483	0.945388	-0.523236	0.601956	1.00771	1.3516	0.18772	1.30861	-2.11971	0.053849	0.486776	-0.698477	0.487098	1.0309	-0.410998	0.681447	1.03643	-0.966877	0.354383	1.12005	-1.07844	0.299067	1.09637
ENSG00000116128	607	BCL9	-0.70382	0.487571	1.07968	NA	NA	--	0.652883	0.518355	1.12409	-0.344762	0.733548	1.03101	-0.706725	0.481898	1.04383	0.361469	0.719441	1.02266	0.227284	0.820662	0.996078	-1.08389	0.287996	1.34813	-0.608269	0.553489	0.979424	-1.32275	0.190048	0.972445	-0.116546	0.907319	1.00033	-3.15379	0.0102666	0.4011	1.34527	0.199925	1.10894
ENSG00000048462	608	TNFRSF17	-0.596254	0.555972	1.06126	0.718871	0.487211	1.13027	-1.01124	0.319261	1.21423	-0.42917	0.67217	1.05028	5.38767	7.71419e-07	0.000319852	-0.369749	0.713304	1.0248	0.744807	0.458118	1.01387	-0.0525911	0.958445	1.00422	NA	NA	--	-0.083703	0.933522	0.994419	-0.893872	0.372301	1.11209	-0.636772	0.537299	1.09257	NA	NA	--
ENSG00000099822	610	HCN2	2.25992	0.032102	0.759545	NA	NA	--	-0.494618	0.624147	1.08357	0.0439405	0.965367	1.00169	1.37849	0.172095	0.974367	0.5852	0.561337	1.06698	0.500927	0.617513	1.009	-0.0677811	0.946459	1.00273	1.73712	0.105983	0.65654	0.0773431	0.938562	0.994216	-0.774391	0.439475	1.10056	-1.37033	0.1979	1.1142	0.689519	0.502619	1.05133
ENSG00000128617	611	OPN1SW	1.37685	0.179869	1.10428	NA	NA	--	-0.235671	0.815145	1.01579	-0.259911	0.797464	1.01437	-0.785751	0.434456	1.04519	-0.823492	0.414571	1.09798	0.108234	0.914025	0.996332	-0.627874	0.535361	1.18859	-0.240748	0.813505	0.973661	-0.193213	0.847329	0.994294	-1.13986	0.2555	1.11923	NA	NA	--	NA	NA	--
ENSG00000186716	613	BCR	0.430924	0.669944	1.03949	-0.358795	0.72654	1.04114	-0.743479	0.462453	1.1533	0.178877	0.859749	1.00035	-0.349818	0.727443	1.00923	1.17909	0.244558	1.11315	1.69046	0.0940235	0.805538	1.21875	0.23348	1.33246	0.435077	0.670642	0.981875	0.72667	0.469752	1.03185	-0.540047	0.589674	1.05619	-1.85874	0.0927064	0.954468	-1.27568	0.224391	1.1091
ENSG00000074582	617	BCS1L	0.0869729	0.931335	0.996963	NA	NA	--	0.173085	0.863642	1.00533	-1.42384	0.169183	1.08963	0.121435	0.903667	0.994229	2.37251	0.0220022	0.585879	0.111	0.911837	0.996699	-0.0370231	0.970739	1.00356	NA	NA	--	0.410412	0.682706	1.00804	0.798807	0.425205	1.10151	-0.397556	0.699312	1.02781	NA	NA	--
ENSG00000236824	618	BCYRN1	1.70571	0.0995431	1.01963	NA	NA	--	0.270959	0.78811	1.02356	1.68387	0.107015	0.991377	-0.313387	0.754845	1.00704	-1.57927	0.121279	1.03178	0.299069	0.765502	0.996662	0.214833	0.831512	1.02128	NA	NA	--	-0.430283	0.668258	1.01316	-0.585455	0.558801	1.07	NA	NA	--	NA	NA	--
ENSG00000275544	622	BDH1	-0.354486	0.725728	1.02557	-0.986812	0.344944	1.19196	-1.60662	0.117666	1.21011	0.0843177	0.933603	0.999439	-0.198703	0.843026	1.00042	-3.32425	0.00176949	0.146649	-1.29053	0.199812	0.950259	-0.762944	0.452111	1.24903	0.18358	0.857175	0.980208	2.05916	0.0430468	0.656419	0.22575	0.821591	1.007	-1.20628	0.255475	1.12564	2.00621	0.064553	1.04751
ENSG00000100739	623	BDKRB1	-0.32963	0.744223	1.02021	NA	NA	--	-0.53617	0.595437	1.09113	-0.296195	0.769991	1.01977	-0.0973448	0.922709	0.994377	NA	NA	--	-0.858126	0.392855	1.01014	-0.0399594	0.968419	1.00412	NA	NA	--	-0.331152	0.741478	1.00102	0.290476	0.771707	1.0173	-0.450028	0.662289	1.03751	NA	NA	--
ENSG00000168398	624	BDKRB2	-1.31576	0.199318	1.11061	NA	NA	--	-0.396221	0.694493	1.05613	-0.803436	0.430723	1.12141	0.0146276	0.988368	0.998618	NA	NA	--	-0.844236	0.400533	1.01208	0.0384139	0.96964	1.00371	NA	NA	--	0.927228	0.356864	1.02944	0.435979	0.663251	1.0404	-1.11545	0.290746	1.13245	NA	NA	--
ENSG00000176697	627	BDNF	-0.752491	0.458267	1.08589	NA	NA	--	-1.11881	0.2713	1.2321	NA	NA	--	0.70056	0.485717	1.04298	NA	NA	--	-0.54327	0.588141	1.01104	NA	NA	--	5.94553	3.57505e-05	0.00396404	1.53624	0.128802	0.909113	2.06649	0.0398739	0.84204	NA	NA	--	NA	NA	--
ENSG00000241534	629	CFB	-1.84095	0.0766425	0.973198	-0.495166	0.630225	1.0724	-0.746638	0.460569	1.15511	-0.0736314	0.942001	1.0001	-0.0876884	0.930355	0.994741	-0.501099	0.618744	1.05194	2.79711	0.00617472	0.276107	0.677132	0.504083	1.20712	0.820969	0.426463	0.965574	-1.19877	0.234496	0.99429	-0.0227478	0.981871	1.0002	-0.622153	0.546521	1.08533	0.0542004	0.9576	0.999943
ENSG00000125864	631	BFSP1	-1.14361	0.262825	1.1119	0.119698	0.906881	1.00651	-1.16132	0.253844	1.23937	NA	NA	--	0.816746	0.416626	1.04576	NA	NA	--	0.300951	0.76407	0.996196	0.184326	0.855135	1.01374	-0.563235	0.58286	0.986064	-1.5412	0.127591	0.905764	0.319343	0.749749	1.02133	-0.69199	0.503288	1.10639	0.252152	0.804587	0.999882
ENSG00000242252	632	BGLAP	-0.328188	0.745301	1.01953	-0.295425	0.773171	1.02369	-0.339244	0.736575	1.04068	NA	NA	--	-1.05639	0.294137	1.03845	3.09011	0.00342626	0.20886	-0.683161	0.496069	1.01685	-1.00405	0.324267	1.32909	0.4341	0.671334	0.981342	0.0619008	0.950811	0.995635	1.65486	0.0992824	1.03008	-0.393167	0.702448	1.02611	1.06447	0.30649	1.09457
ENSG00000182492	633	BGN	0.894416	0.379004	1.09553	NA	NA	--	2.01672	0.0519217	1.0425	1.71179	0.101666	0.966146	0.512189	0.610004	1.02961	-1.56696	0.124131	1.02415	0.531734	0.596078	1.00962	0.985969	0.332902	1.33037	-0.462424	0.651422	0.983275	-1.27589	0.206038	0.979756	0.789016	0.430894	1.10129	-0.667405	0.519617	1.09993	0.403887	0.692861	1.019
ENSG00000079385	634	CEACAM1	-0.947847	0.351614	1.09883	-0.606988	0.55618	1.10038	0.0560457	0.955643	1.00251	-1.10213	0.282316	1.14081	-0.311621	0.756182	1.00702	-0.17652	0.860677	0.99504	2.84174	0.00542876	0.254398	-0.79154	0.435528	1.25901	-0.762341	0.459466	0.969466	0.054585	0.956618	0.99679	-0.310368	0.756555	1.01823	-0.68643	0.506654	1.10716	-0.530734	0.603921	1.02724
ENSG00000145692	635	BHMT	-0.377413	0.708817	1.03049	-0.888483	0.393295	1.17267	-0.499157	0.620981	1.08414	NA	NA	--	0.388606	0.698654	1.01651	0.822919	0.414894	1.09746	0.663437	0.508562	1.01883	-0.0997355	0.921265	1.00574	2.75068	0.0165164	0.269026	1.34763	0.181945	0.962786	-0.884587	0.37728	1.11259	NA	NA	--	NA	NA	--
ENSG00000151746	636	BICD1	1.20257	0.239584	1.11354	-0.569349	0.58056	1.09218	2.16586	0.0376472	0.941925	-0.581514	0.566805	1.08872	1.12433	0.264411	1.02639	-0.650157	0.518896	1.07874	0.444373	0.657724	1.00729	0.00204723	0.998382	1.00005	0.667825	0.515927	0.977197	-0.449109	0.654683	1.01614	2.01205	0.0453512	0.875732	NA	NA	--	0.752787	0.464049	1.05884
ENSG00000015475	637	BID	0.702775	0.488212	1.07946	NA	NA	--	-0.0286291	0.977333	1.00191	0.787831	0.439598	1.12207	0.646555	0.519868	1.03735	0.939008	0.35274	1.11426	-0.456462	0.649038	1.00898	-0.1271	0.899803	1.00681	-1.12942	0.279131	0.886384	1.20392	0.23251	0.993407	-1.64164	0.101996	1.0288	0.329741	0.748399	1.00982	-0.810482	0.43225	1.06643
ENSG00000100290	638	BIK	-0.54656	0.58917	1.05625	NA	NA	--	-0.779218	0.441404	1.16624	NA	NA	--	-0.458303	0.648042	1.02166	0.236216	0.814337	0.999093	-0.648997	0.517813	1.01726	1.40277	0.172081	1.28861	1.04797	0.313745	0.908243	0.306228	0.760302	0.999781	0.677947	0.498469	1.08268	-0.552701	0.592607	1.07126	-1.04397	0.315526	1.08891
ENSG00000057657	639	PRDM1	0.777656	0.443533	1.08829	-2.02064	0.0683406	0.948956	NA	NA	--	NA	NA	--	NA	NA	--	NA	NA	--	-0.972348	0.3332	1.00133	NA	NA	--	-1.25589	0.231259	0.86212	-0.0970693	0.922937	0.994231	-0.609426	0.542828	1.07479	1.08405	0.301533	1.12828	NA	NA	--
ENSG00000136573	640	BLK	-0.517302	0.609158	1.04989	-0.859184	0.408573	1.16781	0.148976	0.88248	1.00659	-0.100636	0.920794	0.997838	0.228357	0.819982	1.00401	NA	NA	--	-0.531742	0.596072	1.0097	0.280118	0.781522	1.04029	NA	NA	--	-0.489666	0.625838	1.01674	1.88443	0.0607363	0.937864	-0.590046	0.568253	1.07767	NA	NA	--
ENSG00000197299	641	BLM	-0.919151	0.366156	1.09834	-0.516631	0.615641	1.07796	1.24129	0.22325	1.24577	0.0687112	0.94587	1.00033	0.00361678	0.997124	0.998973	1.87088	0.0678734	0.916912	0.873666	0.384373	1.00903	2.03983	0.0512617	0.951288	-0.567763	0.57987	0.985698	1.63467	0.106424	0.867768	-0.720217	0.472104	1.09291	0.921418	0.376599	1.12454	0.124331	0.902955	0.995994
ENSG00000108578	642	BLMH	-0.253286	0.801966	1.00569	NA	NA	--	-0.260521	0.796081	1.02146	-0.231675	0.819033	1.0099	0.0147013	0.988309	0.998615	0.265049	0.792182	1.0077	0.123827	0.901699	0.996891	-0.247604	0.806314	1.02754	1.05022	0.312748	0.908842	-1.42082	0.159626	0.947476	1.40015	0.162781	1.09263	0.50117	0.627099	1.05665	NA	NA	--
ENSG00000160683	643	CXCR5	-0.298768	0.767404	1.01537	NA	NA	--	0.928976	0.359647	1.19336	NA	NA	--	1.21224	0.229175	1.00838	-0.0334389	0.973472	0.999281	-0.120641	0.904215	0.997297	-0.555149	0.583363	1.14999	1.16051	0.266711	0.877851	-0.751984	0.454479	1.03199	-1.08094	0.280827	1.11505	-0.0597069	0.953565	0.998561	NA	NA	--
ENSG00000106605	644	BLVRA	0.999708	0.326328	1.10815	-0.0678419	0.947129	1.00384	2.22615	0.032947	0.919241	-0.590983	0.560839	1.08902	-0.118159	0.906254	0.993458	NA	NA	--	-0.0642149	0.948926	0.996448	0.859369	0.397703	1.28676	0.514061	0.615227	0.98433	2.68654	0.00893389	0.313128	-0.713852	0.476024	1.09133	NA	NA	--	NA	NA	--
ENSG00000090013	645	BLVRB	0.636215	0.529993	1.06664	1.15239	0.27359	1.21625	-0.555225	0.582485	1.09893	-1.10087	0.283414	1.13792	1.43474	0.155463	0.956763	-1.89839	0.0640695	0.903588	0.65319	0.515118	1.01746	-0.493352	0.625753	1.1283	-0.180846	0.859277	0.980293	-0.318378	0.751107	1.00068	0.203213	0.839144	1.00611	-1.26692	0.231352	1.11918	NA	NA	--
ENSG00000169594	646	BNC1	0.37979	0.707072	1.03147	NA	NA	--	0.260867	0.795816	1.02179	0.211993	0.834064	1.00783	-0.938626	0.350897	1.04217	-0.230381	0.818839	0.99839	-0.0350149	0.972137	0.99889	NA	NA	--	NA	NA	--	1.36101	0.177697	0.960145	2.07407	0.0391578	0.837433	NA	NA	--	-0.199416	0.844804	0.992668
ENSG00000168283	648	BMI1	0.678049	0.503511	1.07417	NA	NA	--	0.389893	0.699121	1.0541	-0.0378497	0.970149	1.00246	-1.69996	0.0932286	0.854149	-0.0551558	0.956258	0.997717	-0.958786	0.339956	1.00009	-0.226307	0.822667	1.02437	NA	NA	--	-0.661105	0.510626	1.02907	-0.171365	0.864084	1.00324	-1.88998	0.0853853	0.939329	1.00243	0.333149	1.08526
ENSG00000168487	649	BMP1	-0.648086	0.522403	1.06845	NA	NA	--	-0.259404	0.796935	1.02063	NA	NA	--	1.28326	0.2033	0.997972	2.05141	0.0460746	0.826876	-1.71008	0.0903211	0.800424	0.644052	0.524976	1.19477	NA	NA	--	-0.740564	0.461333	1.03043	1.22324	0.222459	1.11434	NA	NA	--	NA	NA	--
ENSG00000125845	650	BMP2	-0.96193	0.344621	1.10199	2.35294	0.0382879	0.796434	0.020163	0.984035	1.00136	NA	NA	--	-0.340303	0.734568	1.0072	-0.973327	0.335594	1.11855	0.691548	0.490808	1.01538	6.82158	2.50667e-07	9.63578e-05	1.62601	0.126239	0.708322	0.272954	0.785659	0.996382	-1.13485	0.257589	1.1191	2.85277	0.0171685	0.525018	-0.515949	0.613942	1.02724
ENSG00000152785	651	BMP3	-1.17735	0.24933	1.11955	-0.504132	0.624113	1.07551	2.18576	0.0360337	0.9429	NA	NA	--	NA	NA	--	NA	NA	--	-0.938828	0.350059	1.00001	NA	NA	--	NA	NA	--	-0.599535	0.550673	1.0233	0.0249406	0.980123	1.0004	NA	NA	--	NA	NA	--
ENSG00000125378	652	BMP4	-0.537725	0.595172	1.05426	-4.13456	0.00165926	0.123474	-0.541571	0.591752	1.0939	-0.574733	0.571303	1.08991	-1.40122	0.165217	0.968648	0.160173	0.873462	0.996158	0.395447	0.693347	1.00755	0.223547	0.824793	1.02362	2.06935	0.0574961	0.50428	-0.884806	0.379166	1.03072	0.801325	0.423749	1.10113	0.312359	0.761184	1.0062	NA	NA	--
ENSG00000112175	653	BMP5	-0.699798	0.49004	1.07778	NA	NA	--	0.286442	0.77633	1.02811	NA	NA	--	NA	NA	--	NA	NA	--	-0.27169	0.786415	0.994379	0.823332	0.417532	1.26593	3.72468	0.00254735	0.0950226	0.465655	0.642849	1.01643	-0.321777	0.747906	1.02205	0.0281922	0.978064	1.00046	NA	NA	--
ENSG00000153162	654	BMP6	0.396267	0.695023	1.03373	1.44791	0.175538	1.17772	-0.058897	0.953389	1.00288	NA	NA	--	2.12452	0.0368782	0.654229	-1.34211	0.186293	1.09664	2.09208	0.0389385	0.637197	-1.69634	0.101324	1.16102	2.05233	0.0608407	0.517831	1.39581	0.167002	0.954978	-1.28613	0.199657	1.11215	0.713651	0.491763	1.11125	NA	NA	--
ENSG00000101144	655	BMP7	-1.87522	0.071617	0.960294	-0.0673071	0.947545	1.00378	NA	NA	--	NA	NA	--	-0.383631	0.702323	1.01629	0.308431	0.759178	1.0137	-2.53893	0.0126449	0.388497	0.289837	0.774155	1.0433	0.0997006	0.922103	0.989131	0.0549565	0.956323	0.996821	0.635007	0.526039	1.07682	NA	NA	--	NA	NA	--
ENSG00000116985	656	BMP8B	0.231665	0.818545	1.0031	1.19714	0.256416	1.21942	0.70041	0.48858	1.13912	0.681066	0.503271	1.10444	1.09766	0.275819	1.03202	-2.35996	0.0226733	0.595155	-0.523877	0.601512	1.0077	1.30207	0.203891	1.31725	0.0820944	0.935822	0.990311	-0.373135	0.710129	1.00398	1.53378	0.126423	1.07133	0.178692	0.861428	0.988626	-0.0885064	0.930728	0.996604
ENSG00000107779	657	BMPR1A	0.238515	0.813283	1.00369	NA	NA	--	-0.824204	0.415741	1.17608	NA	NA	--	-1.41977	0.159762	0.96556	-0.873217	0.387181	1.10264	-1.48154	0.141577	0.891496	-1.51372	0.141716	1.24551	-0.696828	0.498183	0.975066	1.0063	0.317597	1.01954	0.632387	0.527746	1.07579	1.20884	0.252068	1.12657	NA	NA	--
ENSG00000138696	658	BMPR1B	NA	NA	--	NA	NA	--	-0.948735	0.349652	1.19911	NA	NA	--	-0.455343	0.650161	1.02139	NA	NA	--	0.53171	0.596094	1.00937	0.233109	0.817435	1.02616	NA	NA	--	1.77208	0.0805535	0.813745	-0.332324	0.73994	1.02441	0.186401	0.855858	0.989194	NA	NA	--
ENSG00000204217	659	BMPR2	-1.15149	0.259627	1.11373	0.522847	0.61145	1.0792	-1.08689	0.284959	1.22257	1.66127	0.110845	0.99995	-0.0805137	0.93604	0.995209	-0.611346	0.544047	1.07082	0.659425	0.511123	1.01791	-0.484999	0.63145	1.12289	NA	NA	--	-0.870635	0.386808	1.03216	1.22141	0.223151	1.116	NA	NA	--	NA	NA	--
ENSG00000102010	660	BMX	0.978904	0.336318	1.10682	-0.981253	0.347557	1.18894	-0.121578	0.90397	1.00758	-0.261163	0.796396	1.01507	-0.660382	0.511005	1.0379	-0.895521	0.375274	1.10588	-0.336435	0.737241	1.00007	-0.889104	0.3818	1.29854	-0.224436	0.825661	0.975458	-0.281579	0.779063	0.997625	0.724091	0.469727	1.09522	NA	NA	--	NA	NA	--
ENSG00000168495	661	POLR3D	-2.12529	0.0428601	0.845834	NA	NA	--	-1.39453	0.172476	1.27122	NA	NA	--	1.60801	0.11198	0.902982	1.72022	0.0922639	0.979192	0.544479	0.587312	1.0112	0.517865	0.60877	1.13849	NA	NA	--	-0.0978533	0.922317	0.994086	0.178354	0.858598	1.00438	NA	NA	--	NA	NA	--
ENSG00000113734	662	BNIP1	-1.4819	0.149945	1.08698	-0.766025	0.459784	1.13916	-1.22101	0.230733	1.25082	1.41989	0.170315	1.08708	0.27623	0.783122	1.00557	2.20024	0.032965	0.70072	0.781854	0.43613	1.01687	1.59998	0.12124	1.21504	0.689184	0.502824	0.975932	0.678113	0.499844	1.02859	-0.941666	0.347327	1.11762	NA	NA	--	NA	NA	--
ENSG00000140299	663	BNIP2	-0.330767	0.743374	1.02056	NA	NA	--	1.76063	0.0875679	1.16116	NA	NA	--	0.597092	0.552221	1.03834	-0.473739	0.637976	1.04781	1.48066	0.141811	0.892061	-0.0720582	0.943087	1.00357	NA	NA	--	0.259473	0.796001	0.997422	-1.305	0.193163	1.10973	0.245848	0.810772	0.991276	0.544831	0.594443	1.03043
ENSG00000176171	664	BNIP3	0.2488	0.805398	1.00416	1.46688	0.170408	1.17157	NA	NA	--	0.783746	0.44194	1.11975	1.36366	0.176699	0.973235	NA	NA	--	0.3371	0.736741	1.0002	-0.241457	0.811026	1.02763	0.950202	0.359342	0.934985	-0.931109	0.354867	1.02883	0.24111	0.809679	1.00952	-0.645007	0.532144	1.09597	NA	NA	--
ENSG00000104765	665	BNIP3L	0.266085	0.792195	1.00915	NA	NA	--	1.30946	0.199422	1.25269	NA	NA	--	0.132598	0.894861	0.995041	0.479401	0.633975	1.04859	-1.74198	0.0845559	0.781815	-2.57972	0.0156513	0.531979	NA	NA	--	-1.61807	0.109961	0.874187	-1.53516	0.126084	1.0709	NA	NA	--	0.830784	0.420039	1.07118
ENSG00000176720	666	BOK	0.620128	0.540373	1.06413	1.90457	0.0833038	1.02001	-0.473318	0.639102	1.07473	-0.712983	0.483704	1.11324	1.21023	0.229943	1.00828	1.03285	0.307191	1.12756	0.365065	0.715826	1.00375	1.22434	0.231398	1.33093	NA	NA	--	-1.00452	0.318446	1.01978	0.378448	0.705438	1.03243	-0.234019	0.819692	0.990863	NA	NA	--
ENSG00000151914	667	DST	1.6418	0.112229	1.03827	NA	NA	--	0.0713453	0.943554	1.00418	NA	NA	--	-0.296178	0.767902	1.00595	0.0902615	0.92848	0.997955	0.477769	0.633847	1.01094	0.338408	0.737673	1.06204	0.828252	0.422474	0.964309	-1.30594	0.195675	0.976838	0.462806	0.64393	1.04291	1.78359	0.104813	0.988035	NA	NA	--
ENSG00000183770	668	FOXL2	0.593447	0.557821	1.06143	NA	NA	--	-0.767418	0.448289	1.15831	NA	NA	--	-0.735085	0.46455	1.04748	-0.136566	0.891983	0.996255	-1.55352	0.123427	0.859128	0.599148	0.554068	1.17102	-0.471982	0.644763	0.983171	0.865678	0.389503	1.03233	-0.0965464	0.923169	0.999222	NA	NA	--	NA	NA	--
ENSG00000172331	669	BPGM	-1.00197	0.325255	1.10816	-0.491774	0.632545	1.07151	-0.122649	0.903129	1.0076	0.732143	0.472174	1.1173	0.278585	0.78132	1.00622	0.235231	0.815096	0.999028	1.28996	0.200011	0.949989	0.061932	0.951073	1.00294	1.339	0.203516	0.834642	0.0973088	0.922748	0.994143	1.46944	0.143046	1.08585	-2.16472	0.0556637	0.820581	-0.177468	0.861683	0.99151
ENSG00000137274	670	BPHL	0.527891	0.601887	1.0524	-1.46145	0.171862	1.16789	-0.121534	0.904005	1.00756	NA	NA	--	-0.848	0.399101	1.04303	-0.259667	0.796305	1.00531	-0.927807	0.355719	1.00199	1.093	0.284052	1.34963	NA	NA	--	-0.857841	0.393788	1.03241	-1.54305	0.12416	1.07228	NA	NA	--	NA	NA	--
ENSG00000101425	671	BPI	NA	NA	--	2.75408	0.0187533	0.56781	-0.545514	0.589069	1.0942	-1.3741	0.183902	1.11385	-1.53506	0.128921	0.927202	NA	NA	--	0.816338	0.416228	1.01351	0.882731	0.385174	1.29393	-2.27511	0.0404836	0.425096	-0.161642	0.872034	0.994054	-0.0798497	0.936424	0.999649	1.54719	0.152856	1.08243	NA	NA	--
ENSG00000012048	672	BRCA1	0.611198	0.54618	1.06311	NA	NA	--	1.11882	0.271294	1.23239	NA	NA	--	0.766485	0.445762	1.04353	0.812699	0.420669	1.09564	0.614632	0.54018	1.01592	-0.408695	0.685987	1.09062	-0.244461	0.81069	0.973666	-1.78218	0.0788789	0.808793	0.691695	0.489809	1.08476	1.05823	0.314841	1.12835	NA	NA	--
ENSG00000157764	673	BRAF	-0.270055	0.789172	1.01067	NA	NA	--	-1.04179	0.305081	1.21846	-1.1082	0.280307	1.14221	-0.386891	0.699918	1.01644	0.789272	0.434092	1.09372	-1.11832	0.266084	0.981068	0.634504	0.531092	1.1904	NA	NA	--	-0.344049	0.731799	1.00308	0.355315	0.722671	1.02812	NA	NA	--	NA	NA	--
ENSG00000139618	675	BRCA2	-0.228185	0.821221	1.00294	NA	NA	--	0.428358	0.671174	1.06546	NA	NA	--	-1.15033	0.253616	1.02047	0.629889	0.531952	1.07131	1.83146	0.0699793	0.751508	-0.809489	0.42531	1.26434	-0.814757	0.429885	0.966263	0.515826	0.607535	1.01767	0.49866	0.618483	1.04745	NA	NA	--	0.311459	0.760041	1.00091
ENSG00000137948	676	BRDT	-0.358219	0.722965	1.02656	NA	NA	--	-0.42813	0.671338	1.06534	-0.254595	0.801401	1.01298	-0.258614	0.796632	1.00546	NA	NA	--	1.35718	0.177751	0.92603	-0.686156	0.498465	1.21109	NA	NA	--	-0.497407	0.620397	1.01659	-0.279735	0.779926	1.01519	NA	NA	--	NA	NA	--
ENSG00000185650	677	ZFP36L1	-0.646942	0.523132	1.06845	NA	NA	--	-0.530559	0.599277	1.08914	0.645349	0.52569	1.09982	-0.825419	0.411717	1.04715	NA	NA	--	-0.101931	0.919013	0.996502	0.250309	0.804243	1.02848	1.06347	0.306923	0.90497	0.706631	0.482045	1.03026	0.0676105	0.946153	0.998909	0.397319	0.69948	1.02762	-0.559731	0.584508	1.03105
ENSG00000152518	678	ZFP36L2	0.0460774	0.963588	0.99913	0.113337	0.911806	1.00554	0.955079	0.346482	1.19963	0.765914	0.452251	1.11619	-0.521772	0.603346	1.02968	-1.83363	0.0733285	0.928534	-2.53108	0.0129138	0.391572	0.488076	0.629436	1.12564	-0.633566	0.537352	0.978962	-0.303307	0.762519	0.999843	0.500952	0.616872	1.04779	NA	NA	--	1.04205	0.316382	1.08884
ENSG00000102239	680	BRS3	0.535337	0.596799	1.05415	NA	NA	--	-0.407889	0.68599	1.06061	NA	NA	--	3.67264	0.000444275	0.0538842	-0.572735	0.569675	1.06594	0.75707	0.45077	1.01751	NA	NA	--	NA	NA	--	-0.294287	0.769374	0.99973	-0.550644	0.582399	1.05843	NA	NA	--	NA	NA	--
ENSG00000172270	682	BSG	-1.17621	0.249778	1.11783	NA	NA	--	-0.557713	0.580804	1.09998	0.22466	0.824415	1.01012	2.15221	0.0345555	0.641092	-1.01971	0.313318	1.12487	0.806993	0.421567	1.01598	-0.884056	0.384471	1.29507	0.396402	0.698238	0.981725	-1.94837	0.0552145	0.716855	0.176816	0.859804	1.00458	1.1464	0.275957	1.12697	0.102159	0.920189	0.997826
ENSG00000109743	683	BST1	-0.484181	0.632161	1.04385	1.49465	0.16313	1.16394	NA	NA	--	-0.282883	0.779911	1.01552	NA	NA	--	1.78115	0.0816375	0.952029	1.28482	0.201793	0.952357	-0.95682	0.347148	1.32374	1.45768	0.166993	0.781975	1.94142	0.0560671	0.719814	0.255097	0.79887	1.01069	NA	NA	--	0.238352	0.815062	0.991131
ENSG00000130303	684	BST2	-1.14465	0.262401	1.1128	NA	NA	--	0.929115	0.359577	1.19357	0.00972319	0.992334	1.00276	1.44038	0.153866	0.955177	-0.594892	0.554896	1.06823	-1.98976	0.0493211	0.68816	0.110194	0.91307	1.00714	0.198411	0.845793	0.978581	0.192764	0.847679	0.994452	-0.00645433	0.994856	0.999882	NA	NA	--	-1.61996	0.129233	1.11499
ENSG00000174808	685	BTC	0.068122	0.946191	0.997837	-0.247066	0.809408	1.01556	-1.0921	0.282698	1.22235	NA	NA	--	NA	NA	--	0.126557	0.899855	0.997495	0.925597	0.356862	1.00338	NA	NA	--	NA	NA	--	2.20212	0.0308161	0.587513	-0.772687	0.440481	1.10099	NA	NA	--	NA	NA	--
ENSG00000169814	686	BTD	2.68477	0.0122527	0.560832	-0.975764	0.350152	1.18592	0.0500123	0.960414	1.00146	NA	NA	--	-1.75551	0.0832022	0.828721	0.314489	0.754603	1.01457	-0.524687	0.600951	1.0083	-0.875947	0.388786	1.29155	NA	NA	--	0.2681	0.789378	0.996643	-0.0404794	0.967745	1.00046	-1.09033	0.301144	1.12847	NA	NA	--
ENSG00000119138	687	KLF9	1.0649	0.296353	1.11459	-0.720323	0.486351	1.13075	-0.430491	0.669637	1.06598	NA	NA	--	0.0886915	0.92956	0.995324	-0.007942	0.993698	1.00103	-1.30318	0.195477	0.947118	NA	NA	--	0.166146	0.870417	0.980782	-1.28593	0.202533	0.980796	0.466901	0.641001	1.04447	0.943611	0.367607	1.12082	-1.31485	0.209692	1.10743
ENSG00000102554	688	KLF5	0.517349	0.609125	1.04994	0.641025	0.534634	1.10948	-1.91126	0.0646893	1.09188	1.17254	0.253519	1.13774	NA	NA	--	0.456866	0.649965	1.04379	-0.478108	0.633607	1.01099	0.467063	0.644069	1.11632	-0.446992	0.662237	0.983027	-0.044087	0.964955	0.997249	1.27846	0.202342	1.11039	2.64334	0.0245928	0.623928	NA	NA	--
ENSG00000145741	689	BTF3	-1.27153	0.214384	1.11862	NA	NA	--	-0.191925	0.848977	1.00715	NA	NA	--	0.716477	0.475893	1.04569	NA	NA	--	1.82817	0.0704758	0.753352	NA	NA	--	NA	NA	--	-1.35123	0.180793	0.96138	-0.582447	0.560821	1.06999	NA	NA	--	NA	NA	--
ENSG00000133639	694	BTG1	0.915463	0.368053	1.09576	NA	NA	--	-0.825726	0.414889	1.17612	NA	NA	--	-0.221073	0.825628	1.00205	NA	NA	--	-1.79499	0.0756467	0.764584	-0.61873	0.54128	1.18254	NA	NA	--	0.665199	0.508019	1.02887	-1.87616	0.0618679	0.945863	NA	NA	--	NA	NA	--
ENSG00000010671	695	BTK	-1.69746	0.101108	1.01719	0.802545	0.439233	1.154	1.82599	0.0769115	1.13563	NA	NA	--	NA	NA	--	NA	NA	--	-0.111211	0.91167	0.996927	NA	NA	--	NA	NA	--	-0.256356	0.798397	0.996699	-1.11944	0.26409	1.11897	NA	NA	--	NA	NA	--
ENSG00000124557	696	BTN1A1	-0.284068	0.778526	1.01186	NA	NA	--	-0.589514	0.559531	1.10897	-0.520552	0.608124	1.07112	-0.00924087	0.992651	0.998701	6.11168	2.13119e-07	0.000112283	-0.554805	0.580255	1.01201	-0.00496374	0.996076	1.0006	-0.258768	0.79958	0.979895	-0.311001	0.756686	0.999876	-0.713424	0.476288	1.0914	1.31902	0.21396	1.1092	-0.974076	0.34655	1.0851
ENSG00000169679	699	BUB1	0.916269	0.367638	1.09639	-0.359774	0.725828	1.04111	1.02395	0.313305	1.2159	NA	NA	--	0.248743	0.80423	1.00565	1.0933	0.280081	1.12459	-4.09413	8.55105e-05	0.0125938	0.345577	0.732338	1.06356	NA	NA	--	0.385168	0.701233	1.00599	-0.174043	0.861981	1.00275	NA	NA	--	NA	NA	--
ENSG00000156970	701	BUB1B	-0.659022	0.515463	1.07118	NA	NA	--	-1.48944	0.145868	1.2447	-0.495673	0.625272	1.06545	-0.12315	0.902313	0.994642	0.397142	0.693141	1.03087	0.743222	0.459073	1.01356	0.439186	0.664022	1.10465	0.90445	0.382213	0.947768	1.77931	0.0793512	0.807796	-0.172299	0.86335	1.00277	0.262785	0.798051	0.990215	-0.664701	0.517042	1.04779
ENSG00000112578	705	BYSL	0.137046	0.892011	0.995393	NA	NA	--	-1.53337	0.134718	1.23923	-0.767242	0.451478	1.11584	-1.03029	0.306141	1.04025	2.63313	0.011554	0.419815	0.853279	0.395524	1.00931	0.279343	0.782111	1.03987	3.07318	0.0088943	0.195093	1.0023	0.319512	1.01983	1.01585	0.310741	1.11924	2.83602	0.0161967	0.510493	NA	NA	--
ENSG00000100300	706	TSPO	0.903138	0.37444	1.09758	NA	NA	--	-1.40052	0.170692	1.27131	NA	NA	--	-0.808986	0.421048	1.04611	0.566962	0.573558	1.06617	-0.986627	0.326183	1.00049	-0.955007	0.348047	1.32373	0.398825	0.696496	0.983394	0.0334237	0.973428	0.99684	0.600465	0.548772	1.0712	-0.368679	0.720052	1.01964	-0.365982	0.720265	1.01346
ENSG00000108561	708	C1QBP	1.27375	0.213607	1.11824	NA	NA	--	-0.711853	0.481559	1.14201	0.00950316	0.992507	1.00275	0.589296	0.55741	1.03727	-0.589871	0.558228	1.06795	1.56946	0.119668	0.852138	0.222653	0.825481	1.02353	0.565639	0.581271	0.985861	-1.2932	0.200019	0.97891	-0.425018	0.671211	1.03906	NA	NA	--	-1.19674	0.251282	1.09429
ENSG00000149131	710	SERPING1	-1.04045	0.307356	1.11266	1.00083	0.338417	1.19202	1.95556	0.0590279	1.0622	-1.03807	0.311042	1.14266	0.814522	0.417891	1.04628	-0.951635	0.346366	1.11636	0.26642	0.790459	0.994613	-0.483092	0.632925	1.1212	0.504684	0.622227	0.982909	0.144977	0.885129	0.993681	-0.245616	0.806193	1.00939	-0.629228	0.543306	1.08863	0.734001	0.475062	1.05685
ENSG00000281708	711	ERC2-IT1	1.2301	0.229269	1.11077	-0.387142	0.706036	1.04741	-0.67921	0.501741	1.13466	-0.145463	0.88567	0.997243	-0.901676	0.370078	1.04318	-0.635192	0.52852	1.07349	-0.386595	0.699869	1.00623	NA	NA	--	NA	NA	--	0.233982	0.815654	0.996844	-0.155188	0.876806	1.00185	NA	NA	--	NA	NA	--
ENSG00000173372	712	C1QA	0.849712	0.402957	1.08915	NA	NA	--	0.660989	0.513208	1.12576	0.963201	0.346408	1.14383	0.724302	0.471104	1.04599	-1.6628	0.103303	0.99799	-1.63787	0.10456	0.832757	0.898906	0.37665	1.3027	NA	NA	--	-0.782654	0.436362	1.03324	0.22755	0.820193	1.00648	1.23635	0.242078	1.12448	0.910867	0.377782	1.07793
ENSG00000173369	713	C1QB	0.677529	0.503835	1.07342	NA	NA	--	-0.0981514	0.922406	1.00588	0.620608	0.541535	1.09104	0.320223	0.749678	1.00648	-1.72724	0.0909843	0.978994	-1.37539	0.172053	0.923572	0.675151	0.505321	1.20473	NA	NA	--	-1.07157	0.287444	1.01248	0.288932	0.772887	1.01748	1.22712	0.245392	1.12312	0.602	0.556798	1.0363
ENSG00000159189	714	C1QC	0.698693	0.490719	1.07684	NA	NA	--	0.120879	0.90452	1.00756	0.592551	0.559809	1.09079	0.767064	0.44542	1.04382	-1.82282	0.0749779	0.934974	-0.914681	0.362538	1.00698	0.636266	0.52996	1.19184	NA	NA	--	-0.702186	0.484796	1.03123	0.323372	0.7467	1.02229	1.2681	0.230946	1.11827	0.575884	0.573835	1.03335
ENSG00000159403	715	C1R	1.20173	0.239904	1.11384	-1.11306	0.289414	1.22086	1.18867	0.243053	1.24044	NA	NA	--	-1.89174	0.0623349	0.76017	-0.165936	0.868951	0.994782	0.730767	0.466613	1.01595	0.385513	0.702878	1.0786	0.387135	0.70492	0.981641	2.5059	0.0144432	0.396832	0.553324	0.580565	1.05937	NA	NA	--	NA	NA	--
ENSG00000182326	716	C1S	0.895329	0.378524	1.09578	0.380686	0.710685	1.0455	0.794251	0.432724	1.16951	NA	NA	--	-1.27324	0.206814	1.00008	-0.0744264	0.941001	0.998033	-0.233008	0.816226	0.99597	0.568083	0.574673	1.15658	-0.00697182	0.994543	1.00109	1.24412	0.217437	0.984689	-0.276687	0.782263	1.01502	NA	NA	--	NA	NA	--
ENSG00000231543	717	C2	-1.45337	0.157648	1.09081	-0.306724	0.764781	1.02582	-0.167011	0.86838	1.00562	-1.42538	0.168743	1.08943	-0.275306	0.783828	1.0056	0.899635	0.373104	1.10723	-0.488367	0.626349	1.01106	0.470294	0.641922	1.11727	1.28195	0.222253	0.852745	0.570352	0.57019	1.02277	-0.395117	0.693114	1.03536	-0.838529	0.419582	1.11834	2.43796	0.0298811	0.865062
ENSG00000125730	718	C3	-0.635174	0.530661	1.06638	-2.78216	0.0178349	0.557578	0.752216	0.457253	1.15697	0.885718	0.3858	1.13174	0.485768	0.628529	1.02479	-0.396786	0.693401	1.03063	-0.391706	0.696101	1.0069	0.853615	0.400829	1.28197	-0.857767	0.406558	0.956336	1.73941	0.0861781	0.825769	-0.354073	0.7236	1.02731	NA	NA	--	-0.346413	0.734184	1.0034
ENSG00000171860	719	C3AR1	-0.595616	0.556392	1.06125	0.33062	0.747144	1.03298	0.475793	0.637357	1.07537	NA	NA	--	-1.58543	0.117022	0.915082	0.186316	0.853034	0.995567	-1.03238	0.30436	0.997528	-0.62356	0.538149	1.18581	0.0761881	0.940429	0.992147	0.79254	0.430614	1.0337	1.51624	0.130796	1.07062	NA	NA	--	-1.50871	0.153607	1.10258
ENSG00000206340	720	C4A	-0.658312	0.515912	1.07122	-0.0746791	0.941811	1.00516	-0.197479	0.844664	1.00757	-0.479049	0.636854	1.06412	-1.24502	0.216948	1.00519	-0.673769	0.503905	1.0789	0.955557	0.341577	1.00073	0.353373	0.726553	1.06803	-0.0763558	0.940299	0.992268	0.568416	0.571497	1.02213	0.538881	0.590477	1.05671	-0.757237	0.46482	1.11381	-0.163375	0.872736	0.991011
ENSG00000228454	721	C4B	-0.795728	0.433131	1.08937	-0.574422	0.57724	1.09353	-0.444258	0.659756	1.06784	-0.864628	0.397013	1.12834	-1.8587	0.0669419	0.777023	-0.788848	0.434337	1.09359	0.726457	0.469239	1.01512	0.103753	0.918132	1.00701	-0.254015	0.803457	0.978199	0.618814	0.537965	1.02342	0.412032	0.68069	1.03647	-1.08245	0.302209	1.12793	-0.0503333	0.960622	1.00142
ENSG00000123838	722	C4BPA	-0.57472	0.570239	1.05969	-1.06948	0.307758	1.20805	-0.408256	0.685723	1.06048	0.0607102	0.952138	0.999923	-0.67647	0.500796	1.04149	-0.35326	0.725543	1.02081	1.94366	0.05472	0.715097	0.262485	0.79494	1.03195	1.32995	0.206397	0.836804	-0.228911	0.819578	0.996883	2.12896	0.0342937	0.799998	-0.0283884	0.977911	1.0005	1.38578	0.187493	1.10169
ENSG00000123843	725	C4BPB	-0.299796	0.766628	1.01518	-0.678072	0.511738	1.11818	-0.64246	0.525014	1.12161	-0.475315	0.639248	1.06329	-0.498575	0.619519	1.02719	-0.688844	0.494458	1.07999	-1.01358	0.313207	1.00089	0.218739	0.828499	1.02256	-0.11343	0.911423	0.987136	0.584516	0.560675	1.02252	0.233773	0.815364	1.00771	-0.184812	0.857071	0.989039	-0.717614	0.484798	1.05271
ENSG00000149260	726	CAPN5	-0.55206	0.585449	1.05706	NA	NA	--	-1.09432	0.281737	1.22268	1.04288	0.308859	1.1441	-0.872141	0.385878	1.04303	-0.793334	0.431747	1.09416	-1.95929	0.0528354	0.703853	NA	NA	--	0.480227	0.639046	0.98326	3.27327	0.00162612	0.10556	-0.0446576	0.964418	1.00032	0.625634	0.545568	1.08743	NA	NA	--
ENSG00000106804	727	C5	-0.324628	0.747965	1.01831	NA	NA	--	0.461709	0.647319	1.07144	0.875175	0.391379	1.12947	0.261166	0.794671	1.00498	-0.883066	0.381894	1.10356	2.12658	0.0358917	0.61443	-0.139877	0.889795	1.00791	NA	NA	--	0.844867	0.400946	1.03498	2.69609	0.00752111	0.453202	NA	NA	--	0.0551823	0.956773	1.00004
ENSG00000197405	728	C5AR1	0.0256012	0.979764	0.999718	NA	NA	--	-2.20782	0.0343173	0.928194	0.969682	0.343242	1.1465	0.379416	0.705437	1.0147	-0.924753	0.360027	1.10995	-0.137195	0.89115	0.996569	-0.0277187	0.97809	1.00287	-1.76971	0.100212	0.642866	0.774701	0.441018	1.03063	0.438345	0.661537	1.04054	-1.41705	0.184165	1.1118	-1.59271	0.133547	1.10937
ENSG00000039537	729	C6	-0.358839	0.722506	1.02666	NA	NA	--	-0.22674	0.822025	1.01266	NA	NA	--	0.739557	0.461847	1.04682	NA	NA	--	-0.51185	0.609874	1.00994	-0.632552	0.532347	1.19057	-0.812091	0.430332	0.966367	-0.0152114	0.987905	0.999452	-0.0118545	0.990552	0.999903	-0.658472	0.525105	1.09954	NA	NA	--
ENSG00000112936	730	C7	-0.965397	0.342914	1.10319	NA	NA	--	0.0493268	0.960956	1.00143	NA	NA	--	-0.482089	0.631128	1.02388	NA	NA	--	-0.502267	0.616573	1.0087	-0.00308871	0.997558	0.999974	-1.41706	0.178334	0.800352	0.431499	0.667378	1.01274	-0.917644	0.359742	1.11416	-0.957355	0.360961	1.12118	NA	NA	--
ENSG00000157131	731	C8A	-0.295005	0.770247	1.01513	-0.255883	0.802763	1.0181	-0.347501	0.730422	1.04374	-0.417144	0.680615	1.04767	NA	NA	--	NA	NA	--	-0.30516	0.760872	0.996929	-0.403009	0.690115	1.08765	NA	NA	--	-0.438208	0.66253	1.01491	-0.138797	0.889729	1.00171	-0.387102	0.706791	1.02387	NA	NA	--
ENSG00000021852	732	C8B	0.13531	0.89337	0.995575	-0.658922	0.523499	1.11192	NA	NA	--	-0.48556	0.63208	1.0633	NA	NA	--	NA	NA	--	-0.137819	0.890658	0.996439	-0.218521	0.828667	1.02214	NA	NA	--	-0.447854	0.655585	1.01583	0.264408	0.791697	1.01227	-0.416107	0.686121	1.03129	NA	NA	--
ENSG00000176919	733	C8G	0.855378	0.399869	1.09041	NA	NA	--	-0.191083	0.849632	1.00704	NA	NA	--	0.399972	0.690299	1.01697	NA	NA	--	-1.76145	0.0811885	0.776206	-0.452253	0.6547	1.11007	0.904823	0.382022	0.947879	-0.0326806	0.974018	0.996449	1.40176	0.162301	1.09218	-0.247323	0.809662	0.991334	NA	NA	--
ENSG00000164823	734	OSGIN2	0.353512	0.72645	1.02452	NA	NA	--	-0.711538	0.481751	1.14155	-1.00879	0.32404	1.15195	-0.0920922	0.926867	0.99459	-0.622937	0.53647	1.07033	-0.507911	0.612623	1.00874	NA	NA	--	NA	NA	--	-0.865201	0.389763	1.03198	-0.490184	0.624459	1.04494	NA	NA	--	NA	NA	--
ENSG00000113600	735	C9	-0.41999	0.677817	1.03652	NA	NA	--	-0.473007	0.639322	1.07459	NA	NA	--	-0.881159	0.38101	1.04396	NA	NA	--	-0.56606	0.572608	1.01295	NA	NA	--	0.427482	0.67553	0.981305	0.371066	0.711663	1.00331	-0.865934	0.387406	1.1075	NA	NA	--	NA	NA	--
ENSG00000149823	738	VPS51	-0.631638	0.532935	1.06642	0.445433	0.664646	1.05964	-0.538609	0.593771	1.09272	1.02813	0.315586	1.14712	-3.7904	0.000299395	0.0404388	0.804274	0.425468	1.09328	-0.119803	0.904877	0.997553	-0.454728	0.65294	1.11036	0.256563	0.801531	0.977726	0.172741	0.863333	0.994527	-0.280181	0.779584	1.01517	-0.312488	0.761088	1.0062	NA	NA	--
ENSG00000149792	740	MRPL49	0.427758	0.67222	1.03795	0.164996	0.871941	1.00874	0.576702	0.568054	1.10798	0.444655	0.661118	1.05463	3.22291	0.00187008	0.148185	-0.159647	0.873873	0.996243	0.372057	0.71063	1.00443	0.217598	0.829379	1.02224	3.82826	0.00209203	0.0831721	-0.0210519	0.983262	0.998535	-1.30526	0.193077	1.11027	2.47908	0.0325939	0.694818	NA	NA	--
ENSG00000174276	741	ZNHIT2	0.410089	0.684976	1.03382	0.657607	0.524313	1.11142	0.620302	0.53932	1.11775	0.643292	0.526997	1.09975	-1.90217	0.0609382	0.752401	-0.392002	0.696907	1.02931	-0.923212	0.358097	1.00487	0.303561	0.76379	1.04841	-0.451038	0.659394	0.983274	-0.360115	0.719801	1.00289	-0.583088	0.560391	1.07005	2.36751	0.0394445	0.734226	NA	NA	--
ENSG00000066382	744	MPPED2	-0.916073	0.367739	1.09613	-0.326219	0.750381	1.03152	-0.213865	0.831968	1.00986	0.334238	0.741515	1.02852	-0.695912	0.488606	1.04141	0.697325	0.489187	1.08177	-0.560396	0.57645	1.01213	-0.011294	0.991072	1.00187	-1.08978	0.294215	0.896139	-1.1841	0.240213	0.996528	-1.37638	0.170008	1.09772	0.926685	0.375914	1.12446	NA	NA	--
ENSG00000124920	745	MYRF	-0.00155103	0.998774	1.00141	0.916938	0.37884	1.17568	-0.992646	0.328106	1.20889	NA	NA	--	0.659373	0.51165	1.0372	1.0577	0.295838	1.13092	0.122902	0.902429	0.996689	-0.267105	0.791418	1.03444	NA	NA	--	0.773539	0.441701	1.03052	0.325084	0.745405	1.02271	-0.692361	0.50447	1.10568	-0.235565	0.81744	0.991119
ENSG00000134825	746	TMEM258	-0.35742	0.723556	1.02607	-1.11758	0.287562	1.22182	-0.313264	0.756052	1.034	NA	NA	--	0.457038	0.648948	1.02173	0.146044	0.884539	0.994946	-0.188158	0.85113	0.996556	0.461997	0.647785	1.11284	NA	NA	--	-1.1689	0.246245	0.998411	0.997687	0.319453	1.11966	0.256084	0.803077	0.990471	1.54514	0.1463	1.09056
ENSG00000134780	747	DAGLA	3.14309	0.00403414	0.319172	-1.30852	0.217378	1.19637	-0.959933	0.34407	1.20068	NA	NA	--	-1.77458	0.0799722	0.820855	-1.02893	0.309009	1.12751	0.961489	0.338602	1.00023	0.065833	0.947996	1.00245	NA	NA	--	-1.25991	0.211716	0.985657	1.6529	0.0996807	1.02844	0.258479	0.801279	0.99099	1.41283	0.181198	1.10109
ENSG00000221819	750	GAS8-AS1	NA	NA	--	-0.402264	0.695196	1.05065	-0.587932	0.56058	1.10906	0.389015	0.701182	1.04293	NA	NA	--	-0.190913	0.849452	0.995639	0.166208	0.868325	0.996137	-0.379145	0.707546	1.07514	-0.305256	0.765004	0.984333	-0.166638	0.868116	0.993456	-1.52971	0.127429	1.07053	-0.0888898	0.930925	0.997627	1.16718	0.264102	1.10061
ENSG00000184922	752	FMNL1	1.24219	0.224849	1.11722	-0.715834	0.489011	1.12874	-1.05437	0.299371	1.21654	1.37443	0.183799	1.11449	0.13452	0.893347	0.994784	-2.02331	0.049005	0.843549	-0.907007	0.366562	1.00685	0.47543	0.638304	1.11821	-0.198166	0.84598	0.97861	0.793601	0.43	1.03451	2.05339	0.0411374	0.847441	-0.0508254	0.960466	0.999067	1.60824	0.131788	1.11171
ENSG00000168675	753	LDLRAD4	2.57857	0.0156929	0.593917	0.62293	0.546028	1.10492	2.14597	0.0393237	0.951569	1.2768	0.214987	1.1375	0.396636	0.692747	1.01604	-0.225351	0.822726	0.997441	1.07927	0.283037	0.985796	-0.294379	0.77072	1.04486	1.24483	0.235168	0.864955	0.707683	0.481396	1.02982	0.463258	0.643606	1.04302	0.217969	0.831836	0.989937	1.83026	0.0885795	1.06028
ENSG00000183255	754	PTTG1IP	-0.110592	0.912758	0.996353	-1.36347	0.199986	1.18856	0.0747279	0.940882	1.00406	-0.576801	0.570206	1.08918	-1.39077	0.168353	0.972325	0.452893	0.652802	1.04222	0.261721	0.79407	0.994503	2.55831	0.0164436	0.544022	0.49069	0.631824	0.98367	0.944257	0.348153	1.02598	0.496592	0.619939	1.04742	-0.946069	0.364432	1.12078	-1.45856	0.168422	1.10182
ENSG00000263160	757	TMEM50B	-1.09306	0.284026	1.11801	-0.61467	0.551275	1.10307	0.354863	0.72495	1.04674	NA	NA	--	-1.27437	0.206416	1.00005	NA	NA	--	1.67576	0.0968784	0.811269	-1.39363	0.174795	1.29334	NA	NA	--	-0.51978	0.60479	1.01779	0.605938	0.545138	1.07362	NA	NA	--	NA	NA	--
ENSG00000186732	758	MPPED1	-0.225185	0.823531	1.00254	NA	NA	--	-0.624985	0.536279	1.11853	NA	NA	--	-0.570194	0.570228	1.03667	-1.37458	0.17607	1.08586	2.1407	0.0347052	0.604717	0.351097	0.72824	1.06682	1.86463	0.0849654	0.601577	1.38707	0.169641	0.955546	1.78685	0.0752454	0.976132	-0.454612	0.659097	1.03805	0.627442	0.541234	1.03815
ENSG00000133742	759	CA1	-0.328002	0.74544	1.0194	-0.683152	0.508644	1.11906	1.44177	0.158792	1.26071	NA	NA	--	NA	NA	--	-0.227386	0.821153	0.998159	-0.982828	0.328041	1.00024	NA	NA	--	-0.28956	0.776397	0.982261	0.595889	0.553093	1.02224	-0.857475	0.392052	1.10811	-0.227181	0.82486	0.991279	NA	NA	--
ENSG00000104267	760	CA2	1.33947	0.191584	1.1052	0.927912	0.373366	1.17596	-0.380918	0.705706	1.0506	NA	NA	--	NA	NA	--	-0.0617398	0.951043	0.999131	-1.32157	0.189298	0.937246	NA	NA	--	-0.36865	0.717903	0.981181	0.657011	0.51324	1.02771	-0.342612	0.732195	1.02613	-0.318739	0.756482	1.00868	NA	NA	--
ENSG00000164879	761	CA3	-0.389019	0.700313	1.03263	-0.282479	0.782821	1.02162	-0.382654	0.70443	1.05091	NA	NA	--	NA	NA	--	0.169971	0.865795	0.994565	-0.0657936	0.947672	0.996145	NA	NA	--	-0.455402	0.655803	0.983379	-0.276288	0.783108	0.997538	-0.729008	0.46672	1.09581	-0.691758	0.504833	1.10577	NA	NA	--
ENSG00000167434	762	CA4	0.0977169	0.922879	0.997375	1.09965	0.294969	1.22185	-0.317997	0.752491	1.03506	-0.0968331	0.923736	0.99839	0.738329	0.462589	1.04624	0.926298	0.359232	1.11122	-1.26606	0.208403	0.959635	2.14835	0.0408148	0.851363	0.636611	0.535428	0.978998	-1.01502	0.313451	1.01507	0.305556	0.760212	1.01774	NA	NA	--	-0.798009	0.438192	1.06481
ENSG00000174990	763	CA5A	2.48963	0.0192433	0.670258	-0.607653	0.555755	1.10037	-0.0394713	0.968752	1.00153	-1.40534	0.174542	1.0983	-0.588718	0.557796	1.0369	0.562078	0.576852	1.06598	-0.601587	0.548797	1.01526	-0.338339	0.737724	1.06193	-1.59806	0.134042	0.723874	0.709608	0.480208	1.03087	0.12117	0.903659	1.00029	-0.8558	0.412145	1.11706	-1.67786	0.117238	1.11166
ENSG00000131686	765	CA6	0.724574	0.474946	1.08328	NA	NA	--	-0.773527	0.444717	1.16301	1.01796	0.320284	1.15125	-1.0333	0.304741	1.04045	-0.616328	0.540783	1.07212	7.59601	1.58665e-11	1.33834e-08	0.243035	0.809815	1.02795	-0.272941	0.789187	0.981085	-0.915441	0.362974	1.03173	1.06747	0.28685	1.11927	5.48591	0.000190234	0.0199455	-0.444463	0.663501	1.0235
ENSG00000168748	766	CA7	-0.167736	0.868041	0.996174	19.2601	8.00505e-10	3.02105e-07	-0.403063	0.689501	1.05827	NA	NA	--	NA	NA	--	-1.74065	0.0885791	0.978083	-0.278271	0.781373	0.994714	-0.801566	0.429803	1.26396	NA	NA	--	NA	NA	--	1.21186	0.226779	1.11753	NA	NA	--	NA	NA	--
ENSG00000178538	767	CA8	-0.428697	0.671545	1.03856	NA	NA	--	-0.580418	0.565575	1.10742	NA	NA	--	2.04351	0.0444675	0.691808	1.3382	0.187554	1.09663	-0.422264	0.67373	1.00907	-0.233009	0.817512	1.02618	NA	NA	--	-0.581814	0.562485	1.02238	-0.8818	0.378782	1.11277	0.609941	0.555507	1.08267	NA	NA	--
ENSG00000107159	768	CA9	-0.485088	0.631527	1.04389	0.7623	0.461914	1.13592	0.442371	0.661106	1.06768	NA	NA	--	0.431563	0.66728	1.01875	-0.511321	0.611626	1.05516	-0.426016	0.671003	1.00881	-0.584387	0.563812	1.16344	2.60857	0.0216511	0.304628	0.560744	0.576689	1.02278	-0.0509119	0.959439	0.998855	-0.894303	0.392176	1.11902	-0.145217	0.886767	0.994119
ENSG00000063180	770	CA11	0.154151	0.878637	0.996173	-0.137316	0.893262	1.00576	-0.487587	0.629066	1.08024	0.773068	0.448097	1.11679	1.82117	0.0725161	0.802539	0.0812878	0.935574	0.998017	-0.535517	0.59347	1.01093	-0.0211518	0.98328	1.00221	-2.85111	0.0136279	0.244372	0.149672	0.881436	0.993954	2.00174	0.0464571	0.877844	NA	NA	--	-0.259001	0.79969	1.00122
ENSG00000074410	771	CA12	1.07074	0.293766	1.11252	-0.780328	0.451663	1.14071	0.333374	0.740961	1.03948	1.80459	0.0855005	0.92261	-0.751713	0.454545	1.04596	1.21721	0.229871	1.11695	2.70321	0.00805825	0.310888	-0.32065	0.750944	1.05509	-0.179144	0.860391	0.979899	0.672718	0.503251	1.02939	0.156433	0.875825	1.00216	3.53581	0.00466697	0.257813	-0.431076	0.672977	1.0197
ENSG00000141837	773	CACNA1A	2.13831	0.0416945	0.840864	1.04729	0.317434	1.20098	1.88804	0.0678398	1.10601	0.780251	0.443949	1.119	0.586371	0.559364	1.03787	0.20636	0.83744	0.996445	-2.13839	0.0348967	0.606914	-0.620175	0.540342	1.18434	0.671566	0.513618	0.978188	-0.612813	0.541904	1.02331	-0.495426	0.62076	1.0468	-1.24239	0.242439	1.12463	NA	NA	--
ENSG00000148408	774	CACNA1B	0.979158	0.336195	1.10662	-0.530622	0.606228	1.08082	0.362753	0.719103	1.04866	0.775204	0.446861	1.11789	-0.703964	0.483607	1.04347	NA	NA	--	-0.995984	0.321638	1.00011	0.151805	0.880469	1.00874	-0.501508	0.624399	0.983383	-0.166329	0.868358	0.993364	-0.18601	0.852596	1.0062	0.361577	0.725191	1.01808	NA	NA	--
ENSG00000151067	775	CACNA1C	0.424234	0.674757	1.0372	0.947853	0.363563	1.18063	3.29207	0.00237556	0.238758	0.423529	0.676216	1.05014	-1.40517	0.164044	0.967818	NA	NA	--	-2.54195	0.0125431	0.38729	0.204612	0.83941	1.01912	-0.490393	0.632028	0.983734	0.195206	0.845774	0.994622	4.23155	3.32397e-05	0.00759138	NA	NA	--	NA	NA	--
ENSG00000157388	776	CACNA1D	-0.851079	0.402211	1.08915	-0.641819	0.534137	1.10954	-0.745541	0.461222	1.15462	-0.335195	0.740653	1.02813	-0.514436	0.60844	1.02901	0.570472	0.571196	1.06648	-1.54501	0.125471	0.864278	0.987398	0.332214	1.33125	-1.81675	0.0923729	0.622307	-1.03707	0.303125	1.01368	-0.899782	0.369154	1.11094	-0.180051	0.860709	0.988574	NA	NA	--
ENSG00000198216	777	CACNA1E	1.29617	0.205886	1.11487	NA	NA	--	-0.831439	0.411702	1.17899	0.896413	0.379737	1.13422	NA	NA	--	NA	NA	--	-0.0226475	0.981976	0.999152	-0.138816	0.890626	1.00793	-0.150849	0.88241	0.982751	0.147898	0.882831	0.9934	1.25831	0.209523	1.1141	NA	NA	--	NA	NA	--
ENSG00000102001	778	CACNA1F	0.265834	0.792386	1.00924	-0.934616	0.37005	1.17852	-0.539699	0.593028	1.09294	NA	NA	--	-0.272692	0.78583	1.00528	-1.18247	0.243228	1.11432	0.00779434	0.993796	1.00037	1.29408	0.206599	1.31631	NA	NA	--	0.457491	0.648677	1.01701	0.059829	0.952342	0.999284	-0.499518	0.628221	1.0556	-0.478237	0.640424	1.02699
ENSG00000081248	779	CACNA1S	-0.483597	0.632571	1.04384	NA	NA	--	0.718536	0.477484	1.14727	0.707785	0.48686	1.11259	-0.265312	0.791487	1.00473	0.390514	0.697999	1.02815	0.121791	0.903306	0.996887	0.613652	0.544581	1.17859	NA	NA	--	-1.63931	0.105452	0.86482	-0.840412	0.401528	1.1055	-0.89529	0.391673	1.11977	-0.371922	0.715943	1.01807
ENSG00000223680	780	DDR1	-0.481605	0.633967	1.04348	-0.942734	0.366061	1.1786	0.0346737	0.972549	1.00113	-0.393815	0.697688	1.04428	1.28521	0.202622	0.99794	0.985158	0.329814	1.12003	-1.50935	0.134332	0.88303	0.35504	0.725318	1.06894	0.368272	0.718597	0.981463	-0.383225	0.702667	1.00562	0.665061	0.506661	1.08068	1.01954	0.329845	1.12447	1.99951	0.0668985	1.05417
ENSG00000153956	781	CACNA2D1	-0.910345	0.370697	1.0958	NA	NA	--	0.20555	0.838405	1.00806	NA	NA	--	0.335008	0.738542	1.00761	NA	NA	--	0.675444	0.500937	1.01772	-0.249416	0.804927	1.02878	NA	NA	--	1.52076	0.132639	0.914488	NA	NA	--	-1.63916	0.132217	1.05231	NA	NA	--
ENSG00000067191	782	CACNB1	0.103578	0.91827	0.997264	-0.657164	0.524587	1.11066	0.809125	0.424239	1.17531	-1.23534	0.230345	1.13808	-0.622319	0.535595	1.03919	0.0577614	0.954194	0.998176	0.5655	0.572988	1.01295	0.972313	0.339525	1.32727	-0.406893	0.690706	0.982219	-1.05221	0.296176	1.01248	-0.938671	0.348859	1.11479	NA	NA	--	1.16535	0.264817	1.10096
ENSG00000165995	783	CACNB2	-0.465134	0.645565	1.04371	-3.1847	0.00868819	0.392342	0.262408	0.794638	1.02228	NA	NA	--	1.25341	0.213899	1.00385	-1.34843	0.184267	1.09521	-0.532818	0.59533	1.01029	0.290636	0.773551	1.04309	NA	NA	--	-0.718479	0.474755	1.03336	0.459179	0.646529	1.0431	NA	NA	--	NA	NA	--
ENSG00000167535	784	CACNB3	-0.319414	0.751871	1.01666	NA	NA	--	0.920974	0.363748	1.19176	NA	NA	--	-1.31446	0.192644	0.989242	-0.16849	0.866953	0.994888	-1.11049	0.269427	0.983042	-0.913147	0.369248	1.30506	NA	NA	--	-0.53922	0.591376	1.0176	-0.290049	0.772034	1.01737	NA	NA	--	NA	NA	--
ENSG00000182389	785	CACNB4	-0.329469	0.744344	1.02005	-0.429807	0.675635	1.05582	-0.307289	0.760554	1.03202	NA	NA	--	NA	NA	--	-0.779254	0.439909	1.09362	-1.78128	0.0778721	0.769474	NA	NA	--	NA	NA	--	NA	NA	--	-1.0106	0.313244	1.11997	0.605512	0.55833	1.08181	NA	NA	--
ENSG00000108878	786	CACNG1	NA	NA	--	NA	NA	--	-0.114732	0.909353	1.0073	-0.818458	0.422286	1.12301	-1.27687	0.205535	0.99904	NA	NA	--	-0.086995	0.930848	0.995318	-0.642155	0.526188	1.194	NA	NA	--	0.21532	0.830118	0.994739	-0.524308	0.600556	1.05275	NA	NA	--	-0.3669	0.71918	1.01719
ENSG00000178537	788	SLC25A20	0.0853809	0.932589	0.996901	2.52747	0.0280995	0.697012	0.711544	0.481747	1.1417	0.988846	0.333996	1.14796	0.527974	0.599056	1.03124	0.77034	0.445124	1.09423	-1.37719	0.171498	0.923532	-0.0971814	0.9233	1.00598	-1.6926	0.114345	0.681446	0.861301	0.391893	1.03258	-0.815951	0.415351	1.09875	NA	NA	--	NA	NA	--
ENSG00000084774	790	CAD	-1.15714	0.257349	1.11656	0.7183	0.487549	1.13055	-1.4878	0.146298	1.24477	0.912972	0.37162	1.13964	0.474624	0.636416	1.02397	-0.636497	0.527677	1.07399	0.625857	0.53282	1.01619	0.510775	0.61366	1.13488	-0.481219	0.63836	0.983206	0.0794977	0.936854	0.994235	-0.205547	0.837322	1.0066	-2.00095	0.0732714	0.885722	NA	NA	--
ENSG00000104327	793	CALB1	-0.735671	0.468274	1.0849	NA	NA	--	-0.984753	0.331911	1.20756	-0.77465	0.446793	1.11798	-1.22016	0.226176	1.01065	-1.43496	0.158213	1.07854	-0.787666	0.432737	1.01778	NA	NA	--	NA	NA	--	-0.226239	0.821648	0.99631	-0.00232848	0.998144	0.999928	-0.213319	0.835364	0.989323	NA	NA	--
ENSG00000172137	794	CALB2	-0.561469	0.579109	1.05884	NA	NA	--	0.326193	0.746338	1.03838	1.49756	0.14846	1.06333	-0.506595	0.613905	1.02831	-1.24201	0.220666	1.11865	-0.918305	0.360647	1.00639	-0.636398	0.529876	1.19198	-1.3715	0.193429	0.821427	-0.456384	0.649469	1.01635	-1.27253	0.204438	1.11167	NA	NA	--	NA	NA	--
ENSG00000169906	795	S100G	NA	NA	--	NA	NA	--	-0.383289	0.703963	1.05092	NA	NA	--	-0.168353	0.866753	0.997504	NA	NA	--	NA	NA	--	NA	NA	--	NA	NA	--	-0.116414	0.907644	0.992899	-0.208081	0.835345	1.00671	NA	NA	--	NA	NA	--
ENSG00000110680	796	CALCA	-0.232722	0.817733	1.00323	-0.377348	0.713094	1.04511	-0.635302	0.529613	1.11901	-0.024407	0.980758	1.00284	0.0222666	0.982294	0.999447	-0.36689	0.715421	1.02425	-0.277297	0.782119	0.994503	-0.496942	0.623253	1.12985	-0.707803	0.490684	0.974915	0.863038	0.390943	1.03303	0.758496	0.448911	1.09687	NA	NA	--	NA	NA	--
ENSG00000175868	797	CALCB	0.62484	0.537321	1.06617	-0.46222	0.652931	1.06376	-0.312336	0.756751	1.03392	-0.00142476	0.998877	1.00226	1.14966	0.253888	1.02019	-1.00584	0.319871	1.12271	0.754214	0.452476	1.01666	0.187622	0.852576	1.016	-0.800302	0.436906	0.969601	1.32233	0.190187	0.972346	0.933798	0.351363	1.11109	NA	NA	--	NA	NA	--
ENSG00000004948	799	CALCR	0.410888	0.684397	1.03375	0.171585	0.86688	1.00962	-0.0471045	0.962714	1.00161	NA	NA	--	-0.448731	0.654903	1.01878	-0.701894	0.48636	1.08315	-0.163101	0.870765	0.995735	-0.150357	0.881601	1.00861	-0.733368	0.476352	0.972827	-0.460354	0.64663	1.01648	1.11794	0.26473	1.11937	NA	NA	--	1.56815	0.139165	1.10344
ENSG00000122786	800	CALD1	-0.63046	0.533694	1.06599	-1.58125	0.142126	1.15172	0.244852	0.808087	1.01717	0.0660363	0.947974	1.00067	-1.14947	0.253967	1.01958	1.23298	0.223984	1.11818	-3.47409	0.000756446	0.0731113	-0.228299	0.821134	1.02507	-0.524405	0.608823	0.984115	-1.04079	0.301409	1.01235	-1.22253	0.222726	1.11478	2.58609	0.0271313	0.64382	0.662344	0.518506	1.04759
ENSG00000198668	801	CALM1	0.501706	0.619941	1.04782	NA	NA	--	1.27064	0.212741	1.24403	NA	NA	--	0.0804178	0.936116	0.995231	-1.02633	0.310222	1.12664	-0.605806	0.546003	1.01494	0.304259	0.763263	1.04876	NA	NA	--	-0.805675	0.423047	1.03384	0.873496	0.383281	1.10959	0.875101	0.402048	1.11771	NA	NA	--
ENSG00000143933	805	CALM2	1.8223	0.0795048	0.962702	NA	NA	--	0.562366	0.577667	1.10052	-2.22322	0.0373105	0.716146	-0.543229	0.588562	1.03323	-1.01722	0.314486	1.12277	0.701704	0.484477	1.01472	-0.442539	0.661624	1.10636	NA	NA	--	-0.684774	0.495655	1.0309	-2.48565	0.013625	0.587525	NA	NA	--	NA	NA	--
ENSG00000160014	808	CALM3	0.0119407	0.990561	0.999997	NA	NA	--	-0.260516	0.796085	1.02139	NA	NA	--	0.924027	0.358397	1.04546	-0.957795	0.343284	1.11495	0.420633	0.674917	1.00857	-1.8532	0.0748124	1.06606	1.65499	0.121855	0.699309	0.591862	0.555772	1.02278	-0.307691	0.758589	1.018	-1.42196	0.182768	1.11716	0.755846	0.46227	1.05755
ENSG00000178363	810	CALML3	-0.45787	0.650709	1.04248	NA	NA	--	0.629714	0.533218	1.11967	1.161	0.25867	1.13555	-0.709866	0.479959	1.04458	NA	NA	--	-0.567273	0.571787	1.01334	1.7019	0.100263	1.15957	0.222119	0.827672	0.975736	-0.53492	0.594331	1.01813	-0.595577	0.552028	1.0701	NA	NA	--	NA	NA	--
ENSG00000179218	811	CALR	-0.377482	0.708767	1.03059	-1.01544	0.331711	1.19509	-1.4281	0.162659	1.26307	-0.311291	0.758649	1.02563	1.03279	0.304976	1.04026	0.241944	0.809923	1.0005	-0.374598	0.708745	1.0049	0.33769	0.738208	1.06186	-1.30596	0.214204	0.84328	-1.15787	0.25069	1.00254	0.818124	0.414112	1.09972	-0.38344	0.708701	1.02375	0.260944	0.798223	1.00227
ENSG00000128595	813	CALU	1.71832	0.0971866	1.01573	NA	NA	--	-0.679165	0.50177	1.13443	-0.0664845	0.947621	1.00059	-0.343151	0.732432	1.00861	0.183774	0.855016	0.995595	-0.495948	0.621008	1.01	0.310962	0.758218	1.05122	0.287603	0.778184	0.982362	1.15798	0.250648	1.00259	0.494822	0.621186	1.04609	NA	NA	--	0.446556	0.662026	1.02467
ENSG00000152495	814	CAMK4	0.541945	0.592301	1.0543	NA	NA	--	0.101001	0.920161	1.00654	NA	NA	--	-0.809251	0.420897	1.04632	NA	NA	--	0.987631	0.325694	1.00015	NA	NA	--	0.381593	0.708492	0.981527	-0.104639	0.91695	0.99312	-1.13066	0.259348	1.11782	NA	NA	--	NA	NA	--
ENSG00000070808	815	CAMK2A	1.37322	0.180981	1.10529	NA	NA	--	-0.79192	0.434063	1.16831	0.0208119	0.983592	1.00295	-0.820936	0.414251	1.04687	NA	NA	--	-1.54363	0.125805	0.865936	4.24443	0.000231171	0.0330288	0.821651	0.426088	0.96563	0.0161099	0.987191	0.999442	-0.0928624	0.926092	0.999287	NA	NA	--	NA	NA	--
ENSG00000058404	816	CAMK2B	1.09355	0.283811	1.11792	1.89116	0.0852155	1.02676	-0.620598	0.539127	1.11827	0.224927	0.82421	1.0101	-1.00108	0.319963	1.04118	NA	NA	--	-1.79682	0.0753539	0.764121	-0.111261	0.912232	1.00732	NA	NA	--	0.743665	0.459466	1.03151	1.44847	0.148812	1.09025	-1.38218	0.197006	1.11406	3.11853	0.00815081	0.596859
ENSG00000145349	817	CAMK2D	1.35251	0.187432	1.10494	NA	NA	--	1.89799	0.0664742	1.09894	NA	NA	--	1.44418	0.152799	0.953868	NA	NA	--	-0.776402	0.439326	1.01628	0.0154281	0.987804	1.00265	NA	NA	--	0.722663	0.472196	1.03291	-2.44416	0.0152521	0.614703	0.108709	0.915391	0.995412	NA	NA	--
ENSG00000148660	818	CAMK2G	3.65746	0.00108718	0.144011	0.661968	0.521618	1.1133	-1.25131	0.219618	1.24714	NA	NA	--	-1.00739	0.316942	1.03874	-1.359	0.180918	1.09292	0.183682	0.854631	0.996693	-1.07358	0.292514	1.34014	-0.596418	0.561139	0.981323	-0.540931	0.590202	1.01786	-0.828825	0.408041	1.10163	NA	NA	--	NA	NA	--
ENSG00000164615	819	CAMLG	0.285236	0.77764	1.01319	NA	NA	--	-0.294187	0.770457	1.02842	NA	NA	--	1.50136	0.137405	0.940418	NA	NA	--	-0.571931	0.568639	1.0125	0.438992	0.66416	1.10431	NA	NA	--	-0.592916	0.55507	1.02251	-1.70658	0.0892161	1.00758	1.24493	0.241543	1.12709	1.84219	0.0867255	1.05548
ENSG00000164047	820	CAMP	-0.595923	0.55619	1.0611	-0.266234	0.794983	1.02073	-0.0592042	0.953147	1.00299	0.303088	0.764805	1.02422	1.39155	0.168118	0.972544	0.0562412	0.955399	0.998162	0.129572	0.897162	0.996567	-0.560552	0.579725	1.15281	-0.349927	0.731998	0.982773	-0.754851	0.452767	1.03281	-0.733611	0.463914	1.09589	NA	NA	--	-0.704489	0.492682	1.05252
ENSG00000127022	821	CANX	-0.391507	0.698495	1.03318	1.44883	0.175286	1.17753	0.203533	0.839968	1.00761	1.3815	0.181649	1.11092	0.116303	0.90772	0.993294	-1.0093	0.318227	1.12308	-1.31892	0.19018	0.938358	0.642574	0.52592	1.19457	0.803394	0.436191	0.968904	0.53123	0.596872	1.01747	2.91236	0.0039311	0.312109	NA	NA	--	-1.68083	0.11665	1.11213
ENSG00000042493	822	CAPG	1.41362	0.1689	1.09949	NA	NA	--	NA	NA	--	NA	NA	--	0.875497	0.384062	1.0435	NA	NA	--	0.291423	0.771326	0.9969	-0.941801	0.354646	1.31385	NA	NA	--	1.15182	0.253155	1.00347	0.916965	0.360097	1.11433	NA	NA	--	NA	NA	--
ENSG00000014216	823	CAPN1	-1.23431	0.227723	1.11346	0.182203	0.858738	1.01151	0.974951	0.336678	1.20192	0.549695	0.588328	1.08029	-1.03893	0.302132	1.0393	-1.67169	0.101527	0.998484	0.128343	0.898132	0.996809	-0.252265	0.802747	1.02942	-1.48435	0.161555	0.776053	0.827035	0.410912	1.03647	-1.02362	0.307062	1.1173	0.77013	0.45903	1.1137	NA	NA	--
ENSG00000162909	824	CAPN2	0.280913	0.780918	1.01151	NA	NA	--	0.500802	0.619835	1.08439	-0.0900082	0.929095	0.999124	-2.74963	0.00745163	0.319363	NA	NA	--	0.264654	0.791815	0.994499	0.167382	0.868317	1.00885	NA	NA	--	-1.5365	0.128738	0.909354	-1.28024	0.201717	1.11025	0.357097	0.72844	1.01584	0.452887	0.657569	1.02469
ENSG00000092529	825	CAPN3	1.90894	0.0669523	0.943321	-0.353316	0.73053	1.03994	2.30558	0.0275591	0.878365	-0.423419	0.676101	1.05012	0.806458	0.422496	1.0462	0.224656	0.823264	0.997682	2.32058	0.0223202	0.510722	0.315749	0.754621	1.05374	-0.896663	0.386202	0.949286	1.59737	0.114502	0.883989	0.102279	0.918622	0.999388	NA	NA	--	-0.253629	0.803469	0.999919
ENSG00000126247	826	CAPNS1	0.527065	0.602453	1.05202	NA	NA	--	-1.01011	0.319793	1.21391	1.28691	0.212131	1.13363	1.47112	0.145386	0.950178	-0.9894	0.327758	1.12105	-1.29531	0.198168	0.948761	-0.259207	0.797442	1.03064	-1.62463	0.128228	0.713848	1.39795	0.166362	0.953687	0.84542	0.398733	1.10886	0.268353	0.793394	0.992346	-0.0591028	0.953769	0.999656
ENSG00000077274	827	CAPN6	0.376925	0.709176	1.03024	NA	NA	--	NA	NA	--	NA	NA	--	-0.177216	0.85981	0.998928	NA	NA	--	-0.246161	0.806058	0.996138	NA	NA	--	NA	NA	--	-0.486278	0.628226	1.01668	-0.207449	0.835838	1.00678	NA	NA	--	NA	NA	--
ENSG00000105519	828	CAPS	-0.307368	0.760921	1.01594	NA	NA	--	1.36477	0.181558	1.26341	0.164626	0.870813	0.99853	-1.4131	0.161708	0.96683	NA	NA	--	0.725139	0.470043	1.01496	-0.694091	0.493554	1.21414	NA	NA	--	0.34129	0.733866	1.00249	0.980793	0.327699	1.11971	NA	NA	--	-0.603366	0.556646	1.0369
ENSG00000116489	829	CAPZA1	-1.28151	0.210911	1.11785	-0.607268	0.556001	1.10024	0.310697	0.757985	1.03321	-1.91318	0.0688286	0.85911	0.693519	0.490098	1.04135	NA	NA	--	-1.69721	0.0927362	0.804161	0.294708	0.770471	1.04514	NA	NA	--	-0.526762	0.599956	1.0183	0.370862	0.711073	1.03121	-0.237813	0.816828	0.990781	NA	NA	--
ENSG00000198898	830	CAPZA2	1.15438	0.258462	1.1153	NA	NA	--	1.06614	0.294098	1.22149	-0.984587	0.336036	1.14464	-0.038397	0.969472	0.99779	-1.74095	0.088526	0.978962	1.37416	0.172434	0.922948	0.163469	0.871366	1.00898	NA	NA	--	1.278	0.2053	0.979278	0.940979	0.347678	1.11719	0.904644	0.386929	1.12594	NA	NA	--
ENSG00000153113	831	CAST	-0.0589499	0.953426	0.998243	NA	NA	--	0.86082	0.395549	1.1811	2.62177	0.0159367	0.455968	0.0386911	0.969238	0.997665	-0.713798	0.479038	1.08469	1.19853	0.233516	0.972477	0.178452	0.8597	1.01121	1.50204	0.156983	0.769382	0.0350036	0.972172	0.99705	0.165768	0.868481	1.00281	0.213904	0.83492	0.98971	NA	NA	--
ENSG00000077549	832	CAPZB	0.789298	0.436815	1.09001	NA	NA	--	1.32809	0.193263	1.25777	NA	NA	--	0.678979	0.499213	1.04233	1.34641	0.184915	1.09773	0.544663	0.587186	1.01136	0.902854	0.374588	1.30367	NA	NA	--	-1.41543	0.161195	0.950059	0.383931	0.701376	1.03302	NA	NA	--	NA	NA	--
ENSG00000278191	833	CARS	3.28523	0.00282421	0.262667	0.542209	0.598487	1.08199	0.949512	0.349263	1.19963	NA	NA	--	2.83758	0.00582548	0.278452	1.62753	0.110607	1.01032	-0.123177	0.902212	0.996806	-0.0147443	0.988345	1.00269	1.04639	0.314447	0.908755	1.36438	0.176641	0.960069	-0.113988	0.909344	0.999522	-1.29886	0.223143	1.11193	0.209874	0.837019	0.992352
ENSG00000137752	834	CASP1	-0.336622	0.739004	1.0213	NA	NA	--	1.6998	0.0985765	1.18701	NA	NA	--	2.03368	0.0454749	0.696539	NA	NA	--	0.133987	0.89368	0.996097	NA	NA	--	NA	NA	--	-1.3088	0.194708	0.975445	1.19507	0.23326	1.11905	-0.29443	0.774451	1.00157	NA	NA	--
ENSG00000106144	835	CASP2	0.00126825	0.998997	1.00152	1.09149	0.298387	1.21786	-0.206428	0.837725	1.00786	0.14619	0.885165	0.997728	1.31329	0.193037	0.990118	-1.52507	0.134241	1.04613	0.899167	0.370702	1.00763	-1.01115	0.320921	1.32989	0.787737	0.444977	0.969705	2.32421	0.0228999	0.513603	0.31831	0.750532	1.02089	1.81328	0.0998664	0.969874	-0.28048	0.783211	1.0016
ENSG00000164305	836	CASP3	0.193569	0.847962	0.998156	0.790044	0.446199	1.15028	0.210901	0.834261	1.00897	0.59112	0.560465	1.09028	0.556461	0.579531	1.03418	0.0396643	0.968536	0.998452	-1.41961	0.158799	0.910362	0.624499	0.537542	1.18625	1.01418	0.329	0.91662	0.134362	0.893486	0.992367	0.245513	0.806273	1.00929	0.831417	0.423419	1.11841	1.76701	0.0990083	1.09487
ENSG00000196954	837	CASP4	0.0801033	0.936746	0.996835	NA	NA	--	0.580127	0.56577	1.10719	NA	NA	--	2.369	0.0203767	0.510247	NA	NA	--	1.22827	0.222201	0.967702	NA	NA	--	NA	NA	--	-1.26361	0.210392	0.984964	0.446994	0.655289	1.04134	0.944762	0.367048	1.12011	NA	NA	--
ENSG00000137757	838	CASP5	0.0675533	0.946639	0.997889	NA	NA	--	0.475695	0.637426	1.07518	NA	NA	--	8.00882	1.05893e-11	1.71633e-08	NA	NA	--	-0.777355	0.438766	1.0165	NA	NA	--	NA	NA	--	0.158262	0.874688	0.993944	2.01915	0.0446021	0.87404	-0.517764	0.615883	1.06124	NA	NA	--
ENSG00000138794	839	CASP6	2.00736	0.0548167	0.890772	-1.55574	0.148054	1.14783	0.176245	0.861179	1.00737	0.923608	0.36571	1.14554	0.794038	0.429646	1.04618	0.0556215	0.95589	0.998038	-0.511251	0.610291	1.00955	-1.1471	0.261405	1.35182	NA	NA	--	-0.754765	0.452818	1.03268	-1.12774	0.260574	1.11919	NA	NA	--	-1.25408	0.230347	1.11143
ENSG00000165806	840	CASP7	1.25592	0.219904	1.11709	-1.57905	0.142629	1.15227	1.8392	0.0748978	1.13333	NA	NA	--	-0.638855	0.524838	1.03843	-1.6469	0.106546	1.00304	1.3773	0.171465	0.923889	-1.00822	0.322301	1.32744	NA	NA	--	1.30544	0.195842	0.976352	-0.240725	0.809978	1.00928	2.1694	0.052832	0.807811	NA	NA	--
ENSG00000064012	841	CASP8	-0.826491	0.41577	1.08877	NA	NA	--	-0.303198	0.763642	1.03052	-0.772587	0.447988	1.11678	-0.421969	0.674239	1.01787	2.31229	0.025393	0.627466	1.1166	0.266816	0.981428	-1.27575	0.212526	1.3248	NA	NA	--	0.477238	0.634619	1.01676	-0.499164	0.618129	1.04772	NA	NA	--	NA	NA	--
ENSG00000132906	842	CASP9	-0.233294	0.817292	1.0034	0.938144	0.368313	1.17724	0.187046	0.85277	1.00813	0.253668	0.802219	1.01269	-0.523162	0.602384	1.02981	-0.361687	0.719279	1.02273	-0.78043	0.436963	1.01689	-0.619167	0.540996	1.18352	-0.261833	0.797553	0.980194	0.296121	0.767979	0.99982	-0.267353	0.789431	1.01323	NA	NA	--	NA	NA	--
ENSG00000003400	843	CASP10	0.277152	0.783774	1.01154	NA	NA	--	0.434591	0.666688	1.06647	-0.883259	0.386647	1.13111	-0.0444281	0.96468	0.998101	1.51918	0.135714	1.04764	0.274429	0.784315	0.994978	-1.57522	0.126438	1.22163	NA	NA	--	-0.595414	0.553408	1.0218	-0.789388	0.430678	1.1018	NA	NA	--	NA	NA	--
ENSG00000143318	844	CASQ1	-0.772315	0.446636	1.08676	-0.695042	0.501447	1.12002	-0.284647	0.777693	1.02692	1.33085	0.19751	1.12778	-1.08094	0.28314	1.03445	1.83337	0.0733674	0.927434	1.97537	0.050955	0.695274	NA	NA	--	0.254313	0.803232	0.978516	0.979836	0.330403	1.02392	1.84629	0.0661019	0.954581	2.75178	0.0204158	0.571587	NA	NA	--
ENSG00000118729	845	CASQ2	-0.509238	0.614722	1.04893	NA	NA	--	-0.304361	0.762764	1.03036	NA	NA	--	-0.347929	0.728855	1.00922	NA	NA	--	-0.495097	0.621607	1.00982	1.13321	0.267091	1.35433	-0.568176	0.578915	0.986016	-0.178181	0.859074	0.994405	-1.02034	0.30861	1.11875	NA	NA	--	NA	NA	--
ENSG00000036828	846	CASR	NA	NA	--	44.7202	8.5391e-14	4.74909e-11	-0.294178	0.770464	1.02827	-0.27433	0.786391	1.01602	-0.1041	0.917364	0.994206	0.392763	0.696349	1.02952	-0.732487	0.465568	1.01534	-0.296785	0.768902	1.04653	NA	NA	--	-0.0431002	0.965739	0.997388	-0.323068	0.74693	1.022	NA	NA	--	-0.653919	0.523761	1.04584
ENSG00000121691	847	CAT	-0.788294	0.437392	1.09005	NA	NA	--	2.11453	0.0421096	0.969891	NA	NA	--	-0.973839	0.333226	1.04358	0.123448	0.902302	0.99736	0.127582	0.898734	0.99682	0.356445	0.724278	1.06877	1.42208	0.176898	0.797759	-1.49298	0.139752	0.923796	-2.11857	0.0351719	0.806251	NA	NA	--	1.30548	0.212777	1.11226
ENSG00000105974	857	CAV1	1.25232	0.221194	1.11715	NA	NA	--	1.63484	0.111588	1.20506	-0.822166	0.42022	1.1265	-0.0458692	0.963535	0.998307	-0.975471	0.334542	1.11883	0.448363	0.654852	1.00797	-0.0397966	0.968548	1.00406	NA	NA	--	-0.889324	0.37675	1.03206	-0.0195091	0.984451	1.00057	-0.465161	0.65178	1.04283	NA	NA	--
ENSG00000105971	858	CAV2	1.1064	0.278315	1.11664	NA	NA	--	0.0249838	0.980218	1.00226	-0.198723	0.844391	1.00037	-0.0574853	0.954309	0.998379	-0.551595	0.583955	1.06444	0.536146	0.593037	1.01139	-0.424423	0.67462	1.09707	NA	NA	--	-0.74902	0.456252	1.03195	-0.832122	0.406181	1.10434	0.232141	0.82111	0.991178	NA	NA	--
ENSG00000182533	859	CAV3	-0.0879393	0.930574	0.996758	NA	NA	--	-0.280624	0.780751	1.02575	0.240223	0.812487	1.01189	-0.202904	0.839752	1.00147	-0.0648027	0.948618	0.998574	-0.404989	0.686342	1.00707	NA	NA	--	-0.386544	0.705347	0.981331	0.414654	0.679612	1.0088	1.02797	0.305015	1.11776	NA	NA	--	-0.358174	0.725556	1.01014
ENSG00000124813	860	RUNX2	-0.708932	0.484443	1.07973	0.734625	0.477936	1.13517	1.31273	0.198332	1.25386	NA	NA	--	-0.961439	0.33938	1.04595	-0.973341	0.335587	1.11878	-0.695676	0.488229	1.01468	NA	NA	--	0.246442	0.808916	0.972889	-0.400698	0.689812	1.00628	-1.84812	0.0658355	0.951478	-0.580316	0.574544	1.07141	NA	NA	--
ENSG00000159216	861	RUNX1	-0.322174	0.749803	1.01749	2.46798	0.0312331	0.730177	-0.814742	0.421061	1.17664	NA	NA	--	0.361893	0.718436	1.01265	0.765184	0.448157	1.09421	0.990985	0.324061	1.00093	NA	NA	--	NA	NA	--	0.547337	0.585817	1.01955	-0.532279	0.595034	1.05476	-0.58896	0.567786	1.07797	NA	NA	--
ENSG00000079102	862	RUNX1T1	1.38141	0.178478	1.10584	NA	NA	--	0.119008	0.90599	1.00723	NA	NA	--	-0.413628	0.680312	1.0179	NA	NA	--	-2.87534	0.00492266	0.245564	-0.757634	0.455232	1.24698	NA	NA	--	-0.840172	0.403555	1.03462	-0.211558	0.832634	1.00699	-0.886174	0.396334	1.12093	-0.0709805	0.944417	0.998138
ENSG00000129993	863	CBFA2T3	1.09384	0.283688	1.11869	-0.431962	0.674114	1.05594	-0.275608	0.784568	1.02415	-1.38382	0.180948	1.10917	0.716892	0.475638	1.04629	-0.149512	0.881818	0.995757	-0.421336	0.674405	1.00854	-1.31283	0.200288	1.3161	0.0917406	0.928303	0.98972	0.306278	0.760265	0.999804	-1.06259	0.289056	1.12031	-0.162226	0.874359	0.988669	1.19579	0.253135	1.09742
ENSG00000020633	864	RUNX3	1.31334	0.200121	1.11153	0.232404	0.820491	1.01548	1.38373	0.175731	1.26826	NA	NA	--	-0.353576	0.724636	1.00981	-0.227514	0.821055	0.998286	-0.0617422	0.95089	0.99648	1.87751	0.0712911	1.05018	1.16763	0.263925	0.876318	-1.71986	0.0896958	0.835168	0.608383	0.543519	1.07432	1.00471	0.336627	1.12264	-0.612146	0.550255	1.03764
ENSG00000067955	865	CBFB	-0.0631977	0.950075	0.997781	1.77599	0.103369	1.07934	0.985051	0.331767	1.20729	NA	NA	--	-4.26096	5.77299e-05	0.0122532	1.66127	0.103612	0.995753	0.525879	0.600125	1.00801	-0.346905	0.731352	1.065	NA	NA	--	-1.0087	0.31645	1.01745	-0.336289	0.736952	1.0248	NA	NA	--	NA	NA	--
ENSG00000277405	866	SERPINA6	-0.761002	0.453251	1.08489	-0.300611	0.769317	1.02514	-0.669559	0.507797	1.13072	NA	NA	--	-0.504002	0.615718	1.02797	0.925266	0.359763	1.1103	0.287512	0.774309	0.996315	0.389433	0.700011	1.08171	NA	NA	--	-0.289397	0.773098	0.998867	-0.947944	0.344128	1.119	NA	NA	--	NA	NA	--
ENSG00000110395	867	CBL	-0.231549	0.818634	1.00307	NA	NA	--	0.134102	0.894137	1.00658	NA	NA	--	-1.11908	0.26663	1.02739	-0.306953	0.760295	1.01336	-0.16473	0.869486	0.995868	1.56977	0.128116	1.2232	1.22575	0.242035	0.86725	0.575688	0.566596	1.02279	-0.129105	0.897385	1.00047	-1.7723	0.106754	0.991767	NA	NA	--
ENSG00000114423	868	CBLB	-0.349823	0.729186	1.02416	NA	NA	--	0.13319	0.894852	1.00655	NA	NA	--	0.236337	0.813807	1.00418	-0.0290811	0.976929	0.999282	1.83274	0.0697872	0.750749	-2.19464	0.03697	0.819891	NA	NA	--	1.58769	0.116678	0.887773	1.40065	0.162633	1.09243	-1.33523	0.2114	1.1122	NA	NA	--
ENSG00000102924	869	CBLN1	-0.607272	0.548744	1.06313	NA	NA	--	-0.569677	0.572754	1.10316	NA	NA	--	-0.38221	0.703372	1.01534	NA	NA	--	-0.641337	0.522757	1.01696	NA	NA	--	0.146529	0.885752	0.983752	0.842536	0.40224	1.03484	-0.237419	0.812538	1.00873	NA	NA	--	NA	NA	--
ENSG00000149257	871	SERPINH1	-1.6249	0.115801	1.04802	NA	NA	--	1.36907	0.180224	1.26357	-0.543484	0.59252	1.07963	-1.48694	0.141168	0.94478	0.786436	0.435734	1.09282	1.36382	0.175655	0.924718	1.22012	0.232969	1.33284	-0.337042	0.741465	0.984114	-0.310785	0.756849	1.00002	-0.0727009	0.942106	0.999829	-0.388218	0.705991	1.02401	-0.715509	0.486947	1.0537
ENSG00000159228	873	CBR1	-0.11686	0.907836	0.995891	0.715843	0.489006	1.12898	2.15484	0.0385679	0.943607	NA	NA	--	0.43249	0.66661	1.01886	1.23374	0.223704	1.11829	-0.422326	0.673685	1.00909	NA	NA	--	NA	NA	--	0.778892	0.438561	1.03195	0.300085	0.764376	1.01721	0.0126826	0.990108	1.00122	NA	NA	--
ENSG00000159231	874	CBR3	0.576284	0.569197	1.05944	1.38167	0.19449	1.18523	1.03169	0.309722	1.21667	NA	NA	--	-0.352794	0.725219	1.00976	-1.40433	0.167085	1.07965	0.501352	0.617214	1.00886	NA	NA	--	NA	NA	--	-0.304417	0.761676	1.00009	0.516499	0.60599	1.0526	-0.16566	0.87143	0.988512	NA	NA	--
ENSG00000160200	875	CBS	0.280919	0.780914	1.01158	0.349878	0.733038	1.03778	-0.561685	0.578126	1.10057	-0.262308	0.79564	1.01592	-0.489271	0.626059	1.02554	-1.2659	0.212063	1.11607	-1.07728	0.283923	0.986104	-0.361579	0.720481	1.06992	-0.288125	0.777793	0.982279	0.854939	0.395382	1.03365	-0.10003	0.920406	0.999213	0.550801	0.592781	1.07101	0.179853	0.860041	0.991979
ENSG00000185972	881	CCIN	0.147785	0.883611	0.996063	0.44968	0.661673	1.06115	-0.579644	0.566091	1.10733	NA	NA	--	-0.964228	0.33799	1.04582	-1.12183	0.267885	1.11823	0.447007	0.655827	1.00747	-0.0339144	0.973195	1.00244	-1.11851	0.283594	0.889802	-1.73896	0.0862568	0.826094	-0.393162	0.694555	1.03459	NA	NA	--	2.35634	0.0335554	0.896937
ENSG00000187094	885	CCK	-0.696591	0.492013	1.07684	NA	NA	--	-0.61932	0.539958	1.11738	NA	NA	--	0.867182	0.388572	1.04382	-1.14468	0.258392	1.12013	-0.539616	0.59065	1.0116	-0.438297	0.664658	1.104	NA	NA	--	-0.81858	0.41569	1.03563	-0.530862	0.596014	1.05448	0.22581	0.825898	0.991251	NA	NA	--
ENSG00000163394	886	CCKAR	-0.0104402	0.991747	1.00021	NA	NA	--	3.72913	0.000720731	0.105364	NA	NA	--	0.125959	0.900097	0.994721	NA	NA	--	1.48441	0.140815	0.891542	-0.775739	0.444645	1.25372	NA	NA	--	-0.400257	0.690136	1.00604	-1.32866	0.185242	1.10649	-0.350798	0.732366	1.01498	NA	NA	--
ENSG00000110148	887	CCKBR	0.280909	0.780922	1.01144	-0.179912	0.860493	1.01076	-0.565714	0.575415	1.10253	NA	NA	--	-0.28408	0.777121	1.00583	1.40313	0.167439	1.08005	0.632479	0.528503	1.01684	-0.604251	0.550721	1.17363	-0.945162	0.360604	0.93545	0.172944	0.863174	0.994592	-0.52073	0.603043	1.05252	-0.523717	0.611884	1.06417	NA	NA	--
ENSG00000001631	889	KRIT1	0.0210531	0.983358	0.99942	0.619026	0.548505	1.10464	-0.0187435	0.985159	1.00129	NA	NA	--	0.039385	0.968687	0.997673	0.372116	0.711553	1.02638	-0.0763241	0.939312	0.995819	1.89781	0.0684611	1.04768	2.13889	0.0519998	0.478652	0.380973	0.70433	1.00488	-0.781813	0.435108	1.10005	NA	NA	--	-0.48953	0.632047	1.02678
ENSG00000145386	890	CCNA2	-0.521729	0.606113	1.05096	-0.455307	0.657744	1.06178	-0.869118	0.39106	1.18106	4.63796	0.000127024	0.0171594	0.907822	0.366842	1.0448	-0.28493	0.777005	1.01285	1.1404	0.256816	0.977987	0.320231	0.751259	1.0547	NA	NA	--	0.658079	0.512557	1.02768	0.58591	0.558496	1.07019	-1.82281	0.0956001	0.958333	NA	NA	--
ENSG00000134057	891	CCNB1	-1.9162	0.0659834	0.943353	-1.46998	0.169583	1.17046	-0.337456	0.737911	1.0404	2.06586	0.0513995	0.79729	0.954907	0.342652	1.04145	NA	NA	--	1.90768	0.0592725	0.72939	-0.810178	0.42467	1.26453	-0.180747	0.859354	0.980103	0.292273	0.770907	0.999398	0.569911	0.56928	1.06666	NA	NA	--	NA	NA	--
ENSG00000112237	892	CCNC	-1.02321	0.315291	1.10968	NA	NA	--	NA	NA	--	0.308913	0.760432	1.02544	-0.0244479	0.980559	0.999108	0.547921	0.586454	1.06374	2.96683	0.00375614	0.211862	-1.72532	0.0959003	1.14351	NA	NA	--	0.338155	0.736217	1.00162	-0.834088	0.405075	1.10426	NA	NA	--	NA	NA	--
ENSG00000118971	894	CCND2	0.331864	0.742554	1.02048	NA	NA	--	-1.22363	0.229758	1.25013	0.0317296	0.974974	1.00269	-0.752693	0.45396	1.04596	0.975957	0.334303	1.12032	2.65901	0.00911427	0.328415	1.32145	0.19744	1.31396	NA	NA	--	2.68717	0.00891872	0.313789	-1.2023	0.230452	1.11659	0.00319438	0.997508	1.00072	NA	NA	--
ENSG00000112576	896	CCND3	0.469384	0.642564	1.04252	NA	NA	--	1.24252	0.222803	1.24721	-0.175699	0.862214	0.999842	-1.2999	0.197564	0.996145	-0.222944	0.824588	0.997239	0.726398	0.469275	1.01484	-0.389328	0.700088	1.08141	-1.01249	0.329777	0.915827	0.395278	0.693791	1.00627	1.49833	0.135385	1.08045	2.01469	0.0690423	0.868311	0.694989	0.498435	1.05268
ENSG00000105173	898	CCNE1	0.886403	0.383228	1.09275	NA	NA	--	-0.268832	0.789733	1.02281	NA	NA	--	-0.972927	0.333676	1.04297	-0.0651561	0.948338	0.998564	0.864472	0.389377	1.00945	NA	NA	--	2.15295	0.0506829	0.471558	-0.753671	0.453471	1.03225	0.174207	0.861852	1.00286	0.475623	0.644562	1.04776	NA	NA	--
ENSG00000162063	899	CCNF	-1.10711	0.278014	1.11646	-0.225911	0.825413	1.01586	0.0174695	0.986167	1.00082	NA	NA	--	0.523295	0.602291	1.02995	-1.753	0.0864119	0.970128	1.8063	0.0738503	0.758406	-0.851879	0.401774	1.27992	6.4869	2.04494e-05	0.00262928	0.79292	0.430394	1.03371	-0.306641	0.759387	1.01782	0.61894	0.548559	1.08393	1.1683	0.263666	1.09985
ENSG00000113328	900	CCNG1	-2.96904	0.00619796	0.399894	1.15914	0.270944	1.21729	-0.377582	0.708159	1.05071	NA	NA	--	1.28723	0.201922	0.99891	NA	NA	--	1.99239	0.0490273	0.685606	-3.22156	0.00331538	0.232725	NA	NA	--	-0.22472	0.822825	0.9961	1.27593	0.203234	1.11035	2.14281	0.0577602	0.824287	NA	NA	--
ENSG00000138764	901	CCNG2	0.430939	0.669934	1.03956	NA	NA	--	0.763258	0.450732	1.15836	5.1295	3.85238e-05	0.00642385	0.10534	0.916383	0.993808	0.777805	0.440754	1.09388	-1.09632	0.275545	0.98503	0.821389	0.418619	1.26542	-1.00895	0.330119	0.915727	0.791324	0.431319	1.03243	0.0128804	0.989734	1.00017	NA	NA	--	NA	NA	--
ENSG00000134480	902	CCNH	0.0378762	0.970065	0.999858	NA	NA	--	0.178873	0.859131	1.0075	NA	NA	--	0.312745	0.755331	1.00686	NA	NA	--	0.285948	0.775504	0.995437	0.259561	0.797172	1.03095	1.54675	0.145913	0.743469	0.141439	0.887912	0.99372	-0.531871	0.595315	1.05456	0.294933	0.774078	1.00197	NA	NA	--
ENSG00000129315	904	CCNT1	0.130486	0.897149	0.996168	NA	NA	--	-1.85784	0.0721336	1.1252	NA	NA	--	0.79294	0.430281	1.04545	-0.394293	0.695227	1.02982	1.4066	0.162615	0.913887	1.63598	0.113449	1.19247	NA	NA	--	0.226536	0.821417	0.996489	-0.720495	0.471933	1.09265	NA	NA	--	NA	NA	--
ENSG00000082258	905	CCNT2	NA	NA	--	NA	NA	--	0.314466	0.755147	1.03501	NA	NA	--	1.92922	0.0574363	0.746924	NA	NA	--	-1.96002	0.0527486	0.705228	NA	NA	--	NA	NA	--	0.0910097	0.927734	0.993824	0.1295	0.897073	1.00054	-0.0592506	0.95392	0.998627	NA	NA	--
ENSG00000146731	908	CCT6A	0.888747	0.381989	1.09278	1.1085	0.291295	1.22293	-0.874999	0.387899	1.18241	0.765024	0.45277	1.11567	0.083196	0.933914	0.995323	0.879663	0.383716	1.103	1.82902	0.0703472	0.75328	-0.299036	0.767202	1.04775	0.737564	0.473883	0.973046	0.311261	0.756489	1.00005	-0.3628	0.717079	1.03055	1.00965	0.336469	1.12284	-0.368984	0.71766	1.01769
ENSG00000158477	909	CD1A	9.01536	1.24986e-09	1.82116e-06	0.350316	0.732718	1.0383	0.22597	0.822619	1.01233	NA	NA	--	0.33754	0.736641	1.00764	-0.48171	0.632347	1.04919	3.46319	0.000784352	0.0750269	-0.607001	0.548921	1.17569	-0.568232	0.579561	0.986004	0.690988	0.491765	1.03036	-0.457091	0.648026	1.04296	-0.595388	0.564814	1.07931	NA	NA	--
ENSG00000158485	910	CD1B	-0.385219	0.703093	1.03169	NA	NA	--	2.0063	0.0530768	1.04785	NA	NA	--	0.757198	0.451273	1.04477	-0.473045	0.638468	1.0471	1.44751	0.150852	0.900694	1.47403	0.152039	1.27317	0.354573	0.728193	0.982358	1.08083	0.283329	1.01249	1.20794	0.22828	1.11837	-0.557048	0.589744	1.07231	NA	NA	--
ENSG00000158481	911	CD1C	-0.13416	0.894271	0.995374	0.849051	0.413949	1.16521	3.48653	0.00140615	0.165823	NA	NA	--	-0.542071	0.589355	1.03299	-0.472726	0.638694	1.04642	-0.432999	0.665939	1.0079	2.35588	0.0259943	0.686871	-1.08535	0.297482	0.89772	0.598131	0.551604	1.02308	2.0788	0.0387159	0.836688	-0.393271	0.702373	1.02615	NA	NA	--
ENSG00000158473	912	CD1D	-1.38351	0.177842	1.10464	2.62575	0.0235853	0.632554	2.13688	0.0401118	0.956251	NA	NA	--	0.00176302	0.998598	0.999551	-0.0268449	0.978702	0.999364	-0.335671	0.737815	0.999828	1.01173	0.320646	1.32978	-1.1835	0.257803	0.874244	-0.202651	0.839971	0.995226	0.0406401	0.967617	1.0005	-0.426332	0.678898	1.03252	NA	NA	--
ENSG00000158488	913	CD1E	-0.626018	0.53656	1.06635	NA	NA	--	1.76696	0.0864829	1.1607	NA	NA	--	0.089302	0.929077	0.995404	-0.442734	0.660079	1.03833	-0.79565	0.428101	1.01745	5.09681	2.34812e-05	0.00498821	-0.372787	0.71489	0.981056	0.157284	0.875455	0.993346	2.66052	0.0083372	0.467363	-0.871418	0.403962	1.11698	NA	NA	--
ENSG00000116824	914	CD2	-1.03251	0.310993	1.11246	NA	NA	--	3.25896	0.00259452	0.249427	NA	NA	--	1.20661	0.231327	1.00963	NA	NA	--	-0.69272	0.490075	1.01522	-1.34064	0.191208	1.31141	1.16703	0.262692	0.876074	-1.35294	0.180251	0.960435	-0.0171676	0.986317	1.00043	NA	NA	--	NA	NA	--
ENSG00000167286	915	CD3D	-0.0539708	0.957356	0.999246	NA	NA	--	1.24381	0.222333	1.24694	-0.449145	0.657928	1.05617	1.12781	0.262949	1.0254	0.00407422	0.996767	1.00104	-1.26262	0.209633	0.959823	1.75804	0.0900729	1.12556	-1.11842	0.283629	0.88945	-0.184723	0.853959	0.993537	-0.789042	0.43088	1.1014	0.0197962	0.984595	1.00047	NA	NA	--
ENSG00000198851	916	CD3E	-0.0885786	0.930071	0.997013	NA	NA	--	1.01108	0.319332	1.21425	-0.497606	0.623932	1.0664	0.519884	0.604655	1.02965	-0.27507	0.784522	1.01024	-1.2187	0.225797	0.96971	1.66668	0.107139	1.17992	-1.41108	0.181701	0.804117	-0.996817	0.322146	1.02011	-0.910179	0.363657	1.11361	0.0449943	0.964998	0.999834	NA	NA	--
ENSG00000160654	917	CD3G	0.0236009	0.981344	0.99929	NA	NA	--	1.14853	0.259006	1.24128	-0.565448	0.577761	1.0842	0.751232	0.454833	1.04541	-0.143002	0.886927	0.994901	0.176183	0.860503	0.996901	1.3423	0.190676	1.30887	-1.17005	0.262985	0.875845	-0.967873	0.336304	1.02413	-0.38855	0.697959	1.03342	-0.353135	0.731318	1.01531	NA	NA	--
ENSG00000198821	919	CD247	0.0906294	0.928456	0.997055	4.06926	0.00185374	0.134168	2.45379	0.0195836	0.738622	-0.137248	0.892083	0.996786	-2.00373	0.0486628	0.707674	-0.48366	0.630973	1.04927	2.83965	0.0054618	0.255301	1.20051	0.240367	1.33404	-1.25418	0.231859	0.861434	0.900353	0.370893	1.03134	0.375469	0.707649	1.03175	-0.902244	0.388143	1.12501	NA	NA	--
ENSG00000010610	920	CD4	2.00922	0.0546071	0.89569	-0.253449	0.804596	1.01603	1.10988	0.275073	1.2278	1.78628	0.0885024	0.932376	-1.37271	0.173881	0.974576	-0.390898	0.697717	1.02876	-0.233648	0.815731	0.995889	0.361801	0.720317	1.06987	0.498565	0.626415	0.983994	-0.380567	0.70463	1.00461	-0.631566	0.528282	1.07581	NA	NA	--	NA	NA	--
ENSG00000110448	921	CD5	0.364082	0.718632	1.02741	0.252835	0.805058	1.0154	0.124815	0.901427	1.00735	NA	NA	--	0.172678	0.863363	0.998567	NA	NA	--	-0.201643	0.840601	0.99668	2.52863	0.0176039	0.565041	NA	NA	--	-0.771598	0.442843	1.03032	0.496341	0.620116	1.04705	-1.0112	0.335762	1.12267	1.18059	0.258915	1.09683
ENSG00000073754	922	CD5L	-0.493232	0.625837	1.04535	2.91956	0.0139484	0.499638	2.69179	0.0110732	0.577798	NA	NA	--	0.107438	0.914725	0.99358	0.060152	0.952301	0.998603	1.00324	0.318144	1.00014	-0.0147103	0.988371	1.00266	-0.430751	0.673705	0.981485	4.05602	0.000123623	0.013897	-0.626886	0.53134	1.07529	-0.213148	0.835494	0.989249	NA	NA	--
ENSG00000013725	923	CD6	-1.2125	0.235823	1.11382	3.51233	0.00486359	0.270492	0.288014	0.775137	1.02838	NA	NA	--	-1.16136	0.249131	1.01992	NA	NA	--	0.910813	0.364563	1.00628	3.12214	0.00425005	0.266993	NA	NA	--	-0.24811	0.804746	0.997398	0.777102	0.437877	1.10103	-0.552257	0.5929	1.07066	0.659831	0.520881	1.04657
ENSG00000173762	924	CD7	-0.531112	0.599684	1.05297	NA	NA	--	2.22806	0.032807	0.916781	-0.754202	0.459102	1.11607	-0.066975	0.946777	0.997583	0.24716	0.805909	1.0004	1.06802	0.288056	0.989167	0.552116	0.58541	1.14967	-0.866008	0.402186	0.953663	0.0214457	0.982949	0.998493	-0.545585	0.585867	1.05705	1.00358	0.339249	1.12227	-0.474675	0.642894	1.02604
ENSG00000153563	925	CD8A	0.683609	0.500047	1.07637	-0.0959379	0.925295	1.00376	-0.301954	0.764582	1.0303	0.240254	0.812358	1.01208	-0.259798	0.795722	1.00495	-0.0367142	0.970875	0.998909	1.562	0.121416	0.856045	-1.07718	0.29093	1.34163	-2.01146	0.0639368	0.527467	0.866343	0.389141	1.03241	0.70774	0.479805	1.0896	NA	NA	--	NA	NA	--
ENSG00000172116	926	CD8B	-0.0782059	0.938241	0.996365	-0.793787	0.444106	1.15134	0.392086	0.697515	1.05474	0.301433	0.765915	1.02365	-0.908769	0.366345	1.04505	-0.240141	0.811312	1.00021	0.955814	0.341448	1.00067	-1.02436	0.314758	1.32822	-1.67806	0.11551	0.683333	-0.133477	0.894183	0.992245	0.790535	0.430009	1.10253	NA	NA	--	NA	NA	--
ENSG00000010278	928	CD9	0.140209	0.889535	0.995426	-0.79685	0.442398	1.15228	-0.740522	0.46422	1.15266	1.71658	0.100771	0.96451	-0.941869	0.349244	1.04247	NA	NA	--	-0.885582	0.377946	1.00842	0.8761	0.388704	1.29181	0.0694009	0.945727	0.992364	2.4414	0.0170549	0.43013	-0.0895984	0.928682	0.998878	-0.72081	0.486063	1.11604	NA	NA	--
ENSG00000170458	929	CD14	-0.638695	0.528403	1.06626	0.602434	0.5591	1.09937	0.604678	0.549528	1.11258	0.483104	0.63402	1.06354	0.633846	0.528085	1.03909	NA	NA	--	0.347217	0.729151	1.00139	1.06848	0.294765	1.33529	1.65706	0.12143	0.698857	-1.26135	0.211197	0.985979	0.873068	0.383514	1.10923	NA	NA	--	NA	NA	--
ENSG00000177455	930	CD19	-0.52171	0.606126	1.05088	-0.728566	0.48149	1.13392	0.539254	0.593332	1.09305	-0.46268	0.648352	1.05879	-1.1092	0.270843	1.02917	0.579652	0.56504	1.06701	-0.598078	0.551126	1.01501	0.374049	0.711289	1.07375	1.25139	0.232842	0.862964	2.03929	0.0450416	0.671834	3.84918	0.000152636	0.0271501	1.36477	0.199592	1.11034	0.614936	0.54921	1.03769
ENSG00000156738	931	MS4A1	-0.438178	0.664743	1.04065	3.98656	0.00213472	0.147435	-0.779472	0.441257	1.16655	NA	NA	--	-1.07641	0.28515	1.03437	-0.667289	0.507995	1.07904	1.19661	0.234261	0.971654	2.42502	0.0222729	0.631978	NA	NA	--	-0.804758	0.423572	1.03362	0.0123134	0.990186	1.00024	-0.467708	0.650019	1.04375	-0.0760171	0.940481	0.997002
ENSG00000149516	932	MS4A3	-0.55169	0.585698	1.05686	-0.472333	0.645921	1.06514	-0.397846	0.693306	1.0565	NA	NA	--	0.832533	0.407716	1.04547	-0.689194	0.494239	1.08095	3.8575	0.000201892	0.0261994	1.04516	0.305216	1.33615	NA	NA	--	-0.348906	0.728165	1.00242	-1.00075	0.317973	1.11956	-0.982717	0.348925	1.12178	-0.582995	0.569169	1.035
ENSG00000012124	933	CD22	-1.07357	0.292517	1.11455	0.00705885	0.994494	1.0017	0.641774	0.525453	1.12025	0.238147	0.814076	1.01174	-0.582238	0.56213	1.03728	1.7403	0.0886414	0.977308	2.5723	0.0115575	0.370418	0.750338	0.45954	1.24276	-1.03283	0.320515	0.912327	-1.37535	0.173228	0.95761	-0.255992	0.79818	1.01113	-0.540559	0.599586	1.06772	0.245154	0.810165	0.98918
ENSG00000139193	939	CD27	1.15294	0.259041	1.11642	-0.873562	0.401025	1.16836	-0.398093	0.693125	1.05668	2.32571	0.0301316	0.645711	-0.0154746	0.987694	0.998673	-0.525805	0.601605	1.05906	-0.880918	0.380453	1.00772	0.114822	0.909436	1.00685	-1.30991	0.212903	0.841999	1.47646	0.144121	0.923216	-0.109821	0.912645	0.999172	-0.370907	0.717751	1.02018	NA	NA	--
ENSG00000178562	940	CD28	-1.2453	0.223723	1.11638	0.111099	0.913539	1.00524	-0.771549	0.445872	1.16208	NA	NA	--	0.846722	0.399808	1.04305	NA	NA	--	0.609537	0.543538	1.01575	-0.362074	0.720015	1.07001	-0.888712	0.389173	0.94906	-1.25584	0.213177	0.984256	0.693442	0.488714	1.08558	NA	NA	--	NA	NA	--
ENSG00000121594	941	CD80	0.67776	0.503691	1.07377	NA	NA	--	2.26737	0.030043	0.89316	-0.852846	0.402935	1.12569	-0.283683	0.777425	1.00578	0.215718	0.830183	0.997301	0.917909	0.360853	1.00637	0.293192	0.771617	1.0438	1.16631	0.262973	0.876046	2.03313	0.0456762	0.675289	-0.501257	0.616658	1.04801	-0.716664	0.48998	1.11458	NA	NA	--
ENSG00000114013	942	CD86	NA	NA	--	1.19545	0.257046	1.21967	2.66996	0.0116799	0.593693	0.35134	0.728676	1.03341	1.11823	0.266991	1.02767	-0.00280677	0.997773	1.00083	1.00702	0.31633	1.00053	0.407207	0.687066	1.09019	-0.49462	0.62854	0.984772	-1.66475	0.10025	0.85132	0.42299	0.672688	1.03891	NA	NA	--	-0.169083	0.86815	0.991878
ENSG00000120949	943	TNFRSF8	-0.905667	0.373124	1.09703	1.59513	0.138991	1.15013	2.05491	0.0478738	1.01418	-0.3233	0.749666	1.02754	-0.587455	0.55864	1.03739	-0.455636	0.650843	1.04293	-0.675552	0.500869	1.01792	0.567592	0.575001	1.15667	-0.397573	0.697396	0.982599	-1.00034	0.320451	1.01965	-0.881247	0.379081	1.11311	-0.560538	0.586348	1.07011	-0.576654	0.574023	1.03348
ENSG00000106952	944	TNFSF8	1.10288	0.279811	1.1165	2.06757	0.063037	0.927733	-0.748384	0.459529	1.15562	-0.392516	0.698633	1.04467	0.82503	0.411937	1.04666	-0.52099	0.604928	1.05834	-0.16293	0.870899	0.995765	0.391	0.698866	1.08211	-0.612821	0.549821	0.978953	-0.703343	0.484079	1.03114	1.58135	0.115137	1.05233	-0.703351	0.497886	1.10875	NA	NA	--
ENSG00000105383	945	CD33	-0.358728	0.722589	1.02661	0.868747	0.403542	1.16828	-0.671795	0.506391	1.13301	-0.556047	0.584056	1.08175	-2.47038	0.0157383	0.457745	2.36447	0.0224301	0.59193	0.802114	0.42437	1.01705	-1.53989	0.135227	1.24189	NA	NA	--	-1.18057	0.241605	0.99759	1.8205	0.0699494	0.963511	-0.505452	0.623216	1.05826	1.26201	0.227566	1.10907
ENSG00000105492	946	SIGLEC6	2.85076	0.00825631	0.474874	2.517	0.0286278	0.700254	-0.0637082	0.949587	1.00312	-0.580384	0.567554	1.08938	0.140131	0.888927	0.995082	-0.914855	0.365144	1.11087	1.32195	0.18917	0.937363	0.156575	0.876745	1.00855	NA	NA	--	-0.750769	0.455205	1.03186	1.48267	0.139496	1.08017	-0.27098	0.791424	0.992298	-0.17552	0.863184	0.991666
ENSG00000174059	947	CD34	0.0861023	0.93202	0.997086	-1.02661	0.326652	1.19396	0.475921	0.637267	1.07553	-0.0288546	0.977241	1.0028	0.709734	0.480041	1.04463	-0.00298092	0.997635	1.00089	-0.179624	0.857807	0.996765	-0.0358838	0.971639	1.00359	0.528894	0.605792	0.985013	-1.41971	0.159949	0.948175	-1.14472	0.253483	1.1194	-1.04934	0.318722	1.12732	1.38241	0.188504	1.10317
ENSG00000135218	948	CD36	0.17228	0.864502	0.996166	NA	NA	--	0.290246	0.773444	1.02876	NA	NA	--	-1.03783	0.302638	1.03944	4.53799	4.20818e-05	0.00785812	3.78817	0.000258072	0.0321413	-1.16839	0.252862	1.34335	0.546063	0.59427	0.984288	0.402427	0.688546	1.00611	-0.270112	0.78731	1.01353	NA	NA	--	NA	NA	--
ENSG00000073060	949	SCARB1	0.38348	0.704367	1.03148	0.209679	0.837751	1.01299	0.724033	0.474147	1.14799	0.632128	0.534126	1.09894	0.0878836	0.9302	0.994933	-0.64428	0.522665	1.07777	1.07407	0.28535	0.988285	0.205974	0.838356	1.01891	-0.199839	0.844698	0.978438	-0.221702	0.825165	0.996316	-1.40279	0.161995	1.09211	-0.245916	0.810721	0.991331	NA	NA	--
ENSG00000138760	950	SCARB2	0.472291	0.640514	1.04258	NA	NA	--	0.982527	0.332989	1.20553	NA	NA	--	0.103433	0.917892	0.994476	-1.02622	0.310273	1.12655	-0.0910181	0.927659	0.995176	-0.341015	0.735638	1.06281	NA	NA	--	-1.09586	0.276743	1.00811	0.464091	0.64301	1.04324	NA	NA	--	NA	NA	--
ENSG00000104894	951	CD37	0.387821	0.701189	1.03279	0.577697	0.575103	1.09616	0.200411	0.842389	1.00785	-0.529271	0.602168	1.07572	-1.36453	0.176426	0.97354	-0.0772067	0.938801	0.998284	1.47377	0.143653	0.893356	0.112375	0.911358	1.00704	-1.77234	0.0997585	0.641661	-0.845622	0.400527	1.0352	2.25826	0.0248438	0.713642	NA	NA	--	0.750521	0.466309	1.06039
ENSG00000004468	952	CD38	0.981737	0.334945	1.10584	-0.357162	0.727728	1.04143	NA	NA	--	0.385735	0.703397	1.04332	NA	NA	--	0.665528	0.50911	1.07877	-1.00903	0.315374	1.00024	0.179314	0.85903	1.01204	0.36468	0.7208	0.981699	-0.00325801	0.997409	0.999307	0.315229	0.752866	1.02001	NA	NA	--	0.526359	0.606878	1.02786
ENSG00000138185	953	ENTPD1	-0.294777	0.770419	1.01498	NA	NA	--	-0.628528	0.533984	1.11982	NA	NA	--	-1.22845	0.223069	1.0107	-0.935263	0.354645	1.11384	0.979186	0.329828	1.00174	1.58962	0.123564	1.22089	NA	NA	--	1.70266	0.0928869	0.83739	0.801851	0.423446	1.10158	2.78839	0.0176372	0.536161	NA	NA	--
ENSG00000054179	954	ENTPD2	-0.479218	0.635642	1.04329	NA	NA	--	0.921307	0.363577	1.19187	NA	NA	--	1.15497	0.251719	1.01928	NA	NA	--	-0.21757	0.828203	0.995851	-0.526551	0.602805	1.14041	0.45969	0.653332	0.983456	0.872174	0.385973	1.03232	2.32174	0.0210992	0.692045	0.0302749	0.976443	1.00089	NA	NA	--
ENSG00000197586	955	ENTPD6	-0.699331	0.490327	1.07706	0.890299	0.392361	1.17419	-0.544794	0.589558	1.09396	NA	NA	--	-0.0073563	0.99415	0.9988	NA	NA	--	-0.377132	0.706866	1.00562	1.03554	0.309603	1.33473	NA	NA	--	0.563855	0.574581	1.02308	-0.287361	0.774088	1.01653	NA	NA	--	NA	NA	--
ENSG00000168032	956	ENTPD3	NA	NA	--	NA	NA	--	-1.43333	0.161171	1.26316	2.42854	0.023787	0.574333	-0.323957	0.74686	1.00724	-0.215625	0.830254	0.997225	-0.0129898	0.989662	1.00012	0.785339	0.439092	1.25895	-1.05208	0.311929	0.908864	0.235415	0.814545	0.996943	-0.285874	0.775226	1.01644	NA	NA	--	NA	NA	--
ENSG00000187097	957	ENTPD5	0.608179	0.548151	1.06352	NA	NA	--	0.4717	0.640245	1.07389	-0.322676	0.750132	1.02673	-0.0805761	0.935991	0.995453	0.0186927	0.985169	1.00022	0.372469	0.710324	1.00453	-0.238771	0.813086	1.02661	-0.434591	0.670986	0.981546	-0.458956	0.64763	1.0171	2.4956	0.0132586	0.579838	NA	NA	--	NA	NA	--
ENSG00000101017	958	CD40	-0.860257	0.397222	1.09239	-0.664903	0.519809	1.11462	-0.866989	0.392208	1.17929	-1.44618	0.162889	1.08241	0.458752	0.647722	1.02197	-1.23607	0.222846	1.11741	1.10675	0.271029	0.983091	0.263192	0.7944	1.03266	0.273434	0.788816	0.98123	0.394651	0.694251	1.00591	-0.373762	0.708917	1.03164	0.602314	0.560374	1.08047	-0.259216	0.799528	1.00131
ENSG00000102245	959	CD40LG	-0.313916	0.755998	1.01643	NA	NA	--	-0.0911773	0.927903	1.00445	NA	NA	--	-0.632637	0.528869	1.03926	-0.90086	0.372459	1.10821	-0.139593	0.889259	0.996978	NA	NA	--	NA	NA	--	-0.848371	0.399005	1.03417	0.128751	0.897664	1.00017	NA	NA	--	NA	NA	--
ENSG00000026508	960	CD44	-0.661871	0.513664	1.071	0.16269	0.873712	1.00913	1.3824	0.176133	1.26754	NA	NA	--	-1.16373	0.248174	1.01858	1.25505	0.215941	1.11813	-0.327579	0.743908	0.999543	1.12445	0.270721	1.35235	3.54021	0.00326375	0.109268	-0.416528	0.678246	1.00962	-0.649103	0.516903	1.07852	-0.0888443	0.93096	0.997561	-0.144176	0.887416	0.994463
ENSG00000196776	961	CD47	-0.24087	0.811476	1.00337	NA	NA	--	-0.478771	0.635259	1.07656	1.14934	0.26276	1.13575	NA	NA	--	0.170722	0.865208	0.994665	1.9713	0.0514254	0.69657	0.671723	0.507468	1.20451	NA	NA	--	0.405024	0.686644	1.00684	-0.23104	0.817484	1.00737	0.686167	0.508204	1.10608	1.28019	0.221284	1.11332
ENSG00000117091	962	CD48	-0.222587	0.825533	1.00267	NA	NA	--	0.492735	0.625463	1.08225	2.74015	0.0122653	0.403997	0.0294091	0.976615	0.998628	1.22969	0.225203	1.11972	0.76539	0.445824	1.01836	1.64166	0.11226	1.19004	0.252446	0.804644	0.978166	-0.286017	0.775675	0.99814	2.86672	0.00452238	0.329368	-0.0204072	0.98412	1.00028	NA	NA	--
ENSG00000143119	963	CD53	0.029096	0.977002	1.00005	NA	NA	--	0.983205	0.33266	1.20583	NA	NA	--	NA	NA	--	NA	NA	--	-0.285511	0.775837	0.995176	1.97249	0.0588749	1.00162	NA	NA	--	-0.0800766	0.936395	0.99432	-1.07728	0.282455	1.11577	NA	NA	--	NA	NA	--
ENSG00000116815	965	CD58	-0.768796	0.448687	1.08585	NA	NA	--	0.723288	0.474599	1.14782	NA	NA	--	0.697376	0.487695	1.04221	NA	NA	--	-1.42213	0.158068	0.909259	0.333204	0.741554	1.05969	-0.826704	0.422272	0.964577	0.607799	0.545207	1.02305	1.26157	0.20835	1.11556	NA	NA	--	NA	NA	--
ENSG00000085063	966	CD59	-0.841845	0.40727	1.08686	NA	NA	--	0.57525	0.569024	1.10707	-0.669433	0.510513	1.10243	-0.606893	0.545731	1.0384	0.5768	0.566949	1.06733	-0.579257	0.563706	1.01383	0.948704	0.351186	1.32227	0.035133	0.972507	0.998617	-0.562456	0.575528	1.0225	-0.360633	0.718697	1.03015	NA	NA	--	0.478244	0.639859	1.02703
ENSG00000135404	967	CD63	-0.0160379	0.987322	0.999845	NA	NA	--	0.529932	0.599707	1.08903	-0.489755	0.629384	1.0643	1.29438	0.199454	0.998055	-0.430075	0.669194	1.03751	0.312219	0.755518	0.997307	0.603954	0.550915	1.17327	-1.91588	0.077634	0.576342	0.329338	0.742843	1.00081	0.641543	0.521793	1.07742	-0.952442	0.361333	1.12132	NA	NA	--
ENSG00000129226	968	CD68	-0.596188	0.556015	1.06111	-0.329194	0.748192	1.03254	0.263873	0.793519	1.0221	-0.820241	0.421292	1.12626	0.798479	0.427081	1.04694	-1.69328	0.097314	0.996236	-0.0677057	0.946154	0.996412	0.381525	0.7058	1.07664	-1.23326	0.239313	0.866227	-0.283215	0.777814	0.997827	0.937393	0.349515	1.11324	0.00661684	0.994851	1.00128	0.825465	0.423997	1.06876
ENSG00000110848	969	CD69	-1.50761	0.143267	1.08162	0.0220766	0.982782	1.00194	0.0305823	0.975787	1.00149	0.49794	0.623468	1.06646	3.04829	0.00316552	0.202287	-0.45202	0.653426	1.04119	-0.65156	0.516165	1.01693	1.78223	0.085962	1.10586	-0.390568	0.701995	0.98164	-0.445631	0.657182	1.01609	-0.718664	0.473059	1.09239	0.948595	0.365187	1.11975	-0.425288	0.677091	1.0185
ENSG00000125726	970		-1.09086	0.284974	1.11721	-0.311507	0.76124	1.02681	-0.569984	0.572549	1.10349	-0.821397	0.420648	1.12651	-0.485729	0.628557	1.02455	-0.742117	0.461873	1.08895	0.280047	0.780014	0.995237	-0.432195	0.669032	1.10208	-0.742575	0.470945	0.971636	0.456082	0.649685	1.01617	0.680089	0.497115	1.08292	NA	NA	--	NA	NA	--
ENSG00000137101	971	CD72	-1.05893	0.299014	1.115	-0.312321	0.760637	1.02691	-1.06605	0.294137	1.22136	NA	NA	--	1.93399	0.0568373	0.746209	0.496972	0.621629	1.05152	-0.60712	0.545134	1.01546	0.646047	0.523703	1.19457	0.185327	0.855832	0.980342	-0.278906	0.781106	0.997331	0.0189376	0.984907	1.00065	-0.502067	0.62649	1.05666	-1.17201	0.262224	1.0991
ENSG00000019582	972	CD74	0.418274	0.679055	1.03606	NA	NA	--	2.29302	0.0283544	0.873801	-0.162004	0.872851	0.999042	-0.252126	0.801624	1.00515	NA	NA	--	-1.1822	0.239904	0.972242	0.69911	0.490463	1.21599	-1.33406	0.205083	0.835965	-1.00019	0.32052	1.01934	-1.43174	0.153541	1.08868	NA	NA	--	NA	NA	--
ENSG00000105369	973	CD79A	-0.953537	0.348778	1.09881	0.114207	0.911132	1.00574	0.485494	0.630534	1.07962	NA	NA	--	-0.240449	0.810629	1.00436	0.102743	0.918623	0.997977	0.28146	0.778933	0.994883	-0.2513	0.803485	1.02906	0.591126	0.564573	0.982213	-0.547638	0.585611	1.01977	-1.01217	0.312492	1.11966	-0.592035	0.565797	1.07878	-1.01057	0.330662	1.08609
ENSG00000007312	974	CD79B	1.55047	0.132671	1.07496	0.761791	0.462206	1.13558	0.00778767	0.993833	1.00079	-1.16579	0.256771	1.13751	-0.673536	0.50265	1.04073	-0.484012	0.630725	1.04945	-0.844678	0.400287	1.01187	0.220499	0.827142	1.02245	3.12419	0.00806242	0.186671	0.673152	0.502976	1.02975	0.00938807	0.992517	0.999977	-0.377153	0.71394	1.02126	-0.44821	0.66138	1.02476
ENSG00000110651	975	CD81	0.696734	0.491925	1.07705	NA	NA	--	-0.576244	0.56836	1.10773	NA	NA	--	0.699462	0.486399	1.04306	0.266904	0.790762	1.00833	0.478494	0.633333	1.01134	0.394711	0.696157	1.08437	1.94109	0.0742422	0.564334	-0.893773	0.374381	1.03139	0.687333	0.492548	1.08433	1.14384	0.27933	1.12686	NA	NA	--
ENSG00000123146	976	ADGRE5	-0.618443	0.541466	1.06484	-0.388116	0.705336	1.04769	0.659389	0.514222	1.12547	1.51722	0.144122	1.05854	-1.01715	0.312308	1.03825	0.26646	0.791102	1.00797	-1.86841	0.0646028	0.738198	1.04274	0.306316	1.33445	0.411017	0.687755	0.982182	0.253428	0.80065	0.996677	0.518884	0.604328	1.05228	-1.36443	0.199694	1.10911	NA	NA	--
ENSG00000177697	977	CD151	-0.50363	0.618606	1.0486	-0.545645	0.596201	1.0823	0.0913825	0.927741	1.00476	NA	NA	--	0.926905	0.35691	1.04557	-1.39809	0.16894	1.08404	-0.165282	0.869053	0.996109	0.205823	0.838474	1.01898	-1.9963	0.0672842	0.536056	0.647435	0.519381	1.02916	-0.280194	0.779574	1.01523	1.07064	0.30949	1.12686	0.210126	0.836827	0.992259
ENSG00000158825	978	CDA	-0.66246	0.513292	1.07163	0.204179	0.841942	1.01273	0.442388	0.661094	1.06776	NA	NA	--	-0.330962	0.741584	1.00744	-0.843586	0.403363	1.09948	0.182435	0.855607	0.997017	-0.352987	0.726839	1.06777	0.150538	0.882651	0.982656	1.25739	0.212621	0.98539	0.177452	0.859306	1.00463	NA	NA	--	-1.18596	0.256861	1.09185
ENSG00000170312	983	CDK1	-2.44413	0.021334	0.695943	NA	NA	--	NA	NA	--	NA	NA	--	0.127304	0.899036	0.995276	NA	NA	--	1.51796	0.132149	0.879585	-0.729627	0.471901	1.23282	NA	NA	--	0.0537208	0.957304	0.996773	NA	NA	--	NA	NA	--	NA	NA	--
ENSG00000248333	984	CDK11B	0.436154	0.666193	1.04096	0.214055	0.834421	1.015	0.308483	0.759654	1.03246	0.148981	0.88299	0.997805	0.478711	0.633519	1.02291	-0.0939399	0.925574	0.997667	1.24324	0.216658	0.964384	-1.69862	0.100887	1.16178	-0.45433	0.657085	0.982619	1.3637	0.176853	0.959244	-0.447466	0.654949	1.04169	-0.46558	0.651491	1.04334	-0.426984	0.676377	1.01883
ENSG00000198589	987	LRBA	0.873728	0.389971	1.09343	-1.58534	0.141197	1.15572	0.100338	0.920683	1.00642	-0.155446	0.877887	0.998382	0.85446	0.395536	1.04258	0.330406	0.742627	1.01607	0.218995	0.827096	0.99568	0.30334	0.763956	1.04837	-0.0198294	0.984459	1.00035	-1.03538	0.30391	1.01355	-0.83432	0.404945	1.10423	-0.292817	0.775112	1.0018	NA	NA	--
ENSG00000096401	988	CDC5L	0.312085	0.757373	1.01617	-2.47423	0.0308884	0.725328	0.205838	0.838182	1.00786	NA	NA	--	0.756832	0.45149	1.04473	-0.238852	0.812305	1.00018	0.684848	0.495009	1.01681	-0.871003	0.391431	1.28841	2.47834	0.0276962	0.349777	-0.888093	0.377408	1.03202	4.966	1.31119e-06	0.000485114	NA	NA	--	-0.853756	0.407611	1.07471
ENSG00000122545	989	SEPTIN7	-0.783368	0.440229	1.09044	-0.923884	0.375369	1.17457	0.457407	0.650376	1.07078	NA	NA	--	0.178517	0.858792	0.998917	0.208692	0.83563	0.9963	0.424609	0.672025	1.00912	0.453488	0.653821	1.10998	1.01256	0.328453	0.916575	-0.131922	0.895409	0.991993	0.197854	0.843329	1.00656	NA	NA	--	NA	NA	--
ENSG00000094804	990	CDC6	-0.473155	0.639906	1.04256	-0.793097	0.444491	1.15036	-0.581471	0.564874	1.1074	-0.778063	0.445211	1.11716	1.54205	0.127214	0.92765	-0.252549	0.801767	1.00302	-0.188397	0.850944	0.996778	-0.00423531	0.996652	1.00068	-0.722168	0.48298	0.97337	-0.298892	0.765871	0.999689	0.574533	0.566154	1.06761	-0.347563	0.735373	1.01409	-1.12462	0.281086	1.09936
ENSG00000117399	991	CDC20	-0.028898	0.977158	1.00004	NA	NA	--	1.26351	0.215259	1.24476	NA	NA	--	0.961839	0.339181	1.04569	-0.925239	0.359777	1.11011	-0.13652	0.891682	0.996204	0.603629	0.551128	1.17279	-0.591054	0.56462	0.982011	0.407517	0.684821	1.00681	-0.137451	0.890792	1.00163	0.203044	0.842808	0.988906	NA	NA	--
ENSG00000164045	993	CDC25A	0.357313	0.723635	1.02609	0.312993	0.76014	1.0269	-0.754239	0.456054	1.15724	1.03366	0.313052	1.14493	1.05368	0.295366	1.03745	-1.26478	0.21246	1.11617	-0.420501	0.675013	1.00847	-0.632022	0.532688	1.18969	1.10975	0.287213	0.889837	0.56147	0.576197	1.0227	0.0239309	0.980928	1.00062	NA	NA	--	-0.830337	0.420283	1.07149
ENSG00000101224	994	CDC25B	-0.208789	0.83618	1.00018	-2.17894	0.0519611	0.863322	0.357692	0.722852	1.04739	0.788998	0.438931	1.12333	-0.336335	0.737545	1.00795	1.58138	0.120795	1.03123	-0.346509	0.729681	1.00138	-2.69328	0.01201	0.47293	-0.00549355	0.9957	1.00108	0.897906	0.372188	1.02981	0.203418	0.838983	1.00605	4.75286	0.000776871	0.0618786	NA	NA	--
ENSG00000158402	995	CDC25C	-0.630932	0.53339	1.06623	NA	NA	--	-0.281608	0.780002	1.02637	0.685238	0.500689	1.10605	0.35485	0.723685	1.0103	-0.00178568	0.998583	1.00075	0.00823636	0.993445	1.00051	-0.602169	0.552085	1.17282	NA	NA	--	-0.153817	0.878178	0.993379	-0.564675	0.572831	1.06468	NA	NA	--	-0.0573521	0.955075	0.999583
ENSG00000004897	996	CDC27	-0.61554	0.543352	1.06353	0.324306	0.75179	1.03091	1.40282	0.17001	1.26944	2.01947	0.0557843	0.814405	2.1831	0.0321159	0.622385	NA	NA	--	2.23912	0.0273411	0.559392	0.261496	0.795695	1.03118	NA	NA	--	-0.18915	0.8505	0.993715	0.973517	0.331293	1.12061	0.483202	0.639357	1.04993	0.327224	0.74834	1.00077
ENSG00000099804	997	CDC34	-1.75811	0.0900624	1.00047	NA	NA	--	-1.13863	0.263056	1.24218	0.534715	0.598464	1.07649	-0.822748	0.413225	1.0474	0.486743	0.628803	1.04993	1.59358	0.114154	0.847006	-1.05083	0.302652	1.33506	1.0291	0.322202	0.913901	-0.299812	0.765173	0.999768	-0.340342	0.733902	1.02603	2.40202	0.0351071	0.714308	-0.982788	0.34365	1.08617
ENSG00000070831	998	CDC42	0.976106	0.337677	1.10774	NA	NA	--	1.09467	0.281588	1.22323	-1.8237	0.0824631	0.913858	-0.491646	0.624387	1.02563	0.0514907	0.959162	0.998206	-0.189139	0.850363	0.996664	-0.186557	0.853403	1.01572	0.0917056	0.92833	0.989662	-0.696125	0.488561	1.03103	0.596196	0.551616	1.07042	NA	NA	--	-0.150547	0.882481	0.993018
ENSG00000039068	999	CDH1	0.279484	0.782003	1.01149	NA	NA	--	1.16686	0.251629	1.23641	-0.34958	0.730135	1.03192	-0.289988	0.772615	1.0051	-0.348851	0.728828	1.01805	0.458144	0.647833	1.00973	0.589701	0.560294	1.16677	-1.04429	0.315381	0.908627	0.453138	0.651793	1.01636	0.732145	0.464807	1.09465	-0.463574	0.652879	1.04215	-0.966323	0.35028	1.08354
ENSG00000170558	1000	CDH2	0.275061	0.785363	1.01075	NA	NA	--	-1.57815	0.12407	1.21454	NA	NA	--	-3.36763	0.00119243	0.106833	NA	NA	--	0.536361	0.592888	1.0117	NA	NA	--	NA	NA	--	-1.08551	0.281267	1.00982	0.0761161	0.939391	0.999298	NA	NA	--	NA	NA	--
ENSG00000062038	1001	CDH3	-0.410918	0.684376	1.0339	NA	NA	--	1.32867	0.193072	1.25931	1.26552	0.219547	1.13794	1.58325	0.117517	0.914936	-0.258786	0.79698	1.00496	0.752767	0.453341	1.01565	1.19406	0.242842	1.33811	-1.73933	0.105583	0.655069	-0.0431683	0.965685	0.997444	0.78016	0.436079	1.10055	-0.310277	0.76272	1.00603	0.455458	0.655763	1.02517
ENSG00000179242	1002	CDH4	NA	NA	--	0.905912	0.384396	1.17566	1.58105	0.123405	1.2134	0.271552	0.788618	1.01595	2.55082	0.0127575	0.418882	-0.757748	0.452552	1.09211	0.737678	0.462421	1.0142	-0.0551254	0.956444	1.00415	0.538862	0.599089	0.984847	0.0837426	0.93349	0.9945	-0.619302	0.536315	1.07466	-0.238116	0.816599	0.990621	NA	NA	--
ENSG00000179776	1003	CDH5	-0.0167542	0.986756	0.999677	2.51495	0.0287325	0.701193	2.02414	0.0511131	1.03686	NA	NA	--	0.683794	0.496185	1.04199	-0.481861	0.63224	1.04949	-0.386825	0.6997	1.00622	NA	NA	--	2.08412	0.0574432	0.504549	0.0839043	0.933362	0.994594	1.1308	0.259285	1.11859	NA	NA	--	NA	NA	--
ENSG00000113361	1004	CDH6	-0.916501	0.367518	1.0966	NA	NA	--	0.379017	0.707103	1.05065	NA	NA	--	-0.632188	0.529161	1.03903	NA	NA	--	-0.190553	0.849258	0.996629	-0.529364	0.600726	1.13995	-3.34041	0.00531783	0.146404	-0.638524	0.525131	1.02829	0.539048	0.590362	1.05671	0.143181	0.888991	0.990499	NA	NA	--
ENSG00000081138	1005	CDH7	2.33271	0.0273632	0.719467	NA	NA	--	-0.506677	0.61575	1.08605	NA	NA	--	-0.345692	0.730529	1.00927	NA	NA	--	0.0947829	0.924675	0.995486	NA	NA	--	0.204541	0.840874	0.978982	-0.959567	0.340441	1.02321	-0.518415	0.604654	1.05226	NA	NA	--	NA	NA	--
ENSG00000150394	1006	CDH8	-0.0451106	0.964351	0.999151	-0.440552	0.66807	1.05855	0.184427	0.854807	1.00757	-0.64712	0.52425	1.10047	-0.778884	0.438467	1.04371	1.01328	0.316346	1.12262	1.87709	0.063392	0.737996	0.327066	0.74614	1.05745	-1.39872	0.183659	0.807167	-0.289935	0.772688	0.998828	-1.19745	0.232334	1.11926	-0.285971	0.780736	0.999261	NA	NA	--
ENSG00000113100	1007	CDH9	-0.839336	0.408651	1.08673	-0.396137	0.69958	1.04873	-0.242892	0.809593	1.01704	1.45072	0.161631	1.08214	0.0863108	0.931446	0.995072	-1.04812	0.300181	1.12765	-0.796268	0.427744	1.01817	2.09189	0.0456381	0.895295	-0.697557	0.497741	0.974676	-0.691643	0.491355	1.03033	-0.401015	0.688772	1.03565	NA	NA	--	NA	NA	--
ENSG00000040731	1008	CDH10	0.911906	0.369889	1.09637	NA	NA	--	0.592326	0.55767	1.10826	NA	NA	--	-0.141162	0.888116	0.995049	NA	NA	--	-0.191587	0.848451	0.996626	0.143318	0.887065	1.00871	-0.450659	0.659136	0.983375	-0.472265	0.638146	1.01667	0.0407927	0.967496	1.00049	NA	NA	--	NA	NA	--
ENSG00000140937	1009	CDH11	-0.573139	0.571294	1.05929	0.344729	0.736799	1.0352	0.909838	0.369506	1.18646	NA	NA	--	2.39009	0.019322	0.502908	-1.48088	0.145608	1.05813	-0.64465	0.520616	1.01781	0.546342	0.589318	1.14495	-0.190381	0.851744	0.979558	-1.26812	0.208783	0.982421	0.147388	0.882951	1.00188	NA	NA	--	1.66757	0.117605	1.11271
ENSG00000154162	1010	CDH12	-0.36288	0.71952	1.027	NA	NA	--	-0.556694	0.581492	1.09987	NA	NA	--	-0.490821	0.624967	1.02554	NA	NA	--	-0.125527	0.900356	0.99701	NA	NA	--	5.12343	0.00015487	0.0129984	-0.656722	0.513425	1.02785	2.79477	0.00562074	0.390895	NA	NA	--	NA	NA	--
ENSG00000140945	1012	CDH13	-0.471963	0.640745	1.04228	-0.0392744	0.969375	1.00455	-0.349372	0.72903	1.04529	-0.93625	0.359309	1.14738	2.79527	0.00656214	0.293961	0.182622	0.855915	0.995228	-0.365222	0.71571	1.00374	NA	NA	--	-2.38746	0.0316187	0.377986	0.245282	0.806927	0.997285	0.054724	0.956405	0.999578	NA	NA	--	0.633535	0.536598	1.04025
ENSG00000129910	1013	CDH15	-0.532884	0.598473	1.05275	-0.722628	0.484989	1.13107	-0.412438	0.682686	1.06163	1.67195	0.109369	1.00016	0.157575	0.87521	0.996304	-0.425965	0.672164	1.03678	-0.421887	0.674004	1.00859	-0.182714	0.856387	1.01366	1.23433	0.238927	0.86639	-0.42145	0.674665	1.0123	-0.762435	0.446562	1.09765	-0.663479	0.522024	1.09936	0.13409	0.895385	0.994568
ENSG00000166589	1014	CDH16	-0.694343	0.493399	1.07771	-1.17713	0.263987	1.22188	-0.444063	0.659895	1.06777	NA	NA	--	NA	NA	--	0.396758	0.693422	1.03056	-0.384907	0.701115	1.00522	NA	NA	--	NA	NA	--	NA	NA	--	-0.529523	0.596941	1.05411	NA	NA	--	NA	NA	--
ENSG00000079112	1015	CDH17	0.0696035	0.945022	0.997327	-0.388079	0.705363	1.04759	1.35384	0.184989	1.26587	NA	NA	--	-1.38216	0.170971	0.974502	0.34403	0.732426	1.01711	-0.65863	0.511632	1.01762	NA	NA	--	-0.609462	0.551982	0.980346	0.121222	0.903848	0.99222	-0.405678	0.685347	1.03656	-0.732927	0.480431	1.11583	0.574636	0.574656	1.03249
ENSG00000145526	1016	CDH18	-1.31774	0.198662	1.11298	-0.731481	0.479778	1.13292	-1.02743	0.311692	1.21684	0.284087	0.779126	1.01648	-0.716203	0.476061	1.04567	-0.209847	0.834734	0.996601	0.0557618	0.955642	0.997124	-0.441585	0.662306	1.10578	-0.643755	0.530928	0.976978	-1.13241	0.261168	1.00415	1.19714	0.232453	1.11896	-0.842971	0.418951	1.11782	NA	NA	--
ENSG00000123374	1017	CDK2	1.03772	0.308605	1.11349	NA	NA	--	0.0218247	0.982719	1.0018	-0.507346	0.617199	1.06858	0.972663	0.333806	1.04301	-0.620762	0.537888	1.07098	0.420115	0.675294	1.008	-0.643795	0.52514	1.19498	0.498673	0.626341	0.984005	1.37964	0.17191	0.957505	-0.274322	0.784077	1.01474	0.363517	0.723109	1.01906	NA	NA	--
ENSG00000250506	1018	CDK3	-1.37542	0.180307	1.10465	1.00388	0.33701	1.19382	-0.552895	0.584062	1.09734	-0.625989	0.538067	1.09711	0.382393	0.703237	1.01555	0.260012	0.79604	1.0055	1.32777	0.187247	0.936587	-0.0777804	0.938576	1.0038	2.28283	0.0399095	0.422	0.221478	0.825339	0.996134	-0.90677	0.365454	1.11193	2.32397	0.0424846	0.746204	NA	NA	--
ENSG00000135446	1019	CDK4	-1.50145	0.144846	1.08001	0.159343	0.876287	1.00923	0.861148	0.395371	1.18157	0.95668	0.349614	1.14205	2.26717	0.0262229	0.558575	-2.26319	0.0284959	0.655806	0.444901	0.657343	1.00771	-1.23967	0.225766	1.3337	1.35502	0.198489	0.828361	5.94086	8.89685e-08	2.44809e-05	2.52371	0.01227	0.566044	0.908735	0.382969	1.12429	-1.2028	0.249	1.09918
ENSG00000164885	1020	CDK5	1.41679	0.16798	1.09923	-0.869011	0.403404	1.1682	0.940288	0.353902	1.19652	-1.01729	0.320594	1.15159	-0.507765	0.613089	1.02897	0.0414547	0.967117	0.998244	-0.12769	0.898648	0.996845	0.466602	0.644528	1.11544	3.73936	0.00247716	0.0929782	-0.361488	0.718779	1.00283	0.508938	0.611271	1.05092	-0.954027	0.362562	1.12006	NA	NA	--
ENSG00000105810	1021	CDK6	-0.865361	0.394465	1.09168	-0.132426	0.897039	1.00605	-1.69028	0.100401	1.18955	NA	NA	--	-0.651139	0.51692	1.03646	-0.485511	0.62967	1.04924	0.628117	0.531345	1.01662	0.60666	0.549144	1.17507	-1.18256	0.258161	0.874476	1.10855	0.271262	1.00664	1.25745	0.209834	1.11288	NA	NA	--	-3.83581	0.00181771	0.239992
ENSG00000134058	1022	CDK7	-0.874232	0.389702	1.09426	0.652894	0.527235	1.10982	-0.426412	0.672577	1.06368	2.68017	0.014012	0.423614	0.636273	0.52651	1.03921	NA	NA	--	0.570564	0.569562	1.01268	0.69122	0.495119	1.213	0.220435	0.828956	0.975822	2.08551	0.0405186	0.650698	0.491908	0.623242	1.04518	NA	NA	--	NA	NA	--
ENSG00000132964	1024	CDK8	0.327334	0.74594	1.01928	-0.324622	0.751557	1.03112	1.24246	0.222823	1.24692	NA	NA	--	-0.40428	0.687142	1.01753	-1.32383	0.192245	1.0988	1.70798	0.0907113	0.798165	0.201847	0.84155	1.0198	NA	NA	--	0.959302	0.340573	1.02327	-0.12638	0.899539	0.999734	0.213796	0.835002	0.989578	NA	NA	--
ENSG00000136807	1025	CDK9	-0.402285	0.690641	1.03363	-0.541428	0.599007	1.08145	NA	NA	--	NA	NA	--	1.83229	0.0708255	0.792685	1.04101	0.303431	1.12496	-2.31473	0.0226514	0.515125	-0.396329	0.694977	1.08557	NA	NA	--	-4.6311	1.54777e-05	0.00245988	-0.398875	0.690346	1.03591	NA	NA	--	-1.84627	0.0877395	1.06189
ENSG00000124762	1026	CDKN1A	0.139391	0.890176	0.995378	NA	NA	--	0.19468	0.846837	1.00738	-1.12155	0.274714	1.14209	-1.15619	0.251227	1.01891	0.530276	0.598527	1.05983	2.52731	0.0130447	0.392973	-3.45626	0.00182757	0.154482	0.0470412	0.963195	0.995824	-0.0764254	0.93929	0.994244	0.536263	0.592282	1.05586	NA	NA	--	NA	NA	--
ENSG00000111276	1027	CDKN1B	-0.000658345	0.99948	1.00137	NA	NA	--	-1.47283	0.150272	1.2509	NA	NA	--	2.00658	0.0483518	0.708934	0.116069	0.908114	0.997135	-0.93975	0.349588	0.999892	NA	NA	--	-1.22653	0.24023	0.868249	1.87745	0.0644511	0.756828	-1.33444	0.183346	1.10587	NA	NA	--	NA	NA	--
ENSG00000273707	1028	CDKN1C	-1.22799	0.230047	1.11146	NA	NA	--	-0.467222	0.643411	1.07219	NA	NA	--	0.940767	0.349805	1.04188	-0.973944	0.335291	1.1188	-1.41244	0.160894	0.911111	-0.85215	0.401626	1.28021	-2.1427	0.0516398	0.477155	-1.41184	0.162247	0.949884	0.636378	0.525146	1.07654	1.94173	0.0808492	0.919962	NA	NA	--
ENSG00000147889	1029	CDKN2A	-0.844267	0.405939	1.08763	0.945738	0.364594	1.17782	1.09913	0.279667	1.2239	NA	NA	--	1.55328	0.12451	0.925339	-0.372197	0.711493	1.0264	0.0397917	0.968338	0.99797	NA	NA	--	0.398179	0.69696	0.982786	-2.07768	0.0412566	0.652322	-2.93042	0.00371724	0.301602	1.1514	0.276355	1.12725	NA	NA	--
ENSG00000147883	1030	CDKN2B	-0.997551	0.327354	1.10883	0.542975	0.597977	1.08162	0.441256	0.661905	1.06761	NA	NA	--	1.96624	0.0529226	0.734857	-0.880488	0.383273	1.10258	0.807755	0.42113	1.01585	NA	NA	--	-0.519599	0.612076	0.98411	0.072144	0.942685	0.99481	-1.16996	0.243197	1.11941	0.713843	0.491649	1.11173	NA	NA	--
ENSG00000123080	1031	CDKN2C	NA	NA	--	NA	NA	--	0.975841	0.336243	1.20133	NA	NA	--	0.286156	0.775537	1.00538	NA	NA	--	-1.5888	0.115231	0.846868	-0.483912	0.63235	1.12202	NA	NA	--	0.992424	0.324269	1.02227	-0.0284317	0.977342	0.999936	-0.0504593	0.96075	0.999161	NA	NA	--
ENSG00000129355	1032	CDKN2D	-0.839482	0.408571	1.08668	0.0324974	0.974658	1.00343	1.71646	0.0954531	1.17336	0.399705	0.69341	1.04388	1.71376	0.0906486	0.852412	1.02446	0.311095	1.12592	-0.670607	0.504002	1.01815	0.0411068	0.967513	1.00421	0.362251	0.722985	0.981577	-0.461645	0.645708	1.01633	-0.978843	0.32866	1.1201	-1.06405	0.310108	1.12552	2.20757	0.045855	0.946873
ENSG00000100526	1033	CDKN3	0.661967	0.513603	1.07113	-0.829926	0.424226	1.16346	1.51759	0.13864	1.24298	-0.848106	0.405512	1.12581	1.6786	0.0973374	0.865119	-0.439372	0.662495	1.0387	1.18057	0.240546	0.972298	0.952954	0.349068	1.32449	-0.835657	0.417382	0.963055	2.26013	0.0267964	0.550131	0.977166	0.329488	1.11962	1.4711	0.172019	1.10125	-2.88952	0.0118856	0.704567
ENSG00000129596	1036	CDO1	-0.578028	0.568035	1.05897	NA	NA	--	-1.23686	0.22487	1.24772	NA	NA	--	-0.460416	0.646532	1.02235	NA	NA	--	-0.372266	0.710475	1.00444	NA	NA	--	NA	NA	--	-0.269492	0.788311	0.996592	0.113034	0.9101	0.999225	-0.108964	0.915387	0.995512	NA	NA	--
ENSG00000184258	1038	CDR1	0.545	0.590227	1.05598	-1.08784	0.299926	1.21663	-0.0534942	0.957661	1.00201	0.48847	0.63005	1.06424	0.421566	0.674532	1.01771	NA	NA	--	-0.126604	0.899505	0.996842	NA	NA	--	NA	NA	--	0.185498	0.853353	0.993835	-0.328465	0.742851	1.02407	NA	NA	--	1.92129	0.0752927	1.0651
ENSG00000140743	1039		-1.1614	0.255643	1.1186	NA	NA	--	-1.70208	0.0981449	1.18666	NA	NA	--	-0.24052	0.810575	1.00436	-2.08564	0.0427123	0.799609	0.180032	0.857488	0.996581	1.55251	0.132185	1.23431	0.465437	0.649319	0.982925	1.059	0.293091	1.01264	0.327322	0.743714	1.02389	NA	NA	--	NA	NA	--
ENSG00000163624	1040	CDS1	-0.210862	0.834578	1.001	0.807706	0.436378	1.15511	-2.31195	0.0271635	0.875218	-1.69798	0.103614	0.973386	-0.697429	0.487662	1.04226	0.0719393	0.942969	0.997897	2.00709	0.0474125	0.679409	0.796909	0.432456	1.26211	0.177508	0.861652	0.980411	-0.722483	0.472306	1.03266	-0.941586	0.347368	1.11717	NA	NA	--	-0.0308454	0.975828	1.0011
ENSG00000137197	1041	CDSN	0.738094	0.466825	1.08485	-1.39731	0.189867	1.1788	-0.490501	0.627025	1.08125	-0.227328	0.822367	1.00993	-0.581712	0.562482	1.03654	-0.481682	0.632366	1.04911	1.50499	0.135448	0.885037	0.085723	0.932319	1.00409	0.931261	0.368691	0.9385	-0.581089	0.56297	1.02265	0.647326	0.51805	1.07812	1.7771	0.103177	0.977089	1.07385	0.301049	1.09397
ENSG00000169442	1043	CD52	0.36675	0.716664	1.02839	-1.16709	0.267851	1.21999	-1.14212	0.261625	1.24105	-0.518869	0.609277	1.07015	0.998554	0.32118	1.04096	-0.405618	0.686946	1.03185	-0.393551	0.694742	1.00706	2.33513	0.0272171	0.704199	-1.62202	0.128788	0.71499	-0.820091	0.414834	1.03518	1.48259	0.139517	1.07988	0.869457	0.403171	1.1169	-0.25206	0.804658	0.999684
ENSG00000113722	1044	CDX1	-0.85832	0.398271	1.09082	NA	NA	--	0.297719	0.767784	1.02936	2.00637	0.0578667	0.809376	0.0233412	0.981439	0.999148	NA	NA	--	-1.03963	0.300994	0.997776	-0.493389	0.625727	1.12838	-0.244375	0.810755	0.973647	-0.046071	0.963379	0.997185	-0.666967	0.505445	1.08183	NA	NA	--	NA	NA	--
ENSG00000165556	1045	CDX2	-0.271582	0.788009	1.01051	-1.91485	0.0818642	1.01177	NA	NA	--	NA	NA	--	-0.254875	0.799508	1.00525	-0.245886	0.806889	1.00035	-0.356064	0.722535	1.00285	NA	NA	--	NA	NA	--	-0.0499231	0.96032	0.996929	-0.540637	0.589268	1.05649	NA	NA	--	NA	NA	--
ENSG00000131264	1046	CDX4	NA	NA	--	NA	NA	--	-0.315734	0.754193	1.03498	-0.204124	0.840133	1.0056	-0.484723	0.629267	1.02412	-0.200174	0.842247	0.996058	-0.185825	0.852955	0.996492	NA	NA	--	NA	NA	--	-0.215415	0.830045	0.99478	-0.297606	0.766265	1.01782	NA	NA	--	-0.359368	0.724683	1.01119
ENSG00000153132	1047	CLGN	0.261092	0.796003	1.00754	NA	NA	--	-0.190295	0.850244	1.00737	NA	NA	--	-0.414644	0.679571	1.01781	2.2792	0.0274494	0.648931	0.416739	0.677753	1.00818	-0.508808	0.61502	1.13454	2.46551	0.0272191	0.34592	-0.00292137	0.997677	0.999412	-0.155975	0.876186	1.00208	NA	NA	--	-0.0160784	0.987399	0.999558
ENSG00000105388	1048	CEACAM5	-0.5521	0.585422	1.05712	0.84501	0.416106	1.16415	1.1392	0.262823	1.24207	NA	NA	--	-0.456456	0.649364	1.02139	-0.419389	0.676927	1.0359	-0.654874	0.514038	1.01814	-0.794459	0.433856	1.26209	2.78344	0.0155137	0.262971	-1.00222	0.319546	1.01976	-0.457846	0.647484	1.04318	NA	NA	--	-0.411027	0.687275	1.01956
ENSG00000245848	1050	CEBPA	-1.16121	0.255722	1.11838	-0.586607	0.569311	1.09719	1.0282	0.311336	1.21733	NA	NA	--	1.8707	0.0652365	0.769756	0.51031	0.612329	1.0549	-1.64721	0.102623	0.826191	0.0371241	0.970659	1.00361	1.17776	0.260005	0.872654	-0.689593	0.492636	1.0309	-0.840712	0.40136	1.10603	NA	NA	--	0.111312	0.913069	0.998054
ENSG00000172216	1051	CEBPB	0.657053	0.516709	1.07135	-0.154027	0.880378	1.00736	0.155732	0.877193	1.00646	3.144	0.00489945	0.229328	-0.54437	0.58778	1.03287	-1.45136	0.153615	1.07298	-1.42035	0.158585	0.909973	0.993552	0.329262	1.32965	-0.0653711	0.948873	0.992993	0.806174	0.422761	1.03424	-1.28843	0.198859	1.11173	3.05424	0.0109642	0.415711	0.224359	0.825719	0.992184
ENSG00000221869	1052	CEBPD	-1.02861	0.31279	1.11048	0.0402553	0.968611	1.00484	0.862619	0.394573	1.18058	NA	NA	--	-0.916107	0.362509	1.04464	NA	NA	--	0.879941	0.38098	1.00825	NA	NA	--	NA	NA	--	-0.630095	0.5306	1.02592	-2.4293	0.0158756	0.618279	NA	NA	--	NA	NA	--
ENSG00000092067	1053	CEBPE	-0.759293	0.454256	1.08506	-0.404736	0.693431	1.05159	-0.530193	0.599528	1.08926	-0.793596	0.436306	1.12362	-0.487181	0.627532	1.02466	2.27623	0.0276407	0.64826	1.21067	0.228846	0.970894	1.86134	0.0736178	1.06216	-1.10372	0.289727	0.892366	-0.68051	0.498334	1.0302	-0.379415	0.704721	1.03236	NA	NA	--	NA	NA	--
ENSG00000153879	1054	CEBPG	-0.598375	0.554577	1.06138	-0.524609	0.610264	1.08054	1.58522	0.122454	1.21145	NA	NA	--	1.85614	0.0673095	0.779767	-0.407089	0.685872	1.03255	-0.935657	0.351681	0.99987	-0.921223	0.365092	1.30842	-0.193941	0.84922	0.978891	0.862319	0.391336	1.03273	0.188733	0.850464	1.0058	NA	NA	--	-0.0890384	0.930409	0.996874
ENSG00000170835	1056	CEL	-1.13525	0.266248	1.11345	1.82099	0.0958926	1.05883	-0.249899	0.804214	1.0194	NA	NA	--	0.591275	0.556091	1.03741	-1.13425	0.262697	1.11906	-0.101031	0.919726	0.996169	-0.676188	0.504673	1.20514	NA	NA	--	-0.686017	0.494876	1.03126	-0.134597	0.893045	1.001	NA	NA	--	NA	NA	--
ENSG00000115163	1058	CENPA	-1.06414	0.296692	1.11491	0.525444	0.609703	1.08009	-1.58254	0.123065	1.21208	0.259038	0.798128	1.01364	0.788192	0.433036	1.0453	0.321291	0.749477	1.01602	1.18426	0.239089	0.972123	0.745287	0.462537	1.23842	-0.534656	0.601913	0.9848	-0.597841	0.551796	1.02302	0.0916654	0.927042	0.999088	-2.04073	0.0685638	0.867602	-0.902666	0.383124	1.08009
ENSG00000125817	1059	CENPB	0.755296	0.45661	1.08609	-2.96042	0.0129656	0.485843	0.500171	0.620274	1.08419	1.36398	0.187017	1.11687	0.858402	0.39337	1.04319	1.67976	0.099934	0.996772	0.279141	0.780707	0.995163	0.256556	0.799466	1.03012	0.556503	0.58732	0.987252	0.227813	0.820428	0.996667	0.991451	0.322481	1.11924	0.318621	0.756569	1.00853	NA	NA	--
ENSG00000145241	1060	CENPC	0.942309	0.35439	1.09945	NA	NA	--	0.626723	0.535153	1.11908	NA	NA	--	-0.141099	0.888165	0.995042	0.264323	0.792738	1.0078	1.08422	0.280851	0.984463	-0.138796	0.890605	1.00798	NA	NA	--	0.39106	0.696892	1.00586	-1.10023	0.272353	1.11589	-0.34048	0.739909	1.01246	NA	NA	--
ENSG00000138778	1062	CENPE	0.567866	0.574818	1.06031	NA	NA	--	0.997707	0.325682	1.21233	-0.00496835	0.996081	1.00237	-0.605231	0.546828	1.03772	NA	NA	--	1.51754	0.132254	0.879972	0.610526	0.546619	1.17826	NA	NA	--	0.794168	0.429672	1.03453	1.53895	0.125157	1.0704	NA	NA	--	NA	NA	--
ENSG00000117724	1063	CENPF	0.10991	0.913294	0.996253	NA	NA	--	0.558611	0.580198	1.09966	-0.496801	0.624257	1.06627	0.798368	0.427145	1.04681	NA	NA	--	1.27674	0.204622	0.952867	1.18398	0.24674	1.33231	-0.549285	0.592121	0.985862	-0.280278	0.780057	0.997443	NA	NA	--	1.9747	0.076544	0.905052	-1.48859	0.158772	1.09892
ENSG00000262243	1066	CES1	0.960467	0.345343	1.10148	-1.33996	0.20728	1.18975	-0.554436	0.583019	1.09865	-0.269014	0.790545	1.0161	-1.18783	0.238598	1.01309	1.69074	0.0978027	0.996399	-0.0582638	0.953654	0.996843	-1.1952	0.242402	1.33843	NA	NA	--	1.45069	0.151151	0.93605	-1.04926	0.295134	1.12085	NA	NA	--	-1.02646	0.322084	1.08869
ENSG00000177143	1068	CETN1	-0.0329514	0.973956	1.00045	-0.483054	0.638528	1.06694	-0.175489	0.861768	1.00699	-0.451036	0.656378	1.05718	-0.156446	0.876097	0.996359	NA	NA	--	-0.381941	0.703308	1.00526	-0.19869	0.843994	1.01879	NA	NA	--	0.358832	0.720757	1.00324	0.0380977	0.969642	1.00008	-0.45251	0.66056	1.03781	NA	NA	--
ENSG00000147400	1069	CETN2	-0.775356	0.444867	1.08821	NA	NA	--	0.942231	0.352921	1.19732	0.399946	0.693235	1.04391	1.73004	0.0876827	0.843201	-0.600419	0.551239	1.06844	-0.267349	0.789746	0.994727	-0.571944	0.572091	1.15919	-0.549612	0.591902	0.986042	-0.695314	0.489066	1.0308	0.950337	0.342913	1.118	-1.67524	0.124826	1.02936	NA	NA	--
ENSG00000153140	1070	CETN3	-1.41992	0.167074	1.0974	NA	NA	--	-0.711101	0.482018	1.14157	NA	NA	--	0.110434	0.912356	0.993489	NA	NA	--	-0.0346878	0.972397	0.998991	NA	NA	--	1.32787	0.205466	0.836117	-1.40739	0.163555	0.951197	-1.1824	0.238237	1.12027	NA	NA	--	NA	NA	--
ENSG00000087237	1071	CETP	-0.209134	0.835914	1.00027	-1.08299	0.301981	1.21194	2.01853	0.051723	1.04325	NA	NA	--	0.0687826	0.945343	0.997132	NA	NA	--	-0.20866	0.835134	0.995796	0.210085	0.835179	1.01912	NA	NA	--	-0.145829	0.884459	0.993655	4.63607	5.88019e-06	0.00169965	NA	NA	--	0.550869	0.590407	1.0304
ENSG00000172757	1072	CFL1	0.0790545	0.937572	0.996562	0.265593	0.795465	1.02073	-0.0609133	0.951796	1.00282	-0.169263	0.86721	0.998367	-3.3997	0.00107751	0.103285	0.313284	0.755512	1.01441	-1.12553	0.26303	0.981314	0.976522	0.337475	1.32988	NA	NA	--	-0.257148	0.797788	0.997086	-0.603568	0.54671	1.07226	-0.785719	0.450248	1.11504	NA	NA	--
ENSG00000165410	1073	CFL2	-0.660843	0.514313	1.07133	NA	NA	--	0.151188	0.880748	1.00721	NA	NA	--	1.23014	0.22244	1.01042	-0.409823	0.68388	1.03303	1.64115	0.103876	0.831233	0.343327	0.734011	1.0635	NA	NA	--	-0.698397	0.487148	1.03088	0.228731	0.819276	1.00676	0.382445	0.710134	1.02265	NA	NA	--
ENSG00000109861	1075	CTSC	1.9021	0.0678759	0.94266	-0.107277	0.916501	1.00442	1.28647	0.207232	1.25067	NA	NA	--	3.48422	0.000822591	0.0894267	-0.535889	0.594674	1.06219	-0.405142	0.68623	1.00715	0.512506	0.612464	1.13593	-0.0122182	0.990424	1.00086	-1.58692	0.116852	0.888	0.106789	0.915047	0.998964	-0.320166	0.755432	1.00885	0.249181	0.806839	0.988444
ENSG00000001626	1080	CFTR	-0.417356	0.679718	1.03509	-0.0903002	0.929672	1.00428	-0.971272	0.338479	1.2018	-1.29236	0.210274	1.13279	-0.152095	0.879515	0.995169	1.23495	0.22326	1.11796	-0.0870848	0.930777	0.995471	0.121777	0.903978	1.00751	NA	NA	--	-0.314575	0.753981	1.00017	0.897463	0.370387	1.11176	NA	NA	--	NA	NA	--
ENSG00000135346	1081	CGA	NA	NA	--	-0.615306	0.55087	1.10372	-0.635819	0.52928	1.11884	-0.352296	0.728128	1.03387	-0.525174	0.600991	1.03059	-0.53213	0.597254	1.06051	2.66088	0.0090672	0.327992	NA	NA	--	NA	NA	--	-0.100934	0.919879	0.993957	-0.113242	0.909935	0.99934	-0.58097	0.572972	1.07315	NA	NA	--
ENSG00000170956	1084	CEACAM3	-0.443768	0.660746	1.04111	-0.356223	0.728412	1.04128	-0.386007	0.701969	1.05221	NA	NA	--	-0.152731	0.879016	0.995551	0.995165	0.324978	1.12037	0.326679	0.744587	0.999587	-0.0948878	0.925105	1.00544	0.640943	0.532696	0.977999	-0.51423	0.608645	1.01768	-0.337556	0.735998	1.02501	-0.347801	0.734553	1.01391	-0.883315	0.391982	1.07888
ENSG00000280501	1087	CEACAM7	0.208442	0.836449	1.00002	-0.406145	0.692425	1.05188	1.49183	0.145241	1.24355	NA	NA	--	-0.66346	0.509044	1.0396	-0.371018	0.712365	1.02525	-0.598608	0.550774	1.01507	-0.685925	0.498608	1.2109	NA	NA	--	-0.34301	0.732577	1.00281	-0.430275	0.667388	1.04054	NA	NA	--	NA	NA	--
ENSG00000124469	1088	CEACAM8	-0.423575	0.675231	1.03738	-0.685283	0.50735	1.11854	-0.679381	0.501634	1.13485	-0.269887	0.789881	1.01623	-0.541865	0.589497	1.03273	-0.591129	0.557392	1.06774	1.88132	0.0628087	0.737218	-0.206621	0.837856	1.01884	0.515801	0.614654	0.984847	-0.644298	0.521402	1.02808	-0.414782	0.678678	1.03811	-0.416332	0.685962	1.03135	0.356525	0.726764	1.00844
ENSG00000274131	1089	CEACAM4	-0.551373	0.585913	1.05692	-0.427185	0.677486	1.05559	-0.536391	0.595286	1.09142	-0.746772	0.463481	1.11755	-0.390539	0.697231	1.01601	0.0830202	0.934204	0.997927	0.155561	0.87669	0.995943	0.221341	0.826492	1.02306	3.34471	0.00527403	0.146197	0.351116	0.726513	1.00209	-0.398298	0.690771	1.03562	-0.470943	0.646883	1.04393	-0.5607	0.583865	1.03117
ENSG00000136457	1101	CHAD	-0.413399	0.682579	1.03404	-0.436745	0.670746	1.05835	-0.696078	0.491254	1.13622	-1.87128	0.0753055	0.890976	-0.684955	0.495456	1.04205	NA	NA	--	-0.233346	0.815965	0.995913	-0.279815	0.781752	1.04008	0.122017	0.904751	0.985297	-1.39963	0.16586	0.952883	-0.588493	0.556764	1.07053	NA	NA	--	NA	NA	--
ENSG00000136161	1102	RCBTB2	0.546087	0.589491	1.05618	-2.32032	0.0405552	0.811642	1.77568	0.0850085	1.15759	-0.440719	0.663717	1.05358	1.12895	0.262472	1.02466	-0.0312406	0.975216	0.999749	-0.957288	0.340708	1.00008	0.0682702	0.946074	1.00278	1.58325	0.137379	0.726954	0.529575	0.598013	1.01829	0.565144	0.572512	1.06506	NA	NA	--	1.32281	0.207099	1.10715
ENSG00000070748	1103	CHAT	-0.364368	0.718422	1.02753	NA	NA	--	-0.614822	0.542889	1.11367	NA	NA	--	-0.133924	0.893816	0.994934	0.135185	0.893068	0.996788	0.412884	0.680567	1.00768	-0.621273	0.53963	1.18535	-0.432515	0.672455	0.98132	-0.721601	0.472845	1.03299	-0.40043	0.689202	1.03579	NA	NA	--	NA	NA	--
ENSG00000180198	1104	RCC1	-0.899227	0.376482	1.09786	1.36029	0.200963	1.18702	0.630524	0.532694	1.11963	-1.43064	0.167245	1.08964	0.90668	0.367442	1.04434	-1.32818	0.190817	1.0953	0.993843	0.322674	1.00065	-1.02038	0.316606	1.32804	-0.767856	0.456294	0.968354	-0.607616	0.545328	1.02307	0.430871	0.666956	1.04039	0.713557	0.490364	1.11348	-0.843884	0.412922	1.07537
ENSG00000153922	1105	CHD1	-0.163801	0.871108	0.996423	-0.115538	0.910101	1.00576	0.180005	0.858249	1.00794	NA	NA	--	1.45043	0.151054	0.955015	NA	NA	--	-0.982289	0.328305	1.00022	-0.376427	0.709541	1.07402	1.58828	0.134545	0.723679	0.125431	0.900527	0.992059	0.31896	0.750039	1.02127	NA	NA	--	NA	NA	--
ENSG00000173575	1106	CHD2	0.386328	0.702282	1.03275	1.34916	0.204402	1.18547	NA	NA	--	0.689309	0.497835	1.10662	-0.109434	0.913147	0.993562	-0.626859	0.533919	1.07162	0.284604	0.77653	0.995171	0.688656	0.496915	1.2128	NA	NA	--	1.35304	0.180219	0.9611	-0.0731132	0.941778	0.999825	NA	NA	--	NA	NA	--
ENSG00000170004	1107	CHD3	-1.32303	0.196921	1.11177	0.0326925	0.974505	1.00347	0.000436961	0.999654	1.00062	-0.158294	0.875737	0.998277	0.298598	0.766062	1.0059	2.15521	0.0365325	0.738258	-0.557714	0.578274	1.01265	1.00835	0.322237	1.32819	0.678604	0.509289	0.977337	0.652018	0.516438	1.02941	-0.501095	0.616771	1.04781	-0.067443	0.947558	0.998683	0.603024	0.556867	1.03598
ENSG00000111642	1108	CHD4	0.057746	0.954376	0.99864	0.443002	0.66635	1.0598	-0.10104	0.92013	1.00669	0.401081	0.692413	1.04459	1.15766	0.250628	1.01996	-0.907146	0.369162	1.11004	0.149187	0.881704	0.996757	0.630372	0.533751	1.1891	NA	NA	--	3.28248	0.00158062	0.104072	-0.797103	0.426192	1.10221	NA	NA	--	NA	NA	--
ENSG00000198610	1109	AKR1C4	-0.333757	0.741141	1.02054	NA	NA	--	-0.395209	0.695232	1.05544	NA	NA	--	-0.515794	0.607495	1.03035	NA	NA	--	-0.23208	0.816945	0.99593	-0.42978	0.670766	1.09978	-0.258199	0.800296	0.977996	2.27298	0.0259714	0.54472	0.33388	0.738766	1.02539	NA	NA	--	NA	NA	--
ENSG00000149554	1111	CHEK1	-2.33267	0.0273655	0.718447	NA	NA	--	0.930494	0.358873	1.19617	NA	NA	--	0.929922	0.355356	1.04497	NA	NA	--	0.0162556	0.987063	0.999832	0.659695	0.515038	1.20076	NA	NA	--	-0.756746	0.451637	1.03408	0.151722	0.879536	1.00207	-0.00554049	0.995688	1.00066	NA	NA	--
ENSG00000053254	1112	FOXN3	-0.186591	0.853377	0.996214	NA	NA	--	0.310654	0.758017	1.0331	NA	NA	--	-0.334661	0.738803	1.0075	-2.09277	0.0420388	0.802272	0.782476	0.435766	1.01717	1.02518	0.314377	1.33009	NA	NA	--	-0.471454	0.638723	1.01644	-1.44895	0.14868	1.08971	-0.403983	0.694729	1.03036	NA	NA	--
ENSG00000276781	1113	CHGA	-0.748587	0.460578	1.08578	NA	NA	--	-0.995462	0.326755	1.21047	NA	NA	--	-1.03767	0.302715	1.03951	NA	NA	--	0.536303	0.592928	1.01158	-0.222338	0.825724	1.02344	NA	NA	--	-0.449541	0.654374	1.01618	-0.680307	0.496977	1.083	-1.09816	0.297873	1.13106	-0.4975	0.627145	1.02705
ENSG00000089199	1114	CHGB	0.353744	0.726278	1.02469	1.50587	0.160265	1.15915	2.21041	0.0341208	0.927131	0.550166	0.58801	1.08082	0.325935	0.745369	1.00752	0.812661	0.420691	1.0955	0.121452	0.903575	0.996828	1.96221	0.0601212	1.00275	-1.5344	0.148904	0.749231	0.76588	0.446217	1.03114	-1.10325	0.271043	1.11522	0.669868	0.51811	1.10219	1.68396	0.114345	1.10958
ENSG00000133048	1116	CHI3L1	-0.990486	0.330731	1.10782	-0.332947	0.745433	1.03278	0.750349	0.458361	1.1558	NA	NA	--	1.1557	0.251426	1.01879	-0.358534	0.721621	1.02251	-0.832518	0.407081	1.01181	-0.181822	0.857081	1.01278	NA	NA	--	0.567664	0.572005	1.02244	0.313094	0.754486	1.01967	-0.2325	0.820839	0.991317	NA	NA	--
ENSG00000064886	1117	CHI3L2	NA	NA	--	NA	NA	--	0.899178	0.375072	1.18667	NA	NA	--	NA	NA	--	NA	NA	--	-0.768627	0.443909	1.01799	2.34901	0.0263936	0.692887	NA	NA	--	1.75279	0.0838372	0.823454	-2.05834	0.0406558	0.845998	NA	NA	--	NA	NA	--
ENSG00000133063	1118	CHIT1	0.519491	0.607651	1.0504	-0.814926	0.432405	1.15852	-0.72446	0.473889	1.14846	NA	NA	--	-0.583536	0.56126	1.03782	-0.557131	0.580199	1.06695	0.319386	0.750093	0.999173	-0.953906	0.348594	1.32362	NA	NA	--	0.0933935	0.925847	0.994402	0.00596326	0.995247	0.999841	1.90759	0.0855446	0.937069	NA	NA	--
ENSG00000110721	1119	CHKA	-0.386727	0.701989	1.03258	1.42416	0.182145	1.17936	0.185789	0.853748	1.0076	0.481022	0.635475	1.06431	0.793579	0.429911	1.04583	-1.32297	0.192528	1.09829	0.277739	0.78178	0.994618	-0.188035	0.852255	1.01615	-0.124655	0.902703	0.986355	0.971457	0.334529	1.02499	-0.391428	0.695834	1.03425	0.553689	0.591956	1.07197	NA	NA	--
ENSG00000100288	1120	CHKB	-1.90258	0.0678111	0.944763	NA	NA	--	-0.973845	0.337218	1.20239	1.20678	0.240937	1.13975	0.312711	0.755357	1.00682	0.540723	0.591365	1.06142	0.0162241	0.987088	0.999803	0.301064	0.765672	1.04823	NA	NA	--	-0.998884	0.321151	1.01888	-0.835819	0.404102	1.10568	-0.211909	0.836435	0.988767	-0.319917	0.754115	1.00082
ENSG00000188419	1121	CHM	NA	NA	--	1.26382	0.23242	1.20332	-0.664072	0.511258	1.12511	NA	NA	--	1.75503	0.0832835	0.829068	-0.875729	0.385828	1.10369	0.64789	0.518526	1.01716	NA	NA	--	1.11219	0.28479	0.890089	-2.14804	0.035029	0.614458	0.440572	0.659926	1.04057	NA	NA	--	NA	NA	--
ENSG00000203668	1122	CHML	1.57222	0.127545	1.06501	NA	NA	--	-0.868462	0.391414	1.17991	NA	NA	--	NA	NA	--	0.0689121	0.945365	0.998069	-0.364484	0.716259	1.00367	NA	NA	--	NA	NA	--	1.06851	0.288811	1.01188	0.0762425	0.939291	0.999421	NA	NA	--	NA	NA	--
ENSG00000128656	1123	CHN1	0.426397	0.673199	1.03781	-0.860606	0.407822	1.16756	0.0283795	0.97753	1.00183	NA	NA	--	-2.40735	0.0184956	0.498879	0.44117	0.661202	1.03877	1.56233	0.121338	0.855821	0.0830501	0.934424	1.00428	-1.42388	0.176387	0.796641	0.216018	0.829576	0.994736	-0.433681	0.664917	1.04028	NA	NA	--	0.437178	0.66865	1.02078
ENSG00000106069	1124	CHN2	0.384444	0.703661	1.03165	0.153172	0.881036	1.00746	-0.349729	0.728764	1.04551	-0.419229	0.679306	1.04747	-0.757116	0.451321	1.04461	0.349274	0.728513	1.01848	0.26996	0.787742	0.994633	0.547516	0.588522	1.14602	-1.48933	0.15858	0.770955	0.0951283	0.924474	0.994375	0.539801	0.589844	1.0564	-0.539281	0.601493	1.06686	NA	NA	--
ENSG00000168539	1128	CHRM1	2.09068	0.0461028	0.866783	NA	NA	--	-0.635436	0.529526	1.11909	2.19082	0.0398859	0.735168	-0.168093	0.866957	0.997353	0.605761	0.547717	1.06906	-0.482193	0.630713	1.01124	1.43835	0.161826	1.29021	-0.483747	0.636612	0.983396	-1.62464	0.10855	0.870476	-0.00525511	0.995811	0.999811	0.675767	0.514512	1.10207	-0.14378	0.887724	0.994424
ENSG00000181072	1129	CHRM2	-0.849537	0.403053	1.08873	NA	NA	--	-0.615285	0.542586	1.11486	-0.599592	0.555193	1.09157	0.174109	0.862242	0.998696	0.352593	0.72604	1.01986	-1.6169	0.109019	0.838753	-0.429221	0.671168	1.09943	-0.642097	0.53197	0.977408	-0.297636	0.766826	1.00016	-0.342931	0.731956	1.02634	-0.570188	0.581134	1.0701	-0.622858	0.543391	1.03908
ENSG00000143669	1130	LYST	0.313574	0.756254	1.01661	NA	NA	--	0.676249	0.503595	1.13306	0.998267	0.329004	1.15006	-0.920968	0.359981	1.04495	-1.73155	0.0902046	0.979174	0.764872	0.446131	1.01856	1.16796	0.253032	1.34293	0.548575	0.592594	0.985563	-0.099279	0.921189	0.993741	-0.576018	0.565152	1.06812	NA	NA	--	NA	NA	--
ENSG00000133019	1131	CHRM3	-1.1601	0.256166	1.11809	-0.250545	0.806784	1.01564	-0.513728	0.610865	1.08523	-1.64111	0.114995	1.0084	1.28971	0.201063	0.997982	NA	NA	--	-0.752375	0.453576	1.0152	1.10811	0.277588	1.35479	NA	NA	--	1.42482	0.158469	0.944872	-0.966139	0.334963	1.11911	NA	NA	--	NA	NA	--
ENSG00000180720	1132	CHRM4	-0.985306	0.333221	1.10495	-0.35917	0.726267	1.04103	-0.367042	0.715931	1.04966	NA	NA	--	3.21464	0.00191812	0.151319	NA	NA	--	-0.304351	0.761486	0.996608	-0.550885	0.586242	1.14851	-0.376812	0.712392	0.9803	0.767769	0.445101	1.03076	-0.0821427	0.934603	0.99955	-0.895445	0.391594	1.12079	NA	NA	--
ENSG00000184984	1133	CHRM5	-0.113292	0.910637	0.995654	-0.249833	0.807321	1.01595	-0.304064	0.762988	1.0305	-0.160276	0.874126	0.998787	-0.454974	0.650425	1.02153	0.0635353	0.949622	0.99849	0.608927	0.54394	1.01528	NA	NA	--	-0.453662	0.657025	0.982772	-0.683619	0.49638	1.0309	1.37492	0.17046	1.09758	-0.658344	0.525183	1.09948	-0.373609	0.714292	1.01871
ENSG00000138435	1134	CHRNA1	-0.259237	0.797419	1.00692	-0.396069	0.699629	1.04865	0.108228	0.91447	1.00817	NA	NA	--	4.15163	8.54202e-05	0.0167358	NA	NA	--	-0.1628	0.871001	0.99576	-0.506968	0.616293	1.13339	-1.18886	0.254268	0.87254	-0.811224	0.419874	1.03611	-0.910409	0.363536	1.11342	NA	NA	--	NA	NA	--
ENSG00000120903	1135	CHRNA2	1.50353	0.144311	1.07971	-0.384207	0.708148	1.04555	-0.0507473	0.959833	1.00174	NA	NA	--	-0.374222	0.709281	1.01345	0.514704	0.609279	1.05581	-0.913016	0.363409	1.00623	0.261528	0.79567	1.0314	NA	NA	--	-0.693824	0.489995	1.03005	-0.909143	0.364202	1.11251	NA	NA	--	-1.05858	0.307713	1.09401
ENSG00000080644	1136	CHRNA3	-0.290258	0.773836	1.01398	-0.534163	0.603856	1.08207	-0.573471	0.570214	1.10549	4.15839	0.000444917	0.0431651	1.08884	0.279665	1.03361	-0.064142	0.949141	0.998483	-1.09768	0.274953	0.983672	-0.0761095	0.939893	1.00421	3.07551	0.00885449	0.194573	0.145944	0.884368	0.993614	0.442204	0.658746	1.04066	NA	NA	--	-0.685587	0.504169	1.05028
ENSG00000101204	1137	CHRNA4	1.07972	0.289818	1.11594	1.03614	0.322377	1.20034	0.851679	0.400531	1.18201	NA	NA	--	1.8105	0.0741712	0.804868	1.8413	0.0721745	0.925842	-0.126884	0.899284	0.996835	0.390738	0.699057	1.08199	2.84764	0.0137189	0.245276	-2.01559	0.0475245	0.68611	-1.20721	0.22856	1.11737	NA	NA	--	NA	NA	--
ENSG00000169684	1138	CHRNA5	0.583425	0.56445	1.06009	-0.665939	0.519171	1.11483	-1.0731	0.291013	1.22042	8.35821	4.05156e-08	1.80159e-05	1.59006	0.115972	0.914491	-0.727154	0.470898	1.08882	-0.311984	0.755696	0.99733	-1.12621	0.269989	1.35288	-0.925962	0.371337	0.939104	-0.574482	0.567408	1.02275	-0.870476	0.384925	1.10828	NA	NA	--	-0.374851	0.713389	1.01876
ENSG00000175344	1139	CHRNA7	0.194481	0.847255	0.998333	NA	NA	--	0.724617	0.473794	1.14839	NA	NA	--	-0.80581	0.422867	1.04654	NA	NA	--	-1.09376	0.276661	0.983337	NA	NA	--	4.5167	0.000483493	0.0301211	0.924914	0.358058	1.03014	0.141098	0.887913	1.00217	0.0223952	0.982573	1.00099	NA	NA	--
ENSG00000170175	1140	CHRNB1	0.460705	0.6487	1.04165	0.776596	0.453773	1.14058	1.20189	0.23796	1.24388	1.04847	0.306339	1.14389	2.92294	0.00456553	0.248926	0.714922	0.47835	1.08563	0.0419841	0.966594	0.997447	-0.891369	0.380606	1.30133	-0.228997	0.822435	0.974887	-2.00237	0.0489599	0.692728	0.372706	0.709702	1.03108	0.730276	0.481979	1.11564	1.48733	0.160776	1.10142
ENSG00000160716	1141	CHRNB2	-0.385962	0.70255	1.03254	NA	NA	--	-0.761927	0.451515	1.15768	NA	NA	--	0.423875	0.672854	1.01793	-1.5174	0.136161	1.04781	-0.704276	0.482882	1.01401	-0.293469	0.771408	1.04422	-1.24779	0.234117	0.863452	1.13612	0.259621	1.00406	-0.476607	0.634083	1.04573	NA	NA	--	NA	NA	--
ENSG00000147432	1142	CHRNB3	-0.215891	0.830695	1.00122	-2.28313	0.0432971	0.836418	-0.659434	0.514193	1.12555	-0.636815	0.531126	1.09955	-0.00114688	0.999088	0.999649	7.32119	3.41115e-09	2.79562e-06	-0.826329	0.410565	1.0122	-0.132134	0.895858	1.00708	-1.26212	0.229081	0.861977	1.99524	0.0497489	0.6943	-0.784005	0.433823	1.10056	NA	NA	--	4.93986	0.000217516	0.0526509
ENSG00000117971	1143	CHRNB4	-0.0271465	0.978543	0.999989	-0.368916	0.719193	1.04277	-0.15661	0.876506	1.00639	-0.405326	0.689338	1.04453	0.269162	0.788534	1.00477	0.391421	0.697334	1.02902	-0.828814	0.409164	1.01225	0.332628	0.741984	1.05881	-0.112968	0.911782	0.986995	0.961644	0.339403	1.02326	2.13981	0.033396	0.800249	NA	NA	--	0.305325	0.764611	1.00117
ENSG00000135902	1144	CHRND	-0.472075	0.640666	1.04244	-0.0775966	0.939542	1.00497	-1.124	0.269122	1.23617	NA	NA	--	-0.411112	0.682147	1.01808	1.38155	0.17393	1.08445	-0.745049	0.457972	1.01415	-0.586478	0.562426	1.16505	-0.284221	0.780718	0.981971	-0.355318	0.723376	1.00279	3.30938	0.00108132	0.126603	-0.52937	0.608099	1.06353	NA	NA	--
ENSG00000108556	1145	CHRNE	-0.810972	0.424473	1.09066	-0.141346	0.890152	1.00601	0.0111488	0.991172	1.00062	-0.00434429	0.996575	1.00221	0.0634956	0.949539	0.997368	-0.494701	0.623218	1.05131	-1.58479	0.11614	0.847837	-1.10773	0.27775	1.35477	-0.237512	0.815961	0.974574	-0.492492	0.62385	1.01646	-0.84038	0.401546	1.10522	NA	NA	--	0.492314	0.630707	1.02614
ENSG00000196811	1146	CHRNG	-0.242858	0.809951	1.00376	-0.153655	0.880665	1.00747	-0.773954	0.444468	1.16356	NA	NA	--	0.370598	0.711968	1.01355	-0.192429	0.848272	0.995997	-0.358454	0.720752	1.00307	-0.759201	0.45431	1.247	-0.336446	0.741904	0.983509	0.121725	0.903451	0.99208	0.448542	0.654173	1.04225	-0.422951	0.681282	1.03217	NA	NA	--
ENSG00000213341	1147	CHUK	0.30326	0.764016	1.01549	0.335215	0.743769	1.03277	0.411652	0.683256	1.06112	0.219647	0.828171	1.0087	1.11411	0.268741	1.02731	0.378474	0.706858	1.02684	0.278563	0.78115	0.994839	0.64663	0.523331	1.19474	-1.29136	0.219069	0.848882	2.30516	0.0240024	0.521211	0.507746	0.612106	1.05089	-1.05349	0.314709	1.12867	-0.335271	0.742391	1.0008
ENSG00000176194	1149	CIDEA	-1.95062	0.0615535	0.914413	3.37894	0.00615409	0.3082	-0.449915	0.655713	1.06991	0.00807748	0.993628	1.00255	2.25205	0.0272068	0.566009	-1.41345	0.164403	1.07646	-0.115211	0.908506	0.996875	-0.82583	0.416139	1.26765	-0.626835	0.54162	0.979795	1.33187	0.187047	0.971652	-0.510014	0.610518	1.05109	-0.173817	0.865478	0.989076	-0.25	0.806218	0.988656
ENSG00000166165	1152	CKB	1.17503	0.250241	1.11819	NA	NA	--	-0.57206	0.571158	1.10514	0.91224	0.371997	1.13948	0.585413	0.560004	1.03798	-0.4003	0.69083	1.03159	1.03861	0.301466	0.997379	-1.10953	0.276986	1.35513	NA	NA	--	1.13436	0.260356	1.00438	-1.78236	0.0759767	0.97536	0.17103	0.867611	0.988436	NA	NA	--
ENSG00000099622	1153	CIRBP	-0.803366	0.42878	1.09019	NA	NA	--	-0.486567	0.629781	1.07969	NA	NA	--	1.05875	0.293067	1.03858	2.25289	0.0291886	0.662446	0.964885	0.336907	1.00208	0.620094	0.540395	1.18413	1.74302	0.104917	0.653619	0.195157	0.845812	0.994604	-0.392114	0.695328	1.03441	-2.45019	0.0322352	0.691475	NA	NA	--
ENSG00000114737	1154	CISH	-0.347225	0.731114	1.02358	0.775887	0.454174	1.14024	-0.750799	0.458094	1.15711	0.896055	0.38038	1.1336	0.783713	0.435644	1.04439	-0.958653	0.342856	1.11602	-0.670333	0.504176	1.01806	0.82028	0.41924	1.26611	0.539216	0.598852	0.98526	-0.624734	0.534093	1.02643	1.13801	0.256272	1.11916	0.601821	0.560689	1.07946	-0.996756	0.337075	1.08627
ENSG00000105254	1155	TBCB	1.35685	0.186066	1.10621	NA	NA	--	-1.37233	0.179217	1.26352	0.549145	0.588698	1.08022	-0.718816	0.474459	1.04666	-0.383843	0.702903	1.02676	-1.27955	0.203633	0.95449	0.798985	0.431272	1.26208	-0.289737	0.776587	0.982295	1.04052	0.301535	1.01222	-0.925199	0.355808	1.11184	0.67723	0.512251	1.1039	0.411203	0.687622	1.01956
ENSG00000104879	1158	CKM	-0.473442	0.639703	1.04242	-0.535183	0.603174	1.08158	0.959868	0.344102	1.20056	0.792772	0.436776	1.12347	-0.751638	0.45459	1.04593	-0.75893	0.451852	1.09328	-0.0167676	0.986655	1.00002	-0.310696	0.758418	1.05113	-0.705256	0.493095	0.975056	0.390093	0.697604	1.00579	2.6076	0.00969925	0.504007	1.26108	0.233369	1.12155	-0.587795	0.566741	1.03512
ENSG00000237289	1159	CKMT1B	0.815949	0.42167	1.09018	0.147104	0.885712	1.0079	-1.88097	0.0688242	1.10978	NA	NA	--	-0.343097	0.732473	1.00836	1.93205	0.0596639	0.886366	-0.19052	0.849284	0.996596	0.385542	0.702857	1.07867	-0.682077	0.507162	0.976666	0.63962	0.524422	1.02788	-0.222751	0.823922	1.00705	NA	NA	--	0.571957	0.576421	1.03225
ENSG00000131730	1160	CKMT2	0.6673	0.510244	1.0727	0.219019	0.830646	1.01497	-2.10295	0.0431784	0.9705	0.699942	0.491645	1.10833	-0.95659	0.341807	1.0419	NA	NA	--	-0.772842	0.441421	1.01631	-0.377836	0.708402	1.07472	NA	NA	--	NA	NA	--	-0.511821	0.609255	1.05097	1.05511	0.316201	1.12811	NA	NA	--
ENSG00000049167	1161	ERCC8	-0.365239	0.717779	1.02804	NA	NA	--	-1.63809	0.110904	1.20355	0.345522	0.733139	1.03111	1.34685	0.182032	0.979609	-0.92862	0.358041	1.11196	0.962089	0.338303	1.00078	0.0665528	0.947428	1.00237	NA	NA	--	-0.592534	0.555324	1.02236	-0.304075	0.761339	1.01756	NA	NA	--	NA	NA	--
ENSG00000173207	1163	CKS1B	0.412962	0.682896	1.03407	1.83881	0.0930704	1.0496	0.804273	0.426996	1.17412	NA	NA	--	-0.0147226	0.988292	0.998654	-1.87802	0.066867	0.911666	1.38853	0.168029	0.918443	0.380177	0.706788	1.07591	4.61096	0.000487886	0.0300846	1.31492	0.192653	0.974152	-0.105966	0.9157	0.999028	1.01692	0.333163	1.12385	-0.69108	0.50167	1.05136
ENSG00000123975	1164	CKS2	0.83983	0.408379	1.08634	-1.55721	0.147708	1.14936	0.469118	0.64207	1.07329	NA	NA	--	-2.15815	0.0340745	0.636808	-1.12784	0.265366	1.1172	0.755834	0.451508	1.01682	1.22975	0.2294	1.32843	NA	NA	--	1.55469	0.124346	0.901825	-0.760137	0.447931	1.09767	1.08647	0.302766	1.12837	-0.0247844	0.980577	0.999853
ENSG00000161203	1173	AP2M1	-0.00618596	0.99511	1.00043	-0.0696847	0.945695	1.00373	0.296597	0.768633	1.02886	-1.61285	0.121704	1.0227	1.42324	0.15876	0.964733	-1.17489	0.24622	1.1135	-1.01343	0.313276	1.00094	1.34793	0.188884	1.30993	-0.523648	0.609334	0.98389	1.3218	0.190363	0.97136	-1.08426	0.279354	1.11374	-2.53538	0.0295967	0.668364	NA	NA	--
ENSG00000106367	1174	AP1S1	0.416946	0.680014	1.03518	-1.08249	0.302191	1.21094	-0.332986	0.741251	1.03898	0.409365	0.686417	1.04634	-0.562537	0.575406	1.03542	-2.40574	0.0203108	0.556923	0.2353	0.814452	0.996295	-0.857838	0.398533	1.28481	0.239878	0.814166	0.973873	0.416433	0.678315	1.0094	0.507298	0.612419	1.05114	1.07763	0.306508	1.12638	-0.106516	0.916799	0.998374
ENSG00000042753	1175	AP2S1	0.65514	0.517921	1.07119	NA	NA	--	-0.911694	0.368542	1.18724	NA	NA	--	1.92586	0.0578623	0.747555	-0.943493	0.350467	1.11472	0.393332	0.694903	1.00697	-1.05547	0.300565	1.33681	0.192283	0.850491	0.979423	0.138239	0.890433	0.993705	0.0441876	0.964792	1.00021	-1.07026	0.307426	1.12533	0.47707	0.640674	1.02663
ENSG00000177879	1176	AP3S1	-0.534953	0.597061	1.05355	0.313809	0.759537	1.027	0.498156	0.621678	1.08386	NA	NA	--	0.524144	0.601704	1.03003	NA	NA	--	0.196152	0.844885	0.996855	NA	NA	--	NA	NA	--	0.310353	0.757177	0.99995	-1.39006	0.165821	1.09476	0.0662813	0.94846	0.998712	NA	NA	--
ENSG00000105205	1178	CLC	-0.546676	0.589091	1.05622	-1.29473	0.22193	1.19772	-0.538386	0.593924	1.09266	0.805751	0.429416	1.12267	-0.27548	0.783695	1.00572	1.09872	0.277736	1.12467	-0.674542	0.501508	1.0181	0.440856	0.662827	1.10551	-0.563821	0.582472	0.985822	-0.400913	0.689655	1.00629	-0.56143	0.575037	1.06408	-0.308888	0.763178	1.00534	-0.882305	0.392509	1.07897
ENSG00000016490	1179	CLCA1	2.21484	0.0353973	0.791459	-0.307027	0.764557	1.02617	-0.349905	0.728633	1.04574	NA	NA	--	0.224604	0.82289	1.00234	NA	NA	--	2.79913	0.00613897	0.27718	NA	NA	--	-0.467707	0.647191	0.983028	-0.621024	0.536518	1.02574	-0.461876	0.644596	1.04298	5.96791	0.000137894	0.0152351	NA	NA	--
ENSG00000188037	1180	CLCN1	-0.444595	0.660156	1.04111	-0.702533	0.496945	1.12349	0.997173	0.325937	1.21277	-1.05102	0.305195	1.14162	-0.0809879	0.935664	0.995581	-0.181662	0.856664	0.995158	-1.43671	0.153891	0.90515	-0.301684	0.765205	1.0483	-0.258267	0.800244	0.980113	0.295677	0.768316	0.999765	3.22689	0.00142887	0.160198	0.838225	0.421488	1.1182	-2.37708	0.0322525	0.895058
ENSG00000114859	1181	CLCN2	-1.41452	0.168639	1.09984	-0.699572	0.498722	1.12223	1.90896	0.0649954	1.096	0.98007	0.338208	1.14583	0.771316	0.442911	1.04509	-0.483254	0.631258	1.04951	-0.81269	0.418308	1.01498	-0.845685	0.405161	1.27685	0.424124	0.67841	0.981124	0.853676	0.396077	1.03326	0.240401	0.810228	1.00912	0.374547	0.715818	1.02068	NA	NA	--
ENSG00000109572	1182	CLCN3	-0.985433	0.33316	1.10495	0.0232698	0.981852	1.00205	1.56796	0.126431	1.22344	NA	NA	--	-0.298003	0.766514	1.00568	0.248729	0.804702	1.00076	0.417624	0.677108	1.00803	-1.26483	0.216359	1.32365	-0.413609	0.685426	0.982455	0.710284	0.479791	1.03118	-2.67274	0.00804828	0.463816	NA	NA	--	0.522873	0.609239	1.02746
ENSG00000073464	1183	CLCN4	-0.268856	0.790085	1.00969	NA	NA	--	0.121489	0.90404	1.00753	-0.599275	0.555401	1.09077	-0.744668	0.458769	1.04529	-0.460545	0.647343	1.04424	-0.572578	0.568203	1.01279	NA	NA	--	NA	NA	--	0.000438283	0.999651	0.99976	-0.489002	0.625294	1.04521	NA	NA	--	NA	NA	--
ENSG00000171365	1184	CLCN5	0.777129	0.443839	1.08797	-0.573065	0.578127	1.09266	2.37736	0.0233875	0.817593	NA	NA	--	0.0677162	0.946189	0.997199	-0.480614	0.633119	1.04835	-0.937218	0.350882	0.999895	0.0707927	0.944084	1.00271	NA	NA	--	0.372079	0.710912	1.00355	0.21346	0.831153	1.00711	NA	NA	--	NA	NA	--
ENSG00000011021	1185	CLCN6	2.38369	0.0244338	0.726573	-0.709991	0.492487	1.12692	1.51612	0.139011	1.2419	-1.88366	0.0735343	0.878788	0.27189	0.786444	1.00527	-0.17763	0.859811	0.995286	-0.170253	0.865152	0.996872	1.61291	0.118392	1.20292	0.319759	0.754232	0.985155	-0.512196	0.61006	1.01737	-0.190168	0.849341	1.00608	0.580275	0.573424	1.07223	1.34114	0.202839	1.10817
ENSG00000103249	1186	CLCN7	-0.12022	0.905199	0.996625	-0.168657	0.869128	1.0088	0.458086	0.649893	1.07139	1.01638	0.321015	1.15078	-0.510696	0.611044	1.02864	0.721387	0.474403	1.08772	-0.365563	0.715456	1.00414	2.02568	0.0527855	0.95863	1.52641	0.150864	0.753757	-0.748024	0.456849	1.03103	-1.64823	0.100635	1.0274	0.51408	0.617366	1.06024	-0.275968	0.786911	1.00221
ENSG00000186510	1187	CLCNKA	-0.303825	0.76359	1.01555	1.99852	0.0709831	0.957955	0.984433	0.332066	1.20738	1.32528	0.199318	1.13025	-0.807652	0.421812	1.04625	-0.245581	0.807123	1.00039	0.116977	0.90711	0.996758	0.826143	0.415964	1.26784	-0.57446	0.575463	0.984855	-0.0838124	0.933435	0.994499	-1.05433	0.29281	1.12263	NA	NA	--	NA	NA	--
ENSG00000184908	1188	CLCNKB	-0.296057	0.769452	1.015	0.784555	0.44928	1.14509	1.76899	0.086139	1.16048	-0.866173	0.396184	1.12869	-0.737015	0.463382	1.04697	-0.290408	0.772839	1.01242	1.05422	0.294297	0.99332	-0.801517	0.42983	1.26335	-1.23141	0.239983	0.867615	-0.308289	0.758741	0.999724	-0.551792	0.581613	1.05929	NA	NA	--	NA	NA	--
ENSG00000120885	1191	CLU	0.721968	0.476521	1.08235	0.731834	0.479572	1.13294	1.13498	0.264563	1.23871	NA	NA	--	1.13541	0.259771	1.02217	1.85478	0.0701874	0.922821	-0.9922	0.323471	1.00011	0.946609	0.352233	1.31975	NA	NA	--	0.637264	0.525947	1.02814	-1.29366	0.197048	1.111	NA	NA	--	1.28787	0.218674	1.11239
ENSG00000226248	1192	CLIC1	-0.327596	0.745744	1.01925	-0.098894	0.923002	1.00333	-1.98462	0.0555519	1.04761	-0.877835	0.389966	1.12967	1.48645	0.141298	0.944227	1.31877	0.193917	1.09814	1.14855	0.253453	0.979045	0.715489	0.480449	1.2256	1.24948	0.233518	0.863087	-0.779975	0.437927	1.03204	1.01066	0.313216	1.12008	1.15204	0.273729	1.12728	2.03876	0.0623465	1.04478
ENSG00000155962	1193	CLIC2	-1.73524	0.0941	1.00632	NA	NA	--	-0.170185	0.865903	1.00571	1.65175	0.112788	0.998897	-1.1176	0.267259	1.0276	NA	NA	--	0.399065	0.690688	1.00708	0.322051	0.749895	1.05655	-1.84132	0.0885022	0.612271	-0.523192	0.602425	1.01781	0.0613157	0.95116	0.99929	NA	NA	--	NA	NA	--
ENSG00000013441	1195	CLK1	-0.371221	0.71337	1.02906	NA	NA	--	-1.17914	0.246775	1.238	-0.0128187	0.989888	1.00267	0.0263796	0.979024	0.999085	-0.371551	0.711971	1.02578	0.172465	0.863417	0.997164	NA	NA	--	NA	NA	--	-0.63185	0.529459	1.02662	0.311718	0.75553	1.01862	NA	NA	--	NA	NA	--
ENSG00000176444	1196	CLK2	-1.53912	0.135413	1.07917	-0.501447	0.62594	1.0741	-0.0931986	0.926309	1.00549	NA	NA	--	0.569151	0.570932	1.03615	2.41997	0.0196229	0.551385	1.93375	0.0559428	0.720924	-0.947469	0.351803	1.31967	0.50324	0.623214	0.98267	-0.745326	0.458468	1.03203	-0.173085	0.862733	1.00268	0.0334626	0.973964	1.00135	0.440411	0.666874	1.02255
ENSG00000179335	1198	CLK3	-0.753693	0.457557	1.08671	-1.08941	0.299264	1.21581	0.315839	0.754114	1.03528	1.18874	0.247812	1.13699	-0.227756	0.820447	1.00334	-1.13875	0.260832	1.11854	2.41791	0.0174016	0.451008	1.53419	0.136618	1.24335	NA	NA	--	-1.05995	0.292662	1.01286	-3.43915	0.000689778	0.0880013	NA	NA	--	-0.261063	0.798134	1.00244
ENSG00000166340	1200	TPP1	-0.596743	0.55565	1.06134	-0.795336	0.443242	1.15136	0.110244	0.912884	1.0078	NA	NA	--	-1.31494	0.192483	0.989554	-0.230003	0.819132	0.998416	0.881626	0.380072	1.00757	0.23882	0.813048	1.02672	-1.15425	0.26772	0.879018	0.449823	0.654171	1.01637	1.22427	0.222069	1.11481	1.10901	0.293383	1.132	NA	NA	--
ENSG00000188603	1201	CLN3	0.415263	0.681231	1.03415	0.950204	0.362419	1.18054	2.00668	0.0530345	1.05053	0.890543	0.383264	1.13208	-0.417006	0.677849	1.01772	0.10293	0.918476	0.997964	1.4476	0.150825	0.900821	1.34372	0.190224	1.31135	-0.771901	0.453977	0.968367	-0.0855502	0.932058	0.994354	-0.74353	0.457901	1.09554	-0.802447	0.439288	1.11532	0.534056	0.602316	1.02752
ENSG00000102805	1203	CLN5	-2.81198	0.00906146	0.496676	0.273503	0.789534	1.0213	-0.643403	0.524409	1.12222	NA	NA	--	-0.0685416	0.945534	0.997157	0.52246	0.603913	1.05857	-0.0696056	0.944645	0.996067	-0.932195	0.359497	1.31284	-5.08417	0.00016648	0.0135951	-1.20651	0.231516	0.99261	-0.26033	0.794836	1.01195	NA	NA	--	NA	NA	--
ENSG00000074201	1207	CLNS1A	0.22228	0.825769	1.00261	NA	NA	--	-0.196364	0.84553	1.00752	-0.211527	0.834515	1.00803	1.08078	0.283212	1.03429	0.917737	0.36365	1.11044	1.68849	0.0944029	0.806182	-2.49346	0.0190765	0.593431	2.04659	0.0614737	0.51739	-0.70036	0.485928	1.03114	1.08858	0.277448	1.11455	0.615959	0.551684	1.08365	NA	NA	--
ENSG00000137392	1208	CLPS	NA	NA	--	NA	NA	--	-0.287788	0.775309	1.02815	4.71278e-14	1	1.00131	-0.245071	0.807062	1.00567	-0.162753	0.871441	0.995779	0.0130371	0.989624	1.00013	-0.193797	0.847785	1.01751	NA	NA	--	-0.856385	0.394587	1.03289	-0.0460317	0.963324	0.999805	NA	NA	--	NA	NA	--
ENSG00000104853	1209	CLPTM1	0.0865586	0.931661	0.997129	0.314601	0.758951	1.02792	-0.633505	0.53077	1.11891	0.510318	0.615151	1.0692	1.28915	0.201254	0.997266	0.363681	0.717799	1.02269	0.136804	0.891458	0.996433	-0.179744	0.858696	1.01202	-0.140578	0.890358	0.984797	-0.169906	0.865554	0.994413	0.598854	0.549844	1.07069	-2.29049	0.0427409	0.744343	-1.36323	0.195955	1.11604
ENSG00000122705	1211	CLTA	1.56311	0.129674	1.069	0.296563	0.772325	1.02386	-0.1841	0.855062	1.00761	NA	NA	--	-0.6541	0.515022	1.0365	-1.25962	0.2143	1.11788	-0.538237	0.591598	1.01201	0.497624	0.622778	1.13038	-0.125579	0.901987	0.986732	-3.43677	0.00097521	0.0730853	-1.89616	0.0591599	0.928244	NA	NA	--	0.510583	0.617599	1.02705
ENSG00000175416	1212	CLTB	0.46988	0.642214	1.04253	-0.752853	0.467345	1.13293	-0.690785	0.494531	1.13504	-0.757032	0.457441	1.11482	0.689548	0.492578	1.0419	0.177937	0.859571	0.995321	-2.88138	0.00483648	0.243227	0.104016	0.917925	1.0072	-0.457129	0.655123	0.983336	-1.18149	0.241244	0.997884	-0.541956	0.58836	1.0566	1.37181	0.200113	1.10844	-0.508483	0.619033	1.0265
ENSG00000141367	1213	CLTC	1.21539	0.234739	1.11381	1.31109	0.216537	1.19486	0.260586	0.796031	1.02155	0.503702	0.619478	1.06768	0.0811605	0.935528	0.995555	0.0411298	0.967374	0.998301	-2.10038	0.0381861	0.633828	0.383276	0.704516	1.07763	-1.07915	0.300137	0.900336	-1.09791	0.275852	1.00725	0.373789	0.708897	1.0317	NA	NA	--	0.237051	0.816051	0.990813
ENSG00000092009	1215	CMA1	0.0392687	0.968965	1.00008	-0.501993	0.625568	1.07433	-0.290052	0.773591	1.02857	-0.570825	0.574177	1.08761	-0.379043	0.705713	1.01444	-0.881116	0.382937	1.10291	-0.582608	0.561456	1.01351	-0.67762	0.503778	1.20765	2.56501	0.0235151	0.321134	-0.10692	0.915146	0.992916	-0.571082	0.568487	1.06701	NA	NA	--	-0.638129	0.533689	1.039
ENSG00000163823	1230	CCR1	0.385931	0.702572	1.03248	NA	NA	--	0.157146	0.876087	1.00631	NA	NA	--	-0.0165902	0.986807	0.999079	1.21698	0.229956	1.11662	1.40172	0.164063	0.916198	NA	NA	--	0.0546121	0.957278	0.994299	-0.630865	0.530099	1.02624	0.469031	0.63948	1.04448	1.3191	0.216542	1.1064	NA	NA	--
ENSG00000183625	1232	CCR3	0.199324	0.843503	0.999299	NA	NA	--	-0.750682	0.458164	1.15662	NA	NA	--	-0.441962	0.659772	1.01792	0.828276	0.411886	1.09816	-0.400823	0.689397	1.00773	NA	NA	--	-0.725749	0.480855	0.972492	-0.164354	0.869907	0.993717	0.547619	0.584471	1.05856	-0.251974	0.806164	0.990592	NA	NA	--
ENSG00000183813	1233	CCR4	-0.433383	0.66818	1.0397	-0.561812	0.585509	1.09004	0.49399	0.624586	1.08317	0.194823	0.847319	0.999734	-0.606953	0.545691	1.03866	1.88721	0.065592	0.905158	0.571756	0.568758	1.01251	1.05897	0.298998	1.33684	-0.418469	0.682435	0.981193	0.535882	0.593669	1.01813	-0.871459	0.384389	1.10829	7.92421	1.27975e-05	0.00202299	-1.22373	0.241253	1.10356
ENSG00000160791	1234	CCR5	-0.0320068	0.974702	1.00033	NA	NA	--	0.878905	0.385808	1.18338	NA	NA	--	-0.3625	0.717985	1.01305	1.93334	0.0595001	0.884825	0.958915	0.339892	1.00038	NA	NA	--	0.0710262	0.944458	0.99198	-0.960143	0.340153	1.02334	-0.566991	0.571259	1.06572	1.05961	0.314245	1.13016	NA	NA	--
ENSG00000112486	1235	CCR6	-0.12053	0.904956	0.996609	NA	NA	--	-0.32415	0.74787	1.03757	NA	NA	--	0.117823	0.906519	0.993626	-0.217731	0.828623	0.997214	3.33402	0.00119772	0.103377	0.728602	0.472518	1.23125	0.737202	0.474095	0.972986	-0.434808	0.664984	1.01395	-0.733776	0.463813	1.09608	-0.331042	0.746833	1.01063	NA	NA	--
ENSG00000126353	1236	CCR7	-0.83763	0.409592	1.08626	-0.116734	0.909175	1.00578	0.840137	0.406877	1.18162	-0.617023	0.543852	1.09159	0.744311	0.458983	1.04551	-0.362602	0.7186	1.02265	0.585986	0.559192	1.01357	0.7528	0.458084	1.2432	-0.271679	0.790135	0.980953	2.18667	0.0319719	0.595991	-0.61452	0.539464	1.07515	-0.380086	0.711829	1.02151	-2.02502	0.063907	1.04481
ENSG00000179934	1237	CCR8	-0.334676	0.740455	1.0208	-0.453588	0.658943	1.06112	4.22621	0.000176275	0.034646	NA	NA	--	-0.115934	0.908011	0.993247	2.65039	0.0110569	0.413989	-0.0118791	0.990546	1.00008	NA	NA	--	16.2602	5.08318e-10	1.53588e-07	-0.241836	0.809586	0.996962	2.11405	0.0355606	0.813146	NA	NA	--	NA	NA	--
ENSG00000144648	1238	ACKR2	-1.00671	0.32301	1.10916	NA	NA	--	-0.651136	0.519468	1.12333	NA	NA	--	-1.15881	0.250163	1.01993	0.308121	0.759412	1.01356	0.0641156	0.949005	0.996474	1.59152	0.123135	1.21964	NA	NA	--	0.0710864	0.943523	0.994841	1.66727	0.0967872	1.02547	-0.436671	0.671628	1.03618	NA	NA	--
ENSG00000174600	1240	CMKLR1	1.02375	0.315038	1.10968	-1.70608	0.116032	1.11769	-1.26188	0.215838	1.24526	NA	NA	--	0.618473	0.538113	1.03876	NA	NA	--	0.941735	0.348575	0.99977	0.543549	0.591212	1.14354	-0.974914	0.347396	0.925216	-0.798653	0.427082	1.03479	-1.35839	0.175638	1.09954	-1.08989	0.299061	1.12807	NA	NA	--
ENSG00000213903	1241	LTB4R	0.198734	0.84396	0.99923	3.08903	0.0103039	0.430359	-0.322587	0.749043	1.03628	-0.415468	0.682014	1.04726	0.242704	0.808888	1.00478	0.924309	0.360256	1.10996	-0.917054	0.361299	1.00579	-0.0803872	0.936522	1.00373	0.993781	0.338468	0.920297	-0.282824	0.778112	0.997794	-0.99482	0.320843	1.11944	0.518525	0.615371	1.06125	0.270926	0.790702	1.00221
ENSG00000023839	1244	ABCC2	-0.688467	0.497032	1.07824	-1.05788	0.312789	1.20278	-0.632442	0.531456	1.11942	-1.2088	0.239573	1.1419	-0.11349	0.909941	0.992921	0.294437	0.769778	1.01174	0.184072	0.854326	0.996777	-1.54123	0.134901	1.24243	0.320553	0.753643	0.984813	-1.37946	0.171964	0.957225	0.108438	0.91374	0.999012	-0.521491	0.613378	1.06245	0.464895	0.649155	1.02756
ENSG00000070729	1258	CNGB1	6.81597	2.54288e-07	0.000222311	1.79668	0.0998682	1.07465	-0.0554911	0.956082	1.0025	NA	NA	--	-0.658859	0.511978	1.03681	0.982543	0.331086	1.11945	-0.304401	0.761449	0.99684	-0.235185	0.81584	1.0256	NA	NA	--	-0.408151	0.684357	1.00717	-0.620452	0.535559	1.0749	NA	NA	--	NA	NA	--
ENSG00000198515	1259	CNGA1	NA	NA	--	1.81658	0.0966018	1.06222	-2.99491	0.00517428	0.366111	-0.626399	0.537499	1.09805	0.270594	0.787437	1.00517	NA	NA	--	-0.161532	0.871997	0.996162	0.548781	0.587506	1.14709	NA	NA	--	-0.336034	0.73781	1.00142	1.13277	0.258458	1.11841	NA	NA	--	NA	NA	--
ENSG00000183862	1260	CNGA2	-0.444518	0.660211	1.04101	NA	NA	--	-0.103564	0.918142	1.00701	NA	NA	--	-0.238859	0.811858	1.00469	-0.263451	0.793405	1.00717	-0.38556	0.700633	1.00531	-0.31693	0.753734	1.05442	NA	NA	--	-0.270322	0.787675	0.996608	-0.192405	0.847591	1.00659	NA	NA	--	NA	NA	--
ENSG00000144191	1261	CNGA3	0.62486	0.537308	1.06626	-0.595298	0.563691	1.09818	-0.584658	0.562754	1.10828	0.421641	0.677378	1.04905	NA	NA	--	NA	NA	--	0.340017	0.734549	1.00074	NA	NA	--	-0.668578	0.515461	0.977847	-0.532268	0.596157	1.01719	-0.617127	0.537746	1.07567	-0.263584	0.797452	0.990669	NA	NA	--
ENSG00000132259	1262	CNGA4	0.115333	0.909035	0.995956	-0.565171	0.5833	1.08977	0.714577	0.479895	1.14436	NA	NA	--	-1.46686	0.14654	0.95144	0.21557	0.830297	0.997114	-0.45735	0.648402	1.00901	0.131434	0.896406	1.00692	-0.216043	0.83207	0.976919	0.486151	0.628316	1.01673	0.262721	0.792995	1.01205	11.8611	3.25907e-07	8.37175e-05	NA	NA	--
ENSG00000173846	1263	PLK3	0.100813	0.920444	0.996901	NA	NA	--	-0.243549	0.809088	1.01712	NA	NA	--	0.0309154	0.975418	0.998721	1.09458	0.279527	1.12543	1.58563	0.11595	0.848793	-0.357204	0.723716	1.06902	-0.0103285	0.991916	1.00069	0.970289	0.335107	1.02421	0.0165665	0.986796	1.00021	0.850444	0.413207	1.11788	-1.23362	0.237657	1.10627
ENSG00000130176	1264	CNN1	0.880007	0.386621	1.09439	1.00392	0.336989	1.19415	-0.758017	0.453821	1.15755	-1.00368	0.326959	1.14893	-1.33018	0.187436	0.984328	-0.421295	0.675545	1.03658	0.164459	0.869699	0.99562	-0.463729	0.646559	1.11346	0.18312	0.857529	0.980242	-0.1788	0.85859	0.994407	1.42961	0.15415	1.08799	-1.03732	0.321852	1.12676	0.407642	0.69017	1.01952
ENSG00000064666	1265	CNN2	-1.90648	0.0672838	0.944187	NA	NA	--	0.434906	0.666462	1.0664	1.31236	0.203563	1.12678	-0.29443	0.769232	1.00584	-1.23644	0.22271	1.11749	-0.938005	0.35048	0.99967	1.42418	0.165851	1.28734	1.40076	0.184701	0.808804	0.847156	0.399677	1.03417	-0.827081	0.409026	1.1022	3.28371	0.00728562	0.331238	-0.396796	0.697955	1.01893
ENSG00000117519	1266	CNN3	1.46597	0.154206	1.09029	0.0737513	0.942532	1.00451	0.532813	0.597733	1.09026	NA	NA	--	-0.523698	0.602012	1.02987	-1.38899	0.171671	1.08273	1.12084	0.265012	0.981408	-1.22918	0.229608	1.32868	0.696358	0.497604	0.975039	0.373733	0.709686	1.00443	NA	NA	--	-1.7241	0.115408	1.01092	NA	NA	--
ENSG00000173786	1267	CNP	-0.612097	0.545594	1.0628	-0.504901	0.62359	1.07531	-0.449857	0.655755	1.06978	0.236019	0.815705	1.01012	1.24489	0.216999	1.0049	1.34479	0.185433	1.09816	0.985249	0.326856	1.00024	-0.004219	0.996665	1.00063	0.823022	0.425336	0.965191	0.107659	0.914561	0.993275	-0.224263	0.822746	1.00715	NA	NA	--	0.489404	0.63271	1.02709
ENSG00000118432	1268	CNR1	-0.315562	0.754761	1.01656	NA	NA	--	1.66223	0.105939	1.19284	NA	NA	--	-1.06154	0.291807	1.037	NA	NA	--	-0.262789	0.793249	0.994818	-0.388689	0.700554	1.08099	NA	NA	--	-0.0527459	0.958078	0.997128	-0.639914	0.522849	1.07624	0.207922	0.83909	0.988607	NA	NA	--
ENSG00000188822	1269	CNR2	-0.170123	0.866182	0.996132	-0.543197	0.59783	1.08172	0.361929	0.719713	1.0486	NA	NA	--	-0.319337	0.750347	1.00654	-0.455186	0.651164	1.04254	0.220983	0.825551	0.996018	-0.333749	0.741148	1.05986	-0.60238	0.557283	0.981396	0.0743108	0.940966	0.994078	-0.834437	0.404879	1.10453	-0.000911409	0.999289	1.00056	-0.748334	0.466645	1.0595
ENSG00000242689	1270	CNTF	1.80197	0.0827271	0.976694	-0.24939	0.807655	1.01589	-0.400684	0.691235	1.05699	NA	NA	--	-1.09292	0.277881	1.03366	0.198382	0.84364	0.995869	-1.1483	0.253557	0.978427	0.0304942	0.975897	1.00298	NA	NA	--	1.40982	0.162839	0.950635	-0.8836	0.377811	1.11239	2.63241	0.0250581	0.629517	NA	NA	--
ENSG00000122756	1271	CNTFR	0.889173	0.381764	1.09321	-1.35954	0.201193	1.18771	1.59926	0.119294	1.20582	-0.659287	0.516877	1.1019	0.135945	0.892224	0.994465	-0.888296	0.379105	1.10263	-0.416834	0.677684	1.00824	-1.51904	0.140378	1.24459	0.646162	0.529417	0.976279	-0.395439	0.693672	1.00626	-0.389608	0.697178	1.03383	-0.0668657	0.948007	0.998848	-0.176879	0.86233	0.99173
ENSG00000018236	1272	CNTN1	0.283119	0.779245	1.01144	-0.4117	0.688468	1.05313	0.308176	0.759886	1.0323	0.570348	0.574221	1.0875	0.409538	0.683297	1.01758	0.0280443	0.977751	0.999361	-0.898716	0.370941	1.00755	-0.839498	0.408562	1.2712	-4.21547	0.000864175	0.047047	-0.807023	0.422275	1.03511	-1.80216	0.072796	0.964651	NA	NA	--	NA	NA	--
ENSG00000108821	1277	COL1A1	0.995936	0.328124	1.10822	1.11043	0.290498	1.22152	0.260394	0.796178	1.02122	-0.098071	0.922806	0.998498	-0.0415581	0.96696	0.997508	NA	NA	--	0.36109	0.718786	1.00342	0.968607	0.341338	1.32793	-0.72768	0.479711	0.972131	1.50729	0.136053	0.921144	-1.05331	0.293277	1.12256	NA	NA	--	NA	NA	--
ENSG00000164692	1278	COL1A2	0.506977	0.616287	1.04853	NA	NA	--	0.805213	0.42646	1.17466	NA	NA	--	-0.377338	0.706974	1.01421	-0.74689	0.459015	1.09093	1.08819	0.279102	0.983721	-0.0236248	0.981326	1.00212	NA	NA	--	0.334488	0.73897	1.00122	-0.467426	0.640626	1.04487	NA	NA	--	-0.438064	0.668023	1.02108
ENSG00000139219	1280	COL2A1	1.08019	0.289615	1.11614	NA	NA	--	0.660075	0.513787	1.12522	NA	NA	--	-0.193851	0.84681	0.99972	-0.182735	0.855827	0.995361	-0.00353475	0.997187	1.0002	-1.3815	0.178453	1.29314	NA	NA	--	-0.780673	0.437519	1.03306	-0.247467	0.804762	1.01006	NA	NA	--	NA	NA	--
ENSG00000168542	1281	COL3A1	0.422263	0.676177	1.03674	NA	NA	--	0.268393	0.790068	1.0225	NA	NA	--	0.145308	0.884853	0.995459	NA	NA	--	0.996881	0.321205	1.0001	0.0950438	0.924957	1.00575	NA	NA	--	-0.371432	0.711391	1.00323	1.05938	0.290509	1.12054	NA	NA	--	NA	NA	--
ENSG00000187498	1282	COL4A1	-0.566636	0.575642	1.06004	NA	NA	--	-0.0661771	0.947636	1.0037	-1.21399	0.238227	1.14058	-0.0131707	0.989526	0.998826	0.441305	0.661106	1.03873	0.80679	0.421684	1.01586	0.273401	0.786625	1.03674	-0.588727	0.566134	0.981819	1.46138	0.148202	0.932191	1.15006	0.251285	1.12039	NA	NA	--	NA	NA	--
ENSG00000134871	1284	COL4A2	-0.261348	0.795808	1.00758	NA	NA	--	-0.191194	0.849545	1.00714	-1.13939	0.267372	1.13772	0.0607399	0.951726	0.99796	0.412866	0.681665	1.0336	0.582391	0.561601	1.01358	0.00493164	0.996101	1.00056	-0.617855	0.547343	0.978723	1.32526	0.189219	0.974426	0.963294	0.336386	1.11921	NA	NA	--	NA	NA	--
ENSG00000169031	1285	COL4A3	1.53438	0.136572	1.08053	-0.500962	0.626271	1.07397	-0.528734	0.600528	1.08895	NA	NA	--	-0.718039	0.474935	1.04629	-1.48847	0.143603	1.05081	0.573213	0.567774	1.01261	NA	NA	--	-0.426923	0.675928	0.98094	-0.447972	0.6555	1.01587	-1.79582	0.0738027	0.968968	1.06744	0.310866	1.12748	NA	NA	--
ENSG00000081052	1286	COL4A4	0.944585	0.353247	1.09981	0.35132	0.731985	1.03838	0.559713	0.579455	1.10049	NA	NA	--	-1.43761	0.154648	0.956374	-1.05585	0.296674	1.12884	1.09384	0.276627	0.983593	NA	NA	--	1.18068	0.2574	0.87435	-0.0406865	0.967657	0.997134	-1.52536	0.128509	1.07037	0.859201	0.410353	1.11959	NA	NA	--
ENSG00000188153	1287	COL4A5	-0.0682018	0.946128	0.997951	NA	NA	--	-1.93833	0.0611771	1.07678	NA	NA	--	-1.47734	0.143718	0.947613	-1.70339	0.0953926	0.988225	-0.474591	0.636103	1.01089	1.57994	0.125766	1.22172	NA	NA	--	-0.381996	0.703574	1.00489	0.392594	0.694974	1.0343	NA	NA	--	NA	NA	--
ENSG00000197565	1288	COL4A6	0.259607	0.797136	1.00693	NA	NA	--	-1.53105	0.135288	1.23995	NA	NA	--	-1.10323	0.273407	1.03013	-1.17483	0.246241	1.11325	-0.739563	0.461281	1.01422	0.209456	0.835665	1.01871	NA	NA	--	-1.25701	0.212755	0.984774	1.62276	0.105975	1.04223	NA	NA	--	NA	NA	--
ENSG00000130635	1289	COL5A1	-0.237074	0.814389	1.00364	-0.0621454	0.951562	1.00391	-0.770233	0.446641	1.16135	0.734836	0.470567	1.11722	0.402535	0.68842	1.01756	-0.793166	0.431843	1.09403	1.57409	0.118595	0.852678	-0.0940029	0.925801	1.00498	-2.42541	0.0305932	0.36938	0.36549	0.715802	1.00316	1.43556	0.152452	1.08931	2.26902	0.0466483	0.762022	0.640229	0.533146	1.04003
ENSG00000204262	1290	COL5A2	-0.0815299	0.935622	0.996671	NA	NA	--	1.93013	0.0622231	1.08547	NA	NA	--	-0.63012	0.530506	1.03824	NA	NA	--	0.613723	0.540778	1.01612	-0.360602	0.721103	1.06986	NA	NA	--	1.68906	0.0954748	0.843399	0.932025	0.352276	1.11132	NA	NA	--	NA	NA	--
ENSG00000142156	1291	COL6A1	-1.23859	0.226156	1.11673	1.04172	0.319895	1.19998	-0.628795	0.533812	1.11985	0.155723	0.877738	0.998319	0.793199	0.430131	1.04579	0.554554	0.581946	1.06525	-0.956248	0.34123	1.00051	1.13476	0.26645	1.35321	0.286663	0.778888	0.982122	0.741928	0.460511	1.03059	-0.255332	0.798689	1.01101	-1.09896	0.295257	1.13158	0.204649	0.841016	0.991827
ENSG00000142173	1292	COL6A2	-0.771197	0.447287	1.08698	0.614014	0.551693	1.10203	-0.778039	0.442089	1.16614	0.905888	0.375272	1.1384	-0.406374	0.68561	1.0178	0.0374338	0.970305	0.998879	-0.6972	0.487279	1.01464	0.871532	0.391148	1.28853	1.15153	0.270255	0.878983	1.04173	0.300974	1.01199	0.00870211	0.993064	0.999766	-0.681676	0.509542	1.10571	-0.680184	0.508321	1.04741
ENSG00000163359	1293	COL6A3	0.328024	0.745424	1.01945	NA	NA	--	NA	NA	--	-0.68991	0.497805	1.10725	-0.79599	0.428517	1.04644	NA	NA	--	0.246496	0.805798	0.996282	-0.0950358	0.924988	1.00558	NA	NA	--	1.15634	0.251314	1.00178	0.19185	0.848025	1.00626	0.523112	0.61229	1.06343	NA	NA	--
ENSG00000114270	1294	COL7A1	-0.849186	0.403244	1.08858	0.297425	0.771684	1.02571	-0.0767642	0.939275	1.00458	-0.203916	0.840382	1.00185	0.739787	0.461708	1.0469	-0.708193	0.482478	1.08466	1.73267	0.0862071	0.785344	0.424587	0.674502	1.09721	-0.835337	0.418616	0.96351	1.51898	0.133087	0.914835	1.67274	0.0957032	1.01924	NA	NA	--	0.114291	0.910753	0.998403
ENSG00000144810	1295	COL8A1	-1.18507	0.246316	1.11663	NA	NA	--	1.68066	0.102273	1.19177	NA	NA	--	-1.52434	0.131573	0.932361	-1.04816	0.300163	1.12787	-0.0866614	0.931112	0.995257	-0.434881	0.667105	1.10285	NA	NA	--	-0.273774	0.785032	0.997027	NA	NA	--	0.551648	0.593302	1.07026	0.455452	0.655768	1.025
ENSG00000171812	1296	COL8A2	-0.597373	0.555236	1.06148	NA	NA	--	-0.849736	0.401595	1.18141	NA	NA	--	-0.91026	0.365563	1.0455	NA	NA	--	-0.10757	0.91455	0.996144	-0.400787	0.691731	1.08659	NA	NA	--	-0.477083	0.634728	1.01676	0.2705	0.787012	1.01378	NA	NA	--	NA	NA	--
ENSG00000112280	1297	COL9A1	-1.07037	0.293928	1.11265	NA	NA	--	-0.458259	0.64977	1.07138	NA	NA	--	NA	NA	--	-1.12403	0.266959	1.1188	-1.27817	0.20412	0.953159	-0.388471	0.700714	1.08093	NA	NA	--	-0.441094	0.660449	1.01552	0.801361	0.423729	1.10123	0.312868	0.760809	1.00609	NA	NA	--
ENSG00000049089	1298	COL9A2	-0.586119	0.562664	1.05992	-0.107693	0.916178	1.00449	-0.154103	0.878467	1.00688	-0.661944	0.515206	1.10252	-1.42182	0.159169	0.965244	0.351969	0.726505	1.01935	-0.384652	0.701304	1.00495	1.22753	0.230219	1.32983	-0.371839	0.716003	0.980691	0.631427	0.529734	1.02651	1.11232	0.267131	1.11802	-0.429633	0.675757	1.03448	0.667471	0.515323	1.04748
ENSG00000092758	1299	COL9A3	-0.314659	0.755439	1.01653	0.0971603	0.924347	1.00386	1.08059	0.287712	1.22076	0.138919	0.890838	0.996961	2.00034	0.049036	0.707332	0.256713	0.79857	1.00413	-0.449931	0.653724	1.00807	1.97366	0.0587351	1.00135	0.60632	0.554743	0.979778	0.604869	0.547142	1.02272	-1.14973	0.251418	1.11991	NA	NA	--	NA	NA	--
ENSG00000123500	1300	COL10A1	-0.894405	0.379009	1.09519	1.01037	0.334025	1.19487	1.1991	0.23903	1.24322	-0.173472	0.863942	0.999023	-0.441194	0.660325	1.01789	-0.511824	0.611277	1.0553	1.3944	0.166257	0.917678	-0.943298	0.353893	1.3162	-0.466042	0.648354	0.983187	-0.19646	0.844796	0.994741	-0.736028	0.462444	1.09564	NA	NA	--	NA	NA	--
ENSG00000060718	1301	COL11A1	-0.0686837	0.945748	0.997611	0.926408	0.374113	1.17516	0.733155	0.46864	1.15088	-0.723423	0.477042	1.11669	-0.592147	0.55551	1.03785	4.13876	0.000151057	0.0239612	1.09125	0.277761	0.984607	-1.92065	0.0653955	1.03409	0.0551944	0.956764	0.994534	-0.242892	0.80877	0.997023	0.914251	0.361518	1.11425	-2.32296	0.0425579	0.746215	-0.0883358	0.930861	0.996379
ENSG00000204248	1302	COL11A2	-0.773744	0.445804	1.0867	0.107129	0.916616	1.00424	0.106337	0.915959	1.0078	0.521911	0.607194	1.07267	-0.405592	0.686182	1.0178	0.159957	0.873631	0.996197	-0.802608	0.424086	1.01729	0.872582	0.390585	1.29063	-0.0477543	0.962638	0.996014	-0.105827	0.91601	0.992918	0.715385	0.475078	1.09255	1.98928	0.0721153	0.88423	-0.265992	0.794418	1.00211
ENSG00000111799	1303	COL12A1	-0.96171	0.344729	1.10174	1.08153	0.302602	1.21167	-0.163214	0.871346	1.00641	NA	NA	--	0.615622	0.539983	1.03821	1.18709	0.241419	1.11503	-1.08099	0.282276	0.985179	0.362693	0.719658	1.07037	-0.95946	0.354833	0.930667	1.75884	0.0827958	0.819336	0.162053	0.871403	1.00187	NA	NA	--	NA	NA	--
ENSG00000197467	1305	COL13A1	0.56142	0.579142	1.05879	NA	NA	--	-0.162115	0.872204	1.00609	1.46248	0.158415	1.08095	-0.666524	0.507094	1.03991	2.02311	0.0490269	0.842943	0.15588	0.876439	0.995963	-0.994285	0.328912	1.33056	-0.436894	0.669357	0.982613	0.170037	0.865451	0.994605	-1.6482	0.100642	1.02691	1.44593	0.176082	1.10725	-0.35413	0.728518	1.00671
ENSG00000204291	1306	COL15A1	0.879247	0.387026	1.09412	NA	NA	--	-0.0520069	0.958837	1.00182	NA	NA	--	-0.769997	0.443688	1.04485	NA	NA	--	-0.546583	0.585871	1.0105	1.39881	0.173251	1.29079	NA	NA	--	-0.341337	0.73383	1.00259	0.760685	0.447604	1.09817	NA	NA	--	NA	NA	--
ENSG00000084636	1307	COL16A1	-1.08547	0.287313	1.11811	-0.31619	0.757777	1.02844	0.963521	0.342294	1.20064	0.335985	0.740216	1.02806	-1.44316	0.153085	0.954655	-1.4413	0.156423	1.07678	-0.435152	0.664381	1.00759	1.195	0.242478	1.33794	0.821716	0.426053	0.96573	0.28208	0.778681	0.99762	-0.324848	0.745584	1.02258	-0.258134	0.80107	0.991089	0.36274	0.722217	1.01229
ENSG00000065618	1308	COL17A1	0.243639	0.809352	1.00408	NA	NA	--	-0.480125	0.634306	1.07639	NA	NA	--	0.471292	0.638782	1.02372	-0.118207	0.90643	0.996695	-0.817991	0.415288	1.01321	-0.496194	0.623773	1.13041	NA	NA	--	-0.40956	0.683328	1.00775	-0.620867	0.535286	1.07481	-1.21239	0.253229	1.12346	-0.326557	0.748833	1.00051
ENSG00000082293	1310	COL19A1	-0.264313	0.793546	1.00888	NA	NA	--	-0.108186	0.914503	1.00814	NA	NA	--	-0.487572	0.627257	1.02468	-0.627746	0.533343	1.07192	0.0298548	0.976242	0.9994	-1.25082	0.22173	1.32734	0.45941	0.653528	0.983383	-0.352154	0.725737	1.00252	-0.540299	0.5895	1.05639	1.62257	0.135746	1.05346	NA	NA	--
ENSG00000105664	1311	COMP	-0.842682	0.406809	1.08679	-0.482424	0.638962	1.06631	-0.0945414	0.925251	1.00582	-0.529287	0.602158	1.07588	2.95171	0.00420118	0.239306	-0.156214	0.876563	0.996229	-0.285988	0.775473	0.995466	-0.512402	0.612536	1.13541	-0.114675	0.910455	0.986884	1.08681	0.280696	1.00994	-0.193018	0.847111	1.00686	NA	NA	--	-1.63157	0.126746	1.10779
ENSG00000093010	1312	COMT	-1.14903	0.260622	1.11363	-2.08727	0.0609277	0.910641	1.06097	0.296409	1.21934	-1.05292	0.304341	1.14444	1.00193	0.319558	1.04081	-0.834166	0.408594	1.09892	-1.20622	0.230553	0.971031	0.725823	0.474192	1.23005	NA	NA	--	0.832108	0.408062	1.03552	-0.756969	0.449823	1.09678	-3.05569	0.0121333	0.445248	-0.446867	0.662325	1.02404
ENSG00000122218	1314	COPA	0.627224	0.535781	1.0665	1.08731	0.300149	1.21613	0.803328	0.427534	1.17341	1.38986	0.179129	1.1095	-0.11101	0.911901	0.99354	-1.37849	0.174866	1.08433	-0.00244139	0.998057	0.999889	0.524884	0.603947	1.1395	2.3711	0.0338664	0.392058	0.748942	0.456299	1.03193	-0.174527	0.861601	1.00301	1.36873	0.201043	1.1106	NA	NA	--
ENSG00000129083	1315	COPB1	0.968909	0.341191	1.10476	-0.194362	0.849435	1.01241	0.236867	0.814224	1.01607	0.354268	0.72667	1.03428	-0.037089	0.970511	0.997995	1.36987	0.177524	1.08937	1.04009	0.300781	0.997603	-2.29249	0.0298966	0.725836	3.22624	0.00609405	0.160115	2.70436	0.00851037	0.308246	0.244757	0.806857	1.00961	-1.52665	0.157836	1.08334	-2.28599	0.0383549	0.920729
ENSG00000067082	1316	KLF6	-0.186131	0.853734	0.996032	-0.190723	0.852217	1.01184	-1.78238	0.0838899	1.16204	0.438212	0.665505	1.05406	0.0835182	0.933659	0.995408	1.64718	0.106488	1.00314	0.23109	0.817713	0.996015	-0.369143	0.7149	1.07218	NA	NA	--	0.108533	0.913871	0.992993	-0.198357	0.842937	1.00701	1.19019	0.259023	1.12488	NA	NA	--
ENSG00000136868	1317	SLC31A1	0.499311	0.621605	1.04719	NA	NA	--	1.23959	0.223869	1.24647	-0.795944	0.43497	1.12397	0.326253	0.74513	1.00773	NA	NA	--	0.792398	0.429986	1.01724	0.0890838	0.929673	1.00479	NA	NA	--	-3.17525	0.00219325	0.129185	-0.749273	0.454439	1.0959	NA	NA	--	NA	NA	--
ENSG00000136867	1318	SLC31A2	-0.631545	0.532995	1.0663	NA	NA	--	1.61741	0.115311	1.21125	-0.0605688	0.952275	0.99987	-0.716889	0.47564	1.04616	NA	NA	--	0.00947628	0.992458	1.00033	1.03869	0.308163	1.33493	NA	NA	--	1.73252	0.0874035	0.830603	-0.341207	0.733252	1.02605	1.44773	0.178307	1.11307	NA	NA	--
ENSG00000241563	1325	CORT	-0.195333	0.846595	0.998429	-0.200574	0.844692	1.01327	-0.615969	0.542141	1.1155	-0.996349	0.330424	1.14825	-0.814316	0.418008	1.04628	0.0461858	0.963367	0.998776	-0.0557816	0.955626	0.997163	0.833525	0.411862	1.26996	-0.10317	0.919403	0.988691	4.21538	7.04974e-05	0.00878169	1.02858	0.30473	1.11783	NA	NA	--	-1.0633	0.305642	1.09558
ENSG00000107968	1326	MAP3K8	NA	NA	--	1.27394	0.228943	1.2054	-0.336707	0.738469	1.03987	NA	NA	--	0.309772	0.757582	1.00723	1.14158	0.259666	1.11744	-0.942272	0.348302	1.00038	0.507979	0.615593	1.1343	0.293471	0.773795	0.982775	0.719215	0.474304	1.03311	2.51381	0.0126106	0.566222	-0.976339	0.349879	1.12169	-1.22461	0.24093	1.10266
ENSG00000131143	1327	COX4I1	-0.5489	0.587585	1.05644	0.328669	0.748578	1.03253	-0.48959	0.627663	1.08066	-1.22862	0.232807	1.13656	-1.69522	0.0941277	0.854482	-1.24814	0.218436	1.11849	0.251789	0.801716	0.996213	0.648193	0.522335	1.19568	NA	NA	--	0.435771	0.664289	1.01406	-0.648852	0.517065	1.07838	-0.274821	0.789048	0.993928	0.111437	0.912972	0.998073
ENSG00000135940	1329	COX5B	0.478379	0.636231	1.04269	0.304126	0.766708	1.02528	-1.09389	0.281923	1.22229	NA	NA	--	-1.8874	0.0629249	0.761634	NA	NA	--	0.842838	0.401311	1.01266	NA	NA	--	0.705369	0.493027	0.975081	1.14269	0.256902	1.00472	0.134756	0.89292	1.0011	1.74071	0.112356	1.003	NA	NA	--
ENSG00000111775	1337	COX6A1	0.306478	0.761592	1.01582	NA	NA	--	-0.222593	0.825225	1.01118	0.782881	0.442437	1.11968	-1.39815	0.166137	0.970527	NA	NA	--	-0.172501	0.863389	0.997194	0.172127	0.864621	1.00986	0.505573	0.62162	0.982592	0.792916	0.430397	1.03358	1.05471	0.292635	1.12312	0.392853	0.701934	1.02667	NA	NA	--
ENSG00000156885	1339	COX6A2	0.06549	0.948266	0.99822	NA	NA	--	-0.152837	0.879457	1.0073	1.95737	0.0637275	0.839629	1.90396	0.0607013	0.752081	-0.687109	0.49554	1.08075	-0.532644	0.59545	1.01003	-0.541156	0.592838	1.14449	NA	NA	--	-0.574257	0.567559	1.02283	-0.484193	0.628698	1.04467	6.99701	2.27847e-05	0.00320703	NA	NA	--
ENSG00000126267	1340	COX6B1	0.676015	0.504781	1.07269	NA	NA	--	0.501116	0.619616	1.08476	1.58666	0.127533	1.02797	0.0546321	0.956575	0.997939	-0.942145	0.351149	1.11521	-0.890588	0.375267	1.00794	1.30317	0.203521	1.31803	-1.19028	0.255219	0.872334	1.80855	0.0746397	0.799104	0.190347	0.849201	1.00611	0.0486949	0.962035	0.998981	-2.35736	0.0347461	0.898451
ENSG00000164919	1345	COX6C	0.20703	0.83754	0.998935	NA	NA	--	-0.347402	0.730495	1.04351	-1.2426	0.227099	1.13837	-0.971853	0.334207	1.04317	0.801742	0.426916	1.09262	1.60202	0.112275	0.846601	0.000451606	0.999643	1.00014	-1.00597	0.332789	0.916402	-0.629429	0.531033	1.0259	0.185876	0.852701	1.00607	NA	NA	--	0.137003	0.892979	0.99405
ENSG00000161281	1346	COX7A1	-0.657521	0.516413	1.07124	NA	NA	--	0.346737	0.730991	1.04329	1.76508	0.0920901	0.945895	-0.807463	0.42192	1.04623	2.02384	0.0489484	0.84356	-0.723319	0.471156	1.01489	-0.298245	0.767799	1.04741	-0.209479	0.837322	0.977104	0.615808	0.539937	1.02315	-0.7188	0.472975	1.09288	0.0541165	0.957813	0.998835	0.326337	0.749364	1.00045
ENSG00000112695	1347	COX7A2	0.322176	0.749801	1.01756	0.0826138	0.935643	1.00446	-0.536359	0.595308	1.09135	NA	NA	--	-0.048998	0.961049	0.997994	0.967187	0.33862	1.11478	1.66702	0.0986086	0.811837	0.617977	0.541768	1.18201	0.682213	0.507079	0.976661	-1.07443	0.286167	1.0136	0.504211	0.614583	1.04998	NA	NA	--	NA	NA	--
ENSG00000131174	1349	COX7B	0.873605	0.390037	1.09344	NA	NA	--	-0.541371	0.591888	1.09358	NA	NA	--	0.0796935	0.93669	0.995307	NA	NA	--	0.524521	0.601065	1.00813	0.832174	0.412352	1.26953	NA	NA	--	-2.09959	0.0392219	0.643322	-1.15576	0.248947	1.1205	0.382871	0.709828	1.02365	NA	NA	--
ENSG00000127184	1350	COX7C	-0.953377	0.348857	1.09807	0.0380853	0.970302	1.00403	-0.480714	0.633892	1.07682	-0.102729	0.919153	0.99829	-0.450297	0.653778	1.01935	NA	NA	--	-1.79049	0.0763716	0.766898	NA	NA	--	0.69496	0.499314	0.975386	-0.55455	0.580897	1.0215	-2.68717	0.00771878	0.460612	0.561029	0.587128	1.07077	NA	NA	--
ENSG00000176340	1351	COX8A	-0.462623	0.647342	1.04215	NA	NA	--	0.916775	0.365912	1.18786	0.892808	0.382077	1.13454	-2.01168	0.0477984	0.708983	-0.673487	0.504082	1.0785	0.420502	0.675012	1.00855	0.605787	0.549715	1.17458	0.863035	0.403759	0.953838	1.14849	0.254516	1.00305	-0.179989	0.857315	1.0044	0.546967	0.596395	1.06889	NA	NA	--
ENSG00000006695	1352	COX10	-0.515022	0.610728	1.04867	NA	NA	--	0.413349	0.682024	1.06191	1.65216	0.112704	0.999813	-0.0067327	0.994646	0.998791	0.85715	0.395904	1.1005	1.99625	0.0485986	0.685292	NA	NA	--	NA	NA	--	0.450035	0.654019	1.01648	-2.65915	0.00837021	0.466387	NA	NA	--	NA	NA	--
ENSG00000166260	1353	COX11	-0.433384	0.668179	1.03979	NA	NA	--	0.0195401	0.984528	1.00128	NA	NA	--	-1.76852	0.0809872	0.823216	-0.589557	0.558437	1.06807	2.7021	0.00808337	0.310565	NA	NA	--	NA	NA	--	0.0714812	0.94321	0.994966	-0.802302	0.423185	1.10137	NA	NA	--	NA	NA	--
ENSG00000014919	1355	COX15	-0.564035	0.577386	1.0599	-1.64079	0.129096	1.14347	-1.45514	0.155078	1.25317	1.98218	0.0600875	0.823175	-0.298015	0.766505	1.00574	-0.503316	0.617197	1.05344	0.374529	0.708796	1.00467	-0.658026	0.516093	1.19855	1.73612	0.106165	0.656995	0.136938	0.891457	0.993225	-0.334843	0.738041	1.02508	-0.694766	0.501614	1.10698	0.166115	0.870442	0.991507
ENSG00000047457	1356	CP	-1.23567	0.227226	1.11384	NA	NA	--	-1.17492	0.248434	1.23685	NA	NA	--	-1.39846	0.166042	0.970291	-0.199499	0.842771	0.996039	1.80545	0.0739842	0.758522	-0.566062	0.576026	1.1557	-2.23723	0.0420537	0.432931	-1.38274	0.17096	0.956253	-0.0672642	0.946428	0.998915	NA	NA	--	NA	NA	--
ENSG00000091704	1357	CPA1	-0.283133	0.779234	1.0115	-0.346364	0.735604	1.03559	0.52063	0.6061	1.08636	-0.0597464	0.952923	0.999861	-0.591697	0.555809	1.03765	-0.391762	0.697083	1.02937	3.90313	0.000171504	0.0225716	-0.11816	0.906816	1.00657	1.99986	0.066857	0.534414	0.319811	0.750025	1.00083	-0.566275	0.571745	1.06534	NA	NA	--	0.356193	0.727007	1.00782
ENSG00000158516	1358	CPA2	-0.878879	0.387222	1.09379	-0.676961	0.512416	1.11712	3.16223	0.00335022	0.2905	0.214046	0.832576	1.00808	-0.738395	0.462549	1.04641	0.17914	0.858632	0.995093	1.12148	0.264744	0.981786	-0.232084	0.818223	1.02588	1.45532	0.169302	0.785181	1.56615	0.121638	0.897725	0.375693	0.707483	1.03191	NA	NA	--	1.25298	0.230737	1.11147
ENSG00000163751	1359	CPA3	-0.505608	0.617235	1.04831	-0.621359	0.547024	1.10461	2.36568	0.0240251	0.826808	NA	NA	--	-0.500613	0.61809	1.02779	1.83369	0.0733187	0.930007	-0.604693	0.546739	1.01479	-0.110833	0.912569	1.00728	-1.81364	0.0928741	0.623251	-0.830106	0.409186	1.03623	0.189187	0.850109	1.00589	NA	NA	--	1.46581	0.164798	1.09622
ENSG00000153002	1360	CPB1	-0.372647	0.71232	1.02984	-0.394849	0.700503	1.04832	3.68535	0.00081397	0.11706	NA	NA	--	-0.781022	0.437216	1.04436	-0.718516	0.476153	1.08717	-0.851507	0.396502	1.01042	-0.289168	0.774662	1.04285	-0.407686	0.690139	0.982221	-0.575422	0.566776	1.02281	-0.564721	0.5728	1.06484	NA	NA	--	5.9882	3.32149e-05	0.0120598
ENSG00000080618	1361	CPB2	1.2575	0.219342	1.11748	NA	NA	--	-0.57666	0.568082	1.10792	-0.547488	0.589555	1.07994	-0.462845	0.644798	1.02324	NA	NA	--	-0.273209	0.785251	0.994329	-0.255091	0.800586	1.02951	NA	NA	--	-0.337078	0.737025	1.00131	-0.837903	0.402933	1.10559	-0.830448	0.425668	1.11775	NA	NA	--
ENSG00000108582	1362	CPD	-1.74691	0.092021	1.00186	NA	NA	--	0.257555	0.79835	1.02038	-0.434657	0.668245	1.052	-1.62524	0.108251	0.891046	-0.693434	0.491601	1.08143	-0.127245	0.899	0.996877	-0.723435	0.475634	1.22866	-0.162031	0.873773	0.980905	1.43308	0.156103	0.944818	-0.266391	0.790171	1.01277	0.372379	0.717381	1.02008	NA	NA	--
ENSG00000109472	1363	CPE	-0.806438	0.427037	1.09067	-0.267218	0.794245	1.0209	0.301651	0.764811	1.03021	NA	NA	--	-0.359054	0.72055	1.01163	0.241612	0.810179	1.00048	0.181096	0.856655	0.996612	-1.92613	0.0642959	1.02778	1.63028	0.125327	0.707142	-0.131673	0.895605	0.991973	0.699401	0.48499	1.08763	NA	NA	--	NA	NA	--
ENSG00000189143	1364	CLDN4	-0.642194	0.526163	1.06629	NA	NA	--	-1.45173	0.156018	1.25445	-0.0479604	0.962201	1.00172	-1.0094	0.315985	1.03828	-0.868719	0.389611	1.10169	-0.515074	0.607627	1.00928	0.103263	0.918517	1.00689	-0.205781	0.840149	0.978326	-0.419657	0.675969	1.01121	-0.404721	0.686049	1.03636	NA	NA	--	-0.778313	0.450319	1.06142
ENSG00000165215	1365	CLDN3	0.940896	0.355101	1.10029	NA	NA	--	-0.579922	0.565906	1.10734	-0.752347	0.460193	1.11694	0.469075	0.640359	1.02385	-0.678319	0.501043	1.0784	-0.0252154	0.979933	0.998825	-0.341751	0.735184	1.06301	0.667693	0.516008	0.976586	2.03246	0.0457458	0.674695	0.310716	0.756291	1.01809	NA	NA	--	1.85421	0.0865298	1.05457
ENSG00000181885	1366	CLDN7	-0.114019	0.910066	0.995776	0.458294	0.655662	1.06296	-0.394167	0.695993	1.05478	0.735796	0.469994	1.1176	-0.0522437	0.958472	0.99799	-0.436327	0.664686	1.03816	1.46203	0.146838	0.898113	0.163951	0.870991	1.00898	-0.807322	0.434004	0.968675	-0.754823	0.452784	1.03273	1.08372	0.279595	1.1135	-1.09841	0.297768	1.13108	-0.827229	0.423032	1.06973
ENSG00000135678	1368	CPM	-1.53469	0.136497	1.08091	NA	NA	--	NA	NA	--	NA	NA	--	-1.05652	0.294079	1.03845	NA	NA	--	-0.678657	0.498907	1.01728	0.899502	0.376338	1.30274	NA	NA	--	0.330163	0.742223	1.00048	-1.58203	0.114981	1.05351	NA	NA	--	0.471967	0.644222	1.02647
ENSG00000120054	1369	CPN1	-0.308702	0.759918	1.01623	NA	NA	--	-0.365428	0.717124	1.04871	-0.366999	0.717126	1.03589	2.12666	0.0366937	0.652906	-3.31633e-14	1	1.00041	0.957827	0.340437	1.00024	-0.486572	0.630488	1.12378	3.14192	0.00779198	0.181803	-0.159843	0.873447	0.99382	-0.286359	0.774854	1.01645	NA	NA	--	-0.25	0.806218	0.995238
ENSG00000178772	1370	CPN2	-0.0510492	0.959662	0.998672	-0.0789239	0.938511	1.00448	-0.302989	0.7638	1.03042	NA	NA	--	-0.205656	0.83761	1.00099	11.7112	2.94508e-15	4.34458e-12	-0.728325	0.4681	1.01644	0.14636	0.884724	1.00875	NA	NA	--	0.0958233	0.923923	0.994422	-0.624352	0.533	1.07489	NA	NA	--	-0.564111	0.581604	1.03136
ENSG00000080819	1371	CPOX	-0.843304	0.406468	1.08738	NA	NA	--	0.999158	0.324989	1.21179	NA	NA	--	0.355956	0.72286	1.01129	-0.501757	0.618285	1.05189	-1.17588	0.242409	0.972833	2.51722	0.0180694	0.573145	NA	NA	--	-0.486297	0.628213	1.01674	0.711904	0.477227	1.09031	-0.48991	0.634767	1.05384	-0.598246	0.559231	1.03574
ENSG00000021826	1373	CPS1	0.279224	0.7822	1.01137	NA	NA	--	0.919011	0.364759	1.19133	NA	NA	--	1.14377	0.25631	1.02163	-0.545305	0.588237	1.06448	-0.766018	0.445452	1.01789	NA	NA	--	6.20105	2.31002e-05	0.00284887	-1.12854	0.262785	1.00575	-1.01112	0.312994	1.12015	NA	NA	--	NA	NA	--
ENSG00000110090	1374	CPT1A	1.11059	0.276539	1.11566	-0.0572559	0.955368	1.00461	1.0838	0.28631	1.22096	NA	NA	--	2.14845	0.0348632	0.642125	1.60394	0.115725	1.0241	-0.390035	0.697332	1.00719	0.675324	0.505213	1.20482	0.678486	0.509362	0.977011	0.0673029	0.946525	0.99499	-0.510038	0.610501	1.05126	0.624882	0.546042	1.08753	-3.15281	0.00763029	0.583248
ENSG00000205560	1375	CPT1B	-1.66634	0.107208	1.02658	NA	NA	--	-2.03463	0.0499881	1.03178	1.10784	0.280457	1.14108	0.00894455	0.992887	0.998769	-0.492952	0.624443	1.05073	-0.00696856	0.994454	1.00044	0.899943	0.376108	1.3039	NA	NA	--	-1.30356	0.19648	0.975572	-1.22059	0.22346	1.11664	0.344494	0.73761	1.01187	0.345012	0.735603	1.00235
ENSG00000157184	1376	CPT2	1.61426	0.118099	1.05248	NA	NA	--	0.111081	0.912225	1.00802	NA	NA	--	2.78222	0.00680594	0.299613	NA	NA	--	1.71615	0.0892008	0.796966	0.212607	0.83323	1.01982	NA	NA	--	0.0198421	0.984223	0.998632	0.149908	0.880966	1.00221	NA	NA	--	NA	NA	--
ENSG00000203710	1378	CR1	1.2586	0.218948	1.11677	-0.0220597	0.982795	1.00185	-0.859851	0.396075	1.18248	-0.165275	0.870237	0.99819	2.69885	0.00857015	0.341065	-0.357185	0.722623	1.02236	-1.17075	0.244454	0.973671	0.255733	0.800095	1.02994	-0.337051	0.741458	0.984213	1.40791	0.163402	0.951812	-0.64132	0.521937	1.07724	-0.484591	0.638406	1.05021	-0.662302	0.518532	1.0474
ENSG00000197721	1379	CR1L	0.0424747	0.966433	0.999591	-0.367436	0.720266	1.04232	-0.735868	0.46701	1.15087	-0.650056	0.522387	1.10111	-1.0232	0.309459	1.03729	0.773264	0.44341	1.09329	-1.03917	0.301207	0.997769	-0.662241	0.51343	1.19996	-0.687608	0.503784	0.975758	0.690423	0.492117	1.03052	-0.719026	0.472836	1.09283	-0.478463	0.642609	1.04906	0.851363	0.408894	1.0742
ENSG00000117322	1380	CR2	-0.241297	0.811148	1.00339	-0.361424	0.724629	1.04108	0.646255	0.522584	1.12239	-0.383476	0.705048	1.04243	-0.187344	0.85189	0.999037	-0.0288209	0.977135	0.999286	-1.08741	0.279444	0.983806	-0.595332	0.556579	1.16929	-0.351617	0.730759	0.98242	0.84144	0.402849	1.03439	-0.08551	0.931928	0.99929	-0.45654	0.657757	1.03832	-0.634775	0.535812	1.03942
ENSG00000166426	1381	CRABP1	0.622528	0.538817	1.06539	0.566455	0.582458	1.09148	-2.80047	0.00846512	0.487751	0.345567	0.733106	1.0312	1.06647	0.289587	1.03551	0.154264	0.878091	0.995895	0.535235	0.593664	1.01079	-0.173201	0.863785	1.01027	0.306426	0.764133	0.984575	-0.408246	0.684288	1.00723	0.799022	0.425081	1.10196	NA	NA	--	-1.0753	0.300425	1.0949
ENSG00000143320	1382	CRABP2	-0.208917	0.836081	1.0002	0.375943	0.714109	1.04428	-2.18156	0.0363692	0.94469	NA	NA	--	1.37108	0.174385	0.974338	-0.148364	0.882718	0.995023	0.884562	0.378494	1.00872	1.38171	0.178388	1.29326	2.48181	0.027516	0.349327	1.32303	0.189956	0.972787	0.804542	0.421894	1.10126	-1.31276	0.21859	1.1086	0.40571	0.691554	1.01966
ENSG00000095321	1384	CRAT	-0.0457034	0.963883	0.999199	-0.141015	0.890408	1.00577	0.776429	0.443025	1.16461	0.46489	0.646794	1.059	0.629178	0.531119	1.03808	-0.71601	0.477684	1.08596	0.634562	0.527149	1.01782	0.292502	0.772139	1.04337	-0.328864	0.747496	0.983908	-0.595693	0.553223	1.02197	-0.38177	0.702975	1.03258	-2.14877	0.057183	0.820608	-0.241092	0.813245	0.990719
ENSG00000118260	1385	CREB1	0.200227	0.842804	1.00016	0.19918	0.845756	1.01282	0.54155	0.591767	1.09381	-0.174113	0.863369	0.999335	0.353793	0.724474	1.01014	-0.350521	0.727584	1.01863	-0.797503	0.42703	1.01843	1.0446	0.305141	1.33654	0.834702	0.417902	0.963518	-3.71986	0.000388667	0.0360073	1.00633	0.315288	1.12013	NA	NA	--	NA	NA	--
ENSG00000115966	1386	ATF2	1.46486	0.154507	1.09066	-0.419324	0.683051	1.05385	-0.186285	0.853362	1.00768	NA	NA	--	-0.578605	0.564567	1.03727	1.12879	0.264967	1.11744	1.30961	0.1933	0.942477	-0.297909	0.768053	1.0474	-0.932039	0.367112	0.938434	-0.273584	0.785177	0.996937	-0.630013	0.529296	1.07586	NA	NA	--	1.63855	0.123577	1.10333
ENSG00000005339	1387	CREBBP	0.37176	0.712973	1.02951	NA	NA	--	-0.624872	0.536352	1.11855	1.17032	0.254982	1.13761	-0.563	0.575092	1.03579	-1.40015	0.168325	1.0815	-0.0179191	0.985739	1.00029	-0.339755	0.73667	1.06249	0.769256	0.455491	0.96852	-2.66945	0.00935792	0.318896	-1.63431	0.103526	1.03465	NA	NA	--	0.533001	0.602392	1.02745
ENSG00000234539	1388	ATF6B	0.55703	0.582096	1.05778	1.12782	0.283395	1.2248	0.0258043	0.979569	1.00206	-0.671346	0.509318	1.10409	-1.14231	0.25691	1.02128	-0.331868	0.74153	1.01655	1.12006	0.265346	0.981273	-0.578914	0.567446	1.16085	-1.04916	0.31322	0.909339	-0.285246	0.776263	0.99813	-0.00342854	0.997267	0.99997	0.0487584	0.961986	0.99903	0.296051	0.771867	1.0006
ENSG00000111269	1389	CREBL2	0.818238	0.420385	1.0896	NA	NA	--	-0.559556	0.579561	1.10057	NA	NA	--	-1.37955	0.171772	0.974703	1.08873	0.282071	1.12523	-0.0665741	0.947052	0.996397	NA	NA	--	-0.899867	0.383409	0.94743	-0.742315	0.460278	1.03069	-0.116388	0.907444	1.00035	NA	NA	--	NA	NA	--
ENSG00000095794	1390	CREM	-0.736695	0.467661	1.08492	NA	NA	--	-0.608693	0.546896	1.11465	NA	NA	--	0.662344	0.509755	1.03891	0.211265	0.833635	0.996659	-0.534875	0.593912	1.01094	0.303216	0.764049	1.04832	NA	NA	--	-1.11107	0.270183	1.00628	-1.7384	0.0834449	0.991424	0.104132	0.918939	0.996212	-0.108849	0.914867	0.998391
ENSG00000147571	1392	CRH	-0.647098	0.523032	1.06862	NA	NA	--	0.322244	0.7493	1.03639	-0.549105	0.588464	1.07998	-0.337324	0.736802	1.00763	-1.22167	0.228196	1.11913	3.28387	0.00140754	0.112102	-0.421553	0.676689	1.0958	NA	NA	--	-0.232139	0.81708	0.997001	-0.559139	0.576597	1.06282	-0.482792	0.639638	1.04955	-0.544103	0.594931	1.02984
ENSG00000145708	1393	CRHBP	-0.917775	0.366863	1.09783	NA	NA	--	1.49784	0.143679	1.24403	-0.905674	0.375383	1.13777	-0.562963	0.575117	1.03563	2.53932	0.0146323	0.479678	0.0760633	0.939519	0.995697	-0.559173	0.580489	1.15234	NA	NA	--	-0.921564	0.359792	1.03031	0.541422	0.588727	1.05654	-0.447483	0.664063	1.03681	NA	NA	--
ENSG00000263715	1394	LINC02210-CRHR1	0.00775117	0.993873	1.00011	-0.327537	0.749411	1.03153	-0.475511	0.637555	1.07509	1.00693	0.325432	1.14962	0.00240704	0.998086	0.999207	0.182503	0.856007	0.995257	-0.0101531	0.991919	1.00038	NA	NA	--	-0.389857	0.702954	0.981505	0.284448	0.776872	0.997869	0.611697	0.541327	1.07481	-0.486654	0.636993	1.05159	2.84841	0.0136987	0.727871
ENSG00000106113	1395	CRHR2	0.623679	0.538073	1.06596	NA	NA	--	-0.704261	0.486211	1.13885	NA	NA	--	-0.39822	0.691585	1.01634	-0.740287	0.462971	1.08737	1.2128	0.228034	0.97078	-0.352388	0.727283	1.06716	-0.437753	0.66875	0.982916	-0.147663	0.883016	0.993305	-0.469997	0.638791	1.04464	-0.497544	0.629564	1.05561	NA	NA	--
ENSG00000213145	1396	CRIP1	-0.0656069	0.948174	0.998303	0.267258	0.794215	1.02098	1.5101	0.140535	1.24483	-0.450373	0.657057	1.057	1.91496	0.0592608	0.749333	0.230309	0.818896	0.998376	0.471021	0.638642	1.01094	-0.326245	0.746755	1.0572	0.412201	0.686908	0.982249	-1.11547	0.268308	1.00478	0.694484	0.488062	1.08635	-1.34856	0.207225	1.10956	0.059223	0.953675	0.999799
ENSG00000182809	1397	CRIP2	0.678492	0.503234	1.07476	-0.416112	0.685331	1.05367	0.355508	0.724472	1.04648	0.0439011	0.965398	1.00163	-0.185836	0.853068	0.998776	-0.162432	0.871693	0.995449	-0.616156	0.539178	1.016	0.180495	0.858112	1.01207	-0.250413	0.806182	0.977872	-0.353461	0.724761	1.00253	-1.46007	0.145601	1.08783	0.382676	0.709968	1.02356	-0.0324313	0.974621	1.00116
ENSG00000167193	1398	CRK	-1.83101	0.0781566	0.967825	-1.50945	0.159359	1.16054	-1.6134	0.116182	1.21033	NA	NA	--	0.491502	0.624488	1.02551	-0.673258	0.504226	1.07849	0.622074	0.535295	1.01621	0.288682	0.77503	1.0423	-0.284862	0.780238	0.982082	-2.08158	0.0408876	0.65321	0.838876	0.402388	1.10573	0.230876	0.822066	0.991052	1.68553	0.115724	1.11304
ENSG00000099942	1399	CRKL	1.18551	0.246144	1.11643	-2.1929	0.050711	0.853285	-1.61698	0.115403	1.20934	2.12269	0.0458355	0.761926	-0.271724	0.786571	1.00514	0.352112	0.726398	1.01939	0.168737	0.866341	0.996757	-0.133356	0.894901	1.00733	-0.458802	0.653953	0.983533	0.780091	0.437859	1.03201	0.298285	0.765748	1.01779	-0.649546	0.530622	1.09657	-0.4155	0.684552	1.0183
ENSG00000072832	1400	CRMP1	1.73913	0.0934028	1.00378	-0.622429	0.546346	1.10471	-1.16911	0.250737	1.23545	NA	NA	--	-1.8352	0.0703889	0.792276	0.890833	0.377757	1.10437	-1.26911	0.207319	0.957735	NA	NA	--	-0.0596351	0.953353	0.993895	-1.17148	0.245214	0.998623	1.3885	0.166295	1.09594	NA	NA	--	NA	NA	--
ENSG00000132693	1401	CRP	1.7863	0.0852872	0.987581	-0.00174559	0.998638	1.00082	-0.0854966	0.932383	1.00432	-0.30132	0.766	1.02312	-0.673421	0.502723	1.04064	-0.595725	0.554344	1.06814	-0.525031	0.600712	1.00827	NA	NA	--	-0.494967	0.628301	0.985037	-0.00634664	0.994953	0.999344	-0.400595	0.68908	1.03569	NA	NA	--	NA	NA	--
ENSG00000145681	1404	HAPLN1	0.987125	0.332345	1.10729	-0.748744	0.46972	1.134	0.893655	0.377978	1.18484	NA	NA	--	-1.12028	0.266121	1.0281	NA	NA	--	-1.08798	0.279192	0.983853	0.108123	0.914697	1.00735	-0.643704	0.53096	0.976889	-0.158126	0.874794	0.993759	-0.515954	0.606369	1.05247	NA	NA	--	-0.728999	0.478022	1.05562
ENSG00000105392	1406	CRX	-0.915935	0.36781	1.09597	0.516846	0.615496	1.07806	0.0677591	0.946386	1.00382	2.01383	0.0570171	0.811315	-0.670126	0.504809	1.04085	-0.554445	0.58202	1.06499	1.00924	0.31527	1.00025	-0.784089	0.439813	1.25878	0.00635033	0.99503	1.00099	-0.197739	0.843799	0.994139	-0.0557764	0.955567	0.999267	-0.427441	0.677305	1.03346	-0.502254	0.623296	1.02654
ENSG00000008405	1407	CRY1	1.29956	0.204737	1.11521	0.941127	0.366849	1.17755	0.0799969	0.936723	1.00471	-0.11644	0.90836	0.998457	1.4409	0.153721	0.955276	1.59539	0.117626	1.02676	0.220172	0.826181	0.995937	0.405461	0.688333	1.08867	NA	NA	--	1.18249	0.24085	0.997599	-0.483388	0.629268	1.04468	2.92501	0.0138133	0.473104	NA	NA	--
ENSG00000121671	1408	CRY2	NA	NA	--	1.8103	0.0976216	1.06567	0.19434	0.847101	1.00742	NA	NA	--	1.77004	0.0807318	0.823437	0.730288	0.468999	1.0875	-1.57171	0.119145	0.851688	-0.0814159	0.935712	1.00419	-3.6003	0.00323002	0.108439	-0.726842	0.469647	1.03187	-2.01435	0.0451072	0.872843	2.03265	0.0694958	0.869756	NA	NA	--
ENSG00000160202	1409	CRYAA	2.44945	0.021079	0.692795	1.04716	0.317488	1.20075	0.0841159	0.933473	1.00457	-0.141055	0.889171	0.996664	0.0699834	0.944391	0.996776	-0.174137	0.862539	0.994698	-0.130134	0.896719	0.99673	-0.870254	0.391833	1.2879	-0.13255	0.896579	0.985454	0.0945793	0.924908	0.994205	-0.44916	0.653728	1.04208	-0.584534	0.571812	1.0745	-0.102521	0.919908	0.998018
ENSG00000109846	1410	CRYAB	NA	NA	--	NA	NA	--	NA	NA	--	NA	NA	--	-0.11531	0.908504	0.993115	-0.939049	0.352719	1.11444	0.201481	0.840727	0.996575	-1.82445	0.0791703	1.08322	NA	NA	--	3.22862	0.00186484	0.116939	1.16378	0.245688	1.12028	0.300325	0.77008	1.0035	NA	NA	--
ENSG00000108255	1411	CRYBA1	-0.418042	0.679223	1.03587	NA	NA	--	-0.52358	0.604069	1.08646	-0.508894	0.616132	1.06916	-0.342787	0.732705	1.00813	-0.263296	0.793525	1.00706	-0.00329893	0.997374	0.999961	0.535784	0.596494	1.14199	-0.278174	0.785254	0.98236	-0.538534	0.591847	1.01765	-0.41976	0.675043	1.03873	-0.611295	0.554645	1.08346	NA	NA	--
ENSG00000163499	1412	CRYBA2	-0.0520714	0.958855	0.998843	NA	NA	--	2.18106	0.0364092	0.944344	0.508767	0.616219	1.06862	-0.118698	0.905828	0.993724	-0.266403	0.791146	1.00786	-1.00654	0.31656	1.00058	-0.651362	0.520319	1.19734	NA	NA	--	-0.678421	0.49965	1.02888	0.0394821	0.968539	1.0005	-1.02629	0.328938	1.12399	NA	NA	--
ENSG00000196431	1413	CRYBA4	-1.02061	0.316496	1.10945	-1.12247	0.285566	1.22367	0.345907	0.731609	1.04316	NA	NA	--	-0.562746	0.575264	1.03537	1.12972	0.264581	1.11805	-0.606528	0.545525	1.01538	-0.871957	0.39092	1.28962	-0.417942	0.682811	0.9815	-0.359906	0.719956	1.00303	-0.525455	0.59976	1.05355	-13.8896	7.30425e-08	2.14432e-05	NA	NA	--
ENSG00000100122	1414	CRYBB1	-1.17364	0.25079	1.11864	-1.40868	0.186562	1.17837	3.93441	0.000405149	0.0676103	NA	NA	--	2.23381	0.0284364	0.580747	0.55553	0.581284	1.06629	0.144621	0.885298	0.996692	-1.15217	0.259349	1.35245	-1.13543	0.276696	0.885866	0.183421	0.854976	0.993842	-0.345418	0.730088	1.02621	-0.612724	0.553737	1.08312	NA	NA	--
ENSG00000244752	1415	CRYBB2	-0.991176	0.3304	1.1082	-1.00285	0.337485	1.19311	-0.37119	0.712868	1.05004	-0.667496	0.511725	1.1017	-2.20583	0.0304181	0.603252	-1.10872	0.273441	1.12144	0.790603	0.431028	1.01724	-0.265675	0.792508	1.03411	-2.3598	0.0345882	0.396615	0.794805	0.429303	1.03459	0.525677	0.599606	1.05348	-1.33513	0.21143	1.11122	0.750161	0.466519	1.06031
ENSG00000100058	1416	CRYBB2P1	-1.78335	0.0857758	0.98476	2.72777	0.0196565	0.581821	0.395534	0.694994	1.05571	-0.744974	0.464544	1.11708	-0.989383	0.325615	1.0417	-0.00804207	0.993619	1.00102	-1.18603	0.238393	0.971422	0.442947	0.661333	1.10691	1.21428	0.246238	0.869676	-1.78398	0.0785823	0.80755	1.24666	0.213759	1.11547	0.776224	0.455584	1.11562	-0.348384	0.733129	1.00337
ENSG00000100053	1417	CRYBB3	0.401422	0.691269	1.03377	0.516772	0.615546	1.07797	-1.77014	0.0859433	1.16138	-0.444593	0.661162	1.05438	-2.02267	0.046625	0.7015	-0.220849	0.826209	0.9974	-0.502259	0.616579	1.00863	-0.78215	0.440932	1.2573	-0.503924	0.622746	0.982702	1.63875	0.105569	0.864623	1.3145	0.189955	1.10676	0.176735	0.863245	0.988723	1.66463	0.119889	1.10786
ENSG00000168582	1418	CRYGA	-0.258924	0.797657	1.00672	-0.365502	0.721668	1.0425	-0.641505	0.525626	1.12008	-0.348776	0.730573	1.03172	-0.574985	0.566999	1.03693	NA	NA	--	-0.406066	0.685553	1.00703	-0.306791	0.761272	1.0495	NA	NA	--	-0.533261	0.595473	1.01781	0.318852	0.750121	1.02131	NA	NA	--	NA	NA	--
ENSG00000182187	1419	CRYGB	-0.172254	0.864523	0.996124	NA	NA	--	-0.496735	0.622669	1.08431	-0.321473	0.750886	1.02658	-0.204395	0.838591	1.00109	NA	NA	--	-0.476672	0.634625	1.01079	-0.304909	0.762691	1.04886	NA	NA	--	0.342072	0.733279	1.00265	-0.64393	0.520246	1.0776	NA	NA	--	NA	NA	--
ENSG00000163254	1420	CRYGC	-0.0249607	0.98027	0.99971	-0.425039	0.679004	1.055	-0.762803	0.451	1.15854	-0.219314	0.828427	1.00867	-0.330499	0.741932	1.00753	NA	NA	--	0.4596	0.646791	1.00946	NA	NA	--	NA	NA	--	-0.354868	0.723712	1.00258	-0.343229	0.731731	1.02633	NA	NA	--	NA	NA	--
ENSG00000118231	1421	CRYGD	-0.119313	0.905911	0.996468	-0.42319	0.680312	1.05455	-0.421668	0.676001	1.06273	-0.231008	0.819444	1.00983	-0.798349	0.427155	1.0467	NA	NA	--	0.399758	0.690179	1.00752	-0.506589	0.61641	1.13322	-0.624675	0.542232	0.979291	0.794482	0.42949	1.03437	0.654365	0.513514	1.07802	NA	NA	--	-0.366876	0.719197	1.01606
ENSG00000213139	1427	CRYGS	-0.441086	0.662662	1.04056	-0.39925	0.697351	1.04985	-1.08295	0.286679	1.22106	-0.650876	0.521868	1.10175	0.178588	0.858736	0.998917	0.452294	0.65323	1.04167	1.30974	0.193254	0.9425	1.19322	0.243164	1.33624	NA	NA	--	-0.404135	0.687295	1.00651	-0.271399	0.786322	1.0136	NA	NA	--	NA	NA	--
ENSG00000103316	1428	CRYM	-0.873443	0.390124	1.09316	-0.405267	0.693052	1.05177	1.03025	0.310383	1.21576	NA	NA	--	-0.778511	0.438685	1.04326	0.981539	0.331575	1.12008	-1.25255	0.213262	0.963836	-0.274034	0.786144	1.03721	-0.888043	0.390652	0.949412	-0.888356	0.377267	1.03225	1.87983	0.0613629	0.941254	-1.79859	0.0995493	0.968626	NA	NA	--
ENSG00000116791	1429	CRYZ	NA	NA	--	NA	NA	--	1.1357	0.264263	1.23994	NA	NA	--	2.01818	0.0471013	0.702736	NA	NA	--	0.00902634	0.992816	1.00036	0.0017067	0.998651	1.00001	NA	NA	--	-0.936091	0.352313	1.02659	-1.26815	0.205995	1.11197	0.439191	0.669861	1.03595	NA	NA	--
ENSG00000062485	1431	CS	0.917727	0.366888	1.09752	NA	NA	--	-1.7775	0.0847043	1.1606	-1.02151	0.318636	1.14843	0.669581	0.505154	1.04036	0.0946058	0.925048	0.99761	2.64368	0.00950906	0.332316	-0.637119	0.529413	1.19277	0.18293	0.857675	0.980316	1.0552	0.294813	1.01308	0.889986	0.37438	1.1113	1.27869	0.227324	1.11705	NA	NA	--
ENSG00000112062	1432	MAPK14	-0.844923	0.405579	1.08816	NA	NA	--	-0.14742	0.883697	1.00655	-1.39459	0.177719	1.10332	-0.933528	0.353504	1.04383	-0.783236	0.437591	1.09376	-1.40921	0.161844	0.912867	-1.80061	0.0829463	1.09678	1.80868	0.0936775	0.624827	0.222892	0.824242	0.996507	-0.937751	0.349331	1.11342	NA	NA	--	NA	NA	--
ENSG00000124207	1434	CSE1L	-1.05875	0.299095	1.11436	-0.702308	0.49708	1.12356	-0.140633	0.889015	1.006	0.226953	0.822655	1.0097	0.175674	0.861018	0.998769	0.261464	0.794928	1.0059	0.598529	0.550827	1.01506	0.527965	0.601836	1.13938	-0.0899473	0.9297	0.989464	1.91641	0.0592281	0.729412	1.41623	0.158026	1.08876	NA	NA	--	NA	NA	--
ENSG00000184371	1435	CSF1	-0.19055	0.850304	0.99682	0.450906	0.660816	1.06074	0.529976	0.599676	1.08908	1.34563	0.192771	1.12051	2.27003	0.0260403	0.558021	1.81028	0.0769322	0.942612	-0.461583	0.645373	1.01005	-3.01427	0.00554806	0.299577	-0.385506	0.706097	0.981358	0.300293	0.764807	0.999432	0.737538	0.461528	1.09571	NA	NA	--	1.56193	0.140621	1.09899
ENSG00000182578	1436	CSF1R	0.0530773	0.958061	0.998909	NA	NA	--	1.4616	0.15331	1.25667	-1.22456	0.234299	1.1376	-0.114391	0.909229	0.993117	NA	NA	--	-0.610081	0.543178	1.0161	0.792093	0.435211	1.2599	-1.77797	0.0987935	0.638854	-1.81775	0.0732057	0.793427	0.686843	0.492856	1.08359	NA	NA	--	NA	NA	--
ENSG00000164400	1437	CSF2	-0.27203	0.787669	1.01045	NA	NA	--	-0.342117	0.734432	1.0424	-0.364249	0.71915	1.03559	-0.252235	0.80154	1.00518	NA	NA	--	-0.175104	0.861349	0.99676	-0.503848	0.618455	1.13349	NA	NA	--	-0.079589	0.936782	0.99433	-0.473641	0.636194	1.04548	NA	NA	--	NA	NA	--
ENSG00000100368	1439	CSF2RB	0.804784	0.427975	1.08988	1.68923	0.119286	1.12947	0.671014	0.506882	1.13253	-0.904235	0.376128	1.13712	-0.515717	0.607549	1.03005	-1.08586	0.283323	1.12657	-0.0987519	0.921531	0.995857	-0.734532	0.468956	1.23613	-1.11767	0.28394	0.889502	1.69737	0.093886	0.840642	1.65267	0.0997272	1.02835	-0.486583	0.637041	1.051	NA	NA	--
ENSG00000108342	1440	CSF3	-0.569434	0.573769	1.05983	-0.209231	0.838092	1.01282	-0.735547	0.467203	1.15102	1.12053	0.27514	1.14208	-0.678537	0.499492	1.04218	-0.526643	0.601028	1.05918	-0.430598	0.667678	1.00806	-0.368022	0.715726	1.07173	-0.0671793	0.947461	0.992547	0.147248	0.883342	0.993187	-1.17799	0.239988	1.12053	0.124011	0.903764	0.992325	2.03785	0.0624493	1.0425
ENSG00000119535	1441	CSF3R	-0.632606	0.532312	1.06615	NA	NA	--	0.537271	0.594685	1.09213	NA	NA	--	-0.64364	0.521746	1.03773	NA	NA	--	-0.86471	0.389247	1.00968	0.721207	0.476981	1.22899	NA	NA	--	-2.26428	0.0265276	0.547662	0.829434	0.407697	1.10263	NA	NA	--	NA	NA	--
ENSG00000136488	1442	CSH1	3.05973	0.00496054	0.364433	NA	NA	--	-0.175516	0.861746	1.00716	-0.30186	0.765728	1.02391	-0.276429	0.782969	1.00566	-0.0353127	0.971987	0.998729	0.0570771	0.954597	0.996986	-0.421203	0.676941	1.09577	NA	NA	--	-0.76545	0.446471	1.03121	-0.242787	0.808381	1.00926	-0.0106	0.991751	1.0011	-0.308601	0.762514	1.00053
ENSG00000213218	1443	CSH2	6.19988	1.25156e-06	0.000841673	-0.289768	0.777383	1.02426	-0.283691	0.77842	1.02665	-0.302088	0.765557	1.02394	-0.392916	0.695481	1.01554	-0.118815	0.90595	0.996613	-0.780933	0.436669	1.0171	-0.296784	0.768902	1.04644	NA	NA	--	-0.82315	0.413104	1.03605	-0.360373	0.71889	1.03019	-0.0193052	0.984977	1.00046	0.891632	0.388796	1.07828
ENSG00000204414	1444	CSHL1	1.63353	0.113966	1.04439	-0.303607	0.767093	1.02528	-0.205085	0.838766	1.00801	-0.300333	0.766876	1.0234	-0.418158	0.677011	1.01749	-0.221749	0.825513	0.99705	-0.7978	0.426858	1.01815	0.0703113	0.944464	1.00259	NA	NA	--	-0.388239	0.698969	1.00563	-0.700945	0.484028	1.08797	-0.00788502	0.993864	1.00137	0.288624	0.77742	1.00021
ENSG00000103653	1445	CSK	1.25494	0.220256	1.11628	1.26929	0.230536	1.20478	0.710704	0.482261	1.14108	0.00510919	0.995972	1.00255	-0.550614	0.583514	1.03209	-0.66744	0.5079	1.07899	-1.57741	0.117827	0.850787	-1.79372	0.0840655	1.10165	NA	NA	--	1.23952	0.219122	0.987952	-1.67462	0.0953336	1.01941	NA	NA	--	-1.05012	0.312792	1.09377
ENSG00000126545	1446	CSN1S1	1.68293	0.103919	1.0254	NA	NA	--	0.954698	0.346672	1.19959	-0.278105	0.783529	1.01701	-0.368552	0.713487	1.01296	-0.475534	0.636706	1.04782	-0.224743	0.822633	0.995605	NA	NA	--	NA	NA	--	-0.694484	0.489583	1.02977	1.89871	0.0588222	0.930045	-0.270265	0.792452	0.992255	NA	NA	--
ENSG00000135222	1447	CSN2	-0.489367	0.628534	1.04407	NA	NA	--	-0.301707	0.764768	1.03023	NA	NA	--	-0.187067	0.852106	0.999027	-0.000791926	0.999372	1.00059	-0.410936	0.68199	1.0077	NA	NA	--	NA	NA	--	-0.544438	0.5878	1.01868	-0.325971	0.744735	1.02278	NA	NA	--	NA	NA	--
ENSG00000171209	1448	CSN3	-0.334113	0.740875	1.02074	-0.308305	0.76361	1.02621	-0.466907	0.643635	1.07196	NA	NA	--	-0.0787729	0.93742	0.995548	NA	NA	--	-0.358026	0.721071	1.00307	-0.258857	0.797639	1.03056	NA	NA	--	-0.385267	0.70116	1.00612	-0.331819	0.740321	1.02417	NA	NA	--	NA	NA	--
ENSG00000113712	1452	CSNK1A1	0.0878521	0.930643	0.99671	NA	NA	--	0.340388	0.735722	1.04163	-0.224367	0.824641	1.00959	1.47155	0.145272	0.950477	NA	NA	--	-2.31166	0.0228275	0.516598	-0.707776	0.48515	1.22139	0.301408	0.76787	0.982374	1.16495	0.247832	1.00045	-1.02028	0.308639	1.11798	NA	NA	--	NA	NA	--
ENSG00000141551	1453	CSNK1D	0.572747	0.571555	1.05921	NA	NA	--	-0.366231	0.71653	1.04967	0.298516	0.768243	1.02177	-0.192692	0.847714	0.99953	-0.322748	0.748381	1.01584	-0.288461	0.773585	0.996697	1.61063	0.118891	1.20647	-1.23001	0.240489	0.868144	0.475897	0.635569	1.01607	0.267454	0.789353	1.01341	-0.570619	0.580853	1.07016	1.16906	0.263368	1.09913
ENSG00000213923	1454	CSNK1E	-0.667354	0.51021	1.07275	0.984309	0.346119	1.18902	-0.702557	0.487258	1.13904	0.0979999	0.922862	0.998356	1.56718	0.121227	0.920902	-1.38682	0.172329	1.08317	-0.109793	0.912791	0.996392	-0.434409	0.667444	1.10217	4.14264	0.00115703	0.0548388	-0.345914	0.730402	1.00303	-1.25676	0.210084	1.11324	0.476564	0.643915	1.0482	-1.2307	0.240238	1.10065
ENSG00000133275	1455	CSNK1G2	-0.777136	0.443834	1.08812	-1.64959	0.127261	1.14254	0.646573	0.52238	1.12263	NA	NA	--	1.45373	0.150139	0.954647	-0.756622	0.45322	1.09175	-1.34589	0.181351	0.931194	0.137399	0.891735	1.00728	-0.199843	0.844695	0.978622	1.01024	0.315716	1.01704	-1.31855	0.188597	1.10547	NA	NA	--	-0.100206	0.92171	0.997736
ENSG00000151292	1456	CSNK1G3	-0.898189	0.377025	1.09743	NA	NA	--	0.620623	0.539111	1.11837	-0.893518	0.381706	1.13501	-0.489929	0.625595	1.02563	NA	NA	--	0.414389	0.679468	1.00815	1.73011	0.0950274	1.13983	NA	NA	--	0.481925	0.631301	1.01754	-0.852087	0.39503	1.10739	0.127735	0.900891	0.991501	NA	NA	--
ENSG00000101266	1457	CSNK2A1	0.63945	0.527919	1.06664	NA	NA	--	0.864305	0.39366	1.18025	0.704898	0.488619	1.11089	-1.57232	0.120031	0.920442	0.311765	0.756659	1.01429	1.56788	0.120037	0.854115	0.273393	0.786631	1.03666	NA	NA	--	-1.48652	0.141448	0.92146	0.515939	0.60638	1.05209	1.4406	0.180266	1.11312	NA	NA	--
ENSG00000070770	1459	CSNK2A2	-1.63957	0.112695	1.03928	0.39857	0.697837	1.04909	2.00254	0.0534995	1.04917	NA	NA	--	-2.32493	0.0227472	0.537879	-0.821135	0.415898	1.09716	0.379724	0.704948	1.0052	0.80123	0.429993	1.26314	NA	NA	--	1.92812	0.0577304	0.725012	-1.28872	0.198758	1.11183	NA	NA	--	NA	NA	--
ENSG00000224774	1460	CSNK2B	0.731398	0.470836	1.08409	0.839347	0.419143	1.16524	-0.277979	0.782763	1.02489	0.0567903	0.955249	1.00102	1.37491	0.1732	0.975051	1.35373	0.182582	1.09357	-0.968997	0.334862	1.00162	1.09988	0.281095	1.35148	2.10778	0.05503	0.493026	0.129414	0.897386	0.991621	-0.679823	0.497283	1.08303	0.0570144	0.955556	0.998408	0.406395	0.691063	1.0198
ENSG00000038427	1462	VCAN	1.28432	0.209941	1.11949	-1.67544	0.122007	1.13791	1.58272	0.123023	1.21234	NA	NA	--	-2.30302	0.0240146	0.546816	NA	NA	--	-1.58171	0.116842	0.848627	0.66882	0.509289	1.20247	NA	NA	--	-0.510426	0.611293	1.01722	-0.211086	0.833002	1.0071	NA	NA	--	NA	NA	--
ENSG00000130287	1463	NCAN	1.22971	0.229414	1.11055	-0.29085	0.776577	1.02474	1.19457	0.240772	1.24206	0.0538356	0.957575	1.00081	-0.910193	0.365599	1.04526	NA	NA	--	-0.745258	0.457846	1.0146	-0.303612	0.763751	1.04844	-0.0183298	0.985654	1.0003	-0.202509	0.840082	0.995101	-1.6824	0.0938129	1.01547	NA	NA	--	-0.707731	0.491607	1.0528
ENSG00000173546	1464	CSPG4	-1.29505	0.206269	1.11349	-0.0875875	0.931779	1.00429	-0.528848	0.60045	1.08904	-2.98276	0.00709583	0.286844	-1.4546	0.149897	0.954469	-0.803092	0.426143	1.09254	-0.0720149	0.942732	0.995634	1.44212	0.160768	1.2875	NA	NA	--	-0.785995	0.434414	1.03327	1.48615	0.138575	1.08027	NA	NA	--	-0.264428	0.795596	1.00272
ENSG00000159176	1465	CSRP1	0.396016	0.695205	1.03382	NA	NA	--	-0.337757	0.737686	1.04058	0.23692	0.815015	1.01114	-1.171	0.245259	1.01762	-1.04146	0.303224	1.12589	-0.988492	0.325274	1.00035	0.338031	0.737954	1.06188	NA	NA	--	0.902859	0.36957	1.03108	-0.312006	0.755311	1.01892	-0.60294	0.559973	1.08051	-2.36754	0.0340921	0.894816
ENSG00000175183	1466	CSRP2	0.600297	0.553314	1.0621	NA	NA	--	-0.178496	0.859425	1.00745	-0.98608	0.334815	1.14708	-1.49119	0.14005	0.942959	2.38757	0.0212209	0.575461	-0.527984	0.598668	1.00876	NA	NA	--	NA	NA	--	0.407924	0.684523	1.00717	0.161212	0.872065	1.00176	NA	NA	--	NA	NA	--
ENSG00000183048	1468	SLC25A10	-1.49452	0.146636	1.08365	0.385197	0.707436	1.04655	-1.12258	0.269718	1.23634	4.14569	0.000458638	0.0437016	0.801388	0.425406	1.04658	0.0805876	0.936127	0.998175	-1.35999	0.176862	0.925296	1.26886	0.215323	1.32383	-0.143845	0.887829	0.983889	0.726778	0.469686	1.03183	-0.102121	0.918748	0.999113	2.44575	0.0345077	0.717745	-0.964572	0.35236	1.08115
ENSG00000170373	1469	CST1	0.365245	0.717774	1.02812	NA	NA	--	1.34488	0.187836	1.26528	NA	NA	--	-0.070221	0.944202	0.996754	-0.179406	0.858424	0.995086	-0.425182	0.671609	1.00891	1.38018	0.178853	1.29488	NA	NA	--	1.15511	0.251814	1.00226	-0.510026	0.61051	1.05118	NA	NA	--	NA	NA	--
ENSG00000170369	1470	CST2	-0.538916	0.594361	1.0541	NA	NA	--	-0.0517846	0.959013	1.00171	NA	NA	--	-0.441977	0.659761	1.01799	-0.247998	0.805264	1.00036	-0.363002	0.717362	1.00355	1.11418	0.27502	1.35662	NA	NA	--	0.245825	0.806507	0.997034	-0.487456	0.626388	1.04515	NA	NA	--	NA	NA	--
ENSG00000101439	1471	CST3	1.26976	0.215005	1.11852	NA	NA	--	0.852641	0.400005	1.18263	-0.121938	0.904108	0.9981	-1.8725	0.0649832	0.768802	-0.318405	0.751651	1.01532	-1.19823	0.233633	0.971875	1.74465	0.0924208	1.13557	NA	NA	--	0.295363	0.768555	0.999653	0.183755	0.854363	1.0054	NA	NA	--	NA	NA	--
ENSG00000101441	1472	CST4	-0.340964	0.735769	1.02151	NA	NA	--	-0.482024	0.63297	1.07774	-0.350908	0.729153	1.03285	-0.478437	0.633712	1.02276	-0.0809509	0.93584	0.998085	-0.391149	0.696511	1.00695	1.31852	0.198404	1.3128	NA	NA	--	-0.385595	0.700918	1.00616	-0.304674	0.760883	1.01754	NA	NA	--	NA	NA	--
ENSG00000170367	1473	CST5	-0.264144	0.793674	1.00875	NA	NA	--	1.39688	0.171774	1.27082	NA	NA	--	-0.547557	0.585601	1.0324	-0.0467966	0.962882	0.998555	-0.289489	0.7728	0.996862	-0.458011	0.650609	1.11131	NA	NA	--	-0.302227	0.763338	0.999354	-0.450325	0.65289	1.04209	NA	NA	--	NA	NA	--
ENSG00000175315	1474	CST6	-0.461896	0.647856	1.04202	-0.113522	0.911662	1.0058	0.649265	0.520661	1.12317	-0.868258	0.395068	1.12943	-1.60005	0.113738	0.907306	-2.03738	0.0475182	0.841522	-0.724342	0.470531	1.01519	-0.627788	0.535417	1.18838	-0.430025	0.67422	0.981407	-0.45495	0.650496	1.01623	1.89855	0.0588432	0.928789	0.106609	0.917208	0.996017	-0.0577947	0.954791	0.999766
ENSG00000121552	1475	CSTA	NA	NA	--	-2.01748	0.0687135	0.951632	1.21079	0.234578	1.24646	-0.548532	0.588851	1.07995	-1.02065	0.310657	1.03702	1.45268	0.15325	1.07144	2.14228	0.0345744	0.603005	0.646277	0.523556	1.19457	NA	NA	--	-0.0537655	0.957269	0.996792	0.0436206	0.965244	1.00011	NA	NA	--	1.67598	0.115921	1.11371
ENSG00000160213	1476	CSTB	-0.769283	0.448403	1.08637	0.658499	0.523761	1.11181	0.343232	0.733601	1.04255	0.862292	0.398267	1.12472	-0.306845	0.7598	1.00635	-0.0797251	0.936809	0.998109	-1.49566	0.137859	0.889827	-0.057254	0.954764	1.0033	0.803833	0.435946	0.969429	-0.247491	0.805223	0.997587	0.0937034	0.925424	0.999266	0.304921	0.766118	1.0033	-0.38075	0.709538	1.01944
ENSG00000101138	1477	CSTF1	1.16853	0.252808	1.11936	0.356991	0.727853	1.04146	NA	NA	--	NA	NA	--	0.824152	0.412432	1.04732	-0.356304	0.723278	1.02221	1.84726	0.0676367	0.744445	-1.29824	0.205184	1.31561	0.508201	0.619826	0.982842	0.376792	0.707421	1.00447	-0.234676	0.814663	1.00799	NA	NA	--	NA	NA	--
ENSG00000101811	1478	CSTF2	0.140549	0.889269	0.995446	0.271776	0.790828	1.02147	-1.20975	0.23497	1.24517	NA	NA	--	1.024	0.309086	1.03701	1.18134	0.243675	1.11463	0.359435	0.72002	1.00303	NA	NA	--	NA	NA	--	-0.425578	0.671667	1.01225	-0.562555	0.574272	1.06437	NA	NA	--	NA	NA	--
ENSG00000176102	1479	CSTF3	-0.713831	0.481457	1.08135	NA	NA	--	-0.0531006	0.957972	1.00204	-0.622406	0.540375	1.09366	1.15446	0.25193	1.01944	-0.160447	0.873247	0.996144	0.795508	0.428184	1.01726	-1.05359	0.301407	1.33504	0.588907	0.566016	0.982038	-0.0801913	0.936305	0.994281	2.14879	0.0326689	0.800452	-0.635736	0.539224	1.09066	NA	NA	--
ENSG00000183072	1482	NKX2-5	-0.464447	0.646051	1.04314	-0.242681	0.812718	1.01645	-0.651765	0.519067	1.1237	2.58323	0.0173407	0.481927	2.43728	0.0171363	0.480382	4.67008	2.73549e-05	0.00560471	-0.651949	0.515915	1.01719	0.926912	0.362184	1.30992	0.904046	0.382419	0.947308	1.42705	0.15783	0.945034	-0.457097	0.648022	1.04305	NA	NA	--	NA	NA	--
ENSG00000184033	1485	CTAG1B	-0.0535207	0.957711	0.99914	NA	NA	--	-0.782581	0.439453	1.16666	NA	NA	--	-0.446892	0.656224	1.01764	-0.435114	0.66556	1.0381	0.710855	0.478813	1.01547	-0.419435	0.678217	1.09465	-0.0376219	0.970561	0.99806	1.9311	0.0573539	0.723239	0.142331	0.88694	1.00205	NA	NA	--	6.17038e-17	NA	--
ENSG00000117151	1486	CTBS	0.36431	0.718464	1.02751	NA	NA	--	1.03748	0.307054	1.21591	NA	NA	--	-0.0631988	0.949774	0.99738	NA	NA	--	0.999998	0.319701	0.999781	-0.250501	0.804096	1.02853	-1.267	0.225829	0.856407	-0.627431	0.532335	1.02647	-0.257728	0.796841	1.01137	-0.326961	0.750438	1.00939	-0.563664	0.5819	1.03063
ENSG00000159692	1487	CTBP1	0.518353	0.608434	1.05061	1.0579	0.312778	1.20361	0.97706	0.335648	1.20261	-0.243973	0.809619	1.01233	-0.224191	0.82321	1.00232	0.877321	0.384972	1.10338	-0.589164	0.557067	1.01368	0.604986	0.550239	1.17446	NA	NA	--	0.660995	0.510696	1.02898	-1.09611	0.274146	1.11435	NA	NA	--	-0.364957	0.721012	1.01337
ENSG00000175029	1488	CTBP2	1.17514	0.250197	1.11828	NA	NA	--	0.492823	0.625401	1.08246	NA	NA	--	0.485752	0.628541	1.02471	NA	NA	--	-0.461191	0.645653	1.00981	-0.0126037	0.990037	1.00195	-0.525656	0.607978	0.984461	-2.65059	0.00984715	0.326515	-1.1633	0.245884	1.12007	-1.16466	0.268792	1.12728	NA	NA	--
ENSG00000150281	1489	CTF1	-0.754463	0.457102	1.08666	0.784384	0.449377	1.14451	-1.36109	0.182707	1.26592	1.81015	0.0846074	0.920418	0.839405	0.403875	1.04449	-1.03455	0.306407	1.12665	-2.17145	0.0322382	0.594086	0.321517	0.750295	1.05518	NA	NA	--	0.468574	0.640771	1.01716	0.942368	0.346968	1.11822	-0.38284	0.709133	1.02365	-0.275981	0.786901	1.00235
ENSG00000118523	1490	CCN2	-0.0955475	0.924586	0.997309	NA	NA	--	-0.115329	0.908883	1.00716	-0.689763	0.497895	1.10653	-2.27091	0.0259845	0.559514	1.18044	0.244026	1.11417	0.251682	0.801799	0.996249	NA	NA	--	NA	NA	--	-1.71493	0.0905998	0.835149	-0.938464	0.348965	1.11436	NA	NA	--	NA	NA	--
ENSG00000116761	1491	CTH	0.26556	0.792595	1.00929	NA	NA	--	-0.388546	0.700107	1.05344	NA	NA	--	0.421093	0.674876	1.01762	-2.33554	0.0240321	0.614423	1.29084	0.199706	0.950242	-0.670182	0.508434	1.20291	NA	NA	--	-1.51027	0.135292	0.918015	1.62818	0.104822	1.03806	NA	NA	--	NA	NA	--
ENSG00000163599	1493	CTLA4	-1.23365	0.227966	1.11309	-0.728853	0.481322	1.13403	NA	NA	--	NA	NA	--	-0.229114	0.819396	1.00406	NA	NA	--	-0.573661	0.567472	1.01295	0.220631	0.82698	1.02272	-0.468549	0.646604	0.982753	-0.215684	0.829836	0.994724	-0.340785	0.733569	1.02611	NA	NA	--	NA	NA	--
ENSG00000044115	1495	CTNNA1	-0.162817	0.871875	0.996388	-0.245759	0.810394	1.01595	1.16042	0.254204	1.23874	1.57909	0.129261	1.03023	1.70475	0.0923256	0.855103	1.42509	0.161031	1.0749	-0.363424	0.717048	1.00334	0.233601	0.817057	1.02593	-0.37476	0.713881	0.980897	0.14803	0.882727	0.993647	-0.22103	0.82526	1.00669	NA	NA	--	-0.18346	0.857068	0.991568
ENSG00000066032	1496	CTNNA2	2.09306	0.0458733	0.867129	NA	NA	--	-0.737546	0.466003	1.15111	NA	NA	--	-1.28947	0.201146	0.99784	-1.46909	0.148765	1.06275	-2.40438	0.0180217	0.461919	-0.698768	0.490673	1.21576	-0.631631	0.537805	0.97905	0.891216	0.375741	1.03144	-1.12186	0.263063	1.11871	NA	NA	--	NA	NA	--
ENSG00000040531	1497	CTNS	0.242483	0.810239	1.00361	0.898809	0.388006	1.17245	1.80854	0.079643	1.15193	0.837665	0.411652	1.12674	0.571457	0.569376	1.03639	-0.814266	0.419781	1.09604	-1.58747	0.115532	0.847734	-0.118188	0.906794	1.00668	-2.4322	0.0302062	0.36617	-1.18488	0.239908	0.997508	-0.116212	0.907583	1.00026	NA	NA	--	NA	NA	--
ENSG00000168036	1499	CTNNB1	-1.14671	0.261561	1.11275	NA	NA	--	NA	NA	--	0.246639	0.807474	1.01178	0.435789	0.664225	1.01818	-0.824114	0.414221	1.09804	-0.895888	0.372443	1.00882	0.715579	0.480394	1.22585	0.506594	0.620922	0.982518	1.98191	0.0512541	0.699942	1.25558	0.210508	1.11358	NA	NA	--	NA	NA	--
ENSG00000198561	1500	CTNND1	0.220188	0.827381	1.00199	-0.00429964	0.996646	1.00119	-0.300859	0.76541	1.02984	NA	NA	--	1.89033	0.0625257	0.760936	-1.148	0.257034	1.11818	-0.783177	0.435356	1.01711	0.322056	0.749891	1.05664	NA	NA	--	-1.38712	0.169626	0.95634	-0.0293767	0.976589	1.00016	NA	NA	--	NA	NA	--
ENSG00000169862	1501	CTNND2	-0.000892894	0.999294	1.00147	NA	NA	--	-1.39798	0.171444	1.26997	NA	NA	--	1.02466	0.308772	1.03694	NA	NA	--	-0.501044	0.61743	1.00895	3.59354	0.00123501	0.12158	-0.751462	0.465762	0.970886	1.28825	0.201727	0.979726	0.117037	0.90693	1.00044	NA	NA	--	NA	NA	--
ENSG00000171793	1503	CTPS1	NA	NA	--	NA	NA	--	-0.18241	0.856377	1.00755	NA	NA	--	1.04773	0.298085	1.03699	1.3431	0.185976	1.09653	2.48833	0.0144701	0.413112	-1.47871	0.150791	1.27262	NA	NA	--	0.968301	0.336091	1.02382	-2.34921	0.0196389	0.669061	NA	NA	--	NA	NA	--
ENSG00000168925	1504	CTRB1	0.124769	0.901631	0.996587	-0.324387	0.75173	1.03109	-0.353618	0.725874	1.04603	NA	NA	--	-0.0705412	0.943948	0.996781	-0.449025	0.655569	1.04045	-0.815347	0.416792	1.01435	-0.286859	0.77641	1.04182	NA	NA	--	0.258421	0.79681	0.997351	-0.322332	0.747487	1.02201	2.0357	0.0691422	0.867443	0.805887	0.434802	1.06699
ENSG00000141086	1506	CTRL	0.872074	0.390857	1.09224	1.30785	0.217597	1.19695	0.615453	0.542477	1.11502	0.104545	0.917729	0.998369	-0.822271	0.413495	1.04704	0.0657849	0.94784	0.99861	2.50315	0.0139126	0.40786	-0.29283	0.771891	1.04373	1.41231	0.181348	0.803436	-1.02581	0.308371	1.01411	-1.03886	0.299933	1.11842	0.147166	0.885926	0.989229	-0.894428	0.387353	1.07978
ENSG00000164733	1508	CTSB	0.0729062	0.942418	0.997469	-1.73535	0.11057	1.10748	-0.363552	0.718511	1.04875	-2.40987	0.025213	0.588782	0.419314	0.676169	1.01768	-0.138995	0.890074	0.995932	-0.223623	0.823502	0.995812	-0.042038	0.966778	1.00422	-1.1624	0.265968	0.877797	-0.0426254	0.966116	0.997219	0.779664	0.43637	1.10068	0.629209	0.543318	1.08801	NA	NA	--
ENSG00000117984	1509	CTSD	0.158482	0.875256	0.996345	NA	NA	--	-0.355531	0.724455	1.04654	NA	NA	--	-0.635905	0.526749	1.03899	0.203488	0.839671	0.995965	0.59521	0.553034	1.0144	0.276225	0.784479	1.03823	-1.40379	0.183817	0.807567	1.82071	0.0727491	0.79127	-0.0516613	0.958842	0.998853	2.49657	0.0316323	0.68282	0.8933	0.387935	1.07899
ENSG00000196188	1510	CTSE	-0.354182	0.725953	1.02531	-0.613295	0.552151	1.1019	0.717956	0.477837	1.14687	NA	NA	--	2.71313	0.008241	0.333929	NA	NA	--	-0.985175	0.326892	1.00019	-0.141453	0.888562	1.00828	NA	NA	--	-0.423241	0.673364	1.01274	0.875987	0.381928	1.11194	NA	NA	--	-0.559017	0.584982	1.03043
ENSG00000100448	1511	CTSG	0.354842	0.725465	1.02594	-0.941163	0.366831	1.17821	-0.676204	0.503623	1.13298	-0.546305	0.590354	1.07974	-0.468395	0.640843	1.02362	0.889939	0.378232	1.10314	-0.186038	0.852788	0.996486	-0.76309	0.452026	1.24901	1.98463	0.0687031	0.541648	-0.175055	0.861521	0.994614	-0.767589	0.443499	1.09933	-0.455673	0.65836	1.03848	-0.919429	0.373442	1.07754
ENSG00000103811	1512	CTSH	-0.361132	0.720811	1.02734	-0.710466	0.492203	1.12798	-1.42824	0.162619	1.26331	0.380289	0.70755	1.04065	-1.70011	0.0931995	0.854761	-0.501002	0.618812	1.05194	1.25257	0.213253	0.964499	-1.56026	0.130345	1.22707	-0.997821	0.336578	0.919087	0.641231	0.523381	1.02726	-1.0802	0.281158	1.11541	NA	NA	--	-0.352298	0.729862	1.00617
ENSG00000143387	1513	CTSK	-1.24318	0.22449	1.11638	NA	NA	--	-0.267219	0.790964	1.02239	NA	NA	--	-0.813264	0.418607	1.04602	0.43054	0.668858	1.03743	-0.127174	0.899056	0.996879	0.172703	0.864173	1.01014	-0.0712267	0.944301	0.992247	-0.163233	0.870786	0.99386	2.3705	0.0185689	0.649349	NA	NA	--	0.319928	0.753748	1.00094
ENSG00000135047	1514	CTSL	1.81034	0.0813874	0.971371	0.217519	0.831786	1.01507	0.179312	0.858789	1.00764	0.0457733	0.963923	1.00165	-0.904902	0.368377	1.044	-1.09375	0.279885	1.12442	-0.00986782	0.992146	1.00034	0.726019	0.474074	1.23014	NA	NA	--	2.37268	0.0202952	0.477857	-0.287693	0.773834	1.01692	2.13329	0.0586953	0.82729	-1.79236	0.0947051	1.06899
ENSG00000136943	1515	CTSV	-0.443154	0.661185	1.04095	0.803279	0.438827	1.15379	-0.791936	0.434054	1.16847	NA	NA	--	0.541318	0.589871	1.03258	-1.14804	0.25702	1.11845	-0.445621	0.656825	1.00791	1.41134	0.169565	1.28829	0.979182	0.345362	0.924484	0.36555	0.715758	1.00325	0.815502	0.415608	1.09865	0.277987	0.786685	0.995099	-0.136905	0.893055	0.99388
ENSG00000280913	1517	CTSLP3	-0.363745	0.718881	1.02752	1.89631	0.0844768	1.0237	-0.680041	0.501222	1.1345	NA	NA	--	NA	NA	--	NA	NA	--	0.324896	0.745932	0.999225	-0.516502	0.609708	1.13722	-0.136287	0.893682	0.984598	-0.573898	0.567801	1.02296	-1.44045	0.151065	1.09077	NA	NA	--	NA	NA	--
ENSG00000256043	1519	CTSO	-0.788501	0.437272	1.09006	NA	NA	--	NA	NA	--	-1.92273	0.0675552	0.857252	-0.163352	0.870675	0.996231	0.20596	0.837751	0.996091	-0.698761	0.486308	1.01455	-0.129709	0.897758	1.00669	-1.2691	0.2251	0.856059	-1.92342	0.0583268	0.726072	0.61172	0.541312	1.0749	1.04074	0.322504	1.12712	NA	NA	--
ENSG00000163131	1520	CTSS	-0.214751	0.831575	1.00097	NA	NA	--	0.104422	0.917467	1.00727	NA	NA	--	0.199806	0.842166	1.0008	NA	NA	--	-0.321064	0.748825	0.998846	-1.09418	0.283543	1.34919	0.491725	0.631112	0.984209	1.55727	0.123731	0.900558	2.07346	0.039215	0.837688	NA	NA	--	1.32933	0.204997	1.11022
ENSG00000172543	1521	CTSW	-1.41465	0.168602	1.1	-0.27103	0.791387	1.02145	1.09685	0.280646	1.22245	0.142143	0.888322	0.996863	1.09386	0.277469	1.03321	-1.55211	0.127641	1.03232	0.0858062	0.93179	0.995179	1.90388	0.0676353	1.04595	NA	NA	--	-0.688932	0.49305	1.0313	0.820881	0.412542	1.10204	-0.288674	0.778727	0.999427	NA	NA	--
ENSG00000101160	1522	CTSZ	-0.466958	0.644276	1.04317	0.687032	0.506289	1.11807	NA	NA	--	NA	NA	--	0.452189	0.652421	1.02089	NA	NA	--	-0.688298	0.492843	1.01562	1.31991	0.197947	1.31355	NA	NA	--	0.160887	0.872627	0.993868	1.88417	0.0607711	0.936838	NA	NA	--	NA	NA	--
ENSG00000257923	1523	CUX1	-1.04318	0.306117	1.11255	0.522982	0.611359	1.0794	-1.01442	0.317764	1.21507	2.05032	0.0530233	0.796993	0.247003	0.805572	1.00557	-0.351491	0.72686	1.01868	0.882428	0.379641	1.00772	-1.93734	0.0632298	1.02495	1.27323	0.225233	0.856026	0.576274	0.566203	1.02278	0.556834	0.578168	1.06149	0.443918	0.666553	1.03629	-0.871601	0.399237	1.07508
ENSG00000168329	1524	CX3CR1	-0.925276	0.363019	1.10064	0.451434	0.660447	1.06095	-0.48415	0.631477	1.07925	NA	NA	--	-0.691552	0.491326	1.0416	0.12961	0.897453	0.997154	-0.200964	0.841131	0.99648	NA	NA	--	-0.435581	0.670285	0.982186	0.465287	0.643111	1.01641	0.323314	0.746744	1.0222	NA	NA	--	NA	NA	--
ENSG00000154639	1525	CXADR	-0.340984	0.735755	1.02157	-1.65751	0.12563	1.13854	1.12544	0.268521	1.23791	NA	NA	--	0.754953	0.45261	1.04501	NA	NA	--	-0.740669	0.460612	1.01467	1.85266	0.0748924	1.06626	NA	NA	--	-0.206627	0.836876	0.995204	0.453706	0.650458	1.0427	NA	NA	--	0.587961	0.565923	1.03428
ENSG00000278057	1527	TEX28	NA	NA	--	NA	NA	--	NA	NA	--	-0.0658508	0.94812	1.00063	-0.297767	0.766694	1.00569	-0.1982	0.843782	0.995957	-0.316939	0.751944	0.998057	-0.309868	0.75904	1.05001	NA	NA	--	-0.123829	0.901791	0.992088	0.151331	0.879844	1.00192	NA	NA	--	NA	NA	--
ENSG00000166347	1528	CYB5A	0.0946373	0.925302	0.997097	NA	NA	--	NA	NA	--	NA	NA	--	-1.00949	0.315945	1.03834	NA	NA	--	-0.461222	0.645631	1.00995	1.71935	0.0969967	1.14058	1.56105	0.142517	0.738618	-0.545007	0.58741	1.01915	1.53541	0.126023	1.07088	NA	NA	--	NA	NA	--
ENSG00000008283	1534	CYB561	0.692829	0.494334	1.07773	0.701609	0.497499	1.12187	-1.01313	0.318368	1.21554	-1.75633	0.093607	0.949595	-0.0820813	0.934798	0.99561	0.61073	0.544451	1.07033	-1.49241	0.13871	0.890672	0.635686	0.530333	1.19151	1.97228	0.0702349	0.546945	-0.126736	0.899498	0.991696	0.555459	0.579107	1.06016	-0.75691	0.466563	1.11409	0.776692	0.451242	1.0613
ENSG00000051523	1535	CYBA	-1.82415	0.0792156	0.962533	0.176864	0.86283	1.00958	-0.311413	0.757445	1.03383	-0.330751	0.74411	1.02811	0.0986195	0.9217	0.994552	1.06735	0.291505	1.12868	0.15722	0.875385	0.996658	0.877463	0.387977	1.29259	2.61078	0.0215603	0.304058	-0.136252	0.891997	0.993107	0.508138	0.611831	1.05071	-0.0695761	0.945903	0.999296	0.809046	0.433047	1.06658
ENSG00000165168	1536	CYBB	NA	NA	--	NA	NA	--	-0.129761	0.897543	1.00708	-1.11379	0.277391	1.1421	0.506046	0.614289	1.02779	NA	NA	--	1.4678	0.145265	0.896172	NA	NA	--	NA	NA	--	-1.58451	0.117401	0.888504	1.18354	0.237785	1.11957	NA	NA	--	NA	NA	--
ENSG00000179091	1537	CYC1	0.115108	0.909211	0.995901	0.539359	0.600386	1.08135	1.69652	0.0992029	1.18889	0.268647	0.790823	1.01609	0.215964	0.829595	1.00161	0.251944	0.802231	1.00259	0.701854	0.484384	1.01464	0.191169	0.849823	1.01655	-0.309777	0.76164	0.984301	1.031	0.305944	1.01355	2.43601	0.0155914	0.621604	-1.39404	0.193504	1.11076	-0.513363	0.616311	1.02707
ENSG00000183035	1538	CYLC1	1.27119	0.214505	1.11859	NA	NA	--	-0.272107	0.787235	1.02378	-0.53687	0.596746	1.07776	-0.84616	0.40012	1.0434	NA	NA	--	1.97924	0.0505114	0.693812	NA	NA	--	NA	NA	--	0.453646	0.651429	1.01588	NA	NA	--	-0.41841	0.684491	1.03125	NA	NA	--
ENSG00000155833	1539	CYLC2	NA	NA	--	-6.74136e-15	1	1	NA	NA	--	NA	NA	--	-0.277869	0.781868	1.00577	-0.155605	0.87704	0.995928	12.3306	7.30083e-22	2.25802e-18	-0.0750665	0.940715	1.00416	NA	NA	--	103.663	5.41473e-81	9.98259e-77	-0.151589	0.87964	1.00206	NA	NA	--	NA	NA	--
ENSG00000083799	1540	CYLD	-0.205824	0.838473	0.998957	0.173788	0.865189	1.00921	1.09916	0.279655	1.22415	-0.178758	0.859841	1.00024	-0.133023	0.894527	0.995165	NA	NA	--	0.621774	0.535491	1.01638	0.331158	0.743082	1.05794	NA	NA	--	0.151053	0.880351	0.993764	-0.0732283	0.941686	0.999957	-0.493497	0.632319	1.05404	NA	NA	--
ENSG00000140465	1543	CYP1A1	0.146116	0.884915	0.995672	9.48823	1.24647e-06	0.000274405	-0.24377	0.808918	1.01727	-0.258079	0.798858	1.0136	-0.285851	0.77577	1.00532	-0.199208	0.842997	0.995987	-0.402931	0.687851	1.00745	-0.692227	0.494706	1.21402	NA	NA	--	-0.403676	0.687631	1.00628	2.45629	0.0147594	0.604057	NA	NA	--	-0.345892	0.734957	1.00257
ENSG00000140505	1544	CYP1A2	2.8829	0.00764061	0.454408	-0.25731	0.801689	1.01857	-0.249675	0.804386	1.01933	-0.340853	0.736601	1.03001	-0.525568	0.600719	1.03062	-0.323669	0.747688	1.01621	0.233246	0.816043	0.995942	-0.306165	0.761828	1.04919	NA	NA	--	-0.478054	0.634041	1.01698	-0.131996	0.8951	1.00051	NA	NA	--	NA	NA	--
ENSG00000138061	1545	CYP1B1	-0.622294	0.538969	1.06496	NA	NA	--	NA	NA	--	0.952903	0.350992	1.14375	-1.47895	0.143287	0.947578	1.68824	0.0982843	0.995803	-0.631987	0.528823	1.01693	-0.166664	0.868876	1.00892	-2.86215	0.0125455	0.233629	2.40301	0.0188027	0.456716	0.464125	0.642986	1.04339	0.0111466	0.991326	1.00087	-1.57077	0.138557	1.10769
ENSG00000255974	1548	CYP2A6	-0.881668	0.385738	1.09473	0.58766	0.568628	1.09808	-0.851629	0.400558	1.1819	1.24725	0.226037	1.13786	-0.323158	0.747463	1.00707	-0.45491	0.651361	1.0424	1.10128	0.273391	0.984154	-1.06166	0.297796	1.33553	1.0095	0.331158	0.916086	-0.0195913	0.984423	0.99856	0.0992987	0.920985	0.999197	-0.483675	0.638101	1.05038	NA	NA	--
ENSG00000198077	1549	CYP2A7	-0.692453	0.494566	1.07797	5.85572	0.000109969	0.0140006	-0.366629	0.716236	1.04949	1.63336	0.117298	1.0136	-0.627882	0.531964	1.0387	-0.406512	0.686294	1.03213	0.392188	0.695746	1.00694	-0.647528	0.522759	1.19512	NA	NA	--	0.1718	0.86407	0.994444	-0.0723834	0.942358	0.999752	-0.498135	0.628198	1.05573	NA	NA	--
ENSG00000160870	1551	CYP3A7	-0.539223	0.594152	1.05459	NA	NA	--	-0.82237	0.416769	1.17673	NA	NA	--	-0.349299	0.727831	1.00906	-0.151948	0.879907	0.995505	0.421121	0.674561	1.00853	-0.642379	0.526045	1.19451	-0.000429513	0.999664	1.00165	-0.177739	0.85942	0.994369	-0.2308	0.81767	1.00706	NA	NA	--	NA	NA	--
ENSG00000197838	1553	CYP2A13	-0.0439051	0.965303	0.999664	-1.54278	0.151147	1.1532	-0.26952	0.789208	1.02318	0.562998	0.579398	1.08328	-0.260938	0.794846	1.00513	-0.567119	0.573452	1.06611	1.52751	0.12976	0.874348	-0.12026	0.905168	1.00709	-0.512412	0.616957	0.983453	0.0335574	0.973322	0.997119	0.817109	0.41469	1.09905	-0.327852	0.749179	1.00955	NA	NA	--
ENSG00000197408	1555	CYP2B6	-0.953159	0.348966	1.09801	4.683	0.000668293	0.0630523	-0.775073	0.443815	1.1634	0.0843302	0.933593	0.999529	-0.458102	0.648186	1.02162	3.58302	0.000830356	0.0921009	-0.428391	0.669278	1.00892	-0.271636	0.787969	1.03521	NA	NA	--	-0.648088	0.518961	1.02944	-0.614876	0.539229	1.07526	-0.609591	0.554516	1.08382	NA	NA	--
ENSG00000256612	1556	CYP2B7P	0.0464065	0.963328	0.999275	0.734083	0.478254	1.1349	-0.71332	0.480662	1.14311	-0.819303	0.421815	1.12372	-0.975409	0.332452	1.04243	1.72212	0.0919149	0.977598	-0.070846	0.94366	0.995821	0.726727	0.473647	1.23081	2.01809	0.0647072	0.529486	-0.298713	0.766008	0.999796	1.84452	0.0663604	0.953846	-0.665478	0.519455	1.10049	NA	NA	--
ENSG00000165841	1557	CYP2C19	-0.267352	0.79123	1.00946	NA	NA	--	1.1946	0.240761	1.24236	NA	NA	--	-0.535623	0.593783	1.03223	NA	NA	--	-0.725718	0.46969	1.01491	NA	NA	--	NA	NA	--	0.467842	0.641291	1.01684	-0.273427	0.784764	1.01421	NA	NA	--	NA	NA	--
ENSG00000138115	1558	CYP2C8	-0.419954	0.677842	1.03647	NA	NA	--	-0.990587	0.329096	1.20951	NA	NA	--	0.208999	0.835008	1.00123	NA	NA	--	-0.8963	0.372224	1.00837	NA	NA	--	NA	NA	--	1.28445	0.203045	0.98019	-0.504572	0.61433	1.05052	0.295148	0.773377	1.00271	NA	NA	--
ENSG00000138109	1559	CYP2C9	-0.493788	0.625449	1.0458	NA	NA	--	-0.714349	0.480034	1.14454	NA	NA	--	0.764846	0.446732	1.04265	NA	NA	--	-0.584045	0.560492	1.01355	NA	NA	--	NA	NA	--	-0.363411	0.717348	1.00304	-0.546343	0.585346	1.05745	NA	NA	--	NA	NA	--
ENSG00000108242	1562	CYP2C18	-0.421573	0.676674	1.03659	NA	NA	--	-0.971315	0.338457	1.20196	NA	NA	--	-0.239583	0.811298	1.0047	NA	NA	--	-0.262468	0.793495	0.994522	NA	NA	--	NA	NA	--	-0.681461	0.497736	1.03058	-0.272885	0.78518	1.01389	NA	NA	--	NA	NA	--
ENSG00000278088	1564	CYP2D7	-0.550337	0.586613	1.05709	NA	NA	--	-1.32833	0.193183	1.25818	NA	NA	--	0.32615	0.745207	1.00761	-1.28672	0.204773	1.10653	0.801889	0.4245	1.01684	0.135755	0.893022	1.00768	1.81149	0.0932222	0.624202	-0.727889	0.46901	1.03207	-0.596297	0.551548	1.07052	-0.167739	0.870132	0.988677	1.38456	0.189493	1.10525
ENSG00000272532	1565	CYP2D6	-0.779078	0.442709	1.09009	NA	NA	--	-0.499271	0.620901	1.08443	NA	NA	--	-0.0228118	0.98186	0.999234	-0.925715	0.359532	1.11075	-0.862027	0.390715	1.00982	-0.0419205	0.966871	1.00419	1.83535	0.0894287	0.61481	-1.20432	0.232355	0.993897	0.717897	0.473531	1.09239	-0.693506	0.503781	1.10606	0.718943	0.484899	1.05241
ENSG00000130649	1571	CYP2E1	0.258485	0.797993	1.00649	-0.802293	0.439373	1.1535	0.235727	0.815101	1.0158	0.871757	0.393199	1.12893	-0.449402	0.654421	1.01946	NA	NA	--	0.306406	0.759926	0.996816	-1.65746	0.109002	1.18428	0.646409	0.529262	0.976291	-0.213008	0.831915	0.994758	0.876261	0.381779	1.11238	-1.45665	0.173159	1.10168	NA	NA	--
ENSG00000197446	1572	CYP2F1	-0.725074	0.474644	1.08372	-0.412475	0.687916	1.0529	-0.632903	0.531158	1.1192	1.83907	0.0800889	0.908298	0.950963	0.344638	1.04092	7.42541	2.39428e-09	2.07767e-06	-0.264447	0.791975	0.994429	-0.881625	0.385761	1.29321	-0.944358	0.362209	0.936596	-0.982466	0.329115	1.02337	0.0971505	0.922689	0.999171	-0.375898	0.714141	1.02084	NA	NA	--
ENSG00000134716	1573	CYP2J2	-0.630734	0.533518	1.06624	NA	NA	--	-0.869098	0.391071	1.18089	NA	NA	--	-0.705697	0.482534	1.04369	NA	NA	--	-0.285211	0.776066	0.995195	0.235561	0.815551	1.02571	NA	NA	--	0.590808	0.556474	1.02275	0.0590936	0.952928	0.999331	NA	NA	--	NA	NA	--
ENSG00000160868	1576	CYP3A4	-0.890355	0.38114	1.09393	NA	NA	--	-0.893658	0.377976	1.18504	NA	NA	--	-0.944043	0.348139	1.04214	-0.288108	0.774587	1.01229	3.52531	0.000637435	0.0646387	0.0960305	0.924206	1.00568	-0.208465	0.838097	0.977348	-0.34623	0.730166	1.00301	-0.732919	0.464335	1.09479	NA	NA	--	-0.621369	0.544342	1.03908
ENSG00000106258	1577	CYP3A5	-0.103218	0.918553	0.997261	NA	NA	--	-0.0991057	0.921654	1.00575	NA	NA	--	0.763917	0.447282	1.04284	2.98065	0.0046271	0.26053	-0.083006	0.934011	0.995545	0.591965	0.558799	1.16832	NA	NA	--	-1.27053	0.207929	0.982163	0.0210253	0.983243	1.00039	NA	NA	--	NA	NA	--
ENSG00000187048	1579	CYP4A11	NA	NA	--	NA	NA	--	1.91972	0.0635734	1.08443	-0.797455	0.434112	1.12393	0.191311	0.848792	0.999545	2.73533	0.00888463	0.376627	0.160817	0.872559	0.99619	-0.941605	0.354744	1.31391	11.7423	2.71015e-08	6.29902e-06	0.01487	0.988176	0.999233	-0.0392959	0.968688	1.00038	NA	NA	--	NA	NA	--
ENSG00000142973	1580	CYP4B1	NA	NA	--	NA	NA	--	0.363685	0.718413	1.04895	0.922858	0.366564	1.14452	0.205751	0.837536	1.00097	0.406561	0.686257	1.03229	0.536557	0.592754	1.01175	-0.32557	0.747259	1.05727	1.23571	0.238431	0.866671	0.513458	0.609181	1.01784	-0.786864	0.432151	1.1007	NA	NA	--	NA	NA	--
ENSG00000167910	1581	CYP7A1	-0.0245931	0.98056	0.999539	NA	NA	--	-0.781998	0.439791	1.16616	NA	NA	--	-0.515131	0.607957	1.02947	NA	NA	--	2.68804	0.00840756	0.316469	NA	NA	--	NA	NA	--	-0.546433	0.586435	1.01947	-0.970191	0.332945	1.12107	-1.01904	0.332205	1.12394	NA	NA	--
ENSG00000180432	1582	CYP8B1	0.311911	0.757504	1.01611	NA	NA	--	-0.513602	0.610952	1.08516	NA	NA	--	-0.73655	0.463664	1.04734	6.3325	1.00065e-07	5.46727e-05	1.97687	0.0507822	0.694447	-0.507353	0.616026	1.13393	NA	NA	--	0.498369	0.619722	1.01684	-0.861312	0.38994	1.1062	-0.777713	0.454744	1.11489	NA	NA	--
ENSG00000140459	1583	CYP11A1	0.380651	0.70644	1.03192	-1.16274	0.269538	1.21979	-1.00823	0.320682	1.21338	1.29434	0.209602	1.13317	2.08871	0.040082	0.672269	0.168568	0.866892	0.994896	-1.33589	0.184587	0.933345	-0.198244	0.844339	1.01844	NA	NA	--	-0.838132	0.404693	1.03437	-0.612663	0.540689	1.07458	NA	NA	--	-0.781057	0.448759	1.06206
ENSG00000160882	1584	CYP11B1	-0.37218	0.712664	1.02991	NA	NA	--	-0.348975	0.729325	1.04504	-0.393635	0.697819	1.04433	-0.264947	0.791768	1.0048	-0.403244	0.688679	1.03256	0.882427	0.379641	1.00758	-0.246599	0.807084	1.02739	-0.110166	0.91396	0.986966	-0.66602	0.507497	1.02917	0.137841	0.890483	1.00164	0.0490058	0.96188	0.999122	-0.229435	0.822101	0.991116
ENSG00000179142	1585	CYP11B2	0.0385654	0.969521	0.999945	NA	NA	--	NA	NA	--	-1.48741e-16	NA	--	-0.00741861	0.9941	0.998806	-0.24905	0.804455	1.00087	0.195683	0.845252	0.996907	-0.204501	0.839496	1.01907	-6.7864e-17	NA	--	-0.384011	0.702087	1.0058	0.350536	0.726249	1.02697	-0.463244	0.653108	1.0409	NA	NA	--
ENSG00000148795	1586	CYP17A1	0.0725562	0.942694	0.997217	-0.0182255	0.985785	1.00268	-0.946078	0.350985	1.19857	NA	NA	--	-0.442883	0.659108	1.01786	NA	NA	--	-0.428046	0.669529	1.00864	-0.099906	0.921157	1.00596	4.28604	0.000885897	0.0471672	-0.79025	0.431941	1.03245	-0.221375	0.824992	1.00683	-0.0345189	0.973082	1.00114	-0.538092	0.598964	1.02804
ENSG00000197475	1587	ADAM3A	-0.268815	0.790116	1.00966	NA	NA	--	-0.277093	0.783437	1.02456	-0.295468	0.770407	1.01919	-0.378509	0.706107	1.01468	NA	NA	--	NA	NA	--	NA	NA	--	-0.213851	0.833981	0.977358	-0.241839	0.809583	0.997026	-0.214597	0.830267	1.00696	NA	NA	--	NA	NA	--
ENSG00000137869	1588	CYP19A1	-0.95342	0.348836	1.09859	NA	NA	--	1.38046	0.176724	1.26664	0.00547506	0.995681	1.00254	1.0181	0.311859	1.03831	-0.388606	0.6994	1.02754	0.432194	0.666522	1.00779	-0.133294	0.894949	1.00725	-0.0776435	0.93921	0.991813	-0.198276	0.84338	0.994281	2.39371	0.0174609	0.63836	NA	NA	--	-1.29996	0.214611	1.11118
ENSG00000233151	1589	CYP21A2	-1.14292	0.263104	1.11147	-0.211681	0.836227	1.01358	-0.733569	0.468391	1.15155	-0.0643495	0.949301	1.00009	-1.12032	0.266106	1.02826	-0.110674	0.912367	0.997202	0.479084	0.632915	1.01119	0.666225	0.51092	1.2014	-0.934756	0.366953	0.938624	0.54434	0.587866	1.01841	0.928088	0.35431	1.11223	-0.608382	0.555288	1.08348	-0.138268	0.892148	0.993886
ENSG00000019186	1591	CYP24A1	-0.48922	0.628637	1.04375	-1.17551	0.264609	1.21995	-0.652957	0.518307	1.12412	NA	NA	--	-0.427948	0.669899	1.01865	-0.320798	0.749849	1.01605	14.295	5.24806e-26	2.43471e-22	0.278084	0.783067	1.03892	-0.388638	0.70339	0.981546	-0.876326	0.383727	1.0308	-0.558834	0.576805	1.06225	-0.633333	0.53946	1.09049	-0.686981	0.503316	1.05102
ENSG00000095596	1592	CYP26A1	-0.480724	0.634585	1.04342	NA	NA	--	0.515676	0.609518	1.08556	-0.396272	0.695722	1.04383	0.589046	0.557577	1.03715	1.32238	0.192724	1.09898	-0.539587	0.59067	1.01135	-0.43342	0.668153	1.10232	-0.34003	0.738882	0.983386	-0.580654	0.563262	1.02248	-0.376101	0.70718	1.03204	NA	NA	--	NA	NA	--
ENSG00000135929	1593	CYP27A1	-1.29357	0.206771	1.11414	NA	NA	--	-0.300317	0.765819	1.02969	-0.107567	0.91536	0.998847	-0.182769	0.855466	0.998893	0.275759	0.783996	1.01035	-2.06152	0.0418222	0.654932	0.106899	0.91566	1.00752	NA	NA	--	0.0209991	0.983304	0.998523	-1.98522	0.0482773	0.890411	1.0467	0.319877	1.12367	NA	NA	--
ENSG00000111012	1594	CYP27B1	-0.676016	0.50478	1.07282	1.28378	0.225602	1.20037	0.752833	0.456887	1.15703	-0.525178	0.604961	1.07423	1.32566	0.188922	0.98373	-1.80345	0.0780145	0.947218	1.6426	0.103576	0.830622	-0.55583	0.582904	1.14993	0.911905	0.378419	0.944367	0.557305	0.579024	1.0225	2.90325	0.00404311	0.315584	-0.0815939	0.936435	0.996879	0.790533	0.442403	1.06465
ENSG00000001630	1595	CYP51A1	1.21703	0.234123	1.11361	-0.63633	0.537577	1.10754	0.100255	0.920748	1.00637	NA	NA	--	2.82384	0.00605598	0.286398	0.340578	0.735006	1.0182	1.29514	0.198223	0.948783	1.22857	0.229835	1.32904	1.78089	0.0982961	0.637343	-0.988767	0.326043	1.02314	0.361516	0.718037	1.03065	NA	NA	--	-1.03554	0.317975	1.08831
ENSG00000173406	1600	DAB1	-0.150078	0.881819	0.996227	-0.5368	0.602094	1.08166	-0.417685	0.678883	1.06188	NA	NA	--	NA	NA	--	-1.25185	0.217093	1.11821	0.984179	0.327379	1.00069	2.99168	0.00586411	0.308391	NA	NA	--	-1.55832	0.123482	0.900521	-0.47671	0.63401	1.04598	NA	NA	--	NA	NA	--
ENSG00000153071	1601	DAB2	-0.682584	0.500684	1.07628	NA	NA	--	0.219037	0.827971	1.01049	NA	NA	--	-2.29959	0.0242185	0.546572	NA	NA	--	1.41667	0.159656	0.911329	NA	NA	--	-0.188134	0.853471	0.980612	2.0767	0.0413491	0.652107	-0.71674	0.474243	1.0928	NA	NA	--	NA	NA	--
ENSG00000276644	1602	DACH1	0.963038	0.344075	1.10287	NA	NA	--	-0.978109	0.335137	1.20321	NA	NA	--	NA	NA	--	-1.2256	0.226725	1.11936	1.00591	0.316864	1.00086	-0.0309227	0.975559	1.00289	0.145425	0.886606	0.98434	-0.909187	0.366243	1.02975	-1.1543	0.249545	1.12238	1.85597	0.0931293	0.954993	NA	NA	--
ENSG00000129562	1603	DAD1	-1.0623	0.297508	1.1139	-0.723559	0.48444	1.13229	0.0596314	0.952809	1.00281	-0.161361	0.873351	0.998864	-1.73342	0.087076	0.842365	0.85382	0.397727	1.09874	0.178146	0.858965	0.996799	0.598607	0.554424	1.17085	3.7955	0.0022263	0.0856911	-0.0747129	0.940648	0.994083	1.19535	0.23315	1.11969	NA	NA	--	NA	NA	--
ENSG00000196352	1604	CD55	-0.123226	0.902841	0.996539	1.55081	0.149225	1.14765	0.840992	0.406405	1.182	-0.571434	0.573498	1.08865	-0.115033	0.908722	0.993171	1.51863	0.13585	1.04651	0.324767	0.746029	0.999211	-0.239696	0.812376	1.02708	0.783562	0.447339	0.96926	0.824833	0.412154	1.03648	0.0220543	0.982423	1.00005	-2.5871	0.0270845	0.644197	0.871607	0.398124	1.07674
ENSG00000173402	1605	DAG1	-0.70822	0.484878	1.07946	1.21565	0.249565	1.21584	1.67553	0.103281	1.19252	0.495492	0.625398	1.06549	-0.758789	0.450326	1.0442	3.22032	0.00237958	0.172924	-0.681616	0.497042	1.01682	0.320527	0.751036	1.05494	-0.735428	0.475139	0.97364	0.45299	0.651899	1.0161	2.32315	0.021022	0.69444	NA	NA	--	-1.56004	0.141065	1.09754
ENSG00000065357	1606	DGKA	-0.634257	0.531251	1.06647	NA	NA	--	-0.486037	0.630153	1.07928	1.5193	0.1436	1.05617	-1.69235	0.0946751	0.858141	0.122384	0.90314	0.997314	-1.41628	0.159771	0.911148	-1.10634	0.278338	1.35314	-0.703531	0.494133	0.975036	0.617498	0.538828	1.02295	-1.15853	0.247818	1.1206	-0.00857125	0.993315	1.0017	NA	NA	--
ENSG00000136267	1607	DGKB	-0.936145	0.357497	1.10127	NA	NA	--	-0.81927	0.41851	1.1749	NA	NA	--	0.0893257	0.929058	0.995443	NA	NA	--	1.6299	0.106238	0.835719	1.52842	0.138039	1.24575	-0.611229	0.550844	0.979765	1.21225	0.229325	0.99082	0.108978	0.913313	0.99884	NA	NA	--	NA	NA	--
ENSG00000058866	1608	DGKG	-0.742306	0.464311	1.08565	-0.614109	0.551633	1.10212	-0.641121	0.525872	1.11939	0.777855	0.44494	1.1178	-1.88581	0.0631411	0.761666	0.384007	0.702782	1.02678	-1.71526	0.0893636	0.797653	-0.617058	0.542365	1.18092	NA	NA	--	0.220716	0.82593	0.995804	-0.0134384	0.989289	1.0001	NA	NA	--	NA	NA	--
ENSG00000145214	1609	DGKQ	0.092681	0.926841	0.997097	0.349775	0.733112	1.03775	0.121791	0.903803	1.00759	-0.611386	0.547506	1.09092	-0.81403	0.418171	1.04566	0.831157	0.410273	1.09843	-1.06687	0.288575	0.989483	-0.456007	0.652031	1.11045	NA	NA	--	0.969847	0.335325	1.02403	-0.224463	0.822591	1.00722	NA	NA	--	2.23476	0.0436166	0.950188
ENSG00000110887	1610	DAO	-0.811861	0.423972	1.09081	5.78678	0.000121623	0.0149441	-0.597551	0.554218	1.10787	NA	NA	--	-1.95073	0.0547761	0.738174	-0.386658	0.700832	1.02739	-1.09396	0.276574	0.98378	0.363727	0.718895	1.07062	0.312073	0.759934	0.984834	-0.590202	0.556878	1.02237	0.207556	0.835754	1.00688	-0.288473	0.778348	1.00132	NA	NA	--
ENSG00000112977	1611	DAP	-0.0887905	0.929904	0.997079	NA	NA	--	0.724889	0.473629	1.14878	1.25452	0.223435	1.1371	-0.73382	0.465316	1.04762	0.0536795	0.957428	0.997456	-1.65954	0.10011	0.818026	-0.196979	0.845319	1.01826	-1.29215	0.218803	0.849488	-0.788209	0.433127	1.0326	-0.0820402	0.934684	0.999464	NA	NA	--	-1.55706	0.14177	1.09423
ENSG00000196730	1612	DAPK1	-0.100715	0.920521	0.996799	0.229422	0.822751	1.01637	0.489741	0.627557	1.08059	-1.06788	0.297698	1.14943	1.51802	0.133158	0.935409	-0.435197	0.665499	1.03811	0.849906	0.397387	1.01018	1.59097	0.123259	1.22012	NA	NA	--	0.466692	0.64211	1.01639	0.0493568	0.960677	0.999188	-0.151212	0.882815	0.988764	-1.27253	0.223912	1.10862
ENSG00000167657	1613	DAPK3	-0.310051	0.758903	1.01642	NA	NA	--	0.0474476	0.962442	1.00145	0.376625	0.710231	1.03944	-0.199164	0.842667	1.00039	-0.359911	0.720597	1.02253	-0.02857	0.977264	0.999564	-0.377007	0.709115	1.07499	1.4402	0.173457	0.79289	1.41435	0.161511	0.950405	0.0390801	0.96886	1.00028	-0.653734	0.526713	1.09955	0.22684	0.824076	0.99185
ENSG00000115866	1615	DARS	-0.285202	0.777666	1.01307	0.392412	0.70225	1.04886	0.325578	0.746799	1.0378	-0.444779	0.660824	1.05447	-0.318538	0.750951	1.00637	NA	NA	--	1.10624	0.27125	0.983313	-1.05909	0.298611	1.33696	NA	NA	--	-0.540384	0.590577	1.01756	-0.211845	0.832411	1.00725	NA	NA	--	NA	NA	--
ENSG00000229396	1616	DAXX	0.0677091	0.946516	0.99788	-0.0520767	0.959401	1.00336	0.100228	0.92077	1.00627	0.529136	0.60226	1.0757	1.08377	0.281895	1.03371	1.06125	0.294239	1.12978	-0.8635	0.389908	1.0097	0.669634	0.508778	1.20284	1.8267	0.0907883	0.618527	-1.48468	0.141934	0.921374	-0.609235	0.542954	1.07481	2.32641	0.0401223	0.73749	-0.334725	0.743171	1.00124
ENSG00000188120	1617	DAZ1	NA	NA	--	NA	NA	--	NA	NA	--	NA	NA	--	NA	NA	--	NA	NA	--	NA	NA	--	NA	NA	--	NA	NA	--	NA	NA	--	NA	NA	--	NA	NA	--	NA	NA	--
ENSG00000092345	1618	DAZL	-0.333538	0.741305	1.02029	-0.451199	0.660612	1.06089	NA	NA	--	-0.437584	0.665953	1.05383	0.850346	0.397804	1.04193	-0.249518	0.804095	1.00194	-0.853188	0.395574	1.0093	-0.395166	0.695825	1.08479	NA	NA	--	1.24505	0.217095	0.984106	-0.106673	0.915139	0.998889	-0.663053	0.522286	1.09947	NA	NA	--
ENSG00000078725	1620	BRINP1	NA	NA	--	NA	NA	--	-0.968802	0.339692	1.20176	-0.615487	0.544847	1.09235	2.26124	0.0266049	0.560685	NA	NA	--	-0.678844	0.498789	1.01759	0.855315	0.399904	1.28359	-0.693201	0.499523	0.97532	NA	NA	--	1.15186	0.250546	1.12143	0.824807	0.428717	1.11493	7.52382	2.77676e-06	0.00127351
ENSG00000123454	1621	DBH	0.00561469	0.995561	1.0006	-0.902434	0.386161	1.17426	-0.895095	0.377219	1.18561	1.73939	0.0966055	0.953722	-0.397723	0.691949	1.01646	1.00319	0.321134	1.11995	3.68553	0.000369215	0.0412742	-0.488438	0.629183	1.12631	3.17307	0.00733841	0.176326	-0.429672	0.6687	1.013	0.527237	0.598524	1.05398	8.63137	6.01732e-06	0.00103047	NA	NA	--
ENSG00000155368	1622	DBI	0.97095	0.340192	1.10686	NA	NA	--	1.49334	0.144848	1.2444	NA	NA	--	0.620894	0.536527	1.03885	-0.0556442	0.955872	0.998161	-0.746463	0.457122	1.01421	NA	NA	--	1.80434	0.0943864	0.627477	-1.86809	0.0657633	0.762524	-0.164836	0.869214	1.00228	NA	NA	--	NA	NA	--
ENSG00000113758	1627	DBN1	-0.348115	0.730454	1.0234	-1.68569	0.119978	1.13298	0.193821	0.847504	1.00722	-0.885209	0.386068	1.1319	-0.538504	0.591803	1.03272	1.78895	0.0803546	0.952121	0.671157	0.503653	1.01856	-1.20767	0.237648	1.33408	0.231535	0.820504	0.975084	2.10601	0.038642	0.641228	-0.969762	0.333158	1.12077	0.388175	0.706022	1.02376	-0.221665	0.828019	0.991393
ENSG00000105516	1628	DBP	-0.420713	0.677294	1.03654	1.41393	0.185055	1.18013	0.115632	0.908645	1.00733	1.0134	0.322405	1.15151	0.259185	0.796193	1.00534	0.629975	0.531897	1.07149	-0.3056	0.760538	0.996843	1.58117	0.125484	1.22339	-2.37248	0.0337795	0.391427	0.253754	0.800399	0.996971	0.203735	0.838736	1.00602	NA	NA	--	2.41752	0.0310492	0.875607
ENSG00000137992	1629	DBT	-0.508012	0.61557	1.04915	NA	NA	--	0.452556	0.65383	1.07039	NA	NA	--	-0.335403	0.738245	1.00782	0.12833	0.89846	0.997222	1.85001	0.067236	0.744006	-0.891282	0.380652	1.30094	NA	NA	--	-0.238497	0.812164	0.997339	-0.0712696	0.943244	0.999889	NA	NA	--	NA	NA	--
ENSG00000187323	1630	DCC	NA	NA	--	-0.0448181	0.965056	1.00421	-1.20755	0.235804	1.24623	0.469692	0.643416	1.06096	-0.643907	0.521574	1.0375	0.989148	0.32788	1.12095	-2.04905	0.0430498	0.662966	0.121022	0.90457	1.0074	NA	NA	--	-0.661343	0.510474	1.02899	-0.602755	0.54725	1.0723	2.18226	0.0540382	0.812947	NA	NA	--
ENSG00000167969	1632	ECI1	-0.192293	0.848952	0.997442	1.02826	0.325907	1.19496	-0.206785	0.837449	1.00807	NA	NA	--	0.651332	0.516797	1.03644	-1.23831	0.222023	1.1167	-0.992617	0.323269	1.00048	0.120642	0.904868	1.00711	2.13808	0.0520773	0.478272	0.647775	0.519163	1.0295	-1.68445	0.0934166	1.01356	-0.139012	0.891953	0.991113	-0.317415	0.755969	1.00008
ENSG00000156136	1633	DCK	-1.54233	0.134635	1.07591	-0.716913	0.488371	1.12924	2.97799	0.00540388	0.373395	-1.21646	0.2367	1.14043	-0.738429	0.462528	1.0465	-0.972698	0.335903	1.11756	0.298948	0.765594	0.996571	1.20642	0.237749	1.33233	-0.344701	0.735442	0.982813	0.0417205	0.966835	0.997123	1.61611	0.107407	1.043	NA	NA	--	NA	NA	--
ENSG00000011465	1634	DCN	0.340469	0.736138	1.02146	0.953979	0.360588	1.18333	-0.343523	0.733384	1.04275	NA	NA	--	-0.461603	0.645685	1.02283	NA	NA	--	0.613053	0.54122	1.01582	0.238804	0.813061	1.02666	1.07335	0.301269	0.901271	0.863644	0.390612	1.03275	-1.76579	0.0787242	0.979367	0.390365	0.704453	1.02351	NA	NA	--
ENSG00000129187	1635	DCTD	-0.361531	0.720517	1.0275	0.385826	0.706983	1.04734	-2.70862	0.0106255	0.561059	0.500295	0.62207	1.06544	0.797042	0.427909	1.04682	0.199044	0.843125	0.995978	-1.95382	0.0534879	0.70797	-0.0514309	0.959361	1.0046	NA	NA	--	0.570913	0.569812	1.02319	0.265125	0.791145	1.01234	1.32452	0.212188	1.10953	-0.599525	0.558401	1.03596
ENSG00000159640	1636	ACE	0.645738	0.5239	1.06814	0.605957	0.556841	1.09922	1.07746	0.289087	1.22015	-1.51704	0.144167	1.05742	1.46626	0.146703	0.950769	-0.89851	0.373696	1.10765	-1.5704	0.11945	0.851568	-0.28942	0.774471	1.04303	0.641467	0.532367	0.977691	-0.432472	0.666673	1.013	-0.0914894	0.927181	0.999006	-0.672975	0.516213	1.10158	0.0485616	0.962007	1.00166
ENSG00000080166	1638	DCT	-0.277233	0.783713	1.01168	NA	NA	--	-0.721139	0.475902	1.14752	1.3444	0.192518	1.12209	-0.040484	0.967813	0.99758	-0.788711	0.434416	1.0936	1.22481	0.223497	0.968349	NA	NA	--	NA	NA	--	2.5029	0.0145562	0.397567	0.0414165	0.966999	1.00036	-0.769519	0.459376	1.11375	NA	NA	--
ENSG00000204843	1639	DCTN1	0.0129614	0.989754	0.999933	NA	NA	--	0.801437	0.428612	1.17219	-2.55938	0.0182669	0.493529	2.31782	0.0231519	0.538872	-0.73709	0.464893	1.08738	-0.441711	0.659643	1.00774	0.00601444	0.995245	1.00089	-1.22906	0.240832	0.868606	0.999285	0.320958	1.01915	-0.315237	0.75286	1.02008	NA	NA	--	0.502633	0.623629	1.02631
ENSG00000077279	1641	DCX	3.71841	0.00092763	0.131867	NA	NA	--	NA	NA	--	NA	NA	--	-0.0119014	0.990535	0.998601	NA	NA	--	-0.759375	0.449397	1.018	NA	NA	--	NA	NA	--	0.0209389	0.983352	0.998462	-1.20361	0.229945	1.11647	NA	NA	--	NA	NA	--
ENSG00000167986	1642	DDB1	-0.260001	0.796835	1.00706	-1.95486	0.0764814	0.984383	0.44521	0.659075	1.0684	NA	NA	--	0.447132	0.656051	1.01773	NA	NA	--	1.2997	0.196664	0.947181	0.00966482	0.99236	1.00173	NA	NA	--	-0.871436	0.386373	1.03249	-0.37303	0.709461	1.03098	5.10602	0.00045997	0.0390595	-1.02734	0.322998	1.08882
ENSG00000134574	1643	DDB2	-1.28227	0.210649	1.11815	-0.177521	0.862326	1.00977	0.732974	0.468749	1.15099	-0.826267	0.417942	1.1252	1.64393	0.104321	0.881488	-1.88983	0.065233	0.904434	-0.823246	0.412308	1.01313	0.280368	0.781332	1.04029	2.56769	0.0233961	0.320959	-0.642912	0.522295	1.02776	0.673721	0.501148	1.08063	1.37891	0.197982	1.11345	-0.460651	0.65266	1.02492
ENSG00000132437	1644	DDC	0.636307	0.529934	1.06676	-0.62618	0.543971	1.10584	1.29726	0.203539	1.25362	-0.29569	0.770371	1.01977	-0.15709	0.875591	0.996165	NA	NA	--	-0.101912	0.919029	0.996402	NA	NA	--	4.28372	0.000889727	0.0471633	0.464467	0.643696	1.01655	-0.470136	0.638692	1.04513	NA	NA	--	NA	NA	--
ENSG00000187134	1645	AKR1C1	0.906688	0.372593	1.09677	-0.713982	0.490111	1.12734	-1.34374	0.188198	1.26243	-2.05932	0.0514919	0.796409	-0.285385	0.776125	1.00527	1.77432	0.0827753	0.956226	0.977133	0.330838	1.00153	0.982406	0.334622	1.32935	0.2764	0.786586	0.98169	2.20043	0.0309409	0.588069	0.118373	0.905873	1.00076	NA	NA	--	NA	NA	--
ENSG00000151632	1646	AKR1C2	2.35496	0.0260473	0.726374	0.0802943	0.937445	1.00395	-0.793601	0.433098	1.16927	-1.5304	0.14017	1.05345	0.505887	0.6144	1.0273	2.56145	0.0138451	0.472786	0.956893	0.340906	1.00035	1.80611	0.0820613	1.09404	1.25475	0.231659	0.861751	0.134832	0.893116	0.992375	-0.176055	0.860402	1.00414	NA	NA	--	NA	NA	--
ENSG00000116717	1647	GADD45A	-0.0577077	0.954406	0.998611	NA	NA	--	-0.42869	0.670934	1.06556	NA	NA	--	-0.321013	0.749081	1.00681	0.295098	0.769276	1.01216	-0.257134	0.797598	0.995094	-1.66012	0.108462	1.18398	-0.810573	0.431175	0.967183	-1.07663	0.285191	1.01267	-0.766865	0.443928	1.09863	NA	NA	--	1.67493	0.116131	1.11327
ENSG00000175197	1649	DDIT3	1.07569	0.291585	1.11464	-0.994855	0.341188	1.19303	-0.984135	0.33221	1.20691	-0.321147	0.751273	1.02566	0.108341	0.914011	0.993894	0.736095	0.465493	1.08689	0.839511	0.403165	1.01198	0.292928	0.771817	1.04381	1.8708	0.0840504	0.598253	2.54921	0.0128975	0.373866	1.84498	0.0662934	0.955111	-0.0612617	0.95225	0.998608	-1.29311	0.216904	1.11182
ENSG00000244038	1650	DDOST	0.801716	0.429717	1.08972	0.511422	0.619165	1.07699	-0.573292	0.570334	1.10536	NA	NA	--	1.06323	0.291044	1.0378	-1.03019	0.308426	1.12789	-0.289516	0.77278	0.996905	-0.40968	0.685273	1.09056	0.765052	0.457905	0.968201	1.21328	0.228936	0.990766	0.218579	0.827167	1.00683	NA	NA	--	-0.986929	0.341691	1.08588
ENSG00000275003	1652	DDT	-0.533191	0.598263	1.05291	-0.871168	0.402275	1.16781	-0.0349279	0.972348	1.0011	-1.69224	0.105386	0.982252	0.215326	0.83009	1.0014	1.13538	0.262229	1.11868	-0.496522	0.620605	1.01049	0.217661	0.82933	1.02226	0.310982	0.760745	0.984302	0.273231	0.785447	0.996662	1.02196	0.307847	1.11817	-0.011165	0.991311	1.00096	0.0645481	0.949516	0.998562
ENSG00000079785	1653	DDX1	0.591556	0.559069	1.06219	0.779126	0.452342	1.14079	0.0450502	0.964339	1.00136	NA	NA	--	7.52886	8.73899e-11	1.11291e-07	0.999911	0.3227	1.11985	1.27952	0.203644	0.954058	NA	NA	--	0.287159	0.778517	0.982371	-0.495904	0.621452	1.01687	-2.94242	0.00358111	0.301122	NA	NA	--	NA	NA	--
ENSG00000215301	1654	DDX3X	0.9573	0.34691	1.10066	0.358285	0.726911	1.04125	-0.832606	0.411052	1.17923	1.19304	0.245561	1.13743	-1.00114	0.319935	1.04128	NA	NA	--	-0.465493	0.64258	1.0108	-0.174497	0.862777	1.01012	1.02784	0.322772	0.914659	0.316372	0.752623	1.00046	0.0895517	0.928719	0.998859	NA	NA	--	NA	NA	--
ENSG00000108654	1655	DDX5	0.633509	0.531732	1.06645	0.884058	0.395577	1.17319	0.0994723	0.921365	1.00618	-0.780736	0.44367	1.11935	0.604033	0.547621	1.03691	-0.538438	0.592928	1.06151	-0.699168	0.486054	1.01448	0.763463	0.451808	1.24947	NA	NA	--	-0.202153	0.84036	0.994983	-0.818474	0.413912	1.09982	0.225301	0.826282	0.991481	0.941915	0.362207	1.08091
ENSG00000110367	1656	DDX6	-0.226436	0.822568	1.00276	NA	NA	--	-0.832138	0.411313	1.1794	NA	NA	--	0.411443	0.681906	1.01789	-1.09536	0.279186	1.12498	-0.411905	0.681282	1.00753	0.889753	0.381458	1.29874	-1.05972	0.308564	0.90583	0.144931	0.885165	0.993661	0.847844	0.397384	1.10794	-0.38082	0.711302	1.02161	NA	NA	--
ENSG00000172869	1657	DMXL1	-1.26767	0.215741	1.11704	NA	NA	--	0.429321	0.67048	1.06579	NA	NA	--	1.55674	0.123688	0.921917	NA	NA	--	0.214955	0.830235	0.995456	NA	NA	--	NA	NA	--	-0.078087	0.937973	0.994391	0.804324	0.422019	1.10112	1.24403	0.241859	1.12754	NA	NA	--
ENSG00000067596	1659		-0.980749	0.335423	1.10616	NA	NA	--	0.281101	0.780388	1.02588	NA	NA	--	0.760558	0.449274	1.04366	0.730843	0.468663	1.08758	-0.0223224	0.982235	0.999251	-0.911464	0.370117	1.30556	-0.332786	0.744601	0.983955	-0.155924	0.876523	0.993885	-1.65018	0.100236	1.029	-0.263595	0.797444	0.990778	NA	NA	--
ENSG00000135829	1660	DHX9	-0.786589	0.438372	1.0897	-1.22684	0.245495	1.21563	0.27824	0.782564	1.02494	0.547143	0.589788	1.07981	1.81529	0.0734243	0.803611	NA	NA	--	-0.0502738	0.960003	0.997189	-0.732538	0.470152	1.23465	0.579326	0.571574	0.984332	-2.01466	0.0476243	0.686475	0.825672	0.409824	1.10274	NA	NA	--	NA	NA	--
ENSG00000178105	1662	DDX10	NA	NA	--	NA	NA	--	0.817879	0.419293	1.1756	NA	NA	--	-0.628463	0.531585	1.03819	0.873279	0.387147	1.10297	-0.485836	0.628136	1.01166	-1.62501	0.115778	1.19669	NA	NA	--	-0.110989	0.91193	0.993284	-0.47387	0.636031	1.04558	-1.43989	0.180461	1.11366	NA	NA	--
ENSG00000013573	1663	DDX11	0.5763	0.569186	1.05954	-0.757865	0.464458	1.134	0.291821	0.77225	1.02879	-0.597489	0.55657	1.09046	-0.708764	0.48064	1.0444	-0.0875596	0.930615	0.998069	-1.06752	0.288282	0.989577	0.242136	0.810505	1.02769	NA	NA	--	-0.121748	0.903433	0.992178	1.17757	0.240155	1.11961	0.780532	0.451548	1.11584	0.293338	0.773894	1.00011
ENSG00000109606	1665	DHX15	-0.828493	0.414656	1.08928	0.302063	0.768239	1.02474	NA	NA	--	NA	NA	--	-0.225909	0.821878	1.00248	0.0962874	0.92372	0.998075	2.73297	0.00741135	0.300946	NA	NA	--	NA	NA	--	1.26001	0.21168	0.985735	0.74914	0.454519	1.09567	-1.31287	0.215958	1.10561	NA	NA	--
ENSG00000104325	1666	DECR1	-1.37177	0.181429	1.10378	NA	NA	--	-0.0398228	0.968474	1.00172	0.228472	0.82139	1.01001	0.817831	0.41601	1.04598	0.458208	0.649008	1.04362	0.192371	0.847838	0.99679	NA	NA	--	NA	NA	--	-0.635555	0.527054	1.02736	-0.480088	0.63161	1.04575	1.21725	0.251455	1.12629	NA	NA	--
ENSG00000206047	1667	DEFA1	-0.500212	0.620979	1.04724	1.2051	0.253451	1.21682	0.219047	0.827963	1.01055	NA	NA	--	0.677684	0.50003	1.04148	-0.659709	0.512803	1.07823	-0.15064	0.88056	0.996436	-0.548449	0.58789	1.14659	NA	NA	--	-0.466734	0.64208	1.01661	-0.696848	0.486584	1.08725	0.0737861	0.942636	0.998102	NA	NA	--
ENSG00000239839	1668	DEFA3	-0.283326	0.779088	1.01169	0.379656	0.711428	1.04514	-0.164554	0.870299	1.00626	NA	NA	--	-0.224855	0.822696	1.00224	-0.315391	0.753923	1.01477	0.827272	0.410033	1.0121	-0.109676	0.913477	1.0069	NA	NA	--	-0.645686	0.520507	1.02874	-0.712264	0.477005	1.09061	-0.41904	0.684045	1.03149	NA	NA	--
ENSG00000164821	1669	DEFA4	-0.314797	0.755336	1.01655	-0.27733	0.786669	1.02059	-0.66331	0.511739	1.12547	NA	NA	--	0.749857	0.455656	1.04608	-0.373816	0.710297	1.02728	-0.103412	0.917841	0.996395	-0.333359	0.741438	1.05971	NA	NA	--	-0.559108	0.5778	1.02279	-0.744975	0.457028	1.09586	0.862053	0.408855	1.11907	NA	NA	--
ENSG00000164816	1670	DEFA5	-0.393668	0.696918	1.03373	-0.267475	0.794052	1.02127	NA	NA	--	NA	NA	--	-0.342776	0.732713	1.00807	-0.43258	0.667386	1.03787	-0.552124	0.582083	1.0113	2.4458	0.0212536	0.621631	NA	NA	--	-0.498094	0.619915	1.0167	0.102232	0.918659	0.99931	-0.438621	0.67026	1.03563	NA	NA	--
ENSG00000164822	1671	DEFA6	-0.174574	0.862717	0.995946	-0.155486	0.879255	1.00859	-0.481706	0.633194	1.07791	NA	NA	--	-0.167493	0.867427	0.997379	-0.3312	0.742031	1.01638	-0.285489	0.775855	0.995129	NA	NA	--	NA	NA	--	0.312383	0.75564	1.00021	0.458906	0.646724	1.04314	NA	NA	--	NA	NA	--
ENSG00000164825	1672	DEFB1	-0.42835	0.671794	1.03794	-1.04245	0.319575	1.20005	-0.964695	0.341714	1.20099	NA	NA	--	0.778623	0.438619	1.04352	-0.0675472	0.946445	0.998567	-0.732225	0.465727	1.01521	0.779605	0.442404	1.2564	NA	NA	--	-0.685638	0.495113	1.03094	-0.00495211	0.996053	0.999836	-0.350984	0.732882	1.0146	NA	NA	--
ENSG00000275444	1673	DEFB4B	-0.389288	0.700116	1.03269	NA	NA	--	-0.117526	0.907155	1.00707	NA	NA	--	-0.178451	0.858844	0.998847	NA	NA	--	2.3689	0.0197429	0.482063	NA	NA	--	NA	NA	--	NA	NA	--	-0.209525	0.834219	1.00667	NA	NA	--	NA	NA	--
ENSG00000175084	1674	DES	-0.365635	0.717487	1.02847	NA	NA	--	0.142805	0.887312	1.00658	-0.30497	0.763391	1.02425	NA	NA	--	0.727513	0.47068	1.08866	-0.883211	0.379219	1.00805	NA	NA	--	NA	NA	--	-0.251367	0.802237	0.997305	-1.04256	0.298217	1.11856	-0.141085	0.890604	0.990792	NA	NA	--
ENSG00000197766	1675	CFD	0.85449	0.400352	1.09037	NA	NA	--	3.25042	0.00265412	0.251062	0.247138	0.807202	1.01192	-1.26489	0.209775	1.00083	-0.854215	0.39751	1.09999	0.497228	0.620109	1.01013	-0.865437	0.394424	1.2875	-0.698996	0.496871	0.97455	1.44217	0.153531	0.940367	-0.912575	0.362397	1.11399	1.72712	0.112081	1.00404	-0.20799	0.83846	0.992035
ENSG00000160049	1676	DFFA	-0.177641	0.860331	0.99602	0.0945816	0.926348	1.00397	0.297036	0.768301	1.02896	2.65262	0.014891	0.438996	0.277175	0.782398	1.00572	0.472546	0.638821	1.04617	-0.638844	0.524371	1.01733	-0.117276	0.90751	1.00706	-0.807199	0.434073	0.96847	2.02442	0.0465866	0.677877	-1.09699	0.273765	1.11477	NA	NA	--	0.659382	0.52035	1.04671
ENSG00000169598	1677	DFFB	0.0897656	0.929136	0.997051	-0.183727	0.85757	1.01149	1.96801	0.0575171	1.05761	NA	NA	--	-1.27179	0.207327	0.999577	NA	NA	--	0.374313	0.708956	1.00467	-1.09433	0.283479	1.34968	0.19464	0.848684	0.979207	1.41294	0.161922	0.950698	-0.253661	0.799978	1.0105	2.25631	0.0476664	0.773731	0.953462	0.357749	1.0772
ENSG00000126953	1678	TIMM8A	-0.74566	0.462315	1.08548	1.04394	0.318915	1.20013	-1.60587	0.11783	1.20829	NA	NA	--	NA	NA	--	NA	NA	--	0.116277	0.907664	0.996953	NA	NA	--	NA	NA	--	-1.60819	0.11211	0.878391	0.28203	0.778167	1.01583	NA	NA	--	NA	NA	--
ENSG00000105928	1687	GSDME	0.616192	0.542929	1.06413	NA	NA	--	0.124311	0.901823	1.00728	NA	NA	--	-0.87529	0.384174	1.04317	1.67256	0.101353	0.998106	-0.978647	0.330093	1.00189	-0.668936	0.509216	1.20247	-2.06452	0.0580099	0.50585	0.160823	0.872677	0.993803	0.462108	0.644429	1.0428	NA	NA	--	0.801955	0.435981	1.06717
ENSG00000100473	1690	COCH	1.32153	0.197413	1.11132	NA	NA	--	-0.495145	0.623779	1.08357	NA	NA	--	-0.929962	0.355335	1.04508	NA	NA	--	1.25373	0.212836	0.965436	-0.0670235	0.947057	1.00244	-0.401428	0.694166	0.983782	1.82977	0.0713667	0.789746	-1.15185	0.250549	1.12117	NA	NA	--	NA	NA	--
ENSG00000114956	1716	DGUOK	2.20156	0.0364245	0.800104	NA	NA	--	0.211356	0.83391	1.00903	2.79447	0.0108635	0.382623	0.526669	0.599957	1.0307	0.816655	0.418428	1.09697	-0.150716	0.8805	0.996429	-0.533162	0.598283	1.14108	2.249	0.0424857	0.435524	1.70951	0.0916036	0.836042	-0.608153	0.543671	1.07428	NA	NA	--	0.042923	0.966369	1.00106
ENSG00000172893	1717	DHCR7	-0.503103	0.618971	1.04841	-0.0593305	0.953753	1.00422	-0.708323	0.483718	1.14087	2.13674	0.044547	0.759434	1.04657	0.298615	1.0364	-0.101577	0.919543	0.998168	0.265564	0.791116	0.994428	-2.61018	0.014585	0.511901	1.9407	0.074294	0.564019	0.356566	0.722445	1.00286	1.26126	0.208461	1.11519	2.26156	0.047243	0.768073	NA	NA	--
ENSG00000116133	1718	DHCR24	NA	NA	--	NA	NA	--	-1.24123	0.223273	1.2455	NA	NA	--	1.30947	0.194321	0.992708	1.54845	0.12852	1.03546	2.16404	0.0328184	0.597655	-0.0537058	0.957565	1.00441	2.1979	0.0466772	0.455687	1.51337	0.134504	0.918756	-2.30001	0.0223214	0.704647	0.408129	0.69101	1.03095	2.00093	0.0651777	1.04983
ENSG00000228716	1719	DHFR	1.333	0.193671	1.10955	1.00267	0.337565	1.1922	0.685563	0.497777	1.13425	-0.0912439	0.928164	0.999129	-0.333008	0.740045	1.00735	NA	NA	--	-0.622714	0.534876	1.01594	NA	NA	--	NA	NA	--	0.884912	0.37911	1.03102	0.53663	0.592029	1.05602	0.373747	0.716395	1.02094	NA	NA	--
ENSG00000102967	1723	DHODH	0.701593	0.488937	1.07929	NA	NA	--	0.897265	0.376077	1.18624	0.545777	0.590711	1.07965	-0.00160292	0.998725	0.999566	3.11029	0.0032396	0.202502	2.04461	0.0434942	0.661576	0.248057	0.805967	1.02824	NA	NA	--	-1.07228	0.287127	1.01291	-0.50002	0.617527	1.04775	NA	NA	--	NA	NA	--
ENSG00000095059	1725	DHPS	-0.928235	0.36151	1.10103	-1.6202	0.133478	1.14208	0.542113	0.591383	1.0939	-0.147764	0.883939	0.997504	0.785419	0.43465	1.04538	-0.407995	0.685212	1.03304	0.562339	0.575131	1.01211	-0.417219	0.679817	1.09363	1.10729	0.288235	0.891633	0.79183	0.431025	1.0332	-0.200781	0.841043	1.00637	1.35387	0.20294	1.11152	-0.998799	0.336121	1.08802
ENSG00000100243	1727	CYB5R3	1.07278	0.292866	1.11345	NA	NA	--	0.103939	0.917847	1.00712	NA	NA	--	0.888664	0.376988	1.04514	1.07358	0.288734	1.12712	-0.432976	0.665955	1.00784	0.126868	0.899985	1.00688	0.992823	0.338917	0.920071	0.150388	0.880873	0.99411	-0.0401705	0.967991	1.00027	-1.70209	0.119567	1.0187	0.226218	0.82455	0.991599
ENSG00000181019	1728	NQO1	1.65806	0.10888	1.02906	0.638518	0.536204	1.10817	-2.39293	0.0225621	0.806265	-0.391391	0.699451	1.04428	2.37286	0.0201799	0.510337	-0.206704	0.837173	0.996529	-0.0268865	0.978603	0.999501	0.00284721	0.997749	1.00004	0.109466	0.914504	0.987113	-0.736536	0.463765	1.03036	0.149813	0.88104	1.00224	0.754197	0.468119	1.11367	-0.807604	0.432827	1.06664
ENSG00000131504	1729	DIAPH1	-0.702341	0.488478	1.0795	1.522	0.156223	1.16172	0.682568	0.499643	1.13558	NA	NA	--	-0.249695	0.803497	1.00565	NA	NA	--	1.61221	0.110036	0.840305	-1.58245	0.125191	1.22276	NA	NA	--	-2.25742	0.0269737	0.551928	-0.205093	0.837677	1.00605	NA	NA	--	NA	NA	--
ENSG00000147202	1730	DIAPH2	-1.16679	0.253499	1.11958	NA	NA	--	-1.76731	0.0864235	1.16078	NA	NA	--	-0.698223	0.487169	1.04233	-0.25663	0.798634	1.00404	2.47521	0.0149802	0.423117	NA	NA	--	-0.919963	0.373172	0.940596	0.358627	0.720909	1.00322	-2.01722	0.0448048	0.873387	0.16176	0.874716	0.988529	0.945461	0.360457	1.07865
ENSG00000180096	1731	SEPTIN1	-0.617689	0.541955	1.06437	0.744065	0.472433	1.13459	0.785535	0.437744	1.16703	-0.259592	0.797706	1.01407	-1.02771	0.307345	1.0386	-0.845618	0.40224	1.09947	0.0669176	0.94678	0.996449	-0.430465	0.670274	1.10076	NA	NA	--	-1.78981	0.0776312	0.80677	1.54735	0.123119	1.06979	-0.51498	0.616757	1.06026	-2.19649	0.0467979	0.941794
ENSG00000211452	1733	DIO1	0.519237	0.607826	1.05049	NA	NA	--	0.824519	0.415565	1.17577	NA	NA	--	-0.750305	0.455388	1.04614	NA	NA	--	-0.962587	0.338054	1.00116	-0.209742	0.835443	1.01883	NA	NA	--	-0.111504	0.911523	0.993546	0.916689	0.360242	1.11403	NA	NA	--	2.16953	0.0477456	0.952071
ENSG00000211448	1734	DIO2	0.242912	0.80991	1.00378	NA	NA	--	NA	NA	--	NA	NA	--	0.891752	0.375341	1.04496	NA	NA	--	-0.748157	0.456104	1.01498	-0.964918	0.34315	1.32825	0.809218	0.431928	0.967616	0.40123	0.689423	1.00627	0.502552	0.615748	1.04916	NA	NA	--	NA	NA	--
ENSG00000197406	1735	DIO3	-0.49983	0.621244	1.04729	NA	NA	--	-0.403966	0.688843	1.05882	0.199403	0.843866	1.00042	-0.418059	0.677083	1.01742	NA	NA	--	0.598845	0.550617	1.01488	0.364734	0.718151	1.07069	NA	NA	--	0.564637	0.574051	1.02303	4.38401	1.75511e-05	0.00444764	NA	NA	--	NA	NA	--
ENSG00000130826	1736	DKC1	-1.26533	0.216566	1.118	NA	NA	--	0.0813172	0.935681	1.00493	-0.712007	0.483943	1.11307	-0.625702	0.533385	1.03875	NA	NA	--	1.39849	0.165029	0.916896	-0.105416	0.916825	1.0075	-0.94436	0.362207	0.936793	1.73613	0.08676	0.826618	-0.487901	0.626073	1.04528	NA	NA	--	0.0248073	0.980559	0.999952
ENSG00000150768	1737	DLAT	NA	NA	--	-1.60186	0.137491	1.1467	0.455453	0.651766	1.07068	NA	NA	--	1.58412	0.117319	0.9158	0.611238	0.544118	1.07053	0.429004	0.668834	1.00874	-0.079675	0.937083	1.004	NA	NA	--	0.510626	0.611154	1.01736	-0.943495	0.346393	1.11812	0.705834	0.496405	1.11123	NA	NA	--
ENSG00000091140	1738	DLD	1.39284	0.175031	1.10246	0.783963	0.449614	1.14428	0.893986	0.377803	1.18492	NA	NA	--	-1.11666	0.26766	1.02692	0.476645	0.635922	1.04817	1.3782	0.171187	0.923462	1.0858	0.287166	1.34933	NA	NA	--	-0.574706	0.567257	1.02278	-0.941825	0.347245	1.11775	0.253582	0.804956	0.990055	-0.406141	0.690778	1.01955
ENSG00000075711	1739	DLG1	0.40247	0.690507	1.03387	-0.678357	0.511563	1.11826	-0.390533	0.698652	1.0543	-0.0643964	0.949264	1.00025	-0.452911	0.651903	1.02097	0.422679	0.674543	1.03687	-1.0263	0.3072	1.00048	1.85551	0.0744721	1.06403	0.218916	0.830115	0.976141	-1.58889	0.116407	0.888649	-0.078234	0.937708	0.999117	0.829593	0.426129	1.1181	-0.793516	0.44072	1.06413
ENSG00000150672	1740	DLG2	1.31589	0.199274	1.11071	NA	NA	--	-0.18004	0.858223	1.00797	NA	NA	--	1.41888	0.160022	0.965165	NA	NA	--	-1.07794	0.283631	0.986751	-0.466643	0.644499	1.1155	-0.628344	0.539895	0.979607	1.16796	0.246623	0.999066	0.830659	0.407006	1.10253	NA	NA	--	NA	NA	--
ENSG00000082458	1741	DLG3	0.221348	0.826487	1.00244	NA	NA	--	-1.84405	0.0741709	1.133	0.898424	0.378688	1.13713	0.165534	0.868963	0.996703	0.0850799	0.932575	0.997922	-0.816501	0.416135	1.01368	0.132883	0.895271	1.00712	NA	NA	--	-2.41941	0.0180373	0.445758	0.302338	0.762661	1.01771	-0.646059	0.532786	1.09466	-1.58987	0.134186	1.10833
ENSG00000132535	1742	DLG4	-0.371863	0.712897	1.02966	0.0367161	0.971369	1.00386	-0.547512	0.587711	1.09513	1.38935	0.179282	1.10916	2.23643	0.0282567	0.57774	0.619341	0.538815	1.07182	-0.0462317	0.963217	0.997234	-0.959872	0.345637	1.32486	0.941356	0.363687	0.936412	-0.226094	0.82176	0.996119	-0.989865	0.323254	1.11836	0.25797	0.801661	0.990866	0.259499	0.799314	1.00118
ENSG00000119689	1743	DLST	0.43368	0.667966	1.04002	-0.9357	0.369515	1.17788	-1.64687	0.109077	1.19768	-0.294323	0.771271	1.01793	-0.562351	0.575532	1.03523	-1.71807	0.0926582	0.979852	2.7477	0.00710876	0.297111	0.808129	0.426079	1.2643	0.303101	0.766609	0.984302	-0.580096	0.563636	1.02245	-1.06296	0.288887	1.12059	NA	NA	--	NA	NA	--
ENSG00000144355	1745	DLX1	-1.75089	0.0913211	1.00172	NA	NA	--	-0.590552	0.558844	1.10872	NA	NA	--	2.29205	0.0246723	0.549167	NA	NA	--	-0.613014	0.541245	1.01577	0.11639	0.908205	1.00686	NA	NA	--	-0.490146	0.6255	1.01673	0.359266	0.719717	1.02986	NA	NA	--	NA	NA	--
ENSG00000115844	1746	DLX2	-1.78251	0.0859161	0.985724	NA	NA	--	-0.588833	0.559983	1.10899	NA	NA	--	2.37179	0.0202344	0.508827	NA	NA	--	-0.525778	0.600195	1.00804	-0.2556	0.800197	1.02991	NA	NA	--	-0.604542	0.547358	1.02292	0.965666	0.3352	1.11909	NA	NA	--	NA	NA	--
ENSG00000064195	1747	DLX3	1.18755	0.245354	1.11661	1.53281	0.153564	1.15991	1.31966	0.196031	1.25319	1.66778	0.110204	0.998384	0.05726	0.954488	0.998391	NA	NA	--	-0.457619	0.648209	1.00921	-0.0376531	0.970241	1.00388	NA	NA	--	-0.514955	0.60814	1.01758	0.133237	0.89412	1.00093	NA	NA	--	NA	NA	--
ENSG00000108813	1748	DLX4	0.987173	0.332323	1.10764	0.862678	0.40673	1.16823	0.896462	0.376499	1.18672	0.291777	0.77332	1.01661	-0.171002	0.864677	0.998014	NA	NA	--	-0.934913	0.352063	0.999578	-0.562423	0.578468	1.15344	NA	NA	--	-1.17172	0.24512	0.998901	-0.136489	0.891551	1.00138	NA	NA	--	NA	NA	--
ENSG00000105880	1749	DLX5	1.44852	0.158987	1.09143	-0.186614	0.855361	1.01205	1.03673	0.307398	1.2151	0.752226	0.460264	1.1166	0.329214	0.742899	1.00762	1.30671	0.19795	1.10153	0.231899	0.817085	0.995839	-0.977625	0.336939	1.33102	-0.589935	0.565348	0.982147	0.296098	0.767996	0.999772	0.174117	0.861923	1.00281	-0.927178	0.37567	1.12438	1.43719	0.172636	1.09727
[truncated: 17,569 more rows]
