# Supplementary material for: A pediatric brain tumor atlas of genes deregulated by somatic genomic rearrangement
Source: Nat Commun. 2021 Feb 10;12:937. doi: 10.1038/s41467-021-21081-y (PMC7876141; doi:10.1038/s41467-021-21081-y)
Supplement: Supplementary file 9 — Supplementary Data 6 [file 41467_2021_21081_MOESM9_ESM.xlsx]

## Sheet: Sheet1
			Initial CNS tumor (1MB) - CBTTC	Initial CNS tumor (1MB) - CBTTC	Initial CNS tumor (1MB) - CBTTC	Initial CNS tumor (1MB) - CBTTC	Initial CNS tumor (1MB) - CBTTC	Initial CNS tumor (1MB) - CBTTC	recurrent/progressive tumor (1MB) - CBTTC	recurrent/progressive tumor (1MB) - CBTTC	recurrent/progressive tumor (1MB) - CBTTC	recurrent/progressive tumor (1MB) - CBTTC	recurrent/progressive tumor (1MB) - CBTTC	recurrent/progressive tumor (1MB) - CBTTC				0.0800477	0.00317893
			distance metric (+/- 1Mb)	distance metric (+/- 1Mb)	distance metric (+/- 1Mb)	distance metric (+/- 1Mb)	distance metric (+/- 1Mb)	distance metric (+/- 1Mb)	distance metric (+/- 1Mb)	distance metric (+/- 1Mb)	distance metric (+/- 1Mb)	distance metric (+/- 1Mb)	distance metric (+/- 1Mb)	distance metric (+/- 1Mb)		n=633	n=174
			SV+cancer type	SV+cancer type	SV+cancer type	SV+COPY+cancer type	SV+COPY+cancer type	SV+COPY+cancer type	SV+cancer type	SV+cancer type	SV+cancer type	SV+COPY+cancer type	SV+COPY+cancer type	SV+COPY+cancer type		Initial CNS tumor - CBTTC	recurrent/progressive tumor - CBTTC	events enriched in initial tumor	events enriched in recurrent/progressive tumor
Gene stable ID	NCBI gene ID	HGNC symbol	t	p	fdr	t	p	fdr	t	p	fdr	t	p	fdr		samples with SSV breakpoint <100kb	samples with SSV breakpoint <100kb	p (one-sided Fisher's exact)	p (one-sided Fisher's exact)
ENSG00000121410	1	A1BG	-1.21652	0.224269	0.873076	-1.18517	0.236421	0.91618	0.882694	0.378843	0.955209	1.18511	0.237899	0.906626		10	1	0.276342	0.93214
ENSG00000175899	2	A2M	0.0154559	0.987674	1.00228	0.0141873	0.988685	1.00233	-0.322297	0.747686	1.01887	-0.320191	0.749282	1.02554		5	3	0.929251	0.237696
ENSG00000256069	3	A2MP1	-0.667569	0.504666	0.979673	-0.682401	0.49525	0.996749	-0.570785	0.569017	1.0029	-0.601879	0.548188	1.00866		20	4	0.383183	0.796653
ENSG00000171428	9	NAT1	0.916933	0.359547	0.943376	0.855457	0.392641	0.966864	1.48607	0.139403	0.763315	1.43644	0.153015	0.827874		0	1	1	0.215613
ENSG00000156006	10	NAT2	0.463595	0.643107	0.99629	0.49058	0.623904	1.00595	0.607669	0.544344	0.997447	0.607003	0.544792	1.00858		2	0	0.615053	1
ENSG00000196136	12	SERPINA3	-1.48894	0.13703	0.775436	-1.41661	0.157118	0.858903	-1.03636	0.301737	0.917676	-0.937887	0.349852	0.968788		15	5	0.75238	0.439084
ENSG00000114771	13	AADAC	1.31161	0.190154	0.842357	1.30031	0.193998	0.885013	-0.272747	0.78543	1.02179	-0.337346	0.736341	1.02669		0	1	1	0.215613
ENSG00000127837	14	AAMP	-0.377677	0.705804	0.998668	-0.826758	0.408704	0.973535	-0.958054	0.339608	0.941403	-0.804217	0.422579	0.987308		6	2	0.762304	0.542473
ENSG00000129673	15	AANAT	0.195742	0.844879	1.00063	0.255924	0.798098	1.00336	-0.507111	0.612837	1.00945	-0.675476	0.500442	1.00293		8	1	0.389193	0.88898
ENSG00000090861	16	AARS	3.25381	0.00120289	0.0743361	2.82345	0.0049095	0.224574	0.903495	0.367742	0.951429	0.638413	0.524205	1.00825		32	7	0.370173	0.772317
ENSG00000183044	18	ABAT	-1.64479	0.100538	0.718905	-1.63453	0.102675	0.768638	-0.244504	0.807182	1.01878	-0.369445	0.712331	1.02735		9	2	0.565344	0.723658
ENSG00000165029	19	ABCA1	0.201796	0.840145	1.00196	0.43935	0.660567	1.00589	0.442322	0.658906	1.01548	0.370714	0.711388	1.02735		4	0	0.377772	1
ENSG00000107331	20	ABCA2	-2.14486	0.0323666	0.485577	-2.08338	0.0376418	0.561558	0.3041	0.761482	1.01932	0.319084	0.750119	1.02556		5	1	0.616918	0.768287
ENSG00000167972	21	ABCA3	0.742971	0.457791	0.970771	0.777596	0.437115	0.983351	-1.15674	0.249256	0.886095	-1.189	0.236368	0.907101		3	3	0.978201	0.118216
ENSG00000131269	22	ABCB7	1.55106	0.121415	0.751318	1.65447	0.0985583	0.76008	0.0306249	0.97561	1.00931	-0.0384985	0.969343	1.00899		0	1	1	0.215613
ENSG00000204574	23	ABCF1	2.34346	0.0194324	0.377386	1.5751	0.115764	0.792843	-2.18132	0.0307495	0.450316	-1.98515	0.0490009	0.600125		11	5	0.892196	0.249177
ENSG00000198691	24	ABCA4	-1.25689	0.209283	0.858052	-1.2611	0.207767	0.897789	-0.333359	0.739339	1.01972	-0.353275	0.724392	1.02647		1	1	0.953721	0.384947
ENSG00000097007	25	ABL1	0.951098	0.341939	0.93723	0.15052	0.880405	1.00305	-0.0579944	0.953832	1.01213	-0.0628056	0.950007	1.01426		4	0	0.377772	1
ENSG00000002726	26	AOC1	0.744243	0.457022	0.971015	0.670241	0.502963	0.995947	0.0645281	0.948637	1.01274	0.0820044	0.934756	1.01502		5	3	0.929251	0.237696
ENSG00000143322	27	ABL2	0.590608	0.555006	0.98799	-0.0325143	0.974073	1.00205	0.682135	0.496227	0.989586	0.736677	0.462501	0.995087		6	4	0.956787	0.148656
ENSG00000175164	28	ABO	0.168164	0.866511	1.00414	0.170415	0.864741	1.00271	-0.913375	0.362541	0.951051	-0.841416	0.401491	0.982912		7	3	0.851344	0.369584
ENSG00000159842	29	ABR	-0.650977	0.515311	0.984164	-0.745705	0.456139	0.988496	-0.279732	0.780076	1.02074	-0.336259	0.737158	1.02599		29	8	0.597657	0.563652
ENSG00000060971	30	ACAA1	-1.14204	0.253896	0.895231	-1.02531	0.30563	0.945932	1.02396	0.307536	0.921914	0.185542	0.853062	1.01864		8	3	0.803943	0.434656
ENSG00000278540	31	ACACA	0.360422	0.718659	0.99995	-0.103114	0.917907	1.00386	0.349093	0.727519	1.01873	-0.6116	0.541753	1.00958		2	1	0.880939	0.51789
ENSG00000076555	32	ACACB	0.283941	0.776554	1.00269	-0.0113807	0.990924	1.00182	0.704326	0.482344	0.985426	0.701939	0.483835	0.998214		7	7	0.996353	0.0166697
ENSG00000115361	33	ACADL	-0.432871	0.665265	0.997416	-0.438393	0.66126	1.00604	-1.0828	0.280671	0.902682	-1.00964	0.31434	0.951037		3	2	0.929993	0.294794
ENSG00000117054	34	ACADM	2.18375	0.0293686	0.46371	2.12623	0.0338941	0.531567	-1.06293	0.289555	0.909738	-1.61353	0.108788	0.75251		5	0	0.295914	1
ENSG00000122971	35	ACADS	-2.09522	0.0365713	0.510112	-2.22774	0.0262695	0.487829	0.236683	0.813232	1.01828	0.23211	0.816778	1.02025		1	2	0.990112	0.119061
ENSG00000196177	36	ACADSB	-1.20624	0.228203	0.878498	-1.1136	0.2659	0.931048	0.00323821	0.997421	1.00563	0.110097	0.912484	1.01862		0	0	1	1
ENSG00000072778	37	ACADVL	-0.904532	0.366077	0.945358	-0.583066	0.560069	1.00525	0.900739	0.3692	0.952293	0.919097	0.359561	0.968744		16	3	0.38691	0.813553
ENSG00000075239	38	ACAT1	-0.101114	0.919494	1.00395	0.0408683	0.967415	1.00193	-0.74459	0.457708	0.981036	-0.452229	0.651775	1.01882		4	2	0.881784	0.383082
ENSG00000120437	39	ACAT2	1.93206	0.0538237	0.591585	1.30924	0.190958	0.883674	-1.42571	0.156071	0.791529	-1.44127	0.151651	0.826736		7	1	0.457527	0.858071
ENSG00000108684	40	ASIC2	-0.243527	0.80768	1.00105	-0.333679	0.738739	1.00643	0.103206	0.91794	1.01282	-0.149273	0.881544	1.01958		17	5	0.668836	0.531627
ENSG00000110881	41	ASIC1	-1.15498	0.248558	0.893977	-1.16482	0.244558	0.91927	-0.424498	0.671824	1.01548	-0.374167	0.708823	1.02691		2	2	0.966756	0.204879
ENSG00000087085	43	ACHE	1.65388	0.0986765	0.714629	1.19225	0.233639	0.913937	-0.880129	0.380226	0.955076	-0.920511	0.358824	0.968721		36	11	0.699115	0.434876
ENSG00000131473	47	ACLY	1.45676	0.145708	0.791198	1.31489	0.189052	0.884725	-1.35866	0.176337	0.818744	-1.35026	0.179023	0.860603		5	0	0.295914	1
ENSG00000122729	48	ACO1	-3.16656	0.00162109	0.0908542	-2.96726	0.00312498	0.172549	-1.77959	0.0772093	0.641792	-1.7884	0.0757851	0.68764		7	3	0.851344	0.369584
ENSG00000100312	49	ACR	0.720035	0.471785	0.976264	0.750614	0.453181	0.986897	0.374795	0.708353	1.01799	0.342154	0.732727	1.02657		5	2	0.824909	0.466279
ENSG00000100412	50	ACO2	0.488382	0.625458	0.995899	0.452141	0.651332	1.00619	0.295996	0.767651	1.02032	0.222258	0.824423	1.01975		8	5	0.959068	0.126425
ENSG00000161533	51	ACOX1	-0.59117	0.55463	0.987884	-1.24524	0.213531	0.902223	-0.559037	0.576987	1.00515	-0.6404	0.522916	1.00754		3	1	0.795121	0.622228
ENSG00000143727	52	ACP1	2.81336	0.00506376	0.190534	2.49635	0.0128165	0.371419	0.569177	0.570105	1.00292	0.511219	0.60997	1.01514		4	1	0.705206	0.704086
ENSG00000134575	53	ACP2	1.51944	0.129181	0.761742	1.93314	0.0536911	0.639462	1.2453	0.215004	0.855607	1.23721	0.217996	0.891901		2	2	0.966756	0.204879
ENSG00000102575	54	ACP5	0.478356	0.632572	0.996681	0.493995	0.621492	1.00676	3.16972	0.00185691	0.0864764	3.13862	0.00205426	0.113551		8	3	0.803943	0.434656
ENSG00000014257	55	ACPP	-0.186615	0.852026	1.00185	-0.172506	0.863098	1.00286	-0.68813	0.492455	0.987561	-0.632679	0.527933	1.00617		5	3	0.929251	0.237696
ENSG00000134940	56	ACRV1	-0.0973552	0.922477	1.00439	-0.102297	0.918555	1.00392	-0.403486	0.687177	1.0165	0.117659	0.906499	1.01884		2	3	0.991265	0.0700074
ENSG00000143632	58	ACTA1	1.12499	0.261046	0.900202	1.0838	0.278891	0.938166	1.92788	0.0557978	0.580347	1.90727	0.0584499	0.635984		3	1	0.795121	0.622228
ENSG00000107796	59	ACTA2	-0.831997	0.405743	0.958528	-0.922379	0.356703	0.957589	-0.909177	0.364745	0.950408	-0.866342	0.387724	0.979592		2	3	0.991265	0.0700074
ENSG00000075624	60	ACTB	-0.357373	0.720939	0.999545	-0.517789	0.604797	1.006	-1.4425	0.151288	0.781097	-1.54834	0.123705	0.77719		15	8	0.959635	0.099489
ENSG00000159251	70	ACTC1	-0.244591	0.806857	1.00102	-0.191302	0.848354	1.00087	-1.47725	0.141749	0.766027	-1.50263	0.135095	0.800173		0	0	1	1
ENSG00000184009	71	ACTG1	-1.64765	0.0999499	0.717724	-1.74939	0.0807372	0.718892	0.188516	0.850732	1.01645	0.257645	0.797044	1.0224		11	8	0.989791	0.0337346
ENSG00000163017	72	ACTG2	-0.136341	0.891598	1.00592	-0.195069	0.845405	1.00056	0.894407	0.372566	0.954368	0.885595	0.377292	0.973839		3	0	0.48211	1
ENSG00000130402	81	ACTN4	1.11647	0.264668	0.8994	1.02431	0.306104	0.946146	1.97039	0.0506722	0.560857	1.99581	0.0478151	0.594196		19	5	0.582351	0.616817
ENSG00000136518	86	ACTL6A	0.894934	0.371182	0.946104	1.39606	0.163214	0.867826	0.857739	0.392433	0.961241	0.650395	0.516459	1.00508		7	0	0.181378	1
ENSG00000072110	87	ACTN1	-0.972684	0.331104	0.934289	-0.930365	0.352558	0.954562	-0.133969	0.89361	1.01569	0.0428924	0.965846	1.01043		7	7	0.996353	0.0166697
ENSG00000077522	88	ACTN2	0.423047	0.672413	0.996526	0.355473	0.722361	1.00548	0.522108	0.602381	1.01019	0.520103	0.603779	1.01408		1	3	0.997897	0.0332437
ENSG00000248746	89	ACTN3	-1.39637	0.163122	0.815958	-1.39815	0.162587	0.867208	0.143219	0.886313	1.01639	0.067332	0.94641	1.01513		7	2	0.696695	0.610807
ENSG00000115170	90	ACVR1	-0.625137	0.532119	0.984529	-0.621462	0.534533	1.0002	0.653239	0.514623	0.990637	0.779633	0.436869	0.989062		6	2	0.762304	0.542473
ENSG00000135503	91	ACVR1B	1.44001	0.150388	0.799401	1.36356	0.173222	0.876107	0.197363	0.843816	1.0166	0.00946296	0.992463	1.00503		2	2	0.966756	0.204879
ENSG00000121989	92	ACVR2A	0.770956	0.441038	0.966998	0.232467	0.816255	1.00202	-1.24062	0.216722	0.859505	-1.21483	0.226391	0.902268		6	2	0.762304	0.542473
ENSG00000114739	93	ACVR2B	-1.87137	0.0617824	0.621252	-1.58945	0.112489	0.789242	0.163164	0.870614	1.0159	0.116962	0.907051	1.01878		2	1	0.880939	0.51789
ENSG00000139567	94	ACVRL1	-0.0132005	0.989472	1.00231	-0.106077	0.915557	1.00364	-1.18905	0.236339	0.872133	-1.20328	0.230814	0.903849		2	2	0.966756	0.204879
ENSG00000243989	95	ACY1	-0.280328	0.779323	1.00169	-0.272977	0.784966	1.00493	-0.0770828	0.938662	1.01306	-0.132918	0.894442	1.01937		2	2	0.966756	0.204879
ENSG00000119640	97	ACYP1	-0.289566	0.772249	1.0033	-0.324201	0.7459	1.00496	-0.914052	0.362186	0.95079	-1.12259	0.263456	0.920416		1	0	0.784387	1
ENSG00000170634	98	ACYP2	-1.23879	0.215911	0.864338	-1.22842	0.219775	0.90845	-0.309251	0.757569	1.01884	-0.541031	0.589311	1.01149		16	2	0.218099	0.927096
ENSG00000196839	100	ADA	1.4071	0.159917	0.814998	1.34066	0.180541	0.877686	1.19359	0.234562	0.871966	1.14164	0.255474	0.918541		10	3	0.698958	0.555923
ENSG00000151651	101	ADAM8	-0.399079	0.689978	0.997602	-0.434128	0.664352	1.00631	1.84812	0.0665949	0.61291	1.79636	0.0745045	0.683343		3	1	0.795121	0.622228
ENSG00000137845	102	ADAM10	0.301697	0.762988	1.00371	0.0044343	0.996463	1.00189	0.0634456	0.949498	1.01296	0.00313883	0.9975	1.00353		4	0	0.377772	1
ENSG00000160710	103	ADAR	2.02769	0.0430352	0.546	1.71327	0.0871828	0.731606	-0.0213831	0.982969	1.00908	-0.125975	0.899925	1.02025		7	5	0.973271	0.093543
ENSG00000197381	104	ADARB1	-1.26493	0.206387	0.855957	-1.30322	0.193001	0.885443	0.184312	0.854023	1.01666	0.0671986	0.946516	1.01501		9	2	0.565344	0.723658
ENSG00000185736	105	ADARB2	-0.494172	0.621367	0.995328	-0.413517	0.679376	1.00557	3.41524	0.00082402	0.0491982	2.10857	0.0366891	0.531036		12	5	0.861991	0.295497
ENSG00000164742	107	ADCY1	0.479009	0.632107	0.997212	0.437432	0.661956	1.00603	0.170696	0.864697	1.01593	0.158515	0.87427	1.02048		13	5	0.828301	0.343112
ENSG00000078295	108	ADCY2	-0.24515	0.806425	1.00122	-0.209765	0.833923	1.00132	-0.549652	0.583392	1.00802	-0.452946	0.65126	1.01887		7	6	0.989842	0.0409321
ENSG00000138031	109	ADCY3	-0.670535	0.502775	0.979876	-0.672628	0.501444	0.99611	-0.969864	0.333708	0.940155	-0.948404	0.344491	0.96557		4	0	0.377772	1
ENSG00000173175	111	ADCY5	-1.67877	0.0937197	0.703859	-1.59011	0.11234	0.789088	-0.0785597	0.93749	1.01267	0.150688	0.88043	1.0195		6	3	0.893521	0.303305
ENSG00000174233	112	ADCY6	-2.174	0.0300964	0.468856	-2.38548	0.0173676	0.413434	-0.118134	0.906122	1.01389	0.0991681	0.921141	1.01786		6	0	0.231713	1
ENSG00000121281	113	ADCY7	-1.03075	0.303075	0.92122	-1.06674	0.28652	0.942925	-0.425287	0.671249	1.01535	-0.439664	0.66083	1.0203		1	3	0.997897	0.0332437
ENSG00000155897	114	ADCY8	-0.69263	0.48881	0.977988	-0.752522	0.452034	0.986011	-2.80536	0.00570666	0.183282	-2.81516	0.00554898	0.205909		6	2	0.762304	0.542473
ENSG00000162104	115	ADCY9	-0.325129	0.745197	1.00141	-0.345962	0.729493	1.00602	-1.00811	0.315059	0.927599	-1.01164	0.313383	0.950146		10	8	0.99342	0.0238293
ENSG00000141433	116	ADCYAP1	-0.971294	0.331795	0.934684	-1.11212	0.266535	0.930479	-0.583885	0.560192	1.00079	-0.560463	0.576022	1.01113		3	2	0.929993	0.294794
ENSG00000078549	117	ADCYAP1R1	1.09812	0.272593	0.904107	1.19744	0.231611	0.913474	0.766446	0.44464	0.979049	0.690545	0.490948	0.999167		4	1	0.705206	0.704086
ENSG00000087274	118	ADD1	0.884099	0.376998	0.948365	0.908179	0.36415	0.959093	1.99724	0.0476449	0.542169	2.04248	0.0429028	0.569632		4	1	0.705206	0.704086
ENSG00000075340	119	ADD2	0.752209	0.452221	0.969313	0.625206	0.532075	0.999106	-0.831693	0.406931	0.964785	-0.816756	0.415399	0.983984		2	2	0.966756	0.204879
ENSG00000148700	120	ADD3	0.373557	0.708866	0.998157	0.297799	0.76596	1.00578	-0.150716	0.880407	1.01675	-0.174042	0.862073	1.01908		3	1	0.795121	0.622228
ENSG00000147872	123	PLIN2	0.288088	0.773379	1.00338	0.271176	0.78635	1.00429	-0.0182007	0.985503	1.00851	-0.0513936	0.959082	1.01205		8	2	0.630416	0.671112
ENSG00000187758	124	ADH1A	-0.00306974	0.997552	1.00179	0.0666717	0.946865	1.00206	0.452025	0.651917	1.01444	0.462659	0.644297	1.01867		3	1	0.795121	0.622228
ENSG00000196616	125	ADH1B	-0.706252	0.480306	0.977531	-0.686179	0.492866	0.997005	-0.497683	0.619451	1.01008	-0.545272	0.586399	1.0119		3	1	0.795121	0.622228
ENSG00000248144	126	ADH1C	0.272279	0.785502	1.0017	0.314438	0.753299	1.00528	-0.452617	0.651492	1.01438	-0.432732	0.665848	1.02086		3	1	0.795121	0.622228
ENSG00000198099	127	ADH4	-0.674162	0.500469	0.978856	-0.615896	0.538198	1.00034	0.741484	0.459583	0.982117	0.78008	0.436606	0.989068		2	0	0.615053	1
ENSG00000197894	128	ADH5	0.401525	0.688177	0.997627	0.537496	0.591125	1.00613	1.706	0.0901201	0.670163	2.11755	0.035908	0.525448		2	0	0.615053	1
ENSG00000172955	130	ADH6	-0.447773	0.654479	0.996292	-0.460098	0.645613	1.00551	-0.0211733	0.983136	1.00903	-0.0830878	0.933896	1.01562		2	1	0.880939	0.51789
ENSG00000196344	131	ADH7	-0.0192832	0.984622	1.00262	0.166832	0.867559	1.00299	-2.2842	0.0237918	0.39395	-2.3	0.0228652	0.421716		4	0	0.377772	1
ENSG00000156110	132	ADK	-0.0551369	0.956048	1.00313	-0.0821413	0.934562	1.00263	0.331521	0.740723	1.01952	0.336645	0.736868	1.02635		17	5	0.668836	0.531627
ENSG00000148926	133	ADM	-0.303328	0.761745	1.00335	-0.340756	0.733407	1.00718	-1.6099	0.109566	0.710405	-1.64179	0.102786	0.742704		7	4	0.934296	0.196057
ENSG00000163485	134	ADORA1	1.14403	0.253068	0.895696	1.12993	0.258961	0.928884	1.0292	0.305078	0.921217	0.998947	0.319473	0.954474		5	3	0.929251	0.237696
ENSG00000128271	135	ADORA2A	0.874448	0.382226	0.951003	0.820973	0.41199	0.974026	-1.73098	0.0855535	0.659914	-1.64137	0.102873	0.742759		12	6	0.929372	0.171699
ENSG00000170425	136	ADORA2B	2.0001	0.0459409	0.562595	1.85058	0.0647232	0.684767	0.34467	0.730835	1.01932	0.32177	0.748087	1.02556		11	5	0.892196	0.249177
ENSG00000282608	140	ADORA3	0.506022	0.613028	0.995643	0.588317	0.556542	1.00491	-0.525394	0.600101	1.00927	-0.534223	0.594	1.0118		3	0	0.48211	1
ENSG00000144843	141	ADPRH	0.820666	0.412163	0.960205	0.94964	0.342679	0.959122	0.110302	0.91232	1.01406	0.263344	0.792657	1.02227		0	1	1	0.215613
ENSG00000143799	142	PARP1	0.185916	0.852574	1.0018	0.107944	0.914076	1.0042	1.23114	0.220238	0.861888	0.753678	0.452256	0.9923		4	3	0.957618	0.175091
ENSG00000102699	143	PARP4	1.38399	0.166878	0.821102	1.39511	0.163501	0.867622	0.21917	0.826821	1.01737	0.208277	0.835303	1.01833		55	13	0.368447	0.742758
ENSG00000171873	146	ADRA1D	0.0631331	0.949682	1.00311	-0.00857689	0.99316	1.0018	-0.193225	0.847049	1.01694	-0.271918	0.786069	1.02319		4	2	0.881784	0.383082
ENSG00000170214	147	ADRA1B	-0.648152	0.517136	0.984124	-0.666863	0.505117	0.994829	-0.805636	0.421754	0.96993	-0.835421	0.404846	0.981068		2	2	0.966756	0.204879
ENSG00000120907	148	ADRA1A	-0.153034	0.878423	1.00472	-0.159654	0.873208	1.00263	-0.858534	0.391995	0.960801	-0.879533	0.380558	0.975643		3	0	0.48211	1
ENSG00000150594	150	ADRA2A	2.56097	0.0106823	0.283994	2.20727	0.0276751	0.493787	1.83644	0.0683125	0.616533	1.74611	0.0828956	0.699674		2	0	0.615053	1
ENSG00000274286	151	ADRA2B	-0.633048	0.526944	0.984224	-0.562516	0.573976	1.00772	-0.500627	0.617382	1.0098	-0.50255	0.616038	1.01545		3	1	0.795121	0.622228
ENSG00000184160	152	ADRA2C	0.0800092	0.936257	1.00272	0.0797417	0.936469	1.00295	0.935999	0.350809	0.945711	0.901702	0.3687	0.971037		9	1	0.328888	0.913187
ENSG00000043591	153	ADRB1	3.6421	0.000293885	0.0275617	3.65318	0.000281791	0.0332852	-0.357827	0.720986	1.01746	-0.358331	0.720613	1.02595		10	1	0.276342	0.93214
ENSG00000169252	154	ADRB2	-0.139233	0.889313	1.00583	-0.106238	0.915429	1.00368	-2.20325	0.0291333	0.43555	-2.15557	0.032756	0.501379		1	0	0.784387	1
ENSG00000188778	155	ADRB3	-0.236069	0.81346	1.00215	-0.238338	0.8117	1.00177	-0.0766418	0.939013	1.01273	-0.0886904	0.92945	1.01613		23	9	0.871442	0.235373
ENSG00000239900	158	ADSL	0.405641	0.685152	0.997581	-0.284723	0.775955	1.00518	-1.67857	0.0953599	0.685325	-1.4084	0.161139	0.834963		4	2	0.881784	0.383082
ENSG00000035687	159	ADSS	-0.559202	0.576233	0.990079	-0.590753	0.554909	1.0042	2.9954	0.00321753	0.126983	1.80253	0.0735253	0.682086		8	2	0.630416	0.671112
ENSG00000196961	160	AP2A1	-0.530927	0.595667	0.992672	-0.694584	0.487586	0.994299	-0.681666	0.496523	0.989645	-0.864932	0.388495	0.979944		4	1	0.705206	0.704086
ENSG00000183020	161	AP2A2	1.19739	0.231628	0.879346	1.243	0.214357	0.902446	0.135992	0.892014	1.01636	0.218618	0.827253	1.02013		21	10	0.950009	0.107826
ENSG00000100280	162	AP1B1	-0.732273	0.464289	0.973708	-0.383295	0.701637	1.00481	0.892456	0.373607	0.954409	0.937779	0.349907	0.968797		23	1	0.0209707	0.997327
ENSG00000006125	163	AP2B1	0.113801	0.909434	1.00419	0.0866335	0.930992	1.00289	0.850366	0.396504	0.961229	0.798037	0.426145	0.988571		10	1	0.276342	0.93214
ENSG00000166747	164	AP1G1	-0.231989	0.816626	1.00202	-0.0616159	0.950889	1.00262	-1.8229	0.0703505	0.622264	-1.32298	0.18791	0.86686		5	3	0.929251	0.237696
ENSG00000106624	165	AEBP1	0.534933	0.592895	0.992484	0.464031	0.642795	1.00549	0.503004	0.615714	1.00937	0.538854	0.590809	1.01126		12	3	0.589179	0.660376
ENSG00000104964	166	TLE5	0.0112842	0.991	1.0026	0.0210348	0.983225	1.00147	2.01339	0.0458983	0.532375	2.00359	0.0469642	0.588727		27	5	0.27831	0.855271
ENSG00000124812	167	CRISP1	-0.761607	0.446595	0.9677	-0.749958	0.453576	0.986836	-0.589123	0.556683	1.00038	-0.724157	0.470128	0.996081		2	0	0.615053	1
ENSG00000223959	172	AFG3L1P	-0.473159	0.636272	0.996371	-0.56767	0.570473	1.00707	-1.40861	0.161062	0.797944	-1.63632	0.103926	0.743734		8	2	0.630416	0.671112
ENSG00000079557	173	AFM	0.89156	0.372988	0.946311	0.888078	0.374857	0.96085	0.0415072	0.966948	1.01051	0.0601075	0.952152	1.01347		1	0	0.784387	1
ENSG00000081051	174	AFP	-0.133912	0.893517	1.00553	-0.083452	0.93352	1.00295	1.96554	0.0512366	0.564421	1.91918	0.0569125	0.630675		2	0	0.615053	1
ENSG00000038002	175	AGA	1.40388	0.160873	0.815418	1.38206	0.167469	0.871334	0.437239	0.66258	1.01668	0.424588	0.671762	1.02202		1	1	0.953721	0.384947
ENSG00000157766	176	ACAN	-0.63305	0.526943	0.98432	-0.641431	0.521489	0.997903	-0.819577	0.413784	0.966759	-1.15965	0.248083	0.911499		5	1	0.616918	0.768287
ENSG00000230514	177	AGER	-1.08023	0.280476	0.907511	-1.20772	0.227633	0.910679	-0.272517	0.785607	1.02188	-0.388264	0.698386	1.02591		0	0	1	1
ENSG00000162688	178	AGL	1.62955	0.103723	0.721233	1.39145	0.164608	0.868799	-0.331455	0.740773	1.01936	-0.263524	0.792518	1.0223		0	2	1	0.0462793
ENSG00000159723	181	AGRP	0.1705	0.864675	1.00388	0.168659	0.866122	1.00276	2.27664	0.0242512	0.395926	2.28597	0.023695	0.429367		2	3	0.991265	0.0700074
ENSG00000101384	182	JAG1	1.51369	0.130633	0.764743	1.30374	0.192824	0.885285	-0.484909	0.628463	1.01114	-0.116664	0.907287	1.0185		8	4	0.906457	0.247314
ENSG00000135744	183	AGT	-1.76037	0.0788568	0.666835	-1.79303	0.0734747	0.703571	-0.407757	0.684046	1.01744	-0.413987	0.679491	1.02441		4	2	0.881784	0.383082
ENSG00000144891	185	AGTR1	-0.534246	0.59337	0.992567	-0.7556	0.450187	0.984745	2.76034	0.00650992	0.197503	2.95276	0.00367141	0.162449		5	3	0.929251	0.237696
ENSG00000180772	186	AGTR2	-0.0670573	0.946559	1.00316	-0.085785	0.931666	1.00287	-0.317098	0.751619	1.01968	-0.314942	0.753256	1.026		5	1	0.616918	0.768287
ENSG00000134817	187	APLNR	-0.450766	0.652321	0.996421	-0.427095	0.669464	1.0067	0.0355104	0.971721	1.00921	0.0641921	0.948905	1.01395		4	0	0.377772	1
ENSG00000172482	189	AGXT	0.713564	0.475775	0.976508	0.716285	0.474096	0.992045	-0.028293	0.977467	1.0091	-0.0472564	0.962373	1.01106		7	1	0.457527	0.858071
ENSG00000169297	190	NR0B1	-0.890144	0.373747	0.946308	-0.879402	0.379537	0.963452	0.587065	0.558061	1.00102	0.605222	0.545971	1.00826		2	1	0.880939	0.51789
ENSG00000101444	191	AHCY	0.276931	0.781929	1.00138	-0.368466	0.712657	1.0044	-0.873464	0.383835	0.957814	-0.914334	0.362049	0.968583		3	1	0.795121	0.622228
ENSG00000106546	196	AHR	0.377215	0.706148	0.998548	0.305055	0.760431	1.00467	-1.7343	0.0849616	0.65862	-1.74123	0.0837491	0.701159		7	2	0.696695	0.610807
ENSG00000145192	197	AHSG	0.635092	0.525611	0.984691	0.620328	0.535278	1.00019	-0.458842	0.647026	1.01258	-0.485951	0.62773	1.0169		3	0	0.48211	1
ENSG00000206428	199	AIF1	0.947368	0.343834	0.938428	0.717083	0.473604	0.99235	1.39803	0.16421	0.802443	1.43577	0.153207	0.82723		0	0	1	1
ENSG00000106992	203	AK1	-1.67279	0.0948924	0.70585	-1.8046	0.0716406	0.703699	-0.348947	0.727628	1.01866	-0.349217	0.727429	1.02679		1	0	0.784387	1
ENSG00000004455	204	AK2	-1.49359	0.135811	0.772285	-1.73054	0.0840497	0.722534	-2.50332	0.0133967	0.290855	-2.76157	0.00649187	0.227741		19	3	0.266599	0.886175
ENSG00000162433	205	AK4	0.966934	0.333968	0.93474	0.992017	0.321591	0.94936	-0.820641	0.413179	0.966801	-0.782095	0.435425	0.988677		5	2	0.824909	0.466279
ENSG00000142208	207	AKT1	-0.242074	0.808806	1.00111	-0.158427	0.874174	1.00269	0.135972	0.892029	1.01631	0.194692	0.845905	1.01878		9	2	0.565344	0.723658
ENSG00000105221	208	AKT2	1.27501	0.202802	0.852454	0.936015	0.349644	0.958209	0.508968	0.611538	1.00946	0.274006	0.784467	1.02375		4	1	0.705206	0.704086
ENSG00000148218	210	ALAD	0.155537	0.87645	1.00437	0.240552	0.809985	1.00191	0.405482	0.685713	1.01667	0.105394	0.916208	1.0179		0	0	1	1
ENSG00000023330	211	ALAS1	1.70797	0.0881612	0.690454	1.68571	0.0923748	0.74826	0.190334	0.84931	1.01671	0.118521	0.905818	1.01875		3	3	0.978201	0.118216
ENSG00000158578	212	ALAS2	-1.43154	0.152798	0.804418	-1.35465	0.176041	0.87589	-1.18333	0.238589	0.875408	-1.24806	0.214007	0.890248		13	2	0.339624	0.868301
ENSG00000163631	213	ALB	-0.164377	0.86949	1.00435	-0.146983	0.883195	1.00329	0.359431	0.719789	1.01685	0.509115	0.61144	1.01551		2	0	0.615053	1
ENSG00000170017	214	ALCAM	-0.763507	0.445462	0.967268	-0.62613	0.531469	0.998973	-0.536704	0.592284	1.00961	-0.674323	0.501173	1.00267		4	3	0.957618	0.175091
ENSG00000101986	215	ABCD1	0.967156	0.333857	0.93499	0.973557	0.330671	0.955015	-0.266011	0.790604	1.0216	-0.237893	0.812298	1.02012		6	1	0.533721	0.818622
ENSG00000165092	216	ALDH1A1	-0.841649	0.400321	0.959691	-0.840446	0.400995	0.970406	0.432123	0.666285	1.01518	0.41539	0.678466	1.02394		4	2	0.881784	0.383082
ENSG00000111275	217	ALDH2	1.60083	0.109942	0.730976	1.6198	0.105803	0.77344	-0.740858	0.459961	0.981799	-0.815803	0.415942	0.984644		12	5	0.861991	0.295497
ENSG00000108602	218	ALDH3A1	0.524885	0.599858	0.993005	0.483782	0.628718	1.0059	-1.14649	0.253455	0.887475	-1.29733	0.196564	0.875142		3	2	0.929993	0.294794
ENSG00000137124	219	ALDH1B1	0.109974	0.912467	1.0051	-0.472632	0.636649	1.00676	-0.379243	0.705054	1.01796	0.310801	0.756395	1.02586		11	6	0.947572	0.138009
ENSG00000184254	220	ALDH1A3	-0.312465	0.754796	1.00333	-0.429255	0.667892	1.00629	-1.77876	0.0773454	0.642064	-1.4909	0.138145	0.805437		11	7	0.976171	0.0706277
ENSG00000006534	221	ALDH3B1	-1.40373	0.160918	0.815424	-1.39331	0.164045	0.868039	0.951246	0.343041	0.941808	0.916201	0.361072	0.968056		15	4	0.608782	0.61309
ENSG00000132746	222	ALDH3B2	-0.224214	0.822667	1.00303	-0.247024	0.804974	1.00168	-0.462491	0.644413	1.01275	-0.266687	0.790087	1.02306		31	11	0.828122	0.281392
ENSG00000143149	223	ALDH9A1	-1.44715	0.148379	0.793013	-1.45922	0.14503	0.837728	-0.912741	0.362873	0.950985	-0.915791	0.361286	0.967934		8	5	0.959068	0.126425
ENSG00000072210	224	ALDH3A2	-0.5783	0.563279	0.987273	-0.683221	0.494732	0.996674	0.619807	0.536345	0.997507	0.152412	0.879072	1.01932		4	5	0.995641	0.0260867
ENSG00000173208	225	ABCD2	-0.551369	0.581587	0.991609	-0.42499	0.670997	1.00658	-0.936507	0.350548	0.945556	-0.936293	0.350668	0.968315		6	2	0.762304	0.542473
ENSG00000149925	226	ALDOA	0.19279	0.847189	1.00096	0.162313	0.871114	1.00281	1.83464	0.0685801	0.617751	1.83327	0.0687985	0.665755		30	9	0.678208	0.471716
ENSG00000136872	229	ALDOB	-0.0477835	0.961905	1.00358	-0.0637994	0.949151	1.00249	-0.343714	0.731552	1.01948	-0.355041	0.723071	1.026		6	2	0.762304	0.542473
ENSG00000109107	230	ALDOC	0.179638	0.857497	1.00247	0.184999	0.853292	1.00138	-1.27896	0.202927	0.84718	-1.47071	0.143521	0.814352		1	2	0.990112	0.119061
ENSG00000085662	231	AKR1B1	0.399419	0.689727	0.997704	-0.00462412	0.996312	1.00217	0.537315	0.591862	1.00991	0.454798	0.64993	1.0185		5	2	0.824909	0.466279
ENSG00000171094	238	ALK	3.65259	0.000282385	0.0268885	3.51926	0.000465708	0.0482861	-0.301631	0.763359	1.01942	-0.548021	0.584514	1.0124		12	7	0.966265	0.0921487
ENSG00000108839	239	ALOX12	-1.15845	0.247142	0.892151	-1.1015	0.271122	0.933743	-0.582833	0.560899	1.00004	-0.644291	0.520398	1.00675		2	0	0.615053	1
ENSG00000275565	240	ALOX5	0.0411207	0.967213	1.00289	0.0708686	0.943526	1.00228	-0.870093	0.385668	0.959175	-0.918072	0.360095	0.968363		0	0	1	1
ENSG00000132965	241	ALOX5AP	0.496074	0.620024	0.995485	0.636816	0.524489	0.998626	-1.00014	0.318886	0.929757	-0.992321	0.322683	0.955785		3	1	0.795121	0.622228
ENSG00000179477	242	ALOX12B	0.568288	0.570053	0.988653	0.465393	0.64182	1.00548	-0.0481088	0.961695	1.01183	-0.0592736	0.952815	1.01307		5	3	0.929251	0.237696
ENSG00000262943	245	ALOX12P2	1.76353	0.0783223	0.665936	1.68228	0.093038	0.748757	0.457701	0.647843	1.01225	0.4419	0.659216	1.02018		5	0	0.295914	1
ENSG00000161905	246	ALOX15	-0.0836144	0.933391	1.00339	-0.288797	0.772837	1.00519	-0.436717	0.662957	1.01684	-0.386037	0.700031	1.02622		5	1	0.616918	0.768287
ENSG00000179593	247	ALOX15B	0.318842	0.749958	1.0029	0.292608	0.769924	1.0056	-0.18779	0.8513	1.01641	-0.210767	0.833363	1.01863		5	3	0.929251	0.237696
ENSG00000163295	248	ALPI	-0.243153	0.80797	1.00087	-0.226327	0.821025	1.00123	0.027721	0.977922	1.00907	0.077004	0.938726	1.01477		9	1	0.328888	0.913187
ENSG00000162551	249	ALPL	1.48106	0.139117	0.777345	1.29365	0.196288	0.886787	-0.560949	0.575687	1.00514	-0.749291	0.454888	0.993394		7	4	0.934296	0.196057
ENSG00000163283	250	ALPP	0.99262	0.321297	0.931256	0.992127	0.321537	0.949502	-0.253024	0.800603	1.02057	-0.255821	0.798449	1.02174		8	1	0.389193	0.88898
ENSG00000163286	251	ALPG	-1.45338	0.146642	0.79075	-1.45208	0.147005	0.83978	-0.251117	0.802074	1.02028	-0.228643	0.819467	1.02039		9	1	0.328888	0.913187
ENSG00000156150	257	ALX3	-1.47981	0.13945	0.777812	-1.67558	0.094345	0.752462	1.01506	0.311747	0.925896	0.948921	0.344229	0.965417		1	3	0.997897	0.0332437
ENSG00000178522	258	AMBN	-1.36368	0.173181	0.828103	-1.36572	0.172542	0.876948	-1.57611	0.117149	0.721644	-1.601	0.111539	0.755542		6	2	0.762304	0.542473
ENSG00000106927	259	AMBP	-0.0122451	0.990234	1.0027	-0.0358535	0.971411	1.00196	-0.245251	0.806605	1.0195	-0.244025	0.807554	1.0207		6	1	0.533721	0.818622
ENSG00000123505	262	AMD1	0.613519	0.539767	0.984718	0.781287	0.434944	0.983207	0.80358	0.422937	0.970255	0.872109	0.384581	0.978016		6	2	0.762304	0.542473
ENSG00000125363	265	AMELX	-0.409416	0.682381	0.997515	-0.408716	0.682895	1.00591	-1.96633	0.0511439	0.564401	-2.10566	0.0369456	0.531446		2	1	0.880939	0.51789
ENSG00000125363	266	AMELX	4.37901	1.40751e-05	0.00250175	4.37478	1.43456e-05	0.00287884	-0.0688363	0.945213	1.01314	-0.054838	0.956343	1.0126		2	1	0.880939	0.51789
ENSG00000159461	267	AMFR	-0.124056	0.901313	1.00563	-0.266437	0.789995	1.00393	0.23273	0.816294	1.01821	0.283413	0.777262	1.02389		7	5	0.973271	0.093543
ENSG00000104899	268	AMH	-0.0702209	0.944041	1.00311	-0.176375	0.860059	1.00277	-0.417194	0.677145	1.01675	-0.411752	0.681125	1.02438		23	4	0.273958	0.868412
ENSG00000135409	269	AMHR2	-0.631031	0.528261	0.984811	-0.658119	0.510715	0.997121	-3.47782	0.000665169	0.0425799	-3.35965	0.000995866	0.0694794		10	5	0.918562	0.204998
ENSG00000116748	270	AMPD1	0.174458	0.861565	1.00333	0.183041	0.854828	1.00167	-0.580463	0.562491	1.00096	-0.516708	0.606142	1.01485		5	1	0.616918	0.768287
ENSG00000116337	271	AMPD2	-0.525776	0.599239	0.993215	-0.709114	0.47853	0.993085	0.987004	0.325263	0.933445	0.366909	0.714218	1.02658		10	4	0.836189	0.355935
ENSG00000133805	272	AMPD3	1.79609	0.0729843	0.646774	1.69909	0.0898235	0.738166	-0.0484865	0.961394	1.01174	-0.0337419	0.973129	1.00798		9	4	0.873575	0.301042
ENSG00000078053	273	AMPH	-0.46721	0.64052	0.996501	-0.559553	0.575994	1.00653	1.83446	0.0686079	0.617703	1.80504	0.0731296	0.680789		13	5	0.828301	0.343112
ENSG00000136717	274	BIN1	0.415507	0.67792	0.996535	0.442928	0.657978	1.00589	1.43849	0.15242	0.783898	1.51094	0.132964	0.796929		3	3	0.978201	0.118216
ENSG00000145020	275	AMT	-0.089888	0.928406	1.00416	-0.310049	0.756632	1.00513	-1.29199	0.198389	0.844514	-1.31726	0.189816	0.868985		12	5	0.861991	0.295497
ENSG00000237763	276	AMY1A	-0.0649344	0.948248	1.00335	-0.070735	0.943632	1.00222	0.3285	0.743001	1.02009	0.310636	0.75652	1.02588		0	0	1	1
ENSG00000174876	277	AMY1B	0.0500426	0.960105	1.00361	0.027849	0.977792	1.00173	0.434923	0.664256	1.01658	0.404242	0.686626	1.02496		0	0	1	1
ENSG00000187733	278	AMY1C	-0.175276	0.860922	1.00321	-0.180883	0.856521	1.00202	0.0500036	0.960187	1.0119	0.0295032	0.976504	1.00616		0	0	1	1
ENSG00000243480	279	AMY2A	0.202675	0.839458	1.00216	0.332319	0.739765	1.00577	0.797884	0.426225	0.970151	0.762813	0.446806	0.991081		0	0	1	1
ENSG00000240038	280	AMY2B	-1.07866	0.281176	0.907104	-1.10353	0.27024	0.933116	0.817315	0.415071	0.96734	0.779192	0.437128	0.987846		1	0	0.784387	1
ENSG00000214274	283	ANG	-1.47266	0.141368	0.780807	-1.4799	0.139427	0.831882	0.0571319	0.954518	1.01211	0.0533492	0.957527	1.01242		9	1	0.328888	0.913187
ENSG00000154188	284	ANGPT1	-0.44943	0.653284	0.996017	-0.465058	0.64206	1.00543	-0.741173	0.459771	0.982067	-0.633676	0.527284	1.0072		6	2	0.762304	0.542473
ENSG00000091879	285	ANGPT2	0.488087	0.625667	0.995721	0.526827	0.598509	1.00758	2.28148	0.0239562	0.393524	2.25367	0.0257066	0.444215		4	1	0.705206	0.704086
ENSG00000029534	286	ANK1	0.352284	0.724749	0.999778	0.0734262	0.941492	1.0028	-1.99791	0.0475707	0.541655	-2.03242	0.043924	0.573382		2	3	0.991265	0.0700074
ENSG00000145362	287	ANK2	1.64408	0.100686	0.717761	1.72584	0.0848942	0.725781	1.10863	0.269398	0.895974	1.10131	0.272573	0.923517		3	3	0.978201	0.118216
ENSG00000151150	288	ANK3	0.0169061	0.986517	1.00258	-0.0422729	0.966295	1.00166	-1.20561	0.229904	0.867811	-1.22442	0.222767	0.898983		4	2	0.881784	0.383082
ENSG00000166825	290	ANPEP	0.340134	0.733875	0.999512	0.339821	0.734111	1.00711	-0.398615	0.690755	1.0163	-0.225713	0.82174	1.02022		2	0	0.615053	1
ENSG00000151729	291	SLC25A4	-0.650587	0.515563	0.984242	-0.652313	0.51445	0.997319	-2.67276	0.0083729	0.223453	-2.70835	0.00757009	0.242295		3	5	0.998231	0.0140159
ENSG00000005022	292	SLC25A5	-0.251905	0.801201	1.00079	-0.181583	0.855972	1.00182	-0.840675	0.401895	0.963266	-0.898542	0.370376	0.971195		7	7	0.996353	0.0166697
ENSG00000135046	301	ANXA1	0.157301	0.875061	1.00426	0.170096	0.864993	1.00263	0.0104433	0.991682	1.0078	0.15828	0.874455	1.02051		3	1	0.795121	0.622228
ENSG00000182718	302	ANXA2	2.03669	0.0421207	0.539533	2.08725	0.0372891	0.557633	0.52134	0.602915	1.01008	0.531941	0.595575	1.01161		4	2	0.881784	0.383082
ENSG00000138772	306	ANXA3	0.104368	0.916912	1.00419	0.132874	0.894338	1.00325	-0.645388	0.519682	0.991767	-0.715537	0.47542	0.997086		0	0	1	1
ENSG00000196975	307	ANXA4	0.174696	0.861377	1.0033	0.157635	0.874798	1.00285	0.219938	0.826224	1.01765	0.140644	0.888345	1.01916		5	1	0.616918	0.768287
ENSG00000164111	308	ANXA5	0.330418	0.7412	1.00101	0.381917	0.702659	1.00473	0.0135186	0.989232	1.00801	0.0304091	0.975782	1.00653		9	2	0.565344	0.723658
ENSG00000197043	309	ANXA6	-1.28661	0.198727	0.849675	-1.24717	0.212824	0.902713	-1.01992	0.309443	0.924508	-1.10041	0.272967	0.923338		8	1	0.389193	0.88898
ENSG00000138279	310	ANXA7	0.120833	0.903864	1.00511	0.0511413	0.95923	1.00191	0.927922	0.354969	0.946517	0.873675	0.38373	0.97799		12	1	0.192296	0.958579
ENSG00000122359	311	ANXA11	-0.573336	0.566633	0.988602	-0.598959	0.549428	1.00283	-0.168825	0.866167	1.01606	-0.169285	0.865807	1.01929		8	1	0.389193	0.88898
ENSG00000104537	312	ANXA13	0.60354	0.546378	0.985604	0.575696	0.565038	1.00652	-0.511904	0.609487	1.00938	-0.5144	0.60775	1.01535		2	0	0.615053	1
ENSG00000136250	313	AOAH	-0.0412096	0.967143	1.00288	0.0723926	0.942314	1.00242	-0.709248	0.479294	0.985571	-0.480252	0.631767	1.01699		6	0	0.231713	1
ENSG00000131480	314	AOC2	-0.893725	0.371828	0.946329	-0.763035	0.445744	0.982975	0.303929	0.761612	1.01928	0.365854	0.715004	1.02684		4	1	0.705206	0.704086
ENSG00000138356	316	AOX1	0.676653	0.498888	0.979047	0.671382	0.502237	0.996306	-1.05956	0.291084	0.91116	-1.05497	0.29318	0.939346		3	0	0.48211	1
ENSG00000120868	317	APAF1	-0.222755	0.823802	1.00311	-0.147656	0.882664	1.0033	-1.46477	0.145119	0.770606	-1.15302	0.250787	0.914039		9	6	0.974335	0.0814383
ENSG00000164978	318	NUDT2	0.131544	0.895389	1.00527	0.255554	0.798384	1.00298	0.237456	0.812634	1.0178	0.640541	0.522825	1.00788		4	2	0.881784	0.383082
ENSG00000175336	319	APOF	0.133309	0.893994	1.00534	0.244468	0.806952	1.00181	0.50124	0.616952	1.00954	0.503817	0.61515	1.0156		4	1	0.705206	0.704086
ENSG00000276497	320	APBA1	0.578241	0.563319	0.987157	0.583451	0.55981	1.00507	-1.43469	0.1535	0.786847	-1.56923	0.11876	0.770015		0	0	1	1
ENSG00000034053	321	APBA2	-1.57978	0.114686	0.738062	-1.55834	0.119683	0.797443	0.267881	0.789166	1.02208	0.309993	0.757009	1.02557		20	5	0.539363	0.655862
ENSG00000166313	322	APBB1	1.06337	0.288042	0.911759	0.954408	0.340263	0.95912	-0.860246	0.391054	0.960771	-1.43411	0.153678	0.828811		6	2	0.762304	0.542473
ENSG00000163697	323	APBB2	-1.13682	0.25607	0.896966	-0.954276	0.34033	0.959018	0.274343	0.784206	1.02127	0.157758	0.874866	1.02028		9	1	0.328888	0.913187
ENSG00000134982	324	APC	-0.0959784	0.92357	1.00452	-0.0732565	0.941627	1.00283	-0.693853	0.48887	0.987386	-0.634143	0.52698	1.00745		6	1	0.533721	0.818622
ENSG00000132703	325	APCS	-0.357759	0.72065	0.999813	-0.361811	0.717622	1.00616	-0.0324277	0.974175	1.00912	0.0271602	0.978369	1.00635		5	2	0.824909	0.466279
ENSG00000160224	326	AIRE	2.01998	0.0438307	0.55085	2.0458	0.0412136	0.577021	-1.60013	0.111718	0.713186	-1.65364	0.10035	0.739737		3	1	0.795121	0.622228
ENSG00000164062	327	APEH	-0.995652	0.319822	0.930451	-1.48089	0.139163	0.832166	1.8244	0.0701217	0.621421	1.76544	0.0795802	0.694016		2	2	0.966756	0.204879
ENSG00000100823	328	APEX1	-0.688001	0.491719	0.977832	-0.798407	0.424952	0.979483	-0.83233	0.406573	0.964795	-1.19264	0.234946	0.908193		3	2	0.929993	0.294794
ENSG00000110330	329	BIRC2	0.803362	0.422085	0.963829	0.151235	0.879842	1.00345	2.04024	0.0431166	0.517178	2.28589	0.0237	0.429041		4	1	0.705206	0.704086
ENSG00000023445	330	BIRC3	-0.329834	0.741641	1.00089	-0.429382	0.6678	1.00647	1.13558	0.257981	0.890765	1.157	0.249162	0.912761		6	2	0.762304	0.542473
ENSG00000101966	331	XIAP	0.327286	0.743566	1.00117	0.328228	0.742854	1.00536	-1.12674	0.261689	0.892321	-1.0695	0.286607	0.935668		6	1	0.533721	0.818622
ENSG00000089685	332	BIRC5	0.968145	0.333363	0.935011	0.842155	0.400038	0.970356	-1.53525	0.126871	0.741563	-1.37384	0.171596	0.849229		5	2	0.824909	0.466279
ENSG00000105290	333	APLP1	0.52931	0.596787	0.9925	0.633249	0.526814	0.998976	1.07543	0.283944	0.905392	1.00712	0.315543	0.951276		6	1	0.533721	0.818622
ENSG00000084234	334	APLP2	0.206167	0.83673	1.00218	0.0846907	0.932536	1.00299	0.321946	0.747951	1.01878	0.279586	0.78019	1.02413		6	4	0.956787	0.148656
ENSG00000118137	335	APOA1	-0.461411	0.644671	0.995985	-0.383259	0.701664	1.00469	-0.240485	0.81029	1.01842	-0.242241	0.808934	1.02058		3	2	0.929993	0.294794
ENSG00000158874	336	APOA2	1.63723	0.102109	0.720748	1.63608	0.10235	0.767442	0.852877	0.395115	0.961364	0.883633	0.378347	0.974807		9	3	0.752686	0.497104
ENSG00000110244	337	APOA4	-0.0284596	0.977305	1.00244	-0.0314298	0.974937	1.00194	-0.404998	0.686068	1.01663	-0.407304	0.684381	1.02498		4	2	0.881784	0.383082
ENSG00000084674	338	APOB	-0.416693	0.677052	0.996359	-0.522777	0.601323	1.00741	-0.141988	0.887284	1.01644	-0.209594	0.834277	1.01861		7	3	0.851344	0.369584
ENSG00000111701	339	APOBEC1	-0.158075	0.874451	1.00418	-0.285941	0.775022	1.00516	-0.0396199	0.96845	1.00998	-0.0299519	0.976146	1.0064		11	0	0.0678601	1
ENSG00000130208	341	APOC1	0.424797	0.671137	0.996692	0.454216	0.649838	1.00655	0.183524	0.854639	1.0161	0.122548	0.902634	1.01936		11	4	0.795002	0.410821
ENSG00000214855	342	APOC1P1	0.559449	0.576065	0.990155	0.505905	0.61311	1.00726	0.170816	0.864603	1.01595	0.2431	0.808269	1.02105		12	4	0.750823	0.464702
ENSG00000103375	343	AQP8	0.136298	0.891632	1.0059	0.146161	0.883844	1.00323	-0.155471	0.876663	1.01653	-0.171809	0.863826	1.01928		10	1	0.276342	0.93214
ENSG00000234906	344	APOC2	0.10996	0.912478	1.00499	0.127579	0.898525	1.00348	1.67317	0.096421	0.686594	1.55311	0.122562	0.777086		10	4	0.836189	0.355935
ENSG00000110245	345	APOC3	-0.213974	0.83064	1.00267	-0.221315	0.824923	1.00121	-0.279601	0.780177	1.0208	-0.277528	0.781767	1.02396		3	2	0.929993	0.294794
ENSG00000267467	346	APOC4	0.393848	0.693834	0.998306	0.441999	0.65865	1.00576	0.182076	0.855774	1.01654	0.328933	0.742677	1.02509		10	4	0.836189	0.355935
ENSG00000189058	347	APOD	-1.0536	0.292492	0.915136	-1.07798	0.281479	0.937409	0.0110867	0.991169	1.00778	0.0957387	0.923859	1.01688		33	9	0.580421	0.572104
ENSG00000130203	348	APOE	0.981883	0.326554	0.932449	1.16241	0.245533	0.920156	0.684189	0.494933	0.988804	0.653644	0.514369	1.005		10	4	0.836189	0.355935
ENSG00000091583	350	APOH	-1.25823	0.2088	0.858144	-1.17843	0.239094	0.916267	0.0470906	0.962505	1.01125	0.2049	0.837936	1.01794		13	3	0.535298	0.705531
ENSG00000142192	351	APP	0.13613	0.891764	1.00574	0.138669	0.889759	1.00245	0.610955	0.542173	0.997688	0.917645	0.360318	0.967985		7	3	0.851344	0.369584
ENSG00000198931	353	APRT	0.625122	0.532129	0.98445	0.591239	0.554584	1.00409	1.76767	0.0791905	0.641933	1.76117	0.0803033	0.69544		2	1	0.880939	0.51789
ENSG00000142515	354	KLK3	-0.601824	0.547519	0.986328	-0.537891	0.590853	1.00621	-0.45348	0.650872	1.01409	-0.459317	0.64669	1.01865		6	2	0.762304	0.542473
ENSG00000026103	355	FAS	-0.630581	0.528556	0.984573	-0.61268	0.540321	1.0005	-2.1216	0.0355488	0.475379	-2.12122	0.0355924	0.521648		2	3	0.991265	0.0700074
ENSG00000117560	356	FASLG	-0.929738	0.352882	0.941103	-0.898028	0.369533	0.960795	2.62494	0.00958235	0.239276	2.62333	0.00963212	0.280355		0	1	1	0.215613
ENSG00000146950	357	SHROOM2	-0.344156	0.73085	0.999696	-0.348865	0.727314	1.00547	1.04816	0.296285	0.915138	1.01912	0.309834	0.947405		12	5	0.861991	0.295497
ENSG00000240583	358	AQP1	0.742963	0.457796	0.970671	0.851335	0.394925	0.968398	-0.384318	0.701298	1.01727	-0.38794	0.698626	1.0261		3	1	0.795121	0.622228
ENSG00000167580	359	AQP2	-0.372042	0.709993	0.99884	-0.238717	0.811407	1.00187	-0.0430683	0.965706	1.01063	-0.0590825	0.952967	1.01289		5	2	0.824909	0.466279
ENSG00000165272	360	AQP3	-1.84862	0.0650058	0.628277	-1.82353	0.068723	0.696296	-0.911578	0.363483	0.950711	-0.929193	0.354323	0.969496		13	2	0.339624	0.868301
ENSG00000171885	361	AQP4	-0.0276263	0.977969	1.00246	0.0864084	0.931171	1.0028	-2.27697	0.0242314	0.396298	-2.27524	0.0243472	0.431943		1	1	0.953721	0.384947
ENSG00000161798	362	AQP5	-0.609852	0.542192	0.983948	-0.539626	0.589656	1.00629	-0.804784	0.422244	0.970218	-0.749964	0.454483	0.992859		5	2	0.824909	0.466279
ENSG00000086159	363	AQP6	-1.91589	0.0558552	0.598751	-1.814	0.07018	0.700411	-0.183705	0.854498	1.01599	-0.144918	0.884975	1.0195		5	2	0.824909	0.466279
ENSG00000165269	364	AQP7	-0.407095	0.684084	0.997505	-0.368642	0.712525	1.00445	-0.213171	0.831489	1.01687	-0.206978	0.836315	1.01849		10	2	0.502896	0.768969
ENSG00000103569	366	AQP9	0.257216	0.797101	0.999818	0.293316	0.769383	1.00602	0.757006	0.450258	0.979037	0.755615	0.451097	0.99186		2	2	0.966756	0.204879
ENSG00000169083	367	AR	-1.58027	0.114574	0.738107	-1.56022	0.119239	0.797902	-0.104161	0.917184	1.01348	0.0398919	0.968234	1.00993		0	0	1	1
ENSG00000275331	368	ABCC6	-0.447523	0.65466	0.996323	-0.332418	0.73969	1.00574	0.398316	0.690975	1.01574	0.427227	0.669844	1.02185		0	0	1	1
ENSG00000078061	369	ARAF	0.799091	0.424555	0.96416	0.617516	0.53713	1.00044	-2.42761	0.0164076	0.32446	-2.27525	0.0243467	0.432345		4	3	0.957618	0.175091
ENSG00000095139	372	ARCN1	0.157565	0.874853	1.00427	0.113224	0.909891	1.00291	-2.06233	0.0409368	0.505348	-2.63248	0.00938805	0.278472		2	1	0.880939	0.51789
ENSG00000113595	373	TRIM23	-1.93446	0.0535283	0.590774	-1.39442	0.16371	0.867742	-2.10304	0.0371658	0.485501	-1.53926	0.125905	0.781007		2	2	0.966756	0.204879
ENSG00000109321	374	AREG	0.231952	0.816654	1.00199	0.226951	0.820539	1.00142	0.00230152	0.998167	1.00545	-0.00641158	0.994893	1.00493		0	0	1	1
ENSG00000143761	375	ARF1	-0.00526858	0.995798	1.00213	0.012095	0.990354	1.00184	-1.20661	0.229519	0.867237	-0.360804	0.718767	1.02607		3	3	0.978201	0.118216
ENSG00000134287	377	ARF3	-0.707583	0.47948	0.977448	-0.704973	0.481102	0.99323	0.66558	0.506723	0.990267	0.725994	0.469005	0.996648		13	1	0.159422	0.967656
ENSG00000168374	378	ARF4	-0.506851	0.612446	0.995825	-0.573152	0.566757	1.00517	0.616186	0.538725	0.997749	0.399376	0.6902	1.02545		24	3	0.131588	0.953057
ENSG00000175906	379	ARL4D	-0.347748	0.728152	0.998934	-0.348735	0.727411	1.00546	-1.9694	0.0507867	0.561457	-1.90979	0.058122	0.63464		7	4	0.934296	0.196057
ENSG00000004059	381	ARF5	0.503778	0.614603	0.996207	-0.15109	0.879956	1.0034	1.01767	0.310506	0.924864	0.109028	0.91333	1.01853		0	4	1	0.0021031
ENSG00000165527	382	ARF6	-0.332618	0.739539	1.00138	-0.352609	0.724506	1.00606	0.973798	0.331757	0.939347	0.825765	0.410285	0.981607		3	0	0.48211	1
ENSG00000118520	383	ARG1	-1.3997	0.162123	0.815773	-1.39833	0.162532	0.867412	-0.70697	0.480704	0.9851	-0.777405	0.438178	0.988659		7	8	0.998753	0.00638952
ENSG00000081181	384	ARG2	-0.404113	0.686274	0.998047	-0.405968	0.684911	1.00507	0.681098	0.496881	0.989513	0.682609	0.495935	1.00046		4	1	0.705206	0.704086
ENSG00000067560	387	RHOA	0.0719111	0.942697	1.00294	-0.164793	0.869163	1.00267	1.91833	0.0570072	0.584442	2.06456	0.0407339	0.557116		19	6	0.718478	0.460637
ENSG00000143878	388	RHOB	-0.816084	0.414777	0.960659	-0.833678	0.404796	0.971541	3.12491	0.0021434	0.0966761	3.11809	0.00219313	0.118074		1	0	0.784387	1
ENSG00000155366	389	RHOC	0.262685	0.792884	1.00058	0.0842976	0.932848	1.00304	-0.533029	0.594818	1.00941	-0.528608	0.59788	1.01331		6	3	0.893521	0.303305
ENSG00000115963	390	RND3	-0.0641401	0.94888	1.00328	-0.0898052	0.928472	1.00319	-1.05333	0.293919	0.913281	-1.04114	0.299534	0.939504		1	0	0.784387	1
ENSG00000177105	391	RHOG	-0.725979	0.468136	0.974982	-0.597599	0.550334	1.00272	0.199491	0.842154	1.01663	0.113017	0.910172	1.01916		7	4	0.934296	0.196057
ENSG00000175220	392	ARHGAP1	-0.386885	0.698979	0.997785	0.142559	0.886687	1.0028	1.299	0.195978	0.839814	1.19081	0.235662	0.908133		3	4	0.993639	0.0423824
ENSG00000089820	393	ARHGAP4	1.99322	0.0466909	0.567683	1.99488	0.04651	0.604889	-1.35888	0.176265	0.819021	-1.34036	0.182212	0.862139		2	2	0.966756	0.204879
ENSG00000100852	394	ARHGAP5	-0.796265	0.426194	0.964596	-0.846327	0.39771	0.969875	1.11275	0.267634	0.894738	0.967235	0.335026	0.958364		3	1	0.795121	0.622228
ENSG00000047648	395	ARHGAP6	0.473746	0.635854	0.996803	0.492725	0.622388	1.00655	-0.386328	0.699812	1.01709	-0.301624	0.763368	1.02531		14	6	0.883064	0.24762
ENSG00000141522	396	ARHGDIA	2.29615	0.0220121	0.406744	2.31562	0.020917	0.446651	1.18168	0.239241	0.8759	1.21173	0.227574	0.903312		34	8	0.427896	0.718036
ENSG00000111348	397	ARHGDIB	-0.610098	0.542029	0.984035	-0.602542	0.547042	1.00142	1.83577	0.0684118	0.616832	1.80688	0.0728404	0.680136		1	2	0.990112	0.119061
ENSG00000242173	398	ARHGDIG	0.0582596	0.953561	1.00323	0.0797037	0.9365	1.00281	0.938428	0.349564	0.946464	0.928096	0.35489	0.969622		4	2	0.881784	0.383082
ENSG00000168421	399	RHOH	0.353	0.724212	0.999629	0.26891	0.788092	1.00438	1.09995	0.27315	0.898189	1.04805	0.296345	0.941552		2	1	0.880939	0.51789
ENSG00000120805	400	ARL1	1.30776	0.191457	0.84552	1.5157	0.130126	0.820728	-1.39144	0.166194	0.805583	-1.22282	0.22337	0.899077		4	3	0.957618	0.175091
ENSG00000165462	401	PHOX2A	-0.450919	0.652211	0.996498	-0.466338	0.641144	1.00619	0.0718556	0.942814	1.01314	0.0194694	0.984493	1.00632		4	0	0.377772	1
ENSG00000213465	402	ARL2	1.56166	0.118898	0.745878	1.64065	0.101396	0.768311	0.0278623	0.97781	1.00907	-0.111219	0.911595	1.01873		15	6	0.855167	0.288735
ENSG00000138175	403	ARL3	0.0867779	0.930877	1.00341	0.393478	0.694107	1.00497	-2.43709	0.0160004	0.320835	-2.35942	0.0196275	0.393563		10	2	0.502896	0.768969
ENSG00000143437	405	ARNT	0.809415	0.418598	0.962106	0.623288	0.533334	0.99996	-0.20986	0.834068	1.01702	-0.534759	0.59363	1.01163		14	1	0.131699	0.974753
ENSG00000133794	406	ARNTL	-1.10395	0.270059	0.903893	-0.940763	0.347207	0.957435	-0.368066	0.713353	1.01702	-0.378253	0.705792	1.02627		12	0	0.0530264	1
ENSG00000120500	407	ARR3	-0.637653	0.523944	0.985126	-0.523788	0.60062	1.0074	-0.113915	0.909461	1.01464	-0.288817	0.773131	1.02381		3	2	0.929993	0.294794
ENSG00000137486	408	ARRB1	-0.818287	0.413519	0.960964	-0.821287	0.411811	0.974467	1.37141	0.172338	0.814178	1.47141	0.143331	0.814017		25	5	0.343281	0.811159
ENSG00000141480	409	ARRB2	-0.290267	0.771712	1.00338	-0.495652	0.620322	1.00705	-0.737828	0.461795	0.981775	-0.438255	0.661849	1.02078		6	1	0.533721	0.818622
ENSG00000100299	410	ARSA	-0.343333	0.731468	0.999443	-0.545773	0.585426	1.00587	-1.1734	0.242532	0.880852	-1.16602	0.245506	0.910289		6	2	0.762304	0.542473
ENSG00000113273	411	ARSB	-1.63722	0.102111	0.720491	-1.61675	0.10646	0.774909	0.357712	0.721072	1.01751	0.416504	0.677653	1.02362		8	4	0.906457	0.247314
ENSG00000101846	412	STS	0.596898	0.550801	0.987095	0.684647	0.493832	0.997014	-2.30006	0.0228523	0.386641	-2.17446	0.0312814	0.488851		14	5	0.791585	0.391218
ENSG00000006756	414	ARSD	0.179794	0.857375	1.00239	0.118746	0.905516	1.00235	0.183099	0.854972	1.01623	-0.0830696	0.93391	1.01558		11	1	0.231031	0.946974
ENSG00000157399	415	ARSE	-2.29121	0.0222979	0.409592	-2.41642	0.0159728	0.403931	0.753046	0.452627	0.979272	0.655619	0.513101	1.00463		11	3	0.644065	0.610465
ENSG00000062096	416	ARSF	-1.16018	0.24644	0.891167	-1.17358	0.241032	0.917663	0.361545	0.718211	1.01732	0.285276	0.775837	1.0244		7	2	0.696695	0.610807
ENSG00000129744	417	ART1	1.88939	0.0593228	0.614395	1.88557	0.0598378	0.666321	-2.31336	0.0220893	0.378895	-2.2451	0.0262647	0.44845		15	8	0.959635	0.099489
ENSG00000156219	419	ART3	-0.114695	0.908725	1.00435	-0.287319	0.773967	1.00547	-0.821248	0.412835	0.967088	-0.827014	0.409579	0.981051		3	2	0.929993	0.294794
ENSG00000111339	420	ART4	0.300168	0.764153	1.00319	0.312429	0.754824	1.00509	-0.733362	0.464506	0.982604	-0.742764	0.458818	0.994862		4	0	0.377772	1
ENSG00000099889	421	ARVCF	-0.456582	0.648137	0.996884	-0.578094	0.563419	1.00584	0.016329	0.986994	1.00816	-0.0482111	0.961614	1.01129		12	1	0.192296	0.958579
ENSG00000104763	427	ASAH1	-0.918056	0.35896	0.943293	-0.963233	0.33582	0.956711	2.29414	0.0231992	0.388978	2.28547	0.023725	0.429077		6	2	0.762304	0.542473
ENSG00000139352	429	ASCL1	0.459545	0.64601	0.996569	0.600006	0.54873	1.00215	-0.159226	0.873709	1.01639	-0.186693	0.852161	1.01855		2	0	0.615053	1
ENSG00000183734	430	ASCL2	1.30243	0.193272	0.846723	1.34819	0.178109	0.877986	-0.235739	0.813963	1.0183	-0.336618	0.736888	1.0263		12	9	0.993539	0.0216932
ENSG00000141505	432	ASGR1	-1.24077	0.215176	0.863989	-0.946512	0.344271	0.958973	0.13778	0.890603	1.01624	0.111417	0.911439	1.0188		12	2	0.389535	0.840578
ENSG00000161944	433	ASGR2	-1.49879	0.134455	0.770446	-1.46102	0.144536	0.836945	-1.62882	0.105491	0.701569	-1.60889	0.109801	0.754749		11	2	0.444077	0.807704
ENSG00000101440	434	ASIP	-0.360345	0.718717	0.999881	-0.438031	0.661522	1.00603	-0.86563	0.388104	0.95985	-0.805609	0.421779	0.987543		5	1	0.616918	0.768287
ENSG00000126522	435	ASL	0.0214752	0.982874	1.00292	-0.103303	0.917758	1.00376	0.259345	0.795732	1.02023	-0.067657	0.946151	1.01526		5	1	0.616918	0.768287
ENSG00000198356	439	ASNA1	-0.481099	0.630622	0.996891	-0.693751	0.488108	0.994603	1.12018	0.264462	0.893759	1.11762	0.265566	0.922252		6	1	0.533721	0.818622
ENSG00000070669	440	ASNS	2.8614	0.00436523	0.171512	2.52963	0.0116743	0.349723	2.9503	0.00369537	0.140198	2.06929	0.0402814	0.554182		9	1	0.328888	0.913187
ENSG00000108381	443	ASPA	0.676513	0.498976	0.978913	0.678435	0.497759	0.996639	-0.32583	0.745017	1.01955	-0.137327	0.890961	1.01915		4	1	0.705206	0.704086
ENSG00000198363	444	ASPH	-1.93587	0.0533547	0.590605	-2.14221	0.0325808	0.528285	0.835022	0.40506	0.963907	0.843925	0.400092	0.983363		3	1	0.795121	0.622228
ENSG00000130707	445	ASS1	3.82084	0.000146905	0.0160333	3.40906	0.000695806	0.0627335	-1.35349	0.177978	0.819622	-1.30134	0.195191	0.874255		4	3	0.957618	0.175091
ENSG00000152092	460	ASTN1	-0.255895	0.79812	1.00042	-0.35177	0.725135	1.00589	-0.364347	0.716122	1.01707	-0.115325	0.908346	1.01883		1	4	0.999555	0.00873453
ENSG00000117601	462	SERPINC1	-0.630129	0.528851	0.98473	-0.322455	0.747221	1.00522	-0.473949	0.63624	1.01229	-0.597084	0.551376	1.00805		0	4	1	0.0021031
ENSG00000140836	463	ZFHX3	-1.10002	0.271766	0.904901	-1.23178	0.218517	0.908484	0.439183	0.661174	1.01628	0.411846	0.681057	1.02444		7	2	0.696695	0.610807
ENSG00000123268	466	ATF1	2.15101	0.0318755	0.480916	2.57317	0.0103174	0.333717	-0.339015	0.735082	1.01883	-0.324592	0.745954	1.02543		3	1	0.795121	0.622228
ENSG00000162772	467	ATF3	-1.1265	0.260406	0.899492	-1.14086	0.254387	0.926728	1.72468	0.0866864	0.66153	1.6153	0.108404	0.751527		2	3	0.991265	0.0700074
ENSG00000128272	468	ATF4	3.38228	0.000765808	0.0549703	2.85167	0.00449945	0.210459	-0.585431	0.559156	1.00115	-0.0811972	0.935396	1.01494		2	1	0.880939	0.51789
ENSG00000138363	471	ATIC	1.59171	0.111979	0.736129	1.58679	0.113089	0.789299	-0.296685	0.767125	1.02035	0.0984219	0.921732	1.01742		7	4	0.934296	0.196057
ENSG00000149311	472	ATM	1.22987	0.219228	0.868304	1.38016	0.168053	0.873396	0.327508	0.74375	1.01984	0.375579	0.707775	1.02627		5	2	0.824909	0.466279
ENSG00000142599	473	RERE	1.17148	0.241874	0.886682	0.880643	0.378865	0.962926	-1.84141	0.0675773	0.615264	-1.67196	0.0966742	0.732946		26	8	0.700355	0.456479
ENSG00000172238	474	ATOH1	-0.222959	0.823644	1.00304	-0.216605	0.828591	1.00162	3.61551	0.00041116	0.0302731	3.6404	0.000377158	0.0349537		0	2	1	0.0462793
ENSG00000177556	475	ATOX1	0.278374	0.780822	1.00127	-0.0466316	0.962822	1.00213	-0.245753	0.806216	1.0195	-0.332807	0.739757	1.02585		6	3	0.893521	0.303305
ENSG00000163399	476	ATP1A1	0.51431	0.607225	0.995402	0.526771	0.598548	1.00746	0.222277	0.824407	1.0179	0.499073	0.618479	1.01569		6	5	0.983776	0.0657038
ENSG00000018625	477	ATP1A2	-1.01459	0.310712	0.926329	-0.994261	0.320499	0.950043	-1.50975	0.133254	0.748798	-1.52293	0.12994	0.790245		3	2	0.929993	0.294794
ENSG00000105409	478	ATP1A3	0.570334	0.568665	0.988359	0.579	0.562807	1.00562	1.30763	0.19304	0.83646	1.25466	0.211608	0.891212		7	3	0.851344	0.369584
ENSG00000075673	479	ATP12A	-0.907171	0.364682	0.945154	-0.895361	0.370955	0.960612	-1.26728	0.207058	0.848643	-1.26605	0.207511	0.886789		13	3	0.535298	0.705531
ENSG00000132681	480	ATP1A4	-1.4617	0.144349	0.787713	-1.45157	0.147146	0.839554	1.50209	0.135219	0.753475	1.06892	0.286872	0.935056		3	2	0.929993	0.294794
ENSG00000143153	481	ATP1B1	0.558323	0.576833	0.990471	0.122061	0.902891	1.00343	0.0696505	0.944567	1.0135	-0.209115	0.83465	1.01846		2	1	0.880939	0.51789
ENSG00000129244	482	ATP1B2	-1.45156	0.147148	0.791191	-1.45203	0.147018	0.839594	-1.72652	0.0863554	0.661442	-1.71573	0.0883333	0.708644		4	1	0.705206	0.704086
ENSG00000069849	483	ATP1B3	-0.027225	0.978289	1.00257	0.121498	0.903338	1.00333	1.02717	0.306029	0.920657	0.892415	0.373639	0.972903		5	1	0.616918	0.768287
ENSG00000137731	486	FXYD2	0.0286845	0.977126	1.00248	-0.0363222	0.971038	1.00196	0.906019	0.366409	0.950886	0.701127	0.48434	0.99804		3	2	0.929993	0.294794
ENSG00000196296	487	ATP2A1	1.76089	0.0787686	0.666693	1.71239	0.0873448	0.731322	-0.487494	0.626635	1.01047	-0.461477	0.645143	1.01871		9	1	0.328888	0.913187
ENSG00000174437	488	ATP2A2	-0.708101	0.479159	0.97722	-0.737034	0.461391	0.989536	0.738416	0.461439	0.981803	0.640488	0.522859	1.00774		15	2	0.254019	0.910964
ENSG00000074370	489	ATP2A3	-1.1179	0.264058	0.900443	-1.3786	0.168534	0.873464	0.779863	0.436725	0.975809	0.806994	0.420982	0.987168		7	2	0.696695	0.610807
ENSG00000070961	490	ATP2B1	-0.326647	0.744049	1.00088	-0.400167	0.689177	1.0047	0.590915	0.555485	1.00005	0.543893	0.587345	1.01138		5	0	0.295914	1
ENSG00000157087	491	ATP2B2	0.901814	0.367519	0.945156	0.938477	0.348379	0.957837	0.0456118	0.963682	1.01129	-0.0386668	0.969209	1.00925		3	1	0.795121	0.622228
ENSG00000067842	492	ATP2B3	1.4914	0.136384	0.773658	1.48771	0.137356	0.828799	2.09347	0.0380241	0.490182	2.20936	0.0287073	0.468265		6	2	0.762304	0.542473
ENSG00000058668	493	ATP2B4	1.38376	0.166949	0.820802	1.23038	0.219041	0.908031	-0.393235	0.694716	1.01675	-0.332725	0.739819	1.02578		12	4	0.750823	0.464702
ENSG00000105675	495	ATP4A	2.3748	0.0178731	0.358288	2.32768	0.0202626	0.437686	0.463845	0.643445	1.01285	0.00596224	0.995251	1.00491		30	11	0.849972	0.25271
ENSG00000186009	496	ATP4B	-0.740564	0.459249	0.971213	-0.766847	0.443476	0.982501	0.858534	0.391996	0.960675	0.886565	0.376771	0.973439		11	7	0.976171	0.0706277
ENSG00000152234	498	ATP5F1A	-0.66944	0.503473	0.979804	-0.455332	0.649036	1.00664	-1.24844	0.213856	0.854872	-1.2799	0.202612	0.881628		7	4	0.934296	0.196057
ENSG00000164904	501	ALDH7A1	-1.19895	0.231021	0.880086	-1.29376	0.196247	0.887034	0.25094	0.802211	1.02025	0.383283	0.702067	1.02606		3	2	0.929993	0.294794
ENSG00000110955	506	ATP5F1B	-0.347085	0.72865	0.998809	-0.525617	0.599349	1.00754	0.196473	0.844511	1.01697	0.298842	0.765486	1.02483		11	6	0.947572	0.138009
ENSG00000165629	509	ATP5F1C	-0.267812	0.788936	1.00122	-0.0391712	0.968767	1.0025	2.42118	0.0166889	0.32828	1.8452	0.0670345	0.661748		1	2	0.990112	0.119061
ENSG00000099624	513	ATP5F1D	0.868763	0.385325	0.951486	0.737583	0.461058	0.989503	0.973833	0.331739	0.93944	0.942229	0.347632	0.967675		11	4	0.795002	0.410821
ENSG00000124172	514	ATP5F1E	0.835847	0.403575	0.959113	0.928058	0.353752	0.955715	0.522856	0.601862	1.00977	0.471897	0.637705	1.01827		7	1	0.457527	0.858071
ENSG00000116459	515	ATP5PB	0.754327	0.45095	0.968924	0.671853	0.501937	0.996241	0.738225	0.461555	0.981937	0.702096	0.483737	0.998234		3	0	0.48211	1
ENSG00000159199	516	ATP5MC1	0.691301	0.489645	0.977457	0.781371	0.434894	0.983571	-0.728673	0.467361	0.983284	-0.757619	0.4499	0.992038		13	2	0.339624	0.868301
ENSG00000135390	517	ATP5MC2	-1.61045	0.107827	0.726487	-1.987	0.0473791	0.609818	-1.12552	0.262204	0.892442	-1.02172	0.308603	0.945971		5	0	0.295914	1
ENSG00000154518	518	ATP5MC3	-1.15993	0.246542	0.891188	-1.15599	0.248149	0.922549	-2.77463	0.0062444	0.193868	-2.81217	0.00559804	0.206905		4	0	0.377772	1
ENSG00000169020	521	ATP5ME	0.165909	0.868285	1.00445	0.34795	0.728001	1.00568	0.0792697	0.936926	1.01277	-0.604067	0.546737	1.00798		7	2	0.696695	0.610807
ENSG00000154723	522	ATP5PF	0.813128	0.416468	0.96076	0.655934	0.51212	0.996942	-1.75503	0.0813381	0.649728	-1.64926	0.101245	0.738447		8	5	0.959068	0.126425
ENSG00000114573	523	ATP6V1A	-1.15569	0.248268	0.893793	-1.17168	0.241792	0.917373	0.43228	0.666172	1.01559	0.310553	0.756583	1.02581		5	1	0.616918	0.768287
ENSG00000116039	525	ATP6V1B1	-0.159956	0.87297	1.00439	-0.489466	0.624691	1.00601	0.3943	0.693931	1.01648	0.430704	0.667319	1.02118		3	0	0.48211	1
ENSG00000147416	526	ATP6V1B2	-0.480335	0.631165	0.996905	-0.365184	0.715104	1.00467	0.57873	0.563657	1.00094	0.597879	0.550847	1.00847		3	0	0.48211	1
ENSG00000185883	527	ATP6V0C	0.551876	0.581239	0.991379	0.539291	0.589887	1.00622	0.729987	0.46656	0.983043	0.614439	0.539881	1.00943		3	2	0.929993	0.294794
ENSG00000155097	528	ATP6V1C1	-0.0975771	0.922301	1.00449	-0.166586	0.867752	1.00303	0.434227	0.664761	1.01593	0.355905	0.722425	1.0261		13	5	0.828301	0.343112
ENSG00000131100	529	ATP6V1E1	-0.217937	0.827553	1.0027	0.103503	0.917598	1.0037	0.499828	0.617943	1.00992	0.564946	0.572977	1.01179		21	7	0.759884	0.399067
ENSG00000117410	533	ATP6V0B	1.4773	0.140121	0.780156	1.47042	0.141974	0.833752	-0.0932535	0.925829	1.01264	-0.0924588	0.92646	1.01692		3	2	0.929993	0.294794
ENSG00000213760	534	ATP6V1G2	0.374715	0.708005	0.997999	0.375353	0.707531	1.00431	2.54402	0.0119912	0.273071	2.3823	0.0184927	0.384896		10	2	0.502896	0.768969
ENSG00000033627	535	ATP6V0A1	-0.495237	0.620615	0.995234	-0.350158	0.726343	1.00562	0.671339	0.503058	0.990588	0.60779	0.544271	1.00852		6	0	0.231713	1
ENSG00000071553	537	ATP6AP1	0.0397728	0.968288	1.00301	-0.0340913	0.972816	1.00191	0.617636	0.537771	0.997669	0.759259	0.448922	0.991995		7	3	0.851344	0.369584
ENSG00000165240	538	ATP7A	1.31762	0.188137	0.842621	1.3002	0.194033	0.884955	1.86551	0.0641025	0.607067	1.86982	0.0635116	0.651484		7	1	0.457527	0.858071
ENSG00000241837	539	ATP5PO	0.310169	0.75654	1.00358	-0.0757297	0.93966	1.00285	0.125615	0.900208	1.01483	0.220438	0.825838	1.02021		6	2	0.762304	0.542473
ENSG00000123191	540	ATP7B	2.22925	0.0261682	0.434887	2.09431	0.0366534	0.553	-0.865883	0.387965	0.960146	-0.890593	0.374613	0.972584		3	0	0.48211	1
ENSG00000175054	545	ATR	-0.557662	0.577284	0.99079	-0.520081	0.6032	1.00657	-0.156541	0.875821	1.0165	-0.222065	0.824574	1.0198		11	5	0.892196	0.249177
ENSG00000085224	546	ATRX	-1.91247	0.0562938	0.60138	-2.0121	0.0446578	0.595746	-2.04133	0.0430071	0.517864	-2.04038	0.0431146	0.570817		12	4	0.750823	0.464702
ENSG00000130294	547	KIF1A	0.699959	0.484225	0.977829	0.613854	0.539546	0.999954	-0.748601	0.455294	0.979581	-0.750401	0.454221	0.992985		19	9	0.941849	0.126444
ENSG00000148090	549	AUH	-2.23944	0.0254943	0.428649	-2.81102	0.00510064	0.227192	0.359967	0.719389	1.0169	0.0151785	0.987911	1.00578		3	1	0.795121	0.622228
ENSG00000115307	550	AUP1	0.367437	0.713423	0.999596	0.269106	0.787941	1.00439	-0.29934	0.765103	1.02014	-0.275419	0.783384	1.02399		10	4	0.836189	0.355935
ENSG00000101200	551	AVP	-0.313659	0.753889	1.00327	-0.34715	0.728601	1.00576	2.4701	0.014651	0.306996	2.43286	0.0161894	0.361601		2	2	0.966756	0.204879
ENSG00000166148	552	AVPR1A	1.70159	0.0893516	0.69511	1.70419	0.0888651	0.734495	1.25964	0.209797	0.850327	1.23963	0.2171	0.891563		1	0	0.784387	1
ENSG00000198049	553	AVPR1B	-0.566961	0.570954	0.988929	-0.544688	0.586171	1.00604	0.412581	0.680514	1.01698	0.347247	0.728906	1.02608		8	6	0.98333	0.0591289
ENSG00000126895	554	AVPR2	1.29435	0.196046	0.847926	1.31515	0.188964	0.884978	-0.171072	0.864403	1.01603	-0.172439	0.863331	1.01928		0	2	1	0.0462793
ENSG00000167601	558	AXL	-1.18821	0.235221	0.880629	-1.1961	0.232131	0.914172	1.13822	0.256879	0.889433	1.15351	0.250584	0.913659		12	1	0.192296	0.958579
ENSG00000160862	563	AZGP1	0.0482274	0.961551	1.00355	0.0284814	0.977288	1.00176	-0.402757	0.687712	1.01648	-0.464659	0.642868	1.01831		3	3	0.978201	0.118216
ENSG00000172232	566	AZU1	-0.968736	0.333068	0.935308	-1.01373	0.311124	0.946457	2.57099	0.0111341	0.260888	2.20765	0.0288288	0.469015		14	4	0.656888	0.56638
ENSG00000273686	567	B2M	0.489701	0.624525	0.995772	0.449361	0.653335	1.00571	1.21662	0.225699	0.863486	1.2127	0.227202	0.903568		0	0	1	1
ENSG00000276559	570	BAAT	-0.0529493	0.95779	1.00332	-0.0146933	0.988282	1.00214	4.16708	5.2435e-05	0.00599239	4.22652	4.16361e-05	0.00615553		0	0	1	1
ENSG00000156273	571	BACH1	0.590176	0.555296	0.987751	0.140019	0.888692	1.00234	0.252258	0.801194	1.02056	0.344249	0.731155	1.02676		8	3	0.803943	0.434656
ENSG00000002330	572	BAD	1.01987	0.308202	0.924457	1.11412	0.265675	0.930611	-0.729251	0.467008	0.982875	-0.774966	0.439613	0.989262		17	9	0.964778	0.0849012
ENSG00000107262	573	BAG1	-1.72481	0.0850785	0.681176	-1.61129	0.107645	0.778675	-0.43455	0.664526	1.01649	-0.307578	0.758841	1.02529		0	0	1	1
ENSG00000181790	575	ADGRB1	0.283379	0.776984	1.00234	0.224336	0.822573	1.00102	-0.624694	0.533141	0.996923	-0.566926	0.571635	1.0123		9	2	0.565344	0.723658
ENSG00000121753	576	ADGRB2	-1.0958	0.273606	0.904733	-1.10914	0.267818	0.930953	0.208156	0.835395	1.01711	0.245694	0.806264	1.02143		3	1	0.795121	0.622228
ENSG00000135298	577	ADGRB3	1.3621	0.173679	0.829843	1.38304	0.167169	0.871474	1.15887	0.248388	0.885885	1.24906	0.213642	0.889325		11	5	0.892196	0.249177
ENSG00000030110	578	BAK1	1.26714	0.205598	0.854962	1.15788	0.247377	0.92207	-2.40568	0.0173854	0.335948	-2.3884	0.0182001	0.383954		2	3	0.991265	0.0700074
ENSG00000109705	579	NKX3-2	1.31658	0.188483	0.842351	1.30105	0.193742	0.885359	0.209588	0.83428	1.01715	0.198162	0.843194	1.01894		3	1	0.795121	0.622228
ENSG00000138376	580	BARD1	-2.24544	0.0251045	0.427097	-2.28761	0.0225092	0.459115	0.808821	0.419925	0.969195	0.827537	0.409283	0.980847		8	2	0.630416	0.671112
ENSG00000087088	581	BAX	3.15252	0.00169972	0.0935751	3.04762	0.00240859	0.149838	-0.150633	0.880472	1.01664	-0.158007	0.874669	1.02037		12	3	0.589179	0.660376
ENSG00000174483	582	BBS1	0.306935	0.759	1.00391	0.236597	0.813051	1.00198	1.047	0.296819	0.915117	0.834718	0.40524	0.981257		7	2	0.696695	0.610807
ENSG00000125124	583	BBS2	0.122809	0.9023	1.00565	0.184031	0.854051	1.00164	-0.154047	0.877784	1.01631	-0.0776714	0.938196	1.01479		12	4	0.750823	0.464702
ENSG00000140463	585	BBS4	1.98867	0.0471925	0.572289	1.68515	0.0924831	0.748163	1.74072	0.0838256	0.655543	1.81386	0.0717526	0.678137		0	1	1	0.215613
ENSG00000060982	586	BCAT1	0.431787	0.666052	0.997314	0.43663	0.662538	1.00602	2.64236	0.0091248	0.233806	1.65493	0.100086	0.738668		5	1	0.616918	0.768287
ENSG00000105552	587	BCAT2	0.417304	0.676606	0.996173	0.178731	0.85821	1.00224	-0.739758	0.460627	0.981644	-0.564125	0.573535	1.01192		11	8	0.989791	0.0337346
ENSG00000114200	590	BCHE	0.0353061	0.971847	1.0028	-0.018965	0.984875	1.00178	-0.478082	0.633302	1.0122	-0.170644	0.86474	1.01932		6	2	0.762304	0.542473
ENSG00000248098	593	BCKDHA	0.536827	0.591587	0.992698	0.520161	0.603144	1.00657	-0.721689	0.471632	0.98515	-0.83522	0.404959	0.981086		20	5	0.539363	0.655862
ENSG00000083123	594	BCKDHB	-1.12267	0.262027	0.900756	-0.970095	0.332392	0.956139	1.66403	0.0982368	0.68873	1.6834	0.0944354	0.728122		8	0	0.141929	1
ENSG00000110092	595	CCND1	-0.120934	0.903784	1.00514	-0.0871837	0.930555	1.00312	2.71538	0.00741326	0.20987	2.60938	0.0100152	0.283531		8	4	0.906457	0.247314
ENSG00000171791	596	BCL2	-0.13624	0.891677	1.00583	-0.0691823	0.944868	1.00182	0.766117	0.444835	0.9789	0.284297	0.776585	1.02409		13	5	0.828301	0.343112
ENSG00000140379	597	BCL2A1	-0.453572	0.650302	0.997008	-0.460273	0.645488	1.00566	0.891468	0.374135	0.954579	0.970942	0.333183	0.957798		1	0	0.784387	1
ENSG00000171552	598	BCL2L1	-0.531377	0.595355	0.992595	-0.551112	0.581763	1.00569	-0.457493	0.647992	1.0124	-0.27091	0.786843	1.02327		9	3	0.752686	0.497104
ENSG00000129473	599	BCL2L2	-0.0376927	0.969945	1.0025	-0.260217	0.794786	1.004	-0.617144	0.538094	0.997574	-0.634534	0.526726	1.00748		2	1	0.880939	0.51789
ENSG00000069399	602	BCL3	-1.03861	0.299406	0.919047	-1.18284	0.237342	0.915568	0.0284313	0.977357	1.0091	-0.0102645	0.991824	1.00521		28	6	0.374617	0.777698
ENSG00000113916	604	BCL6	0.534508	0.593189	0.992708	0.613754	0.539612	0.999978	-1.58874	0.114268	0.718146	-1.58592	0.114921	0.762648		1	0	0.784387	1
ENSG00000110987	605	BCL7A	1.159	0.246919	0.891863	1.0313	0.302818	0.946648	2.09741	0.0376693	0.487633	2.03114	0.044055	0.573886		22	5	0.456173	0.726042
ENSG00000116128	607	BCL9	1.05746	0.29073	0.91345	0.535041	0.592821	1.00653	0.504831	0.614434	1.00914	-0.95401	0.341655	0.964296		12	4	0.750823	0.464702
ENSG00000048462	608	TNFRSF17	-0.183468	0.854493	1.00172	-0.184804	0.853446	1.00144	-0.17149	0.864074	1.0161	-0.183965	0.854296	1.01894		7	1	0.457527	0.858071
ENSG00000099822	610	HCN2	-0.349939	0.726508	0.999397	-0.368874	0.712352	1.00458	-0.0250153	0.980077	1.00906	-0.0705635	0.943842	1.0153		8	8	0.997675	0.0104539
ENSG00000128617	611	OPN1SW	-0.580606	0.561725	0.987144	-0.875799	0.381491	0.964739	0.000238015	0.99981	1.00504	-0.125919	0.899969	1.02024		3	1	0.795121	0.622228
ENSG00000186716	613	BCR	1.22381	0.221505	0.871221	0.915257	0.360426	0.958756	-3.22359	0.00155964	0.0785216	-2.65397	0.00883688	0.268537		31	8	0.528284	0.629827
ENSG00000074582	617	BCS1L	1.80861	0.0710133	0.641181	1.25222	0.21098	0.90062	0.132381	0.894864	1.01557	0.190224	0.849398	1.01891		4	0	0.377772	1
ENSG00000236824	618	BCYRN1	0.766096	0.443921	0.968088	0.78009	0.435647	0.982892	-0.0321761	0.974375	1.0091	0.00475835	0.99621	1.00435		7	5	0.973271	0.093543
ENSG00000275544	622	BDH1	-0.588504	0.556416	0.987486	-0.561783	0.574475	1.00765	1.62048	0.107272	0.705353	1.52133	0.130339	0.791125		0	0	1	1
ENSG00000100739	623	BDKRB1	-0.638435	0.523435	0.985063	-0.711301	0.477175	0.992591	-0.264382	0.791856	1.02137	-0.224245	0.82288	1.01973		1	0	0.784387	1
ENSG00000168398	624	BDKRB2	0.407408	0.683854	0.997559	0.320364	0.748804	1.00532	-0.595394	0.552496	1.00028	-0.61655	0.538492	1.00936		2	0	0.615053	1
ENSG00000176697	627	BDNF	0.85582	0.39244	0.9559	0.834869	0.404125	0.971556	1.09258	0.276364	0.899705	0.993532	0.322095	0.955411		3	1	0.795121	0.622228
ENSG00000241534	629	CFB	-0.0897787	0.928493	1.00408	-0.283988	0.776518	1.00493	-3.09982	0.00232117	0.101738	-3.03596	0.00284015	0.139595		0	0	1	1
ENSG00000125864	631	BFSP1	0.111685	0.91111	1.00443	0.118937	0.905365	1.0023	-0.163451	0.870388	1.01589	-0.159036	0.87386	1.02096		6	7	0.998087	0.0101584
ENSG00000242252	632	BGLAP	-0.548198	0.583761	0.992415	-0.559216	0.576224	1.00684	0.118761	0.905627	1.01401	-0.546639	0.585461	1.01234		5	3	0.929251	0.237696
ENSG00000182492	633	BGN	0.536599	0.591744	0.992516	0.418902	0.675438	1.00548	0.814004	0.416959	0.966901	0.714533	0.476039	0.997149		6	2	0.762304	0.542473
ENSG00000079385	634	CEACAM1	-0.0725051	0.942224	1.00295	-0.0789969	0.937062	1.00237	-0.317452	0.751351	1.01961	-0.296128	0.767553	1.02458		5	1	0.616918	0.768287
ENSG00000145692	635	BHMT	0.562456	0.574016	0.990373	0.56234	0.574095	1.00784	1.74488	0.0830961	0.653956	1.8384	0.0680362	0.662508		9	4	0.873575	0.301042
ENSG00000151746	636	BICD1	1.32852	0.184513	0.839486	1.23321	0.217983	0.907475	1.77129	0.0785855	0.641214	1.66511	0.0980347	0.73459		9	2	0.565344	0.723658
ENSG00000015475	637	BID	0.762351	0.446151	0.967637	0.666683	0.505232	0.99495	0.652385	0.515172	0.990568	0.552559	0.581411	1.01191		9	4	0.873575	0.301042
ENSG00000100290	638	BIK	-0.734548	0.462903	0.972878	-1.03665	0.300319	0.945647	0.202084	0.84013	1.01702	0.238998	0.811442	1.02029		17	3	0.343408	0.841253
ENSG00000057657	639	PRDM1	-0.346118	0.729376	0.998851	-0.395511	0.692607	1.0046	0.670321	0.503705	0.990292	0.681011	0.496943	1.00076		0	0	1	1
ENSG00000136573	640	BLK	-0.119338	0.905048	1.00511	-0.247311	0.804753	1.00174	0.361605	0.718167	1.01734	0.39633	0.69244	1.02558		1	2	0.990112	0.119061
ENSG00000197299	641	BLM	0.74846	0.454477	0.970137	0.737803	0.460924	0.989671	0.802985	0.42328	0.969609	0.815738	0.415979	0.984607		28	5	0.249181	0.873923
ENSG00000108578	642	BLMH	-1.29849	0.194618	0.848041	-0.967634	0.333619	0.956573	0.304184	0.761418	1.01946	0.383027	0.702257	1.02585		6	2	0.762304	0.542473
ENSG00000160683	643	CXCR5	-0.325357	0.745024	1.0014	-0.323548	0.746393	1.00483	0.303696	0.761789	1.01929	0.182542	0.855411	1.0189		6	1	0.533721	0.818622
ENSG00000106605	644	BLVRA	3.18885	0.00150308	0.0871182	2.58204	0.0100588	0.328196	-0.696133	0.487445	0.987506	-0.934857	0.351406	0.967911		6	2	0.762304	0.542473
ENSG00000090013	645	BLVRB	-0.34806	0.727917	0.998979	-0.470933	0.63786	1.00671	-0.634773	0.526563	0.994708	-0.526854	0.599094	1.01316		30	4	0.109487	0.957317
ENSG00000169594	646	BNC1	-0.738992	0.460202	0.972348	-0.735492	0.462329	0.989955	-0.531796	0.59567	1.0092	-0.545986	0.585909	1.01227		4	0	0.377772	1
ENSG00000168283	648	BMI1	-2.24213	0.0253187	0.428397	-2.29916	0.0218402	0.452894	0.727174	0.468276	0.983321	0.847337	0.398194	0.982719		2	1	0.880939	0.51789
ENSG00000168487	649	BMP1	1.8138	0.070209	0.640739	1.45923	0.145029	0.837979	-0.155355	0.876754	1.01631	0.108931	0.913406	1.01855		2	0	0.615053	1
ENSG00000125845	650	BMP2	1.23298	0.218069	0.86721	1.07926	0.280906	0.937174	-1.54481	0.124542	0.737432	-1.52071	0.130495	0.791555		3	1	0.795121	0.622228
ENSG00000152785	651	BMP3	-0.884709	0.376669	0.94792	-1.2192	0.22325	0.910115	-0.146361	0.883837	1.01618	0.41502	0.678736	1.02418		1	0	0.784387	1
ENSG00000125378	652	BMP4	0.259486	0.79535	1.00045	0.122299	0.902704	1.0034	-0.533114	0.59476	1.00977	-0.490483	0.624528	1.01658		4	1	0.705206	0.704086
ENSG00000112175	653	BMP5	1.31901	0.18767	0.842552	1.30711	0.19168	0.883944	-0.105965	0.915754	1.01329	-0.134104	0.893505	1.01955		4	1	0.705206	0.704086
ENSG00000153162	654	BMP6	1.04876	0.294714	0.915946	1.04645	0.295779	0.944741	0.955943	0.34067	0.941684	0.580935	0.56218	1.0086		13	4	0.704503	0.516765
ENSG00000101144	655	BMP7	-2.35627	0.0187812	0.368962	-2.40347	0.0165444	0.406808	0.605459	0.545807	0.997381	0.593394	0.553836	1.00829		5	1	0.616918	0.768287
ENSG00000116985	656	BMP8B	1.38799	0.165657	0.818334	1.35165	0.177	0.877152	-0.567353	0.57134	1.00263	-0.546037	0.585874	1.0124		11	1	0.231031	0.946974
ENSG00000107779	657	BMPR1A	0.635209	0.525535	0.98514	0.639277	0.522888	0.998226	-0.865527	0.38816	0.959735	-0.795702	0.427497	0.988753		5	3	0.929251	0.237696
ENSG00000138696	658	BMPR1B	0.612439	0.54048	0.984095	0.588561	0.556378	1.00491	-1.22015	0.224363	0.862986	-1.34721	0.18	0.861301		3	2	0.929993	0.294794
ENSG00000204217	659	BMPR2	0.656155	0.511977	0.983533	0.758057	0.448716	0.983833	-1.12289	0.263316	0.892475	-1.20852	0.228801	0.903181		19	8	0.895507	0.207638
ENSG00000102010	660	BMX	-0.544539	0.586274	0.992438	-0.497512	0.619011	1.00764	-0.537137	0.591985	1.00975	-0.539977	0.590035	1.01133		3	1	0.795121	0.622228
ENSG00000168495	661	POLR3D	3.49578	0.00050769	0.0417402	2.53177	0.0116043	0.35044	-1.40925	0.160874	0.797434	-0.863557	0.389248	0.979852		2	0	0.615053	1
ENSG00000113734	662	BNIP1	0.0205105	0.983643	1.00272	-0.224094	0.82276	1.00099	0.121149	0.903738	1.01433	0.0602821	0.952013	1.01355		7	2	0.696695	0.610807
ENSG00000140299	663	BNIP2	-0.0963677	0.923261	1.00454	0.130055	0.896566	1.00321	-0.559253	0.57684	1.00565	-0.702976	0.48319	0.997878		6	2	0.762304	0.542473
ENSG00000176171	664	BNIP3	1.39291	0.164164	0.816795	1.23149	0.218625	0.908125	0.817791	0.4148	0.967434	0.725808	0.469118	0.996321		4	1	0.705206	0.704086
ENSG00000104765	665	BNIP3L	-1.93911	0.0529584	0.588662	-1.73383	0.0834646	0.721158	-2.30772	0.0224103	0.381939	-1.73994	0.0839776	0.701181		10	1	0.276342	0.93214
ENSG00000176720	666	BOK	1.13261	0.257831	0.897577	1.10465	0.269756	0.932479	0.933687	0.351996	0.946311	0.97463	0.331356	0.957867		15	2	0.254019	0.910964
ENSG00000151914	667	DST	2.11601	0.034757	0.500131	1.82471	0.0685437	0.697129	1.3113	0.191802	0.834787	1.31116	0.191861	0.870431		9	4	0.873575	0.301042
ENSG00000183770	668	FOXL2	-0.581301	0.561257	0.987344	-0.605102	0.545341	1.00086	-0.149315	0.88151	1.01695	-0.300324	0.764357	1.02516		6	5	0.983776	0.0657038
ENSG00000172331	669	BPGM	1.0983	0.272516	0.904495	0.438896	0.660896	1.00581	0.367998	0.713404	1.01701	0.484418	0.628815	1.01716		2	1	0.880939	0.51789
ENSG00000137274	670	BPHL	-0.747619	0.454984	0.970331	-0.89127	0.373143	0.960415	-0.492546	0.623068	1.01032	-0.493974	0.622067	1.01657		16	4	0.560916	0.656592
ENSG00000101425	671	BPI	-0.562022	0.574312	0.990242	-0.608701	0.542954	1.00081	-0.967978	0.334645	0.940947	-0.975521	0.330916	0.958081		9	3	0.752686	0.497104
ENSG00000012048	672	BRCA1	-0.627535	0.530548	0.98455	-0.836688	0.403103	0.970975	1.11387	0.267151	0.895374	0.799086	0.425539	0.988396		12	6	0.929372	0.171699
ENSG00000157764	673	BRAF	1.64182	0.101153	0.718623	-0.542611	0.5876	1.00618	-1.55767	0.121463	0.731524	-2.22659	0.0275058	0.459121		125	22	0.0183125	0.990052
ENSG00000139618	675	BRCA2	0.213221	0.831227	1.00279	0.299368	0.764764	1.00569	-0.481151	0.631124	1.01228	-0.612207	0.541353	1.00974		9	2	0.565344	0.723658
ENSG00000137948	676	BRDT	0.0110115	0.991218	1.0025	-0.0179194	0.985709	1.00198	-0.35355	0.724183	1.01789	-0.360655	0.718879	1.02607		2	1	0.880939	0.51789
ENSG00000185650	677	ZFP36L1	-0.163194	0.870421	1.00431	-0.134679	0.892911	1.00303	0.0889147	0.929271	1.01296	-0.012257	0.990237	1.00546		6	3	0.893521	0.303305
ENSG00000152518	678	ZFP36L2	0.0834409	0.933529	1.00314	-0.315223	0.752703	1.00535	-0.413831	0.679601	1.01659	-0.45216	0.651825	1.01873		7	5	0.973271	0.093543
ENSG00000102239	680	BRS3	0.233346	0.815573	1.00171	0.225115	0.821967	1.001	-0.119583	0.904977	1.01413	-0.110039	0.912529	1.01861		0	0	1	1
ENSG00000172270	682	BSG	1.29412	0.196124	0.847478	1.25493	0.209995	0.90033	-0.430412	0.667527	1.01524	-0.391163	0.696247	1.026		11	5	0.892196	0.249177
ENSG00000109743	683	BST1	0.470944	0.637852	0.996504	0.432232	0.665729	1.0066	1.31589	0.19026	0.835296	1.38471	0.168254	0.847089		8	0	0.141929	1
ENSG00000130303	684	BST2	-0.822804	0.410948	0.960491	-0.868106	0.385685	0.965921	0.997911	0.319962	0.931	0.991559	0.323053	0.956123		8	1	0.389193	0.88898
ENSG00000174808	685	BTC	-0.17281	0.862859	1.00327	-0.148321	0.882139	1.00319	4.19639	4.67307e-05	0.00547484	4.11674	6.40276e-05	0.0083406		5	4	0.973913	0.106479
ENSG00000169814	686	BTD	-0.464566	0.642412	0.99604	-0.645521	0.518837	0.998048	-0.400318	0.689503	1.01647	-0.575704	0.565702	1.01015		8	4	0.906457	0.247314
ENSG00000119138	687	KLF9	-0.447485	0.654687	0.996121	-0.347964	0.72799	1.00573	0.476147	0.634677	1.01248	0.272627	0.785525	1.0232		4	3	0.957618	0.175091
ENSG00000102554	688	KLF5	-0.557581	0.577339	0.990612	-0.510247	0.610067	1.00651	0.602632	0.547682	0.99748	0.603476	0.547128	1.0078		4	2	0.881784	0.383082
ENSG00000145741	689	BTF3	-0.0687848	0.945184	1.00318	-0.538365	0.590526	1.00657	-0.757413	0.450015	0.979308	-0.765221	0.445375	0.991213		0	0	1	1
ENSG00000133639	694	BTG1	0.2295	0.818559	1.00215	-0.0644536	0.948631	1.00285	-1.44908	0.149446	0.779142	-1.45281	0.148421	0.818712		6	0	0.231713	1
ENSG00000010671	695	BTK	-1.0758	0.282451	0.907608	-1.02114	0.307601	0.945758	-1.22586	0.22221	0.861463	-0.842648	0.400804	0.983685		3	2	0.929993	0.294794
ENSG00000124557	696	BTN1A1	0.638616	0.523317	0.985338	0.45241	0.651138	1.00639	-0.415441	0.678425	1.01663	-0.305419	0.760482	1.02476		0	3	1	0.00988825
ENSG00000169679	699	BUB1	-1.94193	0.0526149	0.5887	-1.82941	0.0678373	0.696013	1.61158	0.109198	0.710242	1.4594	0.146603	0.818623		1	0	0.784387	1
ENSG00000156970	701	BUB1B	-0.310041	0.756638	1.00363	-0.28413	0.776409	1.00507	0.890158	0.374836	0.954667	0.874243	0.383422	0.977738		3	0	0.48211	1
ENSG00000112578	705	BYSL	2.87491	0.0041852	0.168701	2.12148	0.0342932	0.534236	1.12838	0.260997	0.891754	1.01955	0.309627	0.947394		7	3	0.851344	0.369584
ENSG00000100300	706	TSPO	-0.825207	0.409583	0.960307	-1.21185	0.22605	0.910594	0.0969355	0.92291	1.01254	0.101068	0.919635	1.018		16	2	0.218099	0.927096
ENSG00000108561	708	C1QBP	0.156146	0.87597	1.00444	0.425433	0.670674	1.00634	-0.178487	0.858586	1.01638	-0.0183147	0.985413	1.00626		3	2	0.929993	0.294794
ENSG00000149131	710	SERPING1	0.600767	0.548223	0.986642	0.567924	0.5703	1.00686	-0.350802	0.726239	1.01878	-0.332878	0.739704	1.02593		4	1	0.705206	0.704086
ENSG00000281708	711	ERC2-IT1	-1.05246	0.293014	0.915234	-1.01495	0.310539	0.946374	0.208223	0.835343	1.01711	0.182016	0.855823	1.01874		5	1	0.616918	0.768287
ENSG00000173372	712	C1QA	0.433727	0.664643	0.997446	0.433141	0.665068	1.00675	-0.37549	0.707838	1.01811	-0.197929	0.843376	1.01883		14	1	0.131699	0.974753
ENSG00000173369	713	C1QB	0.137173	0.89094	1.00591	0.114115	0.909185	1.00278	-0.463023	0.644033	1.01258	-0.3191	0.750107	1.02569		14	1	0.131699	0.974753
ENSG00000159189	714	C1QC	0.725334	0.468531	0.975043	0.714064	0.475467	0.992465	-0.330887	0.741201	1.01943	-0.178967	0.858212	1.0193		14	1	0.131699	0.974753
ENSG00000159403	715	C1R	0.0156294	0.987535	1.00236	0.0683042	0.945566	1.00211	1.61357	0.108765	0.709162	1.6576	0.0995456	0.737018		5	3	0.929251	0.237696
ENSG00000182326	716	C1S	-1.11589	0.264916	0.899424	-1.04233	0.29768	0.945955	0.701404	0.48416	0.986106	0.690109	0.491221	0.999287		6	5	0.983776	0.0657038
ENSG00000231543	717	C2	0.211163	0.832832	1.00252	0.19433	0.845983	1.00061	-0.0128958	0.989728	1.00769	0.157831	0.874808	1.02041		0	0	1	1
ENSG00000125730	718	C3	0.878898	0.379809	0.949422	1.02329	0.306585	0.946222	1.94256	0.0539811	0.577244	2.02438	0.0447546	0.579353		12	4	0.750823	0.464702
ENSG00000171860	719	C3AR1	-0.269194	0.787873	1.0015	-0.203705	0.838653	1.00082	0.440405	0.660291	1.0161	0.453752	0.650681	1.01839		5	0	0.295914	1
ENSG00000206340	720	C4A	-0.191489	0.848207	1.00108	-0.490077	0.624259	1.00609	-1.37613	0.170875	0.811798	-1.4606	0.146273	0.818496		0	0	1	1
ENSG00000228454	721	C4B	-0.667804	0.504516	0.979688	-0.952553	0.341202	0.95887	-1.83289	0.0688426	0.618024	-1.92252	0.0564874	0.630088		0	0	1	1
ENSG00000123838	722	C4BPA	-1.26057	0.207956	0.856562	-1.07899	0.28103	0.936583	0.917531	0.360368	0.949629	1.00467	0.316717	0.951887		3	2	0.929993	0.294794
ENSG00000123843	725	C4BPB	-0.59706	0.550693	0.987091	-0.528593	0.597284	1.00678	-0.390849	0.696475	1.01685	-0.295773	0.767824	1.0245		10	5	0.918562	0.204998
ENSG00000149260	726	CAPN5	-0.00201136	0.998396	1.00178	-0.0833229	0.933623	1.00295	-0.946257	0.34557	0.943468	-0.700568	0.484687	0.997983		2	1	0.880939	0.51789
ENSG00000106804	727	C5	2.62559	0.00887113	0.258287	2.60571	0.00939714	0.317141	0.0616066	0.95096	1.01289	0.0612325	0.951258	1.01396		0	1	1	0.215613
ENSG00000197405	728	C5AR1	-0.965949	0.33446	0.934575	-1.00715	0.314271	0.948606	-0.59386	0.553518	0.999994	-0.561917	0.575034	1.0113		18	5	0.625679	0.575324
ENSG00000039537	729	C6	0.192136	0.847701	1.0008	0.222397	0.824081	1.00109	-0.1842	0.854111	1.01651	-0.184202	0.85411	1.01879		2	1	0.880939	0.51789
ENSG00000112936	730	C7	-0.249695	0.802909	1.00038	-0.254514	0.799186	1.00284	-0.875709	0.382617	0.957467	-0.87311	0.384037	0.977968		2	0	0.615053	1
ENSG00000157131	731	C8A	-0.309252	0.757238	1.00364	-0.257631	0.796781	1.00367	-0.885217	0.377485	0.955018	-0.823009	0.411845	0.981934		1	1	0.953721	0.384947
ENSG00000021852	732	C8B	-0.410159	0.681836	0.997344	-0.413356	0.679494	1.00566	-1.5415	0.125344	0.738662	-1.61547	0.108368	0.751833		1	1	0.953721	0.384947
ENSG00000176919	733	C8G	-0.317237	0.751174	1.00302	-0.311789	0.75531	1.00494	0.34288	0.732179	1.01951	0.317953	0.750975	1.02545		3	1	0.795121	0.622228
ENSG00000164823	734	OSGIN2	-1.86058	0.0632948	0.626336	-1.86263	0.0630049	0.67773	-1.23197	0.219929	0.861947	-1.22752	0.221602	0.897195		0	2	1	0.0462793
ENSG00000113600	735	C9	-1.51011	0.131542	0.76694	-1.44241	0.149711	0.844127	0.058312	0.953579	1.01204	-0.160311	0.872858	1.0212		7	3	0.851344	0.369584
ENSG00000149823	738	VPS51	-1.5864	0.113178	0.736485	-1.58963	0.112447	0.78954	-1.42714	0.155659	0.791381	-1.52903	0.12842	0.786653		17	6	0.791114	0.374321
ENSG00000149792	740	MRPL49	2.66304	0.00795225	0.248598	2.7943	0.00536823	0.234083	0.644421	0.520307	0.992451	0.664989	0.507107	1.00408		21	8	0.849333	0.274191
ENSG00000174276	741	ZNHIT2	-1.74592	0.081339	0.672886	-1.74802	0.0809749	0.718268	0.631362	0.528784	0.995673	0.632745	0.52789	1.0063		21	8	0.849333	0.274191
ENSG00000066382	744	MPPED2	-1.0375	0.299921	0.918965	-0.991411	0.321887	0.949331	-0.519964	0.603871	1.00969	-0.538559	0.591011	1.01096		6	5	0.983776	0.0657038
ENSG00000124920	745	MYRF	-0.339805	0.734122	0.999557	-0.340507	0.733594	1.00707	0.172185	0.863529	1.0161	0.0116071	0.990755	1.00538		7	3	0.851344	0.369584
ENSG00000134825	746	TMEM258	-1.12266	0.262031	0.900603	-1.12367	0.261605	0.92926	0.568205	0.570763	1.00294	0.30339	0.762025	1.02513		7	3	0.851344	0.369584
ENSG00000134780	747	DAGLA	0.0257169	0.979492	1.00243	0.0846834	0.932541	1.00294	0.453421	0.650914	1.01399	0.343743	0.731534	1.02652		7	2	0.696695	0.610807
ENSG00000221819	750	GAS8-AS1	-0.697541	0.485735	0.978127	-0.686392	0.492732	0.996842	-0.609394	0.543204	0.997614	-0.69729	0.48673	0.997559		10	3	0.698958	0.555923
ENSG00000184922	752	FMNL1	0.375616	0.707335	0.998261	0.364803	0.715387	1.00461	-0.0633364	0.949585	1.01288	-0.102201	0.918737	1.01828		3	2	0.929993	0.294794
ENSG00000168675	753	LDLRAD4	2.4618	0.0141053	0.321426	2.27062	0.0235255	0.467579	0.583168	0.560674	1.0005	0.587366	0.557865	1.00902		17	4	0.513932	0.696715
ENSG00000183255	754	PTTG1IP	0.0916879	0.926977	1.00442	0.0656501	0.947678	1.00264	0.245952	0.806063	1.01958	0.122003	0.903064	1.01929		10	3	0.698958	0.555923
ENSG00000263160	757	TMEM50B	0.165215	0.868831	1.00433	-0.26919	0.787877	1.00445	-0.625909	0.532346	0.996436	-0.847676	0.398006	0.982645		0	0	1	1
ENSG00000186732	758	MPPED1	1.96098	0.0503446	0.587239	1.87483	0.0613043	0.671433	0.41738	0.677009	1.01704	0.273014	0.785228	1.02331		14	4	0.656888	0.56638
ENSG00000133742	759	CA1	0.0987939	0.921335	1.00426	0.189334	0.849895	1.0013	0.738876	0.46116	0.981658	0.754882	0.451536	0.992121		3	0	0.48211	1
ENSG00000104267	760	CA2	-0.779926	0.435743	0.965942	-0.802314	0.422691	0.978866	-0.430112	0.667744	1.01516	-0.40398	0.686819	1.025		4	1	0.705206	0.704086
ENSG00000164879	761	CA3	-0.534382	0.593276	0.992676	-0.50303	0.615128	1.0073	-0.708407	0.479814	0.985118	-0.783245	0.434752	0.988472		5	1	0.616918	0.768287
ENSG00000167434	762	CA4	0.168285	0.866416	1.00416	-0.14834	0.882125	1.0033	0.0409836	0.967365	1.01004	0.0408983	0.967433	1.01039		3	1	0.795121	0.622228
ENSG00000174990	763	CA5A	-0.949591	0.342704	0.937537	-0.949976	0.342509	0.959508	0.655754	0.513008	0.990086	0.709922	0.478885	0.99728		13	6	0.907851	0.208415
ENSG00000131686	765	CA6	-0.637873	0.5238	0.985254	-0.676818	0.498784	0.996446	0.670459	0.503617	0.990224	0.674962	0.500767	1.00293		13	5	0.828301	0.343112
ENSG00000168748	766	CA7	-0.258216	0.796329	1.00026	-0.301535	0.763111	1.00536	-1.46921	0.143912	0.768795	-1.46492	0.145094	0.81582		1	0	0.784387	1
ENSG00000178538	767	CA8	-0.411474	0.680873	0.997107	-0.415171	0.678166	1.00577	-0.677948	0.49887	0.989349	-0.549145	0.583745	1.01248		6	2	0.762304	0.542473
ENSG00000107159	768	CA9	-0.041503	0.966909	1.00286	-0.0527115	0.957979	1.00172	0.904195	0.367372	0.951132	0.791746	0.429793	0.988662		5	1	0.616918	0.768287
ENSG00000063180	770	CA11	1.3199	0.187375	0.842239	1.23077	0.218895	0.908236	1.02731	0.30596	0.920747	1.02828	0.30552	0.944132		10	5	0.918562	0.204998
ENSG00000074410	771	CA12	2.54547	0.0111631	0.290162	2.70267	0.00707416	0.271656	-1.38213	0.169028	0.80963	-1.32309	0.187875	0.866915		4	1	0.705206	0.704086
ENSG00000141837	773	CACNA1A	0.106579	0.915159	1.00451	0.117278	0.906679	1.00269	0.200129	0.841656	1.01689	0.191717	0.84823	1.01901		31	6	0.28077	0.845324
ENSG00000148408	774	CACNA1B	-0.855139	0.392817	0.956319	-0.840256	0.401101	0.970538	1.36515	0.174292	0.815962	1.37673	0.170704	0.849324		28	6	0.374617	0.777698
ENSG00000151067	775	CACNA1C	1.30809	0.191344	0.845419	1.32312	0.186301	0.882021	-0.17256	0.863235	1.01588	-0.120255	0.904446	1.01881		17	10	0.98262	0.0457178
ENSG00000157388	776	CACNA1D	-1.25244	0.210899	0.85939	-1.30974	0.190787	0.883538	-1.23596	0.218444	0.860473	-0.563077	0.574246	1.01173		9	2	0.565344	0.723658
ENSG00000198216	777	CACNA1E	-0.500437	0.616952	0.996553	-0.706874	0.479921	0.993319	1.12164	0.263845	0.892968	1.29277	0.198132	0.876259		7	3	0.851344	0.369584
ENSG00000102001	778	CACNA1F	0.200891	0.840852	1.00178	0.235575	0.813843	1.0021	-0.405763	0.685507	1.01669	-0.462653	0.644302	1.01859		15	3	0.43362	0.781901
ENSG00000081248	779	CACNA1S	-0.0971539	0.922637	1.00438	-0.186757	0.851914	1.0014	-0.374391	0.708653	1.01764	-0.383902	0.70161	1.02611		1	3	0.997897	0.0332437
ENSG00000223680	780	DDR1	1.72766	0.0845653	0.679691	1.53383	0.125601	0.810542	-1.06859	0.287006	0.907699	-1.14256	0.255093	0.918235		0	0	1	1
ENSG00000153956	781	CACNA2D1	-0.698399	0.485199	0.978103	-0.787055	0.431562	0.981148	-0.605028	0.546093	0.997218	-0.937974	0.349807	0.968951		5	2	0.824909	0.466279
ENSG00000067191	782	CACNB1	0.202022	0.839968	1.002	0.251402	0.80159	1.00161	-1.19111	0.235531	0.872432	-1.16923	0.244217	0.910583		11	4	0.795002	0.410821
ENSG00000165995	783	CACNB2	-1.57781	0.115137	0.739184	-1.52675	0.127352	0.815361	-0.45138	0.652381	1.0144	-0.548948	0.58388	1.01252		5	6	0.997092	0.0162236
ENSG00000167535	784	CACNB3	-1.0872	0.277388	0.906319	-1.29466	0.195938	0.886924	0.88028	0.380145	0.955517	0.939052	0.349255	0.969442		6	0	0.231713	1
ENSG00000182389	785	CACNB4	-1.06256	0.28841	0.911379	-1.01443	0.310787	0.946509	-1.11929	0.264841	0.894067	-1.10373	0.271524	0.923153		6	1	0.533721	0.818622
ENSG00000108878	786	CACNG1	-0.390632	0.696208	0.998566	-0.255662	0.7983	1.00314	0.105672	0.915986	1.01318	0.109738	0.912768	1.01857		0	1	1	0.215613
ENSG00000178537	788	SLC25A20	0.662631	0.507822	0.981614	0.722851	0.470055	0.99137	-0.342809	0.732232	1.01936	-0.349508	0.727212	1.02672		2	2	0.966756	0.204879
ENSG00000084774	790	CAD	0.265038	0.791072	1.0008	-0.894229	0.37156	0.960979	-0.042045	0.96652	1.0104	-0.139189	0.889493	1.01872		6	2	0.762304	0.542473
ENSG00000104327	793	CALB1	0.026421	0.97893	1.00246	0.227116	0.820411	1.00153	-0.329196	0.742476	1.01982	-0.402656	0.68779	1.02497		1	1	0.953721	0.384947
ENSG00000172137	794	CALB2	-0.431584	0.6662	0.997295	-0.419375	0.675093	1.00601	-1.50945	0.13333	0.748996	-1.60876	0.109829	0.754663		13	0	0.0414206	1
ENSG00000169906	795	S100G	-0.25939	0.795424	1.00047	-0.258196	0.796345	1.00366	-0.170797	0.864619	1.0159	-0.167986	0.866827	1.01959		4	4	0.985984	0.0707489
ENSG00000110680	796	CALCA	0.5175	0.604999	0.995161	0.473981	0.635687	1.00626	-1.20005	0.23205	0.869395	-1.16397	0.246337	0.911192		2	0	0.615053	1
ENSG00000175868	797	CALCB	1.77569	0.076293	0.658278	1.5005	0.134013	0.824625	-2.01317	0.045922	0.531987	-2.00635	0.0466658	0.587756		11	1	0.231031	0.946974
ENSG00000004948	799	CALCR	-0.0435416	0.965284	1.00318	0.0437083	0.965152	1.00187	-0.593048	0.55406	0.999906	-0.41667	0.677532	1.02361		10	1	0.276342	0.93214
ENSG00000122786	800	CALD1	-2.45646	0.0143145	0.323429	-2.63072	0.00874048	0.305475	-1.04621	0.29718	0.915778	-0.970443	0.33343	0.957623		26	5	0.30969	0.834399
ENSG00000198668	801	CALM1	0.0332614	0.973477	1.00232	0.00585013	0.995334	1.00205	0.280932	0.779158	1.02097	0.292281	0.770487	1.02365		4	3	0.957618	0.175091
ENSG00000143933	805	CALM2	-0.589562	0.555707	0.987917	-0.541486	0.588375	1.00612	-2.29726	0.0230159	0.388351	-2.2923	0.0233174	0.427516		1	2	0.990112	0.119061
ENSG00000160014	808	CALM3	0.100179	0.920236	1.00405	0.0938074	0.925294	1.00289	0.22752	0.820336	1.01739	0.215807	0.829439	1.01905		12	0	0.0530264	1
ENSG00000178363	810	CALML3	0.257125	0.797171	0.999771	0.260763	0.794365	1.00374	-0.0591216	0.952936	1.01251	0.251001	0.802166	1.02131		1	2	0.990112	0.119061
ENSG00000179218	811	CALR	1.58412	0.113695	0.737026	1.50892	0.131848	0.82297	-1.14648	0.25346	0.887323	-1.14458	0.254257	0.917888		7	4	0.934296	0.196057
ENSG00000128595	813	CALU	0.251649	0.801399	1.00077	-0.0908987	0.927604	1.00306	1.69909	0.0914174	0.673891	0.893453	0.373085	0.972547		4	1	0.705206	0.704086
ENSG00000152495	814	CAMK4	1.09996	0.271791	0.904823	1.15416	0.248896	0.922754	-0.820438	0.413295	0.966707	-0.644173	0.520474	1.00679		3	0	0.48211	1
ENSG00000070808	815	CAMK2A	0.338209	0.735324	1.00032	0.359929	0.719027	1.00601	1.08507	0.279666	0.901942	1.05516	0.293097	0.939563		0	1	1	0.215613
ENSG00000058404	816	CAMK2B	-0.0979578	0.921999	1.00433	-0.0511478	0.959225	1.00196	0.531312	0.596004	1.00894	0.554438	0.580128	1.01176		1	2	0.990112	0.119061
ENSG00000145349	817	CAMK2D	0.913109	0.361553	0.944257	1.03228	0.302357	0.946634	1.57846	0.116609	0.72142	1.57725	0.116902	0.766507		4	1	0.705206	0.704086
ENSG00000148660	818	CAMK2G	-0.807782	0.419537	0.962604	-0.985573	0.324742	0.950692	1.44768	0.149835	0.778994	1.4326	0.15411	0.828744		5	1	0.616918	0.768287
ENSG00000164615	819	CAMLG	-0.250247	0.802483	1.00065	-0.145542	0.884332	1.0033	0.400238	0.689562	1.01631	0.434582	0.664508	1.02073		3	0	0.48211	1
ENSG00000164047	820	CAMP	1.01254	0.311688	0.927165	1.00216	0.316674	0.949106	-0.356735	0.721802	1.01777	-0.38611	0.699977	1.02622		31	10	0.74729	0.386677
ENSG00000127022	821	CANX	0.996958	0.319188	0.92962	1.20131	0.230106	0.912357	0.0727798	0.94208	1.01311	0.154751	0.877232	1.02004		21	8	0.849333	0.274191
ENSG00000042493	822	CAPG	2.09573	0.0365263	0.510247	1.97012	0.049286	0.617331	-0.0029079	0.997684	1.00557	0.11703	0.906997	1.01885		6	2	0.762304	0.542473
ENSG00000014216	823	CAPN1	-0.327304	0.743552	1.00122	-0.306562	0.759284	1.00429	-0.908856	0.364914	0.950316	-0.928566	0.354647	0.969528		12	7	0.966265	0.0921487
ENSG00000162909	824	CAPN2	-2.38594	0.0173457	0.351872	-2.34514	0.0193465	0.432931	-1.11926	0.264853	0.893945	-1.58241	0.115719	0.765489		8	4	0.906457	0.247314
ENSG00000092529	825	CAPN3	1.88009	0.0605816	0.618847	1.90016	0.0578933	0.660027	0.727098	0.468323	0.983198	0.768192	0.443614	0.990488		1	1	0.953721	0.384947
ENSG00000126247	826	CAPNS1	1.10481	0.269685	0.903614	0.936324	0.349485	0.958336	0.0610793	0.951379	1.01276	0.0588649	0.95314	1.0129		8	1	0.389193	0.88898
ENSG00000077274	827	CAPN6	0.263827	0.792004	1.00076	0.28397	0.776532	1.00488	-0.590976	0.555444	1.00027	-0.582112	0.561389	1.00883		1	1	0.953721	0.384947
ENSG00000105519	828	CAPS	0.760328	0.447358	0.968454	0.86251	0.388753	0.966342	-2.55417	0.0116618	0.268193	-2.55144	0.0117567	0.308891		7	1	0.457527	0.858071
ENSG00000116489	829	CAPZA1	-1.08226	0.279572	0.90726	-1.2217	0.222302	0.910427	-0.728087	0.467718	0.983259	-0.991134	0.32326	0.95643		6	3	0.893521	0.303305
ENSG00000198898	830	CAPZA2	1.07957	0.280768	0.906726	0.938192	0.348525	0.957815	1.68419	0.0942675	0.681418	0.443625	0.65797	1.01935		10	6	0.962504	0.107804
ENSG00000153113	831	CAST	1.58336	0.113868	0.737635	1.92159	0.055133	0.649178	0.38095	0.70379	1.01772	0.378391	0.70569	1.02636		5	0	0.295914	1
ENSG00000077549	832	CAPZB	1.96623	0.0497336	0.585232	1.71068	0.0876596	0.731332	0.541893	0.588713	1.00925	0.712019	0.47759	0.997817		6	2	0.762304	0.542473
ENSG00000278191	833	CARS	3.06271	0.00229201	0.117516	3.13285	0.00181601	0.125993	1.72495	0.086639	0.66171	1.63687	0.103811	0.744051		0	0	1	1
ENSG00000137752	834	CASP1	2.01916	0.0439166	0.551187	2.03594	0.042197	0.585518	1.24738	0.21424	0.854941	1.24624	0.214673	0.890234		3	2	0.929993	0.294794
ENSG00000106144	835	CASP2	1.50501	0.132851	0.76785	0.432051	0.66586	1.00656	0.99703	0.320388	0.931221	1.10871	0.26938	0.922599		10	3	0.698958	0.555923
ENSG00000164305	836	CASP3	0.610944	0.541469	0.983881	0.530955	0.595647	1.00684	0.168742	0.866231	1.01607	0.224517	0.822669	1.02001		4	1	0.705206	0.704086
ENSG00000196954	837	CASP4	2.739	0.00634642	0.21853	2.84266	0.00462686	0.214804	0.867823	0.386906	0.95918	0.870486	0.385464	0.978259		1	1	0.953721	0.384947
ENSG00000137757	838	CASP5	6.40165	3.10886e-10	1.45052e-07	6.44271	2.4183e-10	1.32743e-07	1.24759	0.214166	0.85483	1.25701	0.210759	0.89106		3	2	0.929993	0.294794
ENSG00000138794	839	CASP6	-1.02801	0.30436	0.922722	-1.05517	0.291774	0.94325	0.569695	0.569754	1.00306	0.33811	0.735766	1.02666		1	2	0.990112	0.119061
ENSG00000165806	840	CASP7	1.33051	0.183859	0.839579	1.30048	0.193939	0.885392	-0.36355	0.716717	1.01714	-0.387068	0.699269	1.02623		3	0	0.48211	1
ENSG00000064012	841	CASP8	-1.36175	0.173789	0.828886	-1.34627	0.178727	0.877784	1.49056	0.138219	0.761082	1.47317	0.142857	0.812316		2	1	0.880939	0.51789
ENSG00000132906	842	CASP9	-0.528932	0.597049	0.992228	-0.775219	0.438517	0.983778	1.12378	0.262939	0.892336	0.902072	0.368504	0.971208		11	5	0.892196	0.249177
ENSG00000003400	843	CASP10	-0.714188	0.475389	0.976791	-0.70448	0.481408	0.993424	1.28977	0.199156	0.845073	1.30062	0.195437	0.874094		4	2	0.881784	0.383082
ENSG00000143318	844	CASQ1	0.188778	0.850331	1.00137	0.188563	0.850499	1.00125	-0.668258	0.505017	0.990258	-0.708734	0.47962	0.997694		4	2	0.881784	0.383082
ENSG00000118729	845	CASQ2	-0.641334	0.521551	0.984596	-0.63278	0.527119	0.998947	-0.673996	0.501373	0.98999	-0.63778	0.524616	1.008		2	4	0.997798	0.021799
ENSG00000036828	846	CASR	-0.553679	0.580006	0.991359	-0.557742	0.577229	1.00681	-0.738657	0.461293	0.981716	-0.759095	0.44902	0.991858		7	0	0.181378	1
ENSG00000121691	847	CAT	0.654292	0.513175	0.983709	0.382944	0.701897	1.00479	-1.76727	0.0792584	0.642204	-1.91214	0.0578166	0.633162		3	4	0.993639	0.0423824
ENSG00000105974	857	CAV1	0.221094	0.825095	1.00298	0.220536	0.825529	1.00149	-0.237788	0.812376	1.01768	-0.879955	0.38033	0.975597		4	10	0.999993	7.72345e-05
ENSG00000105971	858	CAV2	-0.712907	0.476181	0.976698	-0.714952	0.474918	0.991876	0.708812	0.479564	0.985474	0.521762	0.602627	1.01388		8	8	0.997675	0.0104539
ENSG00000182533	859	CAV3	-0.486003	0.627143	0.995778	-0.44358	0.657507	1.00582	-0.221155	0.825279	1.01796	-0.232351	0.81659	1.02049		5	1	0.616918	0.768287
ENSG00000124813	860	RUNX2	-1.19685	0.23184	0.878722	-1.14952	0.2508	0.923212	0.666524	0.506121	0.990442	0.667789	0.505322	1.00364		4	1	0.705206	0.704086
ENSG00000159216	861	RUNX1	0.392803	0.694605	0.998184	0.281958	0.778074	1.00451	0.158323	0.874419	1.01696	0.15356	0.878169	1.01967		12	3	0.589179	0.660376
ENSG00000079102	862	RUNX1T1	-1.68139	0.0932092	0.702286	-1.73602	0.083076	0.720803	-0.359017	0.720097	1.01706	-0.054696	0.956455	1.01255		5	2	0.824909	0.466279
ENSG00000129993	863	CBFA2T3	-0.834323	0.404432	0.958832	-0.940633	0.347273	0.957477	0.805291	0.421953	0.970147	0.806507	0.421262	0.987203		5	2	0.824909	0.466279
ENSG00000020633	864	RUNX3	-0.338828	0.734858	1.00005	-0.327391	0.743487	1.00512	1.36818	0.173345	0.815215	1.48593	0.139453	0.808253		4	2	0.881784	0.383082
ENSG00000067955	865	CBFB	0.214083	0.830555	1.00263	0.151162	0.879899	1.00346	1.06362	0.289246	0.909995	0.921315	0.358406	0.968715		4	1	0.705206	0.704086
ENSG00000277405	866	SERPINA6	-0.338394	0.735185	1.0002	-0.290233	0.771739	1.00537	0.0393941	0.96863	1.00972	0.0512425	0.959202	1.01172		0	0	1	1
ENSG00000110395	867	CBL	0.25427	0.799374	1.00005	-0.146753	0.883376	1.00325	-1.35811	0.17651	0.819141	-1.54899	0.123549	0.778837		3	1	0.795121	0.622228
ENSG00000114423	868	CBLB	0.658636	0.510383	0.982392	0.803554	0.421974	0.978786	1.62934	0.105383	0.701348	1.54747	0.123916	0.777992		4	2	0.881784	0.383082
ENSG00000102924	869	CBLN1	-0.508879	0.611025	0.99577	-0.612312	0.540565	1.00006	-0.863887	0.389058	0.960552	-0.858047	0.392273	0.981104		2	0	0.615053	1
ENSG00000149257	871	SERPINH1	0.0495557	0.960493	1.00345	0.0953434	0.924074	1.00337	-1.94397	0.0538095	0.576733	-1.97307	0.0503755	0.604636		3	1	0.795121	0.622228
ENSG00000159228	873	CBR1	2.07261	0.0386364	0.519504	1.83818	0.0665329	0.690218	0.322834	0.747279	1.01898	0.348078	0.728283	1.02636		3	1	0.795121	0.622228
ENSG00000159231	874	CBR3	1.35907	0.174638	0.829329	0.981776	0.326608	0.951973	-0.64166	0.522093	0.992809	-0.605146	0.546022	1.00826		9	6	0.974335	0.0814383
ENSG00000160200	875	CBS	-0.0299369	0.976127	1.00234	-0.0334082	0.97336	1.00209	1.67516	0.0960293	0.685377	1.4785	0.141429	0.811129		2	1	0.880939	0.51789
ENSG00000185972	881	CCIN	-0.0872841	0.930475	1.00344	-0.0295613	0.976427	1.00204	-1.51178	0.132738	0.74815	-1.65614	0.0998404	0.737149		3	1	0.795121	0.622228
ENSG00000187094	885	CCK	0.551412	0.581557	0.991649	0.503689	0.614666	1.00716	-1.11223	0.267854	0.895313	-0.972397	0.332461	0.958089		2	0	0.615053	1
ENSG00000163394	886	CCKAR	-0.0116879	0.990679	1.0026	-0.0192032	0.984685	1.00175	1.57527	0.117343	0.722124	1.63448	0.104312	0.743635		2	2	0.966756	0.204879
ENSG00000110148	887	CCKBR	0.721624	0.470808	0.976082	0.737531	0.461089	0.989457	-0.241631	0.809403	1.01862	-0.26158	0.794014	1.02274		3	0	0.48211	1
ENSG00000001631	889	KRIT1	0.457169	0.647716	0.996564	-0.0527487	0.95795	1.00181	0.801155	0.424335	0.970354	0.605906	0.545518	1.00853		2	0	0.615053	1
ENSG00000145386	890	CCNA2	1.58142	0.114311	0.73794	1.61811	0.106168	0.77429	-0.578343	0.563917	1.00092	-0.617357	0.537961	1.00918		1	1	0.953721	0.384947
ENSG00000134057	891	CCNB1	0.451172	0.652029	0.996546	0.463738	0.643005	1.00556	0.584411	0.559839	1.00131	0.750978	0.453874	0.99281		7	2	0.696695	0.610807
ENSG00000112237	892	CCNC	1.55615	0.120201	0.748522	1.19153	0.233919	0.913502	0.407321	0.684365	1.01702	0.539496	0.590367	1.01106		5	1	0.616918	0.768287
ENSG00000118971	894	CCND2	-0.227507	0.820107	1.00253	-0.0856591	0.931766	1.0028	4.84711	3.15055e-06	0.000581074	3.99206	0.000103376	0.0123441		3	4	0.993639	0.0423824
ENSG00000112576	896	CCND3	1.64436	0.100627	0.718439	1.25259	0.210846	0.900669	-0.0218475	0.982599	1.0092	-0.0240673	0.980832	1.00616		7	3	0.851344	0.369584
ENSG00000105173	898	CCNE1	0.285061	0.775696	1.00297	0.305451	0.760129	1.00455	1.65252	0.100564	0.69151	1.71832	0.0878572	0.706651		4	0	0.377772	1
ENSG00000162063	899	CCNF	-0.00266896	0.997871	1.00179	0.0217711	0.982638	1.00186	2.92818	0.00395292	0.144951	2.70477	0.00764803	0.243534		3	2	0.929993	0.294794
ENSG00000113328	900	CCNG1	-3.45876	0.000581268	0.045773	-3.53559	0.000438398	0.0467533	1.35769	0.176642	0.818934	1.29207	0.198376	0.876089		0	2	1	0.0462793
ENSG00000138764	901	CCNG2	1.89492	0.0585851	0.611165	1.80261	0.0719533	0.703438	-0.408889	0.683216	1.01759	-0.335024	0.738088	1.02621		6	1	0.533721	0.818622
ENSG00000134480	902	CCNH	-0.279861	0.779681	1.0016	-0.442504	0.658285	1.00569	-0.426376	0.670457	1.01555	-0.469246	0.639594	1.01858		3	0	0.48211	1
ENSG00000129315	904	CCNT1	1.30035	0.193984	0.847849	1.37223	0.170506	0.875661	-1.69273	0.0926247	0.676633	-1.44005	0.151995	0.827398		1	0	0.784387	1
ENSG00000082258	905	CCNT2	0.10926	0.913033	1.00495	0.131009	0.895812	1.00321	0.202283	0.839975	1.0169	-0.176905	0.859828	1.01934		5	1	0.616918	0.768287
ENSG00000146731	908	CCT6A	1.06736	0.286241	0.910536	0.766904	0.443442	0.982659	1.63023	0.105193	0.700588	1.02816	0.305575	0.943988		11	5	0.892196	0.249177
ENSG00000158477	909	CD1A	0.054187	0.956804	1.00331	0.0547762	0.956335	1.00236	0.685335	0.494212	0.98853	0.662448	0.508729	1.0042		0	1	1	0.215613
ENSG00000158485	910	CD1B	0.155883	0.876178	1.00443	0.153795	0.877823	1.00348	1.53767	0.126278	0.739951	1.47967	0.141115	0.810824		0	1	1	0.215613
ENSG00000158481	911	CD1C	0.269174	0.787889	1.00146	0.249014	0.803436	1.00144	1.64439	0.102233	0.693262	1.52397	0.129679	0.790204		0	1	1	0.215613
ENSG00000158473	912	CD1D	0.319639	0.749353	1.00259	0.304329	0.760983	1.00476	1.34423	0.180946	0.824528	1.29835	0.196214	0.875256		0	1	1	0.215613
ENSG00000158488	913	CD1E	0.641538	0.521419	0.984446	0.629092	0.529529	0.998949	1.6564	0.0997744	0.690928	1.45849	0.146854	0.818798		0	1	1	0.215613
ENSG00000116824	914	CD2	1.3167	0.188445	0.842382	1.29847	0.194626	0.885497	-0.582919	0.560841	1.00013	-0.572239	0.56804	1.01161		5	3	0.929251	0.237696
ENSG00000167286	915	CD3D	0.818097	0.413627	0.960857	0.818385	0.413464	0.974918	-0.372568	0.710007	1.01778	-0.369642	0.712185	1.02746		10	3	0.698958	0.555923
ENSG00000198851	916	CD3E	0.334883	0.737831	1.00103	0.334688	0.737978	1.00686	-0.820174	0.413445	0.966815	-0.819399	0.413895	0.983046		7	2	0.696695	0.610807
ENSG00000160654	917	CD3G	0.652915	0.514062	0.984196	0.652375	0.514411	0.997345	-0.384882	0.700881	1.01698	-0.382894	0.702355	1.02559		10	3	0.698958	0.555923
ENSG00000198821	919	CD247	1.25761	0.209023	0.858116	1.29661	0.195266	0.886463	1.76905	0.0789586	0.641168	1.80572	0.073022	0.680127		4	3	0.957618	0.175091
ENSG00000010610	920	CD4	-0.876333	0.381201	0.950228	-0.773392	0.439596	0.98348	0.244707	0.807024	1.0192	0.598335	0.550543	1.00851		10	3	0.698958	0.555923
ENSG00000110448	921	CD5	-0.370763	0.710946	0.9992	-0.364896	0.715318	1.00466	-0.115245	0.908408	1.01438	-0.109903	0.912637	1.01855		11	0	0.0678601	1
ENSG00000073754	922	CD5L	0.917838	0.359073	0.943193	0.931877	0.351777	0.955635	3.49372	0.000629666	0.041012	3.51417	0.000587698	0.0478063		5	1	0.616918	0.768287
ENSG00000013725	923	CD6	0.247893	0.804302	1.00078	0.2415	0.809251	1.00193	-0.426001	0.67073	1.01539	-0.486807	0.627125	1.01663		10	1	0.276342	0.93214
ENSG00000173762	924	CD7	1.96384	0.0500113	0.585914	1.9685	0.0494732	0.618432	-0.0391034	0.968861	1.00973	-0.0368545	0.970651	1.00889		5	1	0.616918	0.768287
ENSG00000153563	925	CD8A	1.07948	0.280808	0.906544	1.08027	0.280457	0.937351	-0.642962	0.52125	0.993335	-0.634464	0.526771	1.00746		9	5	0.940871	0.163811
ENSG00000172116	926	CD8B	0.7653	0.444395	0.968103	0.763569	0.445426	0.982854	-0.346323	0.729596	1.01873	-0.325658	0.74515	1.02539		10	5	0.918562	0.204998
ENSG00000010278	928	CD9	0.0540362	0.956924	1.00321	-0.0944373	0.924793	1.00276	1.15585	0.249617	0.886363	1.1196	0.264723	0.921386		6	5	0.983776	0.0657038
ENSG00000170458	929	CD14	1.16571	0.244196	0.888906	1.18131	0.23795	0.915642	0.349981	0.726854	1.01888	0.332348	0.740103	1.02579		4	1	0.705206	0.704086
ENSG00000177455	930	CD19	0.674149	0.500477	0.97877	0.586053	0.558061	1.00493	-0.730422	0.466295	0.982928	-0.771254	0.441803	0.989646		10	1	0.276342	0.93214
ENSG00000156738	931	MS4A1	-0.908921	0.363758	0.945123	-0.880743	0.378811	0.963182	-0.267969	0.789098	1.02206	-0.284559	0.776385	1.02447		5	0	0.295914	1
ENSG00000149516	932	MS4A3	0.0102492	0.991826	1.00214	0.0105693	0.991571	1.00177	-0.945706	0.345851	0.943404	-0.709953	0.478866	0.997463		1	2	0.990112	0.119061
ENSG00000012124	933	CD22	-0.277016	0.781863	1.0015	-0.259074	0.795667	1.00396	1.23722	0.217979	0.85955	0.742766	0.458817	0.994975		7	1	0.457527	0.858071
ENSG00000139193	939	CD27	0.319791	0.749238	1.00266	0.245211	0.806377	1.00176	0.816654	0.415448	0.966525	0.938525	0.349525	0.969036		19	7	0.822924	0.320002
ENSG00000178562	940	CD28	-0.445124	0.656392	0.996927	-0.355308	0.722484	1.00557	-0.0901086	0.928324	1.01276	0.000109745	0.999913	1.00358		1	1	0.953721	0.384947
ENSG00000121594	941	CD80	1.24518	0.213554	0.862861	1.34205	0.180089	0.878234	1.72543	0.0865516	0.661585	1.52573	0.129241	0.788829		2	1	0.880939	0.51789
ENSG00000114013	942	CD86	0.00794184	0.993666	1.00215	-0.011742	0.990635	1.00191	1.58781	0.114478	0.718257	1.59828	0.112144	0.756889		2	0	0.615053	1
ENSG00000120949	943	TNFRSF8	-1.13656	0.256179	0.896843	-1.13236	0.257938	0.928787	0.067388	0.946364	1.0128	0.128911	0.897605	1.01986		15	9	0.980499	0.0528838
ENSG00000106952	944	TNFSF8	2.11505	0.0348385	0.499762	2.03065	0.0427328	0.589884	-1.10828	0.269552	0.896166	-1.12245	0.263512	0.920439		18	5	0.625679	0.575324
ENSG00000105383	945	CD33	0.900017	0.368474	0.946309	0.822955	0.410862	0.974075	-0.820973	0.412991	0.966725	-0.740432	0.460227	0.99433		2	0	0.615053	1
ENSG00000105492	946	SIGLEC6	1.19071	0.234241	0.881201	1.21867	0.223449	0.909737	-0.159304	0.873648	1.01645	-0.140788	0.888232	1.01915		6	3	0.893521	0.303305
ENSG00000174059	947	CD34	0.586771	0.557579	0.987296	0.586261	0.557922	1.00497	-1.3064	0.193457	0.836322	-1.29733	0.196563	0.875347		7	7	0.996353	0.0166697
ENSG00000135218	948	CD36	2.93052	0.00351313	0.152478	2.96927	0.00310494	0.172463	0.0327569	0.973913	1.00918	0.285978	0.775301	1.02471		6	5	0.983776	0.0657038
ENSG00000073060	949	SCARB1	0.413425	0.679444	0.99697	0.459714	0.645889	1.00552	-0.106271	0.915512	1.01332	-0.0228216	0.981824	1.00602		21	4	0.344138	0.823471
ENSG00000138760	950	SCARB2	0.244842	0.806663	1.00111	0.235727	0.813725	1.00221	0.186889	0.852005	1.01647	0.194602	0.845975	1.01874		3	0	0.48211	1
ENSG00000104894	951	CD37	-0.589549	0.555716	0.987839	-0.569303	0.569364	1.00683	0.188404	0.85082	1.01642	0.313188	0.754585	1.02594		4	2	0.881784	0.383082
ENSG00000004468	952	CD38	0.999627	0.317895	0.929773	0.946333	0.344362	0.958798	-0.525064	0.60033	1.00929	-0.653499	0.514462	1.00487		1	1	0.953721	0.384947
ENSG00000138185	953	ENTPD1	1.14915	0.250953	0.897745	1.16861	0.243028	0.918516	1.03565	0.302066	0.917776	1.00332	0.317365	0.952301		1	0	0.784387	1
ENSG00000054179	954	ENTPD2	0.81239	0.416891	0.961141	0.864519	0.38765	0.966949	1.4486	0.14958	0.779187	1.43631	0.153055	0.827606		5	1	0.616918	0.768287
ENSG00000197586	955	ENTPD6	1.07497	0.282822	0.908488	0.948543	0.343237	0.959243	-0.421208	0.674218	1.0158	-0.406652	0.684859	1.02512		4	2	0.881784	0.383082
ENSG00000168032	956	ENTPD3	-0.458489	0.646768	0.99642	-0.401544	0.688164	1.0051	1.92896	0.0556626	0.580237	1.85356	0.0658206	0.658135		0	0	1	1
ENSG00000187097	957	ENTPD5	1.35996	0.174354	0.829248	0.755645	0.45016	0.985032	-0.2748	0.783856	1.02131	-0.173274	0.862676	1.01889		5	3	0.929251	0.237696
ENSG00000101017	958	CD40	-1.13109	0.258471	0.897794	-1.23675	0.216666	0.905629	-0.59912	0.550015	0.998896	-0.616034	0.538832	1.00939		14	7	0.938857	0.144833
ENSG00000102245	959	CD40LG	-0.663661	0.507163	0.98095	-0.643381	0.520224	0.997733	1.4006	0.16344	0.801411	1.55627	0.12181	0.776814		1	0	0.784387	1
ENSG00000026508	960	CD44	-0.211697	0.832416	1.00241	-0.141724	0.887345	1.00282	-0.854004	0.394492	0.961356	-0.822168	0.412322	0.981815		7	6	0.989842	0.0409321
ENSG00000196776	961	CD47	0.802563	0.422546	0.964174	0.648971	0.516606	0.997561	-0.339575	0.734662	1.01939	-0.383138	0.702175	1.02597		3	2	0.929993	0.294794
ENSG00000117091	962	CD48	2.09428	0.0366553	0.510521	2.09595	0.0365068	0.552128	1.03334	0.303144	0.918953	1.05729	0.292125	0.939196		1	1	0.953721	0.384947
ENSG00000143119	963	CD53	0.251679	0.801376	1.00081	0.396864	0.691609	1.0044	0.595641	0.552331	1.00008	0.599138	0.550009	1.00842		3	0	0.48211	1
ENSG00000116815	965	CD58	0.984826	0.325108	0.932169	1.00652	0.314574	0.948601	-0.478281	0.633161	1.01232	-0.496033	0.620617	1.01643		2	2	0.966756	0.204879
ENSG00000085063	966	CD59	-0.239125	0.811091	1.00155	-0.473706	0.635883	1.00649	-1.97442	0.0502084	0.559379	-2.01266	0.0459886	0.585161		11	3	0.644065	0.610465
ENSG00000135404	967	CD63	0.823654	0.410464	0.960684	0.918829	0.358556	0.957741	-0.821095	0.412922	0.966928	-0.808661	0.420026	0.987162		6	3	0.893521	0.303305
ENSG00000129226	968	CD68	0.638581	0.52334	0.985281	0.629118	0.529513	0.99912	-1.52361	0.129755	0.745091	-1.55601	0.12187	0.776667		3	2	0.929993	0.294794
ENSG00000110848	969	CD69	-0.25256	0.800695	1.00083	-0.0950416	0.924314	1.00305	-0.36906	0.712614	1.0169	-0.356725	0.721812	1.02601		0	1	1	0.215613
ENSG00000125726	970		-0.616781	0.537614	0.985705	-0.612361	0.540532	1.00029	-1.09873	0.273684	0.898675	-1.11102	0.268386	0.922076		6	4	0.956787	0.148656
ENSG00000137101	971	CD72	1.21277	0.225695	0.874796	1.21344	0.225441	0.910299	-0.398438	0.690886	1.01593	-0.46968	0.639285	1.01852		6	1	0.533721	0.818622
ENSG00000019582	972	CD74	-0.472676	0.636617	0.996325	-0.546819	0.584708	1.00594	-0.312395	0.755183	1.01902	-0.343706	0.731562	1.0264		8	3	0.803943	0.434656
ENSG00000105369	973	CD79A	0.0759027	0.939522	1.00282	0.0710629	0.943372	1.00234	-0.431236	0.666928	1.01524	-0.44029	0.660378	1.02045		8	4	0.906457	0.247314
ENSG00000007312	974	CD79B	-0.611366	0.54119	0.983852	-0.627529	0.530552	0.998457	-0.448025	0.654795	1.01502	-0.609443	0.543178	1.00901		14	0	0.0323435	1
ENSG00000110651	975	CD81	1.09898	0.272221	0.905124	1.1916	0.233893	0.913591	0.058342	0.953555	1.01207	0.123283	0.902053	1.01938		4	5	0.995641	0.0260867
ENSG00000123146	976	ADGRE5	-1.00382	0.315873	0.929539	-1.12209	0.262275	0.929339	0.155586	0.876573	1.01655	0.0826645	0.934232	1.01528		22	4	0.307702	0.84732
ENSG00000177697	977	CD151	0.107767	0.914217	1.00453	0.227482	0.820127	1.00151	0.494174	0.621921	1.01066	0.469738	0.639243	1.01855		4	6	0.998708	0.00896062
ENSG00000158825	978	CDA	0.493238	0.622025	0.995358	0.47019	0.638391	1.00636	0.065804	0.947623	1.01264	-0.100737	0.919897	1.01787		10	3	0.698958	0.555923
ENSG00000170312	983	CDK1	-2.55418	0.0108906	0.285867	-2.56634	0.0105207	0.336211	1.0272	0.306016	0.920766	0.598781	0.550247	1.00856		1	2	0.990112	0.119061
ENSG00000248333	984	CDK11B	-0.24512	0.806447	1.00111	-0.194499	0.845852	1.00064	1.62089	0.107185	0.70528	1.53909	0.125947	0.780488		16	5	0.711265	0.486068
ENSG00000198589	987	LRBA	0.47412	0.635587	0.996971	0.18365	0.854351	1.00168	-0.660087	0.510231	0.989855	-0.846961	0.398403	0.982583		34	7	0.309761	0.817737
ENSG00000096401	988	CDC5L	2.10224	0.0359502	0.506751	2.55493	0.0108677	0.33974	1.80338	0.0733763	0.631925	1.95602	0.0523713	0.613182		2	2	0.966756	0.204879
ENSG00000122545	989	SEPTIN7	0.251299	0.801669	1.00064	0.0182709	0.985429	1.00196	-0.397185	0.691807	1.0156	-0.797883	0.426234	0.988286		20	5	0.539363	0.655862
ENSG00000094804	990	CDC6	2.15896	0.0312504	0.478054	1.90708	0.0569897	0.655733	-1.7182	0.0878652	0.665077	-1.74966	0.0822789	0.697312		6	5	0.983776	0.0657038
ENSG00000117399	991	CDC20	1.42644	0.154263	0.807126	1.40323	0.161067	0.863545	0.972414	0.332442	0.939146	0.738688	0.461282	0.994878		0	1	1	0.215613
ENSG00000164045	993	CDC25A	1.7699	0.077254	0.662893	1.77193	0.0769168	0.7117	-0.283894	0.776891	1.02109	-0.35826	0.720666	1.02572		15	6	0.855167	0.288735
ENSG00000101224	994	CDC25B	1.21125	0.226277	0.874873	0.978627	0.328161	0.953224	1.87998	0.0620897	0.600212	1.69603	0.0920111	0.719858		12	5	0.861991	0.295497
ENSG00000158402	995	CDC25C	-0.377491	0.705943	0.99856	-0.182819	0.855002	1.00175	-1.37156	0.172289	0.814569	-1.39019	0.166587	0.844171		8	0	0.141929	1
ENSG00000004897	996	CDC27	2.05805	0.0400177	0.524106	1.69978	0.0896938	0.737751	0.237853	0.812326	1.01776	0.0873032	0.93055	1.01644		10	4	0.836189	0.355935
ENSG00000099804	997	CDC34	0.47642	0.633949	0.99658	0.415443	0.677967	1.00572	-1.39395	0.165435	0.80505	-1.53955	0.125836	0.781356		19	9	0.941849	0.126444
ENSG00000070831	998	CDC42	-0.251254	0.801704	1.00055	-0.495078	0.620727	1.00692	-0.0383328	0.969474	1.00981	0.0679746	0.945899	1.01516		34	9	0.547523	0.603771
ENSG00000039068	999	CDH1	0.81667	0.414442	0.961076	0.842565	0.399809	0.969926	-0.255227	0.798905	1.02022	-0.254392	0.799551	1.02175		6	1	0.533721	0.818622
ENSG00000170558	1000	CDH2	-2.25347	0.0245906	0.421815	-2.24847	0.0249103	0.474874	0.721759	0.471589	0.985171	0.575144	0.566079	1.01044		8	0	0.141929	1
ENSG00000062038	1001	CDH3	1.30513	0.192351	0.846262	1.37537	0.169534	0.874761	-0.0625733	0.950191	1.01277	-0.0599917	0.952244	1.01316		26	4	0.188841	0.91738
ENSG00000179242	1002	CDH4	0.204103	0.838342	1.0025	0.247373	0.804705	1.00175	1.51876	0.130971	0.746091	1.46181	0.145941	0.818114		27	12	0.943993	0.111116
ENSG00000179776	1003	CDH5	0.807427	0.419742	0.962955	0.760393	0.44732	0.984009	-0.599123	0.550013	0.99899	-0.540411	0.589737	1.01147		3	1	0.795121	0.622228
ENSG00000113361	1004	CDH6	-1.48339	0.138499	0.776683	-1.45436	0.146372	0.839244	-1.04323	0.298556	0.916077	-0.932225	0.352759	0.968918		4	2	0.881784	0.383082
ENSG00000081138	1005	CDH7	-0.712252	0.476587	0.976456	-0.69973	0.484369	0.994693	0.667107	0.505749	0.990131	0.62639	0.532037	1.0076		10	4	0.836189	0.355935
ENSG00000150394	1006	CDH8	0.808665	0.41903	0.962268	0.820666	0.412164	0.973822	0.724518	0.469899	0.983515	0.698393	0.486043	0.998126		5	2	0.824909	0.466279
ENSG00000113100	1007	CDH9	-1.9717	0.0491042	0.581862	-2.01404	0.0444532	0.597285	-0.135537	0.892373	1.01602	0.218313	0.82749	1.02008		4	2	0.881784	0.383082
ENSG00000040731	1008	CDH10	-0.807823	0.419513	0.962787	-0.813866	0.416046	0.974971	0.669186	0.504427	0.990143	0.607044	0.544765	1.00874		4	3	0.957618	0.175091
ENSG00000140937	1009	CDH11	-0.640745	0.521934	0.984919	-0.726616	0.467746	0.991205	-0.565121	0.572853	1.00358	-0.539643	0.590265	1.01117		3	3	0.978201	0.118216
ENSG00000154162	1010	CDH12	-0.478399	0.632541	0.996801	-0.481417	0.630396	1.00617	0.333104	0.73953	1.01969	0.333126	0.739517	1.02612		5	8	0.999732	0.00191277
ENSG00000140945	1012	CDH13	0.824338	0.410076	0.960137	0.803376	0.422077	0.978781	-0.23275	0.816279	1.01826	-0.234258	0.815113	1.02036		13	10	0.995906	0.0139395
ENSG00000129910	1013	CDH15	-0.571225	0.568062	0.988784	-0.608287	0.543229	1.00111	-0.642212	0.521736	0.993142	-0.57873	0.563663	1.00883		10	4	0.836189	0.355935
ENSG00000166589	1014	CDH16	-0.451513	0.651784	0.996824	-0.521064	0.602515	1.0066	-0.664655	0.507313	0.989966	-0.606922	0.544846	1.00858		1	0	0.784387	1
ENSG00000079112	1015	CDH17	-0.662427	0.507953	0.981765	-0.700437	0.483927	0.994334	-0.267276	0.789631	1.02204	-0.224336	0.822809	1.01978		3	1	0.795121	0.622228
ENSG00000145526	1016	CDH18	-0.232862	0.815948	1.00204	-0.189748	0.849571	1.0013	-1.27043	0.20594	0.848728	-1.36231	0.175198	0.854568		16	5	0.711265	0.486068
ENSG00000123374	1017	CDK2	0.839084	0.401758	0.959437	0.760236	0.447414	0.983867	0.659509	0.510601	0.989644	0.676563	0.499754	1.00274		5	3	0.929251	0.237696
ENSG00000250506	1018	CDK3	1.63461	0.102658	0.722437	1.29085	0.197255	0.887505	-0.434456	0.664594	1.01643	-0.47862	0.632925	1.01806		4	1	0.705206	0.704086
ENSG00000135446	1019	CDK4	4.51702	7.55866e-06	0.00138301	3.99927	7.15099e-05	0.0109393	3.2482	0.00143915	0.0732473	2.2504	0.0259181	0.44539		8	3	0.803943	0.434656
ENSG00000164885	1020	CDK5	0.864501	0.38766	0.951834	0.320362	0.748806	1.00525	0.587055	0.558067	1.00084	0.427672	0.66952	1.02169		19	10	0.969333	0.0726162
ENSG00000105810	1021	CDK6	2.64352	0.00842013	0.256354	1.88863	0.0594261	0.664511	0.825066	0.410671	0.965297	0.726796	0.468515	0.996062		21	6	0.640671	0.543827
ENSG00000134058	1022	CDK7	0.137455	0.890717	1.0059	0.0280625	0.977622	1.00183	1.35457	0.177632	0.819246	1.90618	0.0585918	0.636413		7	2	0.696695	0.610807
ENSG00000132964	1024	CDK8	0.850537	0.395367	0.956662	0.904259	0.366223	0.959003	1.67514	0.0960336	0.685145	1.11317	0.267466	0.922489		33	8	0.46058	0.690239
ENSG00000136807	1025	CDK9	-0.530367	0.596055	0.992697	-0.830191	0.406763	0.972759	-3.31743	0.00114501	0.0614677	-3.37633	0.000941528	0.0671984		1	0	0.784387	1
ENSG00000124762	1026	CDKN1A	-0.67046	0.502823	0.979867	-0.763483	0.445477	0.982851	-0.181704	0.856066	1.01617	-0.125417	0.900366	1.0202		3	2	0.929993	0.294794
ENSG00000111276	1027	CDKN1B	0.362582	0.717046	0.999867	-0.0184842	0.985259	1.00196	0.243186	0.8082	1.01917	1.61336	0.108826	0.752488		2	0	0.615053	1
ENSG00000273707	1028	CDKN1C	-0.0727746	0.94201	1.00289	-0.0694399	0.944663	1.00183	-1.58058	0.116123	0.720326	-1.5358	0.126753	0.782874		0	0	1	1
ENSG00000147889	1029	CDKN2A	-4.08688	4.96909e-05	0.00686949	-2.74612	0.00621231	0.255375	-3.39145	0.000893234	0.0516744	-2.2486	0.026035	0.445344		17	11	0.991828	0.0233381
ENSG00000147883	1030	CDKN2B	-1.9106	0.0565345	0.601542	-0.51613	0.605955	1.00667	-2.9795	0.00337914	0.131688	-1.77465	0.0780392	0.688964		16	8	0.947116	0.122792
ENSG00000123080	1031	CDKN2C	-0.525018	0.599765	0.993117	-0.572385	0.567277	1.00552	2.78849	0.00599646	0.188686	2.80995	0.00563472	0.207438		3	0	0.48211	1
ENSG00000129355	1032	CDKN2D	-0.120894	0.903815	1.00512	-0.244404	0.807002	1.00173	1.8009	0.0737686	0.63238	1.79883	0.0741114	0.684117		5	3	0.929251	0.237696
ENSG00000100526	1033	CDKN3	1.21446	0.22505	0.873749	1.00156	0.316962	0.948599	2.47736	0.0143684	0.303808	2.54911	0.0118321	0.309561		1	4	0.999555	0.00873453
ENSG00000129596	1036	CDO1	-1.20234	0.229707	0.879028	-1.19803	0.23138	0.913334	0.375915	0.707522	1.01805	0.384998	0.700799	1.02614		2	0	0.615053	1
ENSG00000184258	1038	CDR1	0.355935	0.722014	0.999552	0.3588	0.719871	1.00576	-0.687354	0.492943	0.988007	-0.712521	0.477279	0.997505		1	0	0.784387	1
ENSG00000140743	1039		-0.886393	0.375762	0.947939	-1.05735	0.290782	0.943637	0.380604	0.704046	1.01785	0.76963	0.442763	0.990012		0	1	1	0.215613
ENSG00000163624	1040	CDS1	-0.466453	0.641061	0.996263	-0.496173	0.619955	1.00742	-1.11129	0.268259	0.895543	-1.07273	0.285163	0.934886		42	16	0.904508	0.160139
ENSG00000137197	1041	CDSN	-0.093762	0.92533	1.00404	-0.156658	0.875567	1.00299	-1.07719	0.283162	0.905379	-1.06357	0.28928	0.938145		0	0	1	1
ENSG00000169442	1043	CD52	-0.700831	0.483681	0.977895	-0.700837	0.483678	0.994259	-0.203388	0.839113	1.01711	-0.219829	0.826312	1.02012		9	4	0.873575	0.301042
ENSG00000113722	1044	CDX1	-0.524134	0.60038	0.993077	-0.645471	0.51887	0.998008	0.193762	0.846629	1.01716	0.245281	0.806584	1.02135		3	2	0.929993	0.294794
ENSG00000165556	1045	CDX2	-0.187538	0.851303	1.00163	-0.201068	0.840714	1.00053	-0.0957293	0.923866	1.0127	-0.160537	0.87268	1.02132		3	2	0.929993	0.294794
ENSG00000131264	1046	CDX4	-0.715993	0.474275	0.976544	-0.701364	0.483349	0.994022	-0.211289	0.832954	1.01666	-0.2486	0.804019	1.0215		9	3	0.752686	0.497104
ENSG00000153132	1047	CLGN	1.1569	0.247775	0.893226	1.14101	0.254324	0.92686	-0.000607299	0.999516	1.00507	0.0549195	0.956278	1.01265		3	1	0.795121	0.622228
ENSG00000105388	1048	CEACAM5	-0.735281	0.462457	0.973366	-0.732986	0.463855	0.990494	-0.14609	0.88405	1.01611	-0.144235	0.885514	1.01949		5	1	0.616918	0.768287
ENSG00000245848	1050	CEBPA	0.104678	0.916666	1.00409	0.113158	0.909943	1.00285	-0.374412	0.708637	1.01769	-0.35421	0.723692	1.02649		1	3	0.997897	0.0332437
ENSG00000172216	1051	CEBPB	0.376564	0.706631	0.998324	0.378922	0.704881	1.00452	-0.468289	0.640272	1.01231	-0.557238	0.578218	1.01194		5	4	0.973913	0.106479
ENSG00000221869	1052	CEBPD	-1.19716	0.231718	0.879154	-1.18438	0.236733	0.916057	-2.33206	0.021055	0.371413	-2.39924	0.0176904	0.378777		12	2	0.389535	0.840578
ENSG00000092067	1053	CEBPE	-0.341451	0.732884	0.999402	-0.326707	0.744004	1.00516	-1.17661	0.241252	0.878429	-1.17226	0.243003	0.910065		3	0	0.48211	1
ENSG00000153879	1054	CEBPG	1.95412	0.0511524	0.587843	1.80385	0.0717586	0.703747	0.859955	0.391214	0.960783	0.832792	0.406322	0.980564		2	4	0.997798	0.021799
ENSG00000170835	1056	CEL	0.128653	0.897676	1.00518	0.123871	0.901459	1.00369	-0.877171	0.381825	0.956642	-0.852487	0.39534	0.980351		7	2	0.696695	0.610807
ENSG00000115163	1058	CENPA	1.59916	0.110313	0.731879	0.875048	0.3819	0.964987	-0.516523	0.606265	1.00979	-0.501689	0.616642	1.01536		2	1	0.880939	0.51789
ENSG00000125817	1059	CENPB	1.95876	0.050605	0.587339	1.81459	0.0700887	0.701	1.37055	0.172604	0.815023	1.02888	0.305236	0.944037		12	5	0.861991	0.295497
ENSG00000145241	1060	CENPC	-0.310579	0.756229	1.00402	-0.993469	0.320884	0.950279	1.57502	0.117402	0.721773	2.02213	0.0449888	0.579566		3	2	0.929993	0.294794
ENSG00000138778	1062	CENPE	1.35418	0.17619	0.831833	1.40632	0.160149	0.863086	0.991526	0.323058	0.933302	0.897109	0.371138	0.971687		0	1	1	0.215613
ENSG00000117724	1063	CENPF	0.106621	0.915126	1.00459	0.389584	0.696983	1.00438	-0.404647	0.686325	1.01653	-0.131771	0.895347	1.01928		4	3	0.957618	0.175091
ENSG00000262243	1066	CES1	-1.89413	0.0586903	0.611579	-1.83074	0.0676379	0.695114	0.91599	0.361172	0.949601	0.937688	0.349953	0.968494		0	0	1	1
ENSG00000177143	1068	CETN1	-0.479886	0.631484	0.997072	-0.521932	0.601912	1.00713	0.213778	0.831016	1.01683	0.217934	0.827785	1.02011		4	1	0.705206	0.704086
ENSG00000147400	1069	CETN2	0.961162	0.336859	0.936093	0.939856	0.347671	0.957867	-2.12343	0.0353922	0.473965	-2.15243	0.0330074	0.502749		3	1	0.795121	0.622228
ENSG00000153140	1070	CETN3	-0.695384	0.487085	0.977995	-1.04326	0.297248	0.946196	-0.924782	0.356595	0.948679	-0.537616	0.591661	1.01096		4	1	0.705206	0.704086
ENSG00000087237	1071	CETP	1.36847	0.171679	0.825573	1.332	0.183368	0.881554	0.239418	0.811115	1.0185	0.304037	0.761532	1.02543		1	0	0.784387	1
ENSG00000172757	1072	CFL1	-2.42656	0.0155373	0.335617	-2.39121	0.0171014	0.40971	-2.25331	0.0257195	0.40949	-2.23866	0.0266908	0.451176		10	7	0.983837	0.0524283
ENSG00000165410	1073	CFL2	0.866688	0.386461	0.951394	0.774022	0.439224	0.983472	-0.669036	0.504522	0.990017	-0.678907	0.498271	1.00127		4	1	0.705206	0.704086
ENSG00000109861	1075	CTSC	1.39134	0.164641	0.818076	1.39319	0.164081	0.867489	1.17295	0.242713	0.880478	1.40915	0.160917	0.834745		7	3	0.851344	0.369584
ENSG00000001626	1080	CFTR	-0.572634	0.567108	0.988691	-0.857289	0.391629	0.966924	0.124933	0.900747	1.01483	0.295926	0.767707	1.02456		8	4	0.906457	0.247314
ENSG00000135346	1081	CGA	-0.743462	0.457494	0.970803	-0.729105	0.466223	0.990903	-0.126741	0.899318	1.01493	-0.431459	0.666771	1.02101		13	2	0.339624	0.868301
ENSG00000170956	1084	CEACAM3	-0.402785	0.68725	0.997678	-0.40093	0.688615	1.00482	-1.14659	0.253414	0.887498	-1.14341	0.254741	0.918211		8	4	0.906457	0.247314
ENSG00000280501	1087	CEACAM7	-0.391608	0.695487	0.998222	-0.387359	0.698628	1.0042	-0.0414104	0.967025	1.01036	-0.0463744	0.963075	1.01088		0	0	1	1
ENSG00000124469	1088	CEACAM8	-0.301059	0.763474	1.00371	-0.301586	0.763073	1.00538	-0.988131	0.324712	0.933304	-1.02225	0.308352	0.945666		5	1	0.616918	0.768287
ENSG00000274131	1089	CEACAM4	0.529971	0.596328	0.992534	0.51454	0.607065	1.00699	0.429481	0.668202	1.01511	0.446177	0.656131	1.01938		0	0	1	1
ENSG00000136457	1101	CHAD	-0.500196	0.617121	0.996567	-0.536118	0.592076	1.00618	-1.59464	0.112941	0.713172	-1.63616	0.103961	0.743409		5	0	0.295914	1
ENSG00000136161	1102	RCBTB2	-0.550161	0.582415	0.991843	-0.0408227	0.967451	1.00192	0.153524	0.878196	1.01628	0.0845385	0.932744	1.01615		2	0	0.615053	1
ENSG00000070748	1103	CHAT	-0.340617	0.733511	0.999381	-0.43069	0.666849	1.00642	0.331204	0.740962	1.0194	0.276489	0.782563	1.02356		6	0	0.231713	1
ENSG00000180198	1104	RCC1	0.22059	0.825487	1.00267	0.137662	0.890554	1.0028	-1.5203	0.130583	0.746166	-1.69077	0.0930144	0.721947		4	0	0.377772	1
ENSG00000153922	1105	CHD1	1.03591	0.300664	0.919432	0.929375	0.35307	0.955117	-1.56683	0.119306	0.727948	-1.05029	0.295322	0.940546		4	4	0.985984	0.0707489
ENSG00000173575	1106	CHD2	1.77721	0.0760416	0.657325	1.08113	0.280076	0.937924	1.45909	0.146673	0.774221	1.08424	0.280046	0.929894		1	0	0.784387	1
ENSG00000170004	1107	CHD3	-0.2281	0.819647	1.00249	-0.366453	0.714157	1.00432	1.2973	0.19656	0.841148	1.47931	0.141212	0.81038		4	2	0.881784	0.383082
ENSG00000111642	1108	CHD4	0.14141	0.887594	1.00541	0.0722194	0.942451	1.00245	3.31628	0.00114941	0.0615263	2.82505	0.0053892	0.203219		6	3	0.893521	0.303305
ENSG00000198610	1109	AKR1C4	0.40235	0.68757	0.997677	0.428655	0.668329	1.00638	1.24716	0.214322	0.854719	0.918633	0.359803	0.968835		2	1	0.880939	0.51789
ENSG00000149554	1111	CHEK1	-0.678472	0.497735	0.978947	-0.72112	0.471118	0.991931	0.306777	0.759447	1.01887	0.748513	0.455355	0.993831		2	3	0.991265	0.0700074
ENSG00000053254	1112	FOXN3	0.55189	0.58123	0.991454	0.471145	0.63771	1.00673	-0.673159	0.501903	0.990198	-0.899924	0.369643	0.971185		13	6	0.907851	0.208415
ENSG00000276781	1113	CHGA	-1.7436	0.0817428	0.673242	-1.80744	0.0711972	0.702672	-0.524667	0.600605	1.00921	-0.525779	0.59984	1.0135		0	0	1	1
ENSG00000089199	1114	CHGB	1.74034	0.0823129	0.673479	1.52574	0.127605	0.815858	0.691903	0.49009	0.987174	0.594453	0.55313	1.00839		1	1	0.953721	0.384947
ENSG00000133048	1116	CHI3L1	0.662231	0.508078	0.981804	0.510657	0.60978	1.00631	1.17099	0.243496	0.882115	1.15832	0.248623	0.912041		4	3	0.957618	0.175091
ENSG00000064886	1117	CHI3L2	0.297166	0.766443	1.00323	0.305666	0.759966	1.00455	0.518447	0.604926	1.00982	0.490049	0.624835	1.01654		0	1	1	0.215613
ENSG00000133063	1118	CHIT1	-0.0832777	0.933659	1.00299	-0.100822	0.919726	1.00356	-0.505677	0.613841	1.00914	-0.513863	0.608124	1.01525		5	3	0.929251	0.237696
ENSG00000110721	1119	CHKA	0.222468	0.824026	1.00318	0.0918338	0.926861	1.00319	1.26764	0.20693	0.849426	1.26307	0.208576	0.887675		18	4	0.468373	0.733401
ENSG00000100288	1120	CHKB	-1.71485	0.0868906	0.687426	-1.82761	0.0681064	0.696095	-0.568931	0.570271	1.00283	-0.574174	0.566734	1.01054		13	4	0.704503	0.516765
ENSG00000188419	1121	CHM	0.0154968	0.987641	1.0023	-0.255429	0.79848	1.00283	0.572922	0.567573	1.00197	0.509139	0.611424	1.01557		6	2	0.762304	0.542473
ENSG00000203668	1122	CHML	0.172115	0.863405	1.00322	-0.00456761	0.996357	1.0021	-0.751603	0.453491	0.979096	-0.595345	0.552535	1.00799		2	0	0.615053	1
ENSG00000128656	1123	CHN1	-0.830938	0.40634	0.958606	-0.854246	0.393312	0.967239	-0.319621	0.74971	1.01939	-0.329451	0.742287	1.02501		3	1	0.795121	0.622228
ENSG00000106069	1124	CHN2	0.277354	0.781604	1.00145	0.180909	0.856501	1.00206	-0.837337	0.403762	0.964267	-0.743287	0.458502	0.994757		7	3	0.851344	0.369584
ENSG00000168539	1128	CHRM1	0.445421	0.656176	0.997006	0.439196	0.660679	1.00598	-0.404645	0.686327	1.01645	-0.416428	0.677709	1.02362		13	7	0.953886	0.116936
ENSG00000181072	1129	CHRM2	-1.70942	0.0878922	0.690666	-1.67553	0.094353	0.752204	-0.841581	0.401389	0.963045	-0.786571	0.432808	0.989124		10	6	0.962504	0.107804
ENSG00000143669	1130	LYST	-1.86297	0.0629568	0.62498	-1.95471	0.0510833	0.625569	0.336776	0.736766	1.0195	0.39991	0.689807	1.0256		11	5	0.892196	0.249177
ENSG00000133019	1131	CHRM3	-1.23438	0.217545	0.866418	-1.21437	0.225086	0.909457	1.15748	0.248952	0.886199	1.30738	0.19314	0.873041		8	6	0.98333	0.0591289
ENSG00000180720	1132	CHRM4	1.50892	0.131848	0.766803	1.48375	0.138403	0.830818	-0.221848	0.82474	1.01791	-0.267035	0.789819	1.023		6	3	0.893521	0.303305
ENSG00000184984	1133	CHRM5	0.997122	0.319109	0.929969	0.964294	0.335289	0.956658	-0.924072	0.356963	0.948439	-0.872666	0.384278	0.977915		3	2	0.929993	0.294794
ENSG00000138435	1134	CHRNA1	-0.831169	0.40621	0.95854	-0.870315	0.384478	0.96523	-0.981111	0.32815	0.935963	-1.16922	0.24422	0.910413		2	0	0.615053	1
ENSG00000120903	1135	CHRNA2	0.132648	0.894517	1.00532	0.12318	0.902006	1.00353	1.85946	0.0649602	0.60808	1.87114	0.0633263	0.651376		0	0	1	1
ENSG00000080644	1136	CHRNA3	-1.78672	0.0744894	0.652062	-1.79103	0.0737955	0.704474	1.31551	0.190385	0.835256	1.33539	0.183828	0.862774		18	5	0.625679	0.575324
ENSG00000101204	1137	CHRNA4	-0.328736	0.74247	1.00114	-0.333293	0.73903	1.00609	1.8973	0.0597495	0.591399	1.92344	0.0563716	0.631443		6	3	0.893521	0.303305
ENSG00000169684	1138	CHRNA5	-0.887384	0.375229	0.947618	-0.917615	0.359191	0.957792	1.14104	0.25571	0.888189	1.14497	0.254094	0.91819		18	4	0.468373	0.733401
ENSG00000175344	1139	CHRNA7	-0.531402	0.595337	0.992655	-0.499136	0.617868	1.00727	2.5887	0.0106013	0.253505	2.61461	0.00986994	0.282857		1	0	0.784387	1
ENSG00000170175	1140	CHRNB1	0.178175	0.858646	1.0025	0.493861	0.621586	1.00674	0.337286	0.736383	1.01935	0.324194	0.746255	1.02547		3	2	0.929993	0.294794
ENSG00000160716	1141	CHRNB2	-0.463013	0.643524	0.995944	-0.641901	0.521184	0.997933	-0.463781	0.643491	1.01284	-0.36757	0.713726	1.02706		6	4	0.956787	0.148656
ENSG00000147432	1142	CHRNB3	0.301343	0.763258	1.00385	0.225931	0.821332	1.00121	-0.0971778	0.922718	1.01257	-0.139837	0.888981	1.01876		5	1	0.616918	0.768287
ENSG00000117971	1143	CHRNB4	-0.964598	0.335136	0.935064	-0.967724	0.333574	0.956591	-0.611103	0.542075	0.997804	-0.631946	0.528411	1.00595		26	12	0.954176	0.0941592
ENSG00000135902	1144	CHRND	-1.62964	0.103703	0.721632	-1.65064	0.0993376	0.762938	0.44019	0.660446	1.01609	0.478874	0.632745	1.01803		5	0	0.295914	1
ENSG00000108556	1145	CHRNE	-1.39768	0.162728	0.815736	-1.78731	0.0743941	0.705855	1.04647	0.297064	0.91557	1.24305	0.215843	0.890921		7	5	0.973271	0.093543
ENSG00000196811	1146	CHRNG	-1.25193	0.211085	0.859396	-1.25841	0.208734	0.899884	-0.135675	0.892264	1.01608	-0.182994	0.855057	1.019		5	0	0.295914	1
ENSG00000213341	1147	CHUK	0.797421	0.425523	0.964247	0.814101	0.415911	0.975268	1.30038	0.195507	0.839148	1.17815	0.240654	0.908757		10	1	0.276342	0.93214
ENSG00000176194	1149	CIDEA	0.365833	0.714619	0.999545	0.38057	0.703658	1.00446	-0.137882	0.890522	1.01627	-0.248189	0.804337	1.02128		17	8	0.932295	0.148715
ENSG00000166165	1152	CKB	0.56856	0.569868	0.988793	0.588147	0.556656	1.00492	-0.228654	0.819456	1.01765	-0.225507	0.8219	1.02001		2	0	0.615053	1
ENSG00000099622	1153	CIRBP	0.868969	0.385213	0.951837	0.727664	0.467105	0.990858	1.53545	0.126824	0.741519	1.48846	0.138787	0.806654		12	3	0.589179	0.660376
ENSG00000114737	1154	CISH	0.835934	0.403526	0.959363	0.819667	0.412733	0.97418	0.264034	0.792123	1.02137	0.338075	0.735792	1.02662		4	2	0.881784	0.383082
ENSG00000105254	1155	TBCB	0.286724	0.774423	1.00292	0.0635142	0.949378	1.00233	0.153954	0.877857	1.01633	0.0829626	0.933995	1.01543		8	1	0.389193	0.88898
ENSG00000104879	1158	CKM	-0.938665	0.348282	0.941481	-0.913797	0.361193	0.958882	-0.850881	0.396219	0.961664	-0.892356	0.37367	0.972849		12	3	0.589179	0.660376
ENSG00000237289	1159	CKMT1B	0.37538	0.707511	0.998206	0.399313	0.689805	1.00467	1.25963	0.209797	0.850143	1.20092	0.231728	0.904383		5	1	0.616918	0.768287
ENSG00000131730	1160	CKMT2	-0.646516	0.518193	0.983929	-0.599747	0.548902	1.00236	-0.548718	0.584031	1.00772	-0.508362	0.611967	1.01538		1	1	0.953721	0.384947
ENSG00000049167	1161	ERCC8	0.19247	0.847439	1.00074	-0.148324	0.882138	1.00325	0.686478	0.493493	0.988366	0.77229	0.441191	0.990062		4	1	0.705206	0.704086
ENSG00000173207	1163	CKS1B	0.718889	0.47249	0.97664	1.02584	0.305385	0.946743	0.909153	0.364758	0.950308	0.940717	0.348404	0.968811		4	2	0.881784	0.383082
ENSG00000123975	1164	CKS2	-0.0443753	0.96462	1.00316	-0.0345453	0.972454	1.00193	0.851487	0.395884	0.961602	0.824467	0.411019	0.981975		2	0	0.615053	1
ENSG00000161203	1173	AP2M1	0.423529	0.672062	0.996559	0.406691	0.684381	1.00572	0.0424109	0.966229	1.01038	0.529062	0.597566	1.01324		6	2	0.762304	0.542473
ENSG00000106367	1174	AP1S1	0.579864	0.562225	0.987	0.271006	0.78648	1.00425	1.21441	0.226539	0.864039	1.05262	0.294255	0.939559		1	2	0.990112	0.119061
ENSG00000042753	1175	AP2S1	0.799863	0.424108	0.963849	0.801415	0.42321	0.978975	0.0904326	0.928067	1.01259	0.0931855	0.925884	1.01706		12	1	0.192296	0.958579
ENSG00000177879	1176	AP3S1	0.443297	0.657711	0.997308	0.52566	0.59932	1.00767	-0.0604796	0.951856	1.0128	-0.082661	0.934234	1.01522		2	0	0.615053	1
ENSG00000105205	1178	CLC	-0.938771	0.348227	0.94147	-0.934786	0.350277	0.957272	-0.592473	0.554444	0.999921	-0.579164	0.563371	1.00918		6	2	0.762304	0.542473
ENSG00000016490	1179	CLCA1	3.0289	0.0025603	0.125744	3.02726	0.00257419	0.155981	-0.313528	0.754324	1.01897	-0.0136526	0.989126	1.0057		6	3	0.893521	0.303305
ENSG00000188037	1180	CLCN1	-0.0221611	0.982327	1.00291	-0.231336	0.817133	1.00139	2.1902	0.0300855	0.44656	2.18225	0.03069	0.484485		10	3	0.698958	0.555923
ENSG00000114859	1181	CLCN2	0.211126	0.832861	1.00249	0.278151	0.780993	1.00418	-0.351852	0.725453	1.01829	-0.172177	0.863537	1.01932		12	6	0.929372	0.171699
ENSG00000109572	1182	CLCN3	-0.494299	0.621277	0.995355	-0.512596	0.608424	1.00692	0.785603	0.433365	0.974848	1.00166	0.318164	0.953163		5	1	0.616918	0.768287
ENSG00000073464	1183	CLCN4	0.561037	0.574982	0.989752	0.583021	0.560099	1.00521	-0.728558	0.467431	0.98321	-0.972252	0.332533	0.957704		2	2	0.966756	0.204879
ENSG00000171365	1184	CLCN5	0.137473	0.890703	1.00594	0.051275	0.959124	1.00191	0.221051	0.825359	1.01779	0.188504	0.850743	1.01849		9	3	0.752686	0.497104
ENSG00000011021	1185	CLCN6	1.70229	0.0892203	0.694958	1.52083	0.128832	0.819215	1.77527	0.077922	0.642555	1.22607	0.222146	0.898422		6	1	0.533721	0.818622
ENSG00000103249	1186	CLCN7	0.675055	0.499902	0.978876	0.939212	0.348002	0.957364	-1.25899	0.210029	0.850341	-1.25465	0.21161	0.891018		1	4	0.999555	0.00873453
ENSG00000186510	1187	CLCNKA	0.990711	0.322227	0.931061	1.0061	0.314774	0.948745	-0.0505657	0.95974	1.01229	-0.0265565	0.97885	1.00618		15	6	0.855167	0.288735
ENSG00000184908	1188	CLCNKB	0.484875	0.627943	0.995861	0.495428	0.620481	1.00678	-0.00192766	0.998465	1.0051	-0.0819793	0.934775	1.01498		15	6	0.855167	0.288735
ENSG00000120885	1191	CLU	0.113858	0.909388	1.00431	0.0347623	0.972281	1.00191	1.51268	0.132507	0.747529	1.52158	0.130278	0.791267		18	4	0.468373	0.733401
ENSG00000226248	1192	CLIC1	2.02803	0.0430002	0.545927	1.86956	0.0620338	0.674672	-0.748828	0.455157	0.979966	-0.838222	0.403276	0.982376		0	0	1	1
ENSG00000155962	1193	CLIC2	-1.63943	0.10165	0.719141	-1.66018	0.0974031	0.758062	-2.14303	0.0337572	0.46649	-2.13689	0.0342733	0.514458		3	0	0.48211	1
ENSG00000013441	1195	CLK1	-0.512419	0.608547	0.995644	-0.471947	0.637137	1.00668	0.136981	0.891233	1.01609	-0.169615	0.865548	1.01931		6	0	0.231713	1
ENSG00000176444	1196	CLK2	0.393235	0.694286	0.998033	0.500435	0.616954	1.00693	0.918908	0.359649	0.94881	-0.397117	0.691861	1.02546		4	5	0.995641	0.0260867
ENSG00000179335	1198	CLK3	0.579702	0.562334	0.986914	0.326419	0.744222	1.00473	1.42206	0.157127	0.791927	1.69168	0.0928405	0.722403		3	1	0.795121	0.622228
ENSG00000166340	1200	TPP1	0.773107	0.439764	0.96716	0.731086	0.465014	0.99025	-0.46449	0.642984	1.0129	-0.680611	0.497196	1.00073		8	4	0.906457	0.247314
ENSG00000188603	1201	CLN3	0.335186	0.737602	1.00101	0.277689	0.781347	1.0045	1.6344	0.104314	0.697471	1.73727	0.0844477	0.702587		9	1	0.328888	0.913187
ENSG00000102805	1203	CLN5	-1.45603	0.145909	0.791366	-1.77331	0.0766874	0.710634	-0.657771	0.511714	0.989845	-0.999152	0.319374	0.954791		2	0	0.615053	1
ENSG00000074201	1207	CLNS1A	1.79098	0.0738019	0.650928	1.40507	0.16052	0.862839	-2.45944	0.0150753	0.310301	-2.09237	0.0381365	0.540233		2	4	0.997798	0.021799
ENSG00000137392	1208	CLPS	-0.0822999	0.934436	1.0029	-0.113199	0.90991	1.00287	-0.076721	0.93895	1.01272	-0.0530769	0.957743	1.01225		6	5	0.983776	0.0657038
ENSG00000104853	1209	CLPTM1	1.61597	0.106628	0.726539	1.31237	0.189899	0.884914	-0.496173	0.620514	1.01048	-0.450529	0.652997	1.01876		10	4	0.836189	0.355935
ENSG00000122705	1211	CLTA	-2.37231	0.0179929	0.360301	-3.0663	0.00226526	0.147305	0.78756	0.432222	0.974395	-0.0352876	0.971899	1.00827		3	0	0.48211	1
ENSG00000175416	1212	CLTB	-2.1525	0.0317573	0.480687	-2.35736	0.0187274	0.427796	-0.179975	0.85742	1.01635	-0.121549	0.903424	1.01907		10	1	0.276342	0.93214
ENSG00000141367	1213	CLTC	0.355849	0.722079	0.999567	0.404638	0.685888	1.0054	-0.886277	0.376916	0.954744	-0.566727	0.57177	1.01216		9	7	0.989546	0.0374956
ENSG00000092009	1215	CMA1	-0.64585	0.518624	0.983846	-0.642462	0.52082	0.998158	-0.513123	0.608635	1.01004	-0.45549	0.649433	1.01849		7	2	0.696695	0.610807
ENSG00000163823	1230	CCR1	1.93798	0.0530962	0.589842	1.9117	0.0563928	0.655329	-0.0983369	0.921799	1.01264	0.0304707	0.975733	1.00659		2	2	0.966756	0.204879
ENSG00000183625	1232	CCR3	2.96745	0.00312281	0.143549	3.13483	0.00180398	0.125626	-0.515502	0.606977	1.00944	-0.635648	0.526001	1.00744		2	2	0.966756	0.204879
ENSG00000183813	1233	CCR4	-0.721547	0.470855	0.976071	-0.705906	0.480522	0.993021	1.04443	0.298002	0.915886	1.11133	0.268254	0.922132		7	4	0.934296	0.196057
ENSG00000160791	1234	CCR5	2.30076	0.0217486	0.403072	2.30476	0.021522	0.450802	-0.588909	0.556826	1.00054	-0.858528	0.392008	0.981232		1	1	0.953721	0.384947
ENSG00000112486	1235	CCR6	-0.25002	0.802658	1.0006	-0.326548	0.744124	1.00496	-0.449897	0.653448	1.01479	-0.351419	0.72578	1.02641		7	6	0.989842	0.0409321
ENSG00000126353	1236	CCR7	1.84919	0.0649239	0.627811	1.8158	0.0699029	0.700267	-0.157878	0.874769	1.01692	-0.151403	0.879867	1.01961		8	4	0.906457	0.247314
ENSG00000179934	1237	CCR8	-0.0855739	0.931834	1.00351	-0.0440623	0.96487	1.00202	2.71903	0.00733592	0.20895	2.71612	0.00740313	0.239836		9	4	0.873575	0.301042
ENSG00000144648	1238	ACKR2	0.847907	0.396829	0.957221	0.917968	0.359006	0.957573	-0.846762	0.398504	0.962819	-0.834579	0.405319	0.981065		14	2	0.294469	0.891554
ENSG00000174600	1240	CMKLR1	-0.599799	0.548867	0.986375	-0.615223	0.538642	0.999968	-0.0363783	0.97103	1.00928	-0.065016	0.94825	1.01436		7	0	0.181378	1
ENSG00000213903	1241	LTB4R	0.312718	0.754604	1.00336	0.25035	0.802403	1.00196	-1.12034	0.264398	0.894029	-1.04388	0.298265	0.940275		8	3	0.803943	0.434656
ENSG00000023839	1244	ABCC2	-0.75895	0.448182	0.968664	-0.764708	0.444748	0.983917	-0.649544	0.517	0.990913	-0.597491	0.551105	1.00825		1	0	0.784387	1
ENSG00000070729	1258	CNGB1	-0.0744824	0.940651	1.00271	-0.0779931	0.93786	1.00213	0.16223	0.871348	1.01586	0.151121	0.880089	1.01961		3	1	0.795121	0.622228
ENSG00000198515	1259	CNGA1	-0.210702	0.833192	1.00231	-0.226226	0.821103	1.00119	-0.452573	0.651524	1.01434	-0.376237	0.707287	1.02644		3	0	0.48211	1
ENSG00000183862	1260	CNGA2	-0.478739	0.6323	0.99701	-0.442764	0.658097	1.00574	-0.0198276	0.984208	1.00902	-0.0203993	0.983753	1.00639		3	1	0.795121	0.622228
ENSG00000144191	1261	CNGA3	-0.185526	0.852879	1.00178	-0.207373	0.835789	1.00118	-0.0276737	0.97796	1.00905	-0.123502	0.901879	1.01943		1	2	0.990112	0.119061
ENSG00000132259	1262	CNGA4	-1.20004	0.230598	0.879733	-1.17655	0.239845	0.916698	0.26168	0.793934	1.02087	0.235383	0.814241	1.02023		3	0	0.48211	1
ENSG00000173846	1263	PLK3	1.58678	0.113091	0.73643	1.6092	0.1081	0.779851	-1.07285	0.285097	0.906896	-1.1075	0.269899	0.92251		8	2	0.630416	0.671112
ENSG00000130176	1264	CNN1	0.168787	0.866021	1.00426	0.225904	0.821353	1.0011	0.807963	0.420417	0.969489	0.830771	0.40746	0.980514		9	4	0.873575	0.301042
ENSG00000064666	1265	CNN2	-2.53063	0.0116411	0.296396	-2.73099	0.00650093	0.256505	0.196246	0.844688	1.01705	0.191002	0.848789	1.0189		17	1	0.0729037	0.988018
ENSG00000117519	1266	CNN3	-0.473503	0.636027	0.99674	-0.473181	0.636257	1.00682	-0.0563801	0.955116	1.01217	-0.0819253	0.934818	1.01497		5	0	0.295914	1
ENSG00000173786	1267	CNP	-0.124324	0.901101	1.0057	-0.173826	0.862061	1.00272	2.2816	0.0239491	0.394102	2.25733	0.025471	0.442193		1	0	0.784387	1
ENSG00000118432	1268	CNR1	-0.204659	0.837908	1.00243	-0.201119	0.840674	1.00054	-0.390346	0.696846	1.01715	-0.561816	0.575103	1.01133		0	0	1	1
ENSG00000188822	1269	CNR2	-0.401592	0.688128	0.997633	-0.408076	0.683364	1.00589	-0.166766	0.867784	1.01584	-0.301887	0.763168	1.02526		9	4	0.873575	0.301042
ENSG00000242689	1270	CNTF	-0.554239	0.579622	0.991339	-0.556629	0.57799	1.00653	-0.63802	0.524453	0.994353	-0.395777	0.692848	1.0257		0	1	1	0.215613
ENSG00000122756	1271	CNTFR	-0.145419	0.884429	1.00488	-0.132838	0.894366	1.00322	-0.524685	0.600592	1.00937	-0.379558	0.704825	1.02574		1	0	0.784387	1
ENSG00000018236	1272	CNTN1	-0.931391	0.352027	0.941244	-0.929448	0.353032	0.955153	0.0335638	0.973271	1.0093	0.03491	0.972199	1.00819		6	2	0.762304	0.542473
ENSG00000108821	1277	COL1A1	1.0382	0.299595	0.918872	0.811292	0.417521	0.976344	0.350381	0.726554	1.01892	0.287296	0.774293	1.02433		6	4	0.956787	0.148656
ENSG00000164692	1278	COL1A2	0.212386	0.831879	1.00248	0.318866	0.74994	1.00576	-0.479385	0.632377	1.01228	-0.381298	0.703536	1.02587		6	3	0.893521	0.303305
ENSG00000139219	1280	COL2A1	-1.08231	0.279553	0.907356	-1.05831	0.290343	0.943527	0.206441	0.836732	1.01721	0.276461	0.782585	1.02352		5	2	0.824909	0.466279
ENSG00000168542	1281	COL3A1	1.08793	0.277063	0.906526	1.21992	0.222978	0.910401	0.310091	0.756931	1.01931	0.509912	0.610883	1.01521		6	2	0.762304	0.542473
ENSG00000187498	1282	COL4A1	0.759025	0.448137	0.968792	0.774238	0.439097	0.983423	0.0224117	0.98215	1.00918	0.061698	0.950888	1.01398		7	4	0.934296	0.196057
ENSG00000134871	1284	COL4A2	0.681611	0.495749	0.978443	0.529077	0.596948	1.00685	0.514668	0.607558	1.00951	0.52936	0.59736	1.01307		8	5	0.959068	0.126425
ENSG00000169031	1285	COL4A3	-0.690587	0.490093	0.977828	-0.71285	0.476217	0.992367	-0.54748	0.584879	1.00778	-0.459732	0.646392	1.01878		21	11	0.973343	0.0622141
ENSG00000081052	1286	COL4A4	0.251519	0.801499	1.00069	0.212225	0.832004	1.00192	-0.119706	0.90488	1.01427	-0.388825	0.697972	1.02578		10	6	0.962504	0.107804
ENSG00000188153	1287	COL4A5	-0.779616	0.435926	0.965659	-0.846087	0.397843	0.969947	-1.56761	0.119123	0.727548	-1.5171	0.131403	0.793444		8	3	0.803943	0.434656
ENSG00000197565	1288	COL4A6	-1.06729	0.28627	0.910474	-1.05482	0.291934	0.942788	-0.161049	0.872276	1.01593	-0.079956	0.936382	1.01483		14	2	0.294469	0.891554
ENSG00000130635	1289	COL5A1	0.928061	0.353751	0.941535	1.02659	0.305031	0.947219	0.212717	0.831842	1.01664	0.337714	0.736064	1.02669		15	4	0.608782	0.61309
ENSG00000204262	1290	COL5A2	1.48362	0.138437	0.77704	1.47909	0.139645	0.832383	1.32467	0.187337	0.832273	1.12796	0.261188	0.920609		7	2	0.696695	0.610807
ENSG00000142156	1291	COL6A1	1.67374	0.0947039	0.70501	1.60371	0.109307	0.781608	-1.21783	0.225241	0.862622	-1.26394	0.208264	0.887564		16	5	0.711265	0.486068
ENSG00000142173	1292	COL6A2	0.49986	0.617357	0.996518	0.443738	0.657393	1.00573	-0.588764	0.556923	1.00052	-0.52215	0.602357	1.01389		19	3	0.266599	0.886175
ENSG00000163359	1293	COL6A3	-0.136496	0.891475	1.00602	-0.142311	0.886883	1.00284	0.292136	0.770595	1.02038	0.411686	0.681173	1.02437		4	2	0.881784	0.383082
ENSG00000114270	1294	COL7A1	1.44881	0.147914	0.792571	1.60033	0.110054	0.783047	-0.436011	0.663468	1.01671	-0.89878	0.37025	0.971274		9	7	0.989546	0.0374956
ENSG00000144810	1295	COL8A1	-0.764029	0.445151	0.967606	-0.713814	0.475621	0.992122	0.0685668	0.945428	1.01297	0.157874	0.874775	1.02043		1	1	0.953721	0.384947
ENSG00000171812	1296	COL8A2	-0.812153	0.417027	0.961217	-0.826831	0.408663	0.973562	0.24309	0.808275	1.01912	0.24235	0.808849	1.02061		6	3	0.893521	0.303305
ENSG00000112280	1297	COL9A1	-0.916349	0.359853	0.942853	-0.834556	0.404301	0.971604	0.348649	0.727852	1.01866	0.259612	0.795529	1.0225		1	0	0.784387	1
ENSG00000049089	1298	COL9A2	0.638499	0.523393	0.985183	0.610929	0.541479	1.00006	0.059757	0.95243	1.01284	-0.619587	0.536495	1.00978		1	0	0.784387	1
ENSG00000092758	1299	COL9A3	0.789092	0.430371	0.965618	0.744496	0.456869	0.988585	1.84943	0.0664044	0.611761	1.9309	0.0554331	0.627344		0	0	1	1
ENSG00000123500	1300	COL10A1	1.18811	0.235263	0.880433	1.16715	0.243615	0.919246	0.906618	0.366093	0.950994	1.04134	0.299438	0.93952		2	2	0.966756	0.204879
ENSG00000060718	1301	COL11A1	0.675512	0.499611	0.979027	0.67535	0.499715	0.995854	-0.376058	0.707416	1.01822	-0.285945	0.775326	1.02467		3	1	0.795121	0.622228
ENSG00000204248	1302	COL11A2	0.201471	0.840399	1.00181	0.0682494	0.94561	1.0021	-0.282026	0.77832	1.02117	-0.306279	0.759829	1.02469		7	2	0.696695	0.610807
ENSG00000111799	1303	COL12A1	0.457511	0.64747	0.99635	0.495999	0.620078	1.00744	-1.34235	0.181552	0.82406	-1.33787	0.183019	0.863327		2	0	0.615053	1
ENSG00000197467	1305	COL13A1	-1.19752	0.231577	0.879691	-1.1764	0.239905	0.916738	0.831888	0.406822	0.964894	0.768928	0.443178	0.990226		5	0	0.295914	1
ENSG00000204291	1306	COL15A1	-0.0678825	0.945902	1.00315	-0.069711	0.944447	1.00183	-0.0864458	0.93123	1.01261	-0.0887213	0.929425	1.01616		3	1	0.795121	0.622228
ENSG00000084636	1307	COL16A1	-0.228081	0.819661	1.00245	-0.279702	0.779803	1.00424	-0.43065	0.667354	1.01539	-0.485025	0.628386	1.01699		8	4	0.906457	0.247314
ENSG00000065618	1308	COL17A1	0.0307407	0.975487	1.00223	0.0107979	0.991388	1.00175	-2.10972	0.0365765	0.482199	-2.09937	0.0375047	0.535764		1	0	0.784387	1
ENSG00000082293	1310	COL19A1	-0.323767	0.746228	1.00107	-0.360581	0.71854	1.00624	1.46112	0.146117	0.772382	1.41455	0.159328	0.832763		0	4	1	0.0021031
ENSG00000105664	1311	COMP	0.771233	0.440873	0.966751	0.746013	0.455953	0.988436	1.59663	0.112495	0.712534	1.61329	0.10884	0.752309		3	0	0.48211	1
ENSG00000093010	1312	COMT	-0.527013	0.59838	0.992761	-0.763149	0.445676	0.983057	0.0160689	0.987201	1.00809	-0.0345437	0.972491	1.00799		10	3	0.698958	0.555923
ENSG00000122218	1314	COPA	0.332579	0.739569	1.00135	0.519385	0.603685	1.0063	3.58522	0.000457582	0.0325337	3.33422	0.00108435	0.0742623		7	2	0.696695	0.610807
ENSG00000129083	1315	COPB1	0.0329561	0.973721	1.00207	-0.122532	0.902519	1.0035	2.8684	0.00473318	0.160893	2.7805	0.00614319	0.217558		21	11	0.973343	0.0622141
ENSG00000067082	1316	KLF6	-0.454541	0.649604	0.997086	-0.491002	0.623605	1.00608	0.81686	0.41533	0.966855	0.663772	0.507883	1.00434		4	1	0.705206	0.704086
ENSG00000136868	1317	SLC31A1	0.117594	0.906429	1.00443	0.12829	0.897962	1.00333	-0.881872	0.379286	0.954517	-1.15682	0.249234	0.912485		1	1	0.953721	0.384947
ENSG00000136867	1318	SLC31A2	0.576471	0.564514	0.987675	0.576013	0.564824	1.00652	2.53395	0.012326	0.278314	2.37334	0.0189302	0.387508		1	1	0.953721	0.384947
ENSG00000241563	1325	CORT	1.19033	0.234389	0.881402	1.16131	0.245982	0.920914	0.038269	0.969525	1.00975	0.0395447	0.96851	1.00976		2	1	0.880939	0.51789
ENSG00000107968	1326	MAP3K8	-0.633997	0.526325	0.984742	-0.617008	0.537464	1.00067	1.67064	0.0969214	0.686745	1.68816	0.0935153	0.724928		0	0	1	1
ENSG00000131143	1327	COX4I1	-1.98663	0.047419	0.573546	-1.76835	0.077513	0.710873	-0.332686	0.739845	1.01974	-0.0125634	0.989993	1.00576		10	2	0.502896	0.768969
ENSG00000135940	1329	COX5B	0.579267	0.562627	0.987057	0.601945	0.54744	1.00185	0.815168	0.416295	0.966203	0.810678	0.41887	0.986188		8	5	0.959068	0.126425
ENSG00000111775	1337	COX6A1	-0.108882	0.913332	1.00481	-0.24402	0.807299	1.00164	1.643	0.102519	0.693944	1.56394	0.119997	0.773994		28	4	0.144729	0.940302
ENSG00000156885	1339	COX6A2	0.442553	0.658249	0.99707	0.445118	0.656396	1.00627	-0.43046	0.667491	1.01535	-0.476249	0.634609	1.01795		4	1	0.705206	0.704086
ENSG00000126267	1340	COX6B1	0.308867	0.75753	1.00375	0.137207	0.890913	1.0029	1.07019	0.286288	0.907585	0.66315	0.50828	1.00395		42	15	0.857695	0.226426
ENSG00000164919	1345	COX6C	0.155154	0.876752	1.00447	0.289852	0.77203	1.00519	-0.746095	0.456802	0.980673	-0.699267	0.485497	0.998107		12	2	0.389535	0.840578
ENSG00000161281	1346	COX7A1	-0.651602	0.514908	0.984604	-0.80439	0.421492	0.979005	1.26119	0.209237	0.850089	1.25316	0.21215	0.890878		8	1	0.389193	0.88898
ENSG00000112695	1347	COX7A2	0.795405	0.426694	0.96444	-0.0551094	0.95607	1.00248	0.73202	0.465322	0.982545	0.731698	0.465526	0.995045		2	0	0.615053	1
ENSG00000131174	1349	COX7B	-2.40389	0.0165248	0.34497	-1.97085	0.0492031	0.617953	-0.0208184	0.983419	1.00887	-0.0197168	0.984296	1.00645		5	0	0.295914	1
ENSG00000127184	1350	COX7C	-1.52598	0.127544	0.757833	-1.35558	0.175745	0.87605	-0.958836	0.339216	0.941576	-0.94678	0.345315	0.965701		7	0	0.181378	1
ENSG00000176340	1351	COX8A	-0.480007	0.631398	0.99702	-0.434021	0.66443	1.00627	-2.89941	0.00431245	0.152723	-2.83058	0.00530183	0.200737		10	4	0.836189	0.355935
ENSG00000006695	1352	COX10	-1.08787	0.277091	0.906458	-0.932448	0.351482	0.955529	0.459032	0.646889	1.01246	0.850132	0.396644	0.980842		9	4	0.873575	0.301042
ENSG00000166260	1353	COX11	1.2179	0.223742	0.872845	0.445607	0.656043	1.00647	-0.382719	0.702481	1.01756	-0.499777	0.617984	1.0156		3	0	0.48211	1
ENSG00000014919	1355	COX15	-1.3891	0.16532	0.818619	-1.38776	0.165727	0.870769	-0.295166	0.768283	1.02029	-0.714399	0.476121	0.996986		2	0	0.615053	1
ENSG00000047457	1356	CP	-1.18886	0.234968	0.881093	-1.08634	0.277768	0.937937	-1.52519	0.129359	0.744654	-1.49252	0.137722	0.805741		6	1	0.533721	0.818622
ENSG00000091704	1357	CPA1	0.536813	0.591597	0.992625	0.550338	0.582293	1.00568	-0.400253	0.689551	1.01638	-0.334196	0.738711	1.02615		4	4	0.985984	0.0707489
ENSG00000158516	1358	CPA2	-0.249052	0.803406	1.00073	-0.240977	0.809656	1.00196	0.311941	0.755527	1.01897	0.241189	0.809747	1.02022		3	2	0.929993	0.294794
ENSG00000163751	1359	CPA3	-0.14239	0.88682	1.00539	-0.161827	0.871497	1.00276	-0.53108	0.596165	1.00894	-0.506658	0.613159	1.01555		3	2	0.929993	0.294794
ENSG00000153002	1360	CPB1	-0.725855	0.468211	0.974922	-0.838621	0.402018	0.970239	-0.0328303	0.973854	1.00918	0.00572318	0.995441	1.00466		4	2	0.881784	0.383082
ENSG00000080618	1361	CPB2	-0.434679	0.663952	0.997371	-0.357354	0.720953	1.00577	-0.431929	0.666426	1.01506	-0.425663	0.67098	1.022		1	0	0.784387	1
ENSG00000108582	1362	CPD	-0.959905	0.337491	0.936176	-0.814346	0.415771	0.975184	-1.5193	0.130836	0.74555	-1.53154	0.1278	0.785435		3	2	0.929993	0.294794
ENSG00000109472	1363	CPE	-1.03005	0.303405	0.921323	-0.99318	0.321025	0.950092	0.172662	0.863154	1.01585	0.203189	0.83927	1.01836		8	7	0.99361	0.0256648
ENSG00000189143	1364	CLDN4	-2.3214	0.0206003	0.390318	-2.27722	0.023126	0.464586	0.0196414	0.984356	1.00895	0.0239428	0.980931	1.00604		6	0	0.231713	1
ENSG00000165215	1365	CLDN3	0.622761	0.533679	0.984681	0.633129	0.526892	0.999023	-0.180103	0.85732	1.01643	-0.154649	0.877312	1.02001		7	0	0.181378	1
ENSG00000181885	1366	CLDN7	1.03137	0.302784	0.920936	1.11044	0.267256	0.929344	0.0370431	0.970501	1.00929	0.0433676	0.965468	1.01038		7	1	0.457527	0.858071
ENSG00000135678	1368	CPM	-0.506247	0.61287	0.995646	-0.50666	0.61258	1.00728	0.300629	0.764122	1.01956	0.311777	0.755655	1.02582		8	3	0.803943	0.434656
ENSG00000120054	1369	CPN1	-0.196573	0.844228	1.00082	-0.161421	0.871816	1.00276	0.111852	0.911094	1.01458	0.14479	0.885077	1.01949		2	1	0.880939	0.51789
ENSG00000178772	1370	CPN2	-0.283517	0.776879	1.00241	-0.260567	0.794516	1.00379	0.274935	0.783752	1.02132	0.252858	0.800734	1.0213		5	1	0.616918	0.768287
ENSG00000080819	1371	CPOX	-0.0104539	0.991663	1.00224	-0.0489843	0.960948	1.00241	-0.228071	0.819908	1.01754	-0.29348	0.769572	1.0239		11	1	0.231031	0.946974
ENSG00000021826	1373	CPS1	-0.599659	0.54896	0.986353	-0.552319	0.580937	1.00501	-0.990156	0.323725	0.933346	-0.975362	0.330994	0.957862		8	3	0.803943	0.434656
ENSG00000110090	1374	CPT1A	0.0759929	0.93945	1.00286	0.0975898	0.922291	1.00383	0.861541	0.390343	0.960544	1.28631	0.200372	0.877623		6	3	0.893521	0.303305
ENSG00000205560	1375	CPT1B	-1.41984	0.156175	0.810991	-1.46612	0.143141	0.834042	0.0711336	0.943388	1.01317	0.0462088	0.963207	1.01079		13	3	0.535298	0.705531
ENSG00000157184	1376	CPT2	1.28174	0.200431	0.850147	1.20536	0.228542	0.911581	-0.416973	0.677307	1.01675	-0.210364	0.833677	1.01868		3	0	0.48211	1
ENSG00000203710	1378	CR1	0.839681	0.401423	0.959989	0.795856	0.426432	0.980232	-0.0442335	0.964778	1.01062	-0.0844551	0.93281	1.0161		8	4	0.906457	0.247314
ENSG00000197721	1379	CR1L	-0.272656	0.785212	1.00174	-0.26558	0.790654	1.00408	-0.0878004	0.930155	1.0128	-0.0641971	0.948901	1.014		13	8	0.978307	0.0611426
ENSG00000117322	1380	CR2	-0.64261	0.520724	0.984228	-0.584225	0.55929	1.00569	0.0876946	0.930239	1.01277	0.0408129	0.967501	1.01041		5	3	0.929251	0.237696
ENSG00000166426	1381	CRABP1	-0.265208	0.79094	1.00097	-0.261556	0.793754	1.00358	-0.361355	0.718353	1.01722	-0.335651	0.737616	1.02609		2	0	0.615053	1
ENSG00000143320	1382	CRABP2	1.76399	0.0782444	0.66588	1.7639	0.0782598	0.710736	1.47578	0.142141	0.766814	0.908861	0.364921	0.96917		6	4	0.956787	0.148656
ENSG00000095321	1384	CRAT	0.252917	0.800419	1.00075	-0.174565	0.86148	1.00261	0.466111	0.641826	1.0127	0.346563	0.729419	1.02625		10	5	0.918562	0.204998
ENSG00000118260	1385	CREB1	-1.86258	0.0630119	0.625195	-2.13961	0.0327912	0.528026	-0.627196	0.531504	0.996363	-0.675742	0.500273	1.00281		19	5	0.582351	0.616817
ENSG00000115966	1386	ATF2	-0.0573642	0.954274	1.00291	-0.0458561	0.96344	1.00199	-1.86685	0.0639138	0.605588	-2.06543	0.0406502	0.556788		5	1	0.616918	0.768287
ENSG00000005339	1387	CREBBP	-1.6952	0.0905573	0.696649	-1.65803	0.0978374	0.758911	0.660999	0.509647	0.989444	0.939616	0.348967	0.969075		4	2	0.881784	0.383082
ENSG00000234539	1388	ATF6B	0.427137	0.669433	0.996143	-0.0556587	0.955632	1.00253	-0.598276	0.550577	0.99904	-1.07932	0.282225	0.93264		0	0	1	1
ENSG00000111269	1389	CREBL2	0.912003	0.362135	0.944323	0.642023	0.521105	0.998192	-3.39817	0.000873141	0.0508277	-3.2124	0.00161969	0.0967038		1	2	0.990112	0.119061
ENSG00000095794	1390	CREM	-1.08478	0.278457	0.906796	-1.12899	0.259358	0.929593	-0.977475	0.32994	0.937481	-1.18908	0.23634	0.907179		5	2	0.824909	0.466279
ENSG00000147571	1392	CRH	-0.631969	0.527649	0.984554	-0.645598	0.518788	0.998158	-0.304477	0.761195	1.01938	-0.352947	0.724637	1.0265		1	1	0.953721	0.384947
ENSG00000145708	1393	CRHBP	-0.620503	0.535163	0.984694	-0.619543	0.535795	1.00005	1.02457	0.307249	0.921945	1.04276	0.298781	0.939515		4	1	0.705206	0.704086
ENSG00000263715	1394	LINC02210-CRHR1	0.918973	0.35848	0.943095	0.501791	0.616	1.00687	-1.17317	0.242625	0.880674	-1.04148	0.299373	0.939949		11	7	0.976171	0.0706277
ENSG00000106113	1395	CRHR2	-0.695214	0.487191	0.977893	-0.723699	0.469534	0.991617	2.85978	0.00485672	0.163011	2.67073	0.00842747	0.259483		2	0	0.615053	1
ENSG00000213145	1396	CRIP1	1.47701	0.140201	0.7799	1.46838	0.142528	0.833857	-0.297731	0.766329	1.02031	-0.278327	0.781155	1.02409		22	7	0.725809	0.438801
ENSG00000182809	1397	CRIP2	-0.283939	0.776555	1.00262	-0.292256	0.770192	1.00567	-0.463961	0.643362	1.01289	-0.456819	0.64848	1.01888		8	2	0.630416	0.671112
ENSG00000167193	1398	CRK	-1.76536	0.0780143	0.66544	-1.56956	0.117048	0.793195	-0.97045	0.333416	0.939903	-1.04413	0.298152	0.940875		6	5	0.983776	0.0657038
ENSG00000099942	1399	CRKL	-0.0519732	0.958567	1.00313	0.537846	0.590884	1.00617	0.153374	0.878314	1.01635	0.96613	0.335577	0.958762		6	6	0.994282	0.0267288
ENSG00000072832	1400	CRMP1	-0.459984	0.645695	0.996495	-0.461607	0.644531	1.00593	-0.201562	0.840538	1.01732	-0.184293	0.854039	1.01883		4	4	0.985984	0.0707489
ENSG00000132693	1401	CRP	-0.206774	0.836257	1.00232	-0.222666	0.823872	1.00104	-0.0124603	0.990075	1.00755	0.0821991	0.934601	1.01497		6	2	0.762304	0.542473
ENSG00000145681	1404	HAPLN1	1.63025	0.103576	0.721823	1.69789	0.0900493	0.738721	-0.0668237	0.946813	1.01294	-0.0514546	0.959034	1.01212		2	0	0.615053	1
ENSG00000105392	1406	CRX	0.626761	0.531055	0.984218	0.352556	0.724546	1.00604	-0.0162485	0.987058	1.00805	-0.01729	0.986229	1.00605		4	1	0.705206	0.704086
ENSG00000008405	1407	CRY1	1.32514	0.185632	0.840885	1.47359	0.141119	0.833448	1.80851	0.0725703	0.628178	1.88713	0.0611276	0.646245		2	2	0.966756	0.204879
ENSG00000121671	1408	CRY2	-1.33856	0.181222	0.83758	-1.33572	0.182148	0.879998	-1.85094	0.0661847	0.610644	-1.52884	0.128468	0.786686		9	3	0.752686	0.497104
ENSG00000160202	1409	CRYAA	-0.306795	0.759106	1.00384	-0.293147	0.769512	1.00591	0.360438	0.719037	1.01702	0.331236	0.740941	1.02527		1	1	0.953721	0.384947
ENSG00000109846	1410	CRYAB	0.899154	0.368932	0.946575	0.887796	0.375008	0.960974	0.316082	0.752388	1.01916	0.314457	0.753623	1.02628		13	4	0.704503	0.516765
ENSG00000108255	1411	CRYBA1	-0.821928	0.411445	0.960331	-0.796493	0.426062	0.979622	1.33105	0.185234	0.830255	1.32861	0.18605	0.866436		5	2	0.824909	0.466279
ENSG00000163499	1412	CRYBA2	-0.896736	0.370221	0.946886	-0.897973	0.369562	0.960737	-1.05145	0.294775	0.913504	-0.955331	0.340989	0.963731		10	3	0.698958	0.555923
ENSG00000196431	1413	CRYBA4	-0.180197	0.857059	1.00259	-0.136252	0.891668	1.0029	-0.309325	0.757513	1.01891	-0.277878	0.781499	1.02404		5	2	0.824909	0.466279
ENSG00000100122	1414	CRYBB1	-1.72688	0.0847057	0.679941	-1.60747	0.10848	0.779277	-0.123096	0.9022	1.01462	-0.000418437	0.999667	1.00344		4	2	0.881784	0.383082
ENSG00000244752	1415	CRYBB2	-1.00437	0.315605	0.929484	-1.16189	0.245744	0.920577	-0.0481079	0.961696	1.01172	-0.0448824	0.964262	1.01076		25	9	0.824057	0.299645
ENSG00000100058	1416	CRYBB2P1	0.28011	0.77949	1.00163	0.0721436	0.942512	1.00228	-1.83654	0.0682972	0.616694	-2.50104	0.0134874	0.326715		25	8	0.7331	0.419577
ENSG00000100053	1417	CRYBB3	-0.804558	0.421395	0.963667	-0.813511	0.416249	0.974958	-0.437994	0.662034	1.0166	-0.434177	0.664801	1.0206		46	14	0.701652	0.417171
ENSG00000168582	1418	CRYGA	0.165496	0.86861	1.0042	-0.0964514	0.923194	1.00365	-0.701516	0.48409	0.986072	-0.720549	0.472339	0.997363		14	4	0.656888	0.56638
ENSG00000182187	1419	CRYGB	-0.766853	0.443471	0.967786	-0.777971	0.436894	0.983328	-0.556713	0.57857	1.00612	-0.567802	0.571042	1.01279		14	3	0.483235	0.745981
ENSG00000163254	1420	CRYGC	0.614811	0.538914	0.984991	-0.231652	0.816888	1.00175	1.15967	0.248064	0.886085	1.21401	0.226702	0.902932		14	3	0.483235	0.745981
ENSG00000118231	1421	CRYGD	0.943366	0.345874	0.939737	-0.245948	0.805807	1.00145	0.79295	0.429085	0.971675	0.825381	0.410502	0.981747		14	3	0.483235	0.745981
ENSG00000213139	1427	CRYGS	-0.742283	0.458208	0.970661	-0.720339	0.471598	0.991935	0.681415	0.496681	0.989643	0.691311	0.490468	0.999063		2	1	0.880939	0.51789
ENSG00000103316	1428	CRYM	-0.0768606	0.93876	1.00269	-0.082739	0.934087	1.0027	1.39354	0.16556	0.805445	1.43579	0.153201	0.827437		18	4	0.468373	0.733401
ENSG00000116791	1429	CRYZ	0.87195	0.383586	0.952103	0.894759	0.371277	0.960912	-0.292113	0.770612	1.02033	-0.291662	0.770959	1.02399		0	0	1	1
ENSG00000062485	1431	CS	1.28267	0.200104	0.850695	0.995296	0.319996	0.949607	2.01672	0.0455455	0.531926	2.04292	0.0428587	0.569858		14	6	0.883064	0.24762
ENSG00000112062	1432	MAPK14	-0.908784	0.36383	0.944916	-1.2008	0.230305	0.912565	2.73148	0.00707745	0.205677	2.05966	0.0412074	0.559891		3	2	0.929993	0.294794
ENSG00000124207	1434	CSE1L	0.849978	0.395678	0.956669	0.810526	0.417961	0.976272	0.609156	0.543362	0.997511	0.582311	0.561255	1.00898		13	3	0.535298	0.705531
ENSG00000184371	1435	CSF1	1.44044	0.150267	0.798982	1.3735	0.170114	0.875332	0.467051	0.641155	1.01241	0.308695	0.757994	1.02534		14	5	0.791585	0.391218
ENSG00000182578	1436	CSF1R	-0.692582	0.488841	0.977838	-0.679241	0.497248	0.996258	-0.0865752	0.931127	1.01273	-0.0903044	0.928169	1.01652		3	1	0.795121	0.622228
ENSG00000164400	1437	CSF2	-0.53437	0.593284	0.9926	-0.532024	0.594908	1.0066	-0.010403	0.991714	1.00778	-0.079293	0.936908	1.01505		0	1	1	0.215613
ENSG00000100368	1439	CSF2RB	-0.53733	0.59124	0.992472	-0.524634	0.600032	1.0075	1.94511	0.0536703	0.576902	1.91958	0.0568609	0.631607		21	8	0.849333	0.274191
ENSG00000108342	1440	CSF3	-1.42501	0.154676	0.807926	-1.42326	0.155182	0.853824	3.02324	0.0029516	0.119268	2.99122	0.00326274	0.151946		5	0	0.295914	1
ENSG00000119535	1441	CSF3R	-1.01343	0.311266	0.927241	-1.01957	0.308347	0.945249	-0.357615	0.721145	1.01746	-0.356531	0.721957	1.02599		2	1	0.880939	0.51789
ENSG00000136488	1442	CSH1	3.44202	0.000617699	0.0472464	3.44593	0.000609066	0.0588964	-0.0101359	0.991927	1.00745	-0.0550662	0.956161	1.01264		14	1	0.131699	0.974753
ENSG00000213218	1443	CSH2	2.03437	0.0423555	0.541055	1.97009	0.04929	0.616968	-0.101582	0.919227	1.0128	0.0093949	0.992517	1.00492		11	1	0.231031	0.946974
ENSG00000204414	1444	CSHL1	-0.237307	0.8125	1.00183	-0.244688	0.806782	1.00186	0.246418	0.805702	1.01982	0.273875	0.784568	1.02374		14	0	0.0323435	1
ENSG00000103653	1445	CSK	-0.599937	0.548775	0.986591	-0.723696	0.469536	0.991508	0.736947	0.462329	0.982126	0.834134	0.405568	0.981287		4	0	0.377772	1
ENSG00000126545	1446	CSN1S1	-0.4337	0.664662	0.997394	-0.439191	0.660682	1.0059	0.907851	0.365443	0.950632	0.495917	0.620698	1.01638		3	4	0.993639	0.0423824
ENSG00000135222	1447	CSN2	-0.27872	0.780556	1.00162	-0.0180898	0.985573	1.00189	-0.108138	0.914034	1.01397	0.0443542	0.964683	1.01081		3	4	0.993639	0.0423824
ENSG00000171209	1448	CSN3	-0.537549	0.591089	0.992486	-0.402924	0.687148	1.00488	-0.283956	0.776844	1.02117	-0.0917239	0.927043	1.01684		2	1	0.880939	0.51789
ENSG00000113712	1452	CSNK1A1	-0.458901	0.646472	0.996622	-0.424246	0.671539	1.00666	1.64799	0.101491	0.693281	1.66639	0.0977804	0.733865		5	0	0.295914	1
ENSG00000141551	1453	CSNK1D	0.698932	0.484866	0.978066	0.362574	0.717052	1.00581	0.430471	0.667483	1.01543	0.451108	0.652581	1.0188		9	2	0.565344	0.723658
ENSG00000213923	1454	CSNK1E	-0.349745	0.726653	0.999376	-0.360195	0.718829	1.00604	0.422315	0.673412	1.01582	0.263317	0.792677	1.02222		6	6	0.994282	0.0267288
ENSG00000133275	1455	CSNK1G2	-0.796044	0.426322	0.964536	-0.809832	0.418359	0.976591	0.169927	0.865301	1.01594	0.0458919	0.963459	1.01083		5	2	0.824909	0.466279
ENSG00000151292	1456	CSNK1G3	0.871802	0.383666	0.951796	0.518524	0.604285	1.00649	0.321218	0.748501	1.01893	0.390225	0.696939	1.0258		8	2	0.630416	0.671112
ENSG00000101266	1457	CSNK2A1	0.554937	0.579145	0.990977	0.438553	0.661144	1.00595	-2.6938	0.00788608	0.216669	-2.2641	0.0250413	0.440066		5	2	0.824909	0.466279
ENSG00000070770	1459	CSNK2A2	-0.604532	0.545719	0.985463	-0.609071	0.542709	1.00075	0.325247	0.745457	1.01948	0.305254	0.760608	1.02478		2	0	0.615053	1
ENSG00000224774	1460	CSNK2B	1.5637	0.118417	0.744612	0.508012	0.611633	1.00749	-0.461853	0.64487	1.01227	-0.990069	0.323778	0.956597		0	0	1	1
ENSG00000038427	1462	VCAN	-1.66867	0.0957053	0.707385	-1.57577	0.115609	0.792948	0.137721	0.890649	1.01617	0.127902	0.898402	1.01989		3	3	0.978201	0.118216
ENSG00000130287	1463	NCAN	-1.16704	0.243659	0.888861	-1.16825	0.243172	0.918687	0.25899	0.796005	1.02009	0.267357	0.789572	1.02296		12	1	0.192296	0.958579
ENSG00000173546	1464	CSPG4	-0.0485208	0.961317	1.00353	-0.100899	0.919664	1.00367	-3.32253	0.00112575	0.060784	-3.2333	0.00151313	0.0936429		19	4	0.424676	0.76668
ENSG00000159176	1465	CSRP1	-0.833831	0.404709	0.958757	-0.872095	0.383507	0.965259	0.163066	0.87069	1.01586	0.0993553	0.920992	1.01793		2	1	0.880939	0.51789
ENSG00000175183	1466	CSRP2	-0.335081	0.737682	1.00097	-0.332224	0.739837	1.0055	0.990963	0.323332	0.933224	1.07884	0.282438	0.932681		2	1	0.880939	0.51789
ENSG00000183048	1468	SLC25A10	-1.21677	0.224171	0.872695	-1.20042	0.230454	0.912767	1.45239	0.148525	0.77739	1.60808	0.109978	0.75485		25	6	0.483244	0.69031
ENSG00000170373	1469	CST1	0.814529	0.415666	0.96081	0.818272	0.413528	0.974947	0.245479	0.806428	1.01949	0.254933	0.799133	1.02206		6	3	0.893521	0.303305
ENSG00000170369	1470	CST2	0.0602983	0.951938	1.00328	0.061384	0.951074	1.00265	-0.193789	0.846609	1.01726	-0.393059	0.694849	1.02605		6	3	0.893521	0.303305
ENSG00000101439	1471	CST3	-1.52036	0.128949	0.762059	-1.53624	0.12501	0.809528	1.04796	0.296377	0.91527	1.01866	0.310049	0.94744		9	7	0.989546	0.0374956
ENSG00000101441	1472	CST4	-0.496264	0.61989	0.995526	-0.479153	0.632005	1.00632	-0.188134	0.851031	1.01648	-0.237563	0.812553	1.02024		9	5	0.940871	0.163811
ENSG00000170367	1473	CST5	1.67521	0.0944152	0.704828	1.67698	0.09407	0.751231	-0.106096	0.915651	1.01335	-0.170648	0.864737	1.01938		6	3	0.893521	0.303305
ENSG00000175315	1474	CST6	-0.114418	0.908945	1.00442	-0.214396	0.830312	1.00188	0.0140053	0.988845	1.008	0.0219248	0.982538	1.00598		9	5	0.940871	0.163811
ENSG00000121552	1475	CSTA	0.643417	0.5202	0.984035	0.710008	0.477977	0.992819	0.660553	0.509933	0.989688	0.652913	0.514839	1.00465		6	1	0.533721	0.818622
ENSG00000160213	1476	CSTB	-0.794385	0.427286	0.964029	-0.690538	0.490124	0.995992	0.656818	0.512325	0.990204	0.806094	0.421499	0.987634		5	2	0.824909	0.466279
ENSG00000101138	1477	CSTF1	1.48436	0.138239	0.777331	1.49303	0.135958	0.828669	0.851528	0.395861	0.961672	0.770166	0.442446	0.989896		2	3	0.991265	0.0700074
ENSG00000101811	1478	CSTF2	-1.30387	0.192781	0.846756	-1.38352	0.167023	0.872419	-0.0070549	0.994381	1.00714	0.10747	0.914564	1.01808		1	1	0.953721	0.384947
ENSG00000176102	1479	CSTF3	1.50845	0.131968	0.766787	1.14501	0.252663	0.92496	2.44402	0.0157083	0.318405	2.5897	0.0105787	0.289794		13	7	0.953886	0.116936
ENSG00000183072	1482	NKX2-5	0.706015	0.480453	0.97751	0.693772	0.488095	0.994684	2.22832	0.0273776	0.422177	2.21388	0.0283877	0.467556		2	1	0.880939	0.51789
ENSG00000184033	1485	CTAG1B	0.707702	0.479406	0.977404	0.527947	0.597732	1.00672	-0.104842	0.916644	1.01325	0.0625186	0.950235	1.01432		1	0	0.784387	1
ENSG00000117151	1486	CTBS	0.131598	0.895347	1.00529	0.126451	0.899417	1.00376	-0.530615	0.596487	1.00875	-0.494153	0.621941	1.01663		3	3	0.978201	0.118216
ENSG00000159692	1487	CTBP1	-0.528595	0.597283	0.992264	-0.386275	0.699431	1.00411	0.783643	0.434511	0.975541	0.696531	0.487204	0.997432		10	2	0.502896	0.768969
ENSG00000175029	1488	CTBP2	-3.46813	0.000561764	0.0451905	-4.229	2.71577e-05	0.00496906	0.00690279	0.994502	1.00715	0.659513	0.510605	1.00354		6	2	0.762304	0.542473
ENSG00000150281	1489	CTF1	-0.756898	0.449409	0.969184	-1.12385	0.261528	0.929517	1.09702	0.274428	0.898902	1.09219	0.276547	0.927365		3	3	0.978201	0.118216
ENSG00000118523	1490	CCN2	-1.78415	0.074907	0.653572	-1.6959	0.0904258	0.739858	-0.648564	0.517632	0.991104	-0.605965	0.545479	1.00865		9	4	0.873575	0.301042
ENSG00000116761	1491	CTH	-0.246113	0.805679	1.00122	-0.355762	0.722144	1.00562	0.996053	0.320861	0.931287	0.797657	0.426365	0.98822		4	1	0.705206	0.704086
ENSG00000163599	1493	CTLA4	-0.547308	0.584371	0.992458	-0.566141	0.571511	1.00738	-1.07745	0.283043	0.905309	-1.07273	0.285164	0.934724		1	0	0.784387	1
ENSG00000044115	1495	CTNNA1	1.12622	0.260525	0.899571	1.1507	0.250317	0.923436	-0.584098	0.56005	1.00102	-0.929704	0.354059	0.969771		7	1	0.457527	0.858071
ENSG00000066032	1496	CTNNA2	0.260637	0.794462	1.00034	0.120943	0.903777	1.0031	-0.21413	0.830742	1.01696	-0.21508	0.830005	1.01907		17	11	0.991828	0.0233381
ENSG00000040531	1497	CTNS	-1.12845	0.259582	0.899476	-1.24169	0.21484	0.902646	0.980131	0.328632	0.936621	1.01646	0.311091	0.947516		2	3	0.991265	0.0700074
ENSG00000168036	1499	CTNNB1	0.838237	0.402233	0.95959	0.458912	0.646464	1.00583	-0.173006	0.862885	1.01585	-0.21084	0.833306	1.01869		6	1	0.533721	0.818622
ENSG00000198561	1500	CTNND1	-0.25751	0.796874	1.00007	-0.312755	0.754576	1.00497	0.4435	0.658056	1.01509	0.445182	0.656847	1.01922		5	2	0.824909	0.466279
ENSG00000169862	1501	CTNND2	1.66641	0.0961545	0.709021	1.64867	0.0997421	0.763217	-0.662345	0.508787	0.989837	-0.67502	0.500731	1.00297		7	7	0.996353	0.0166697
ENSG00000171793	1503	CTPS1	0.585719	0.558285	0.986954	0.573916	0.566241	1.00569	0.580675	0.562349	1.0009	0.277475	0.781808	1.02394		1	1	0.953721	0.384947
ENSG00000168925	1504	CTRB1	-0.0574263	0.954225	1.00297	-0.0765523	0.939005	1.00255	0.0639506	0.949096	1.01299	0.0663668	0.947177	1.01478		3	0	0.48211	1
ENSG00000141086	1506	CTRL	1.48484	0.138113	0.77756	1.40475	0.160615	0.863105	0.231691	0.817101	1.01819	-0.0937426	0.925442	1.01706		4	2	0.881784	0.383082
ENSG00000164733	1508	CTSB	0.758203	0.448628	0.968731	0.442797	0.658073	1.00587	-0.658618	0.511171	0.98972	-0.599155	0.549998	1.0085		12	2	0.389535	0.840578
ENSG00000117984	1509	CTSD	0.970951	0.331965	0.934883	0.965536	0.334668	0.956054	0.108275	0.913925	1.01391	0.0818903	0.934846	1.01494		12	4	0.750823	0.464702
ENSG00000196188	1510	CTSE	3.03271	0.00252869	0.12518	3.02512	0.00259227	0.156568	-0.096437	0.923305	1.01262	-0.214015	0.830834	1.01875		14	6	0.883064	0.24762
ENSG00000100448	1511	CTSG	-0.67786	0.498123	0.978781	-0.676847	0.498766	0.996517	-1.15134	0.25146	0.887328	-1.13211	0.259446	0.920388		7	2	0.696695	0.610807
ENSG00000103811	1512	CTSH	-0.562734	0.573827	0.990504	-0.542793	0.587475	1.00625	-0.972573	0.332363	0.939351	-1.03397	0.30286	0.941536		7	0	0.181378	1
ENSG00000143387	1513	CTSK	-0.108102	0.913951	1.00472	-0.0833206	0.933625	1.00289	2.05602	0.0415499	0.507869	2.04996	0.0421577	0.566604		10	1	0.276342	0.93214
ENSG00000135047	1514	CTSL	2.52176	0.0119354	0.2998	2.48306	0.0132993	0.377785	1.44388	0.1509	0.781691	1.34115	0.181955	0.862016		4	1	0.705206	0.704086
ENSG00000136943	1515	CTSV	-0.0502566	0.959935	1.0036	-0.0536628	0.957222	1.00205	0.22384	0.823192	1.01782	0.211333	0.832922	1.01856		1	4	0.999555	0.00873453
ENSG00000280913	1517	CTSLP3	-0.967436	0.333717	0.9353	-0.947391	0.343823	0.959158	-0.192231	0.847826	1.01669	-0.189206	0.850194	1.01861		2	1	0.880939	0.51789
ENSG00000256043	1519	CTSO	-1.8974	0.0582561	0.609436	-1.97242	0.0490225	0.617346	-1.82865	0.0694787	0.618962	-1.59799	0.112207	0.757039		7	4	0.934296	0.196057
ENSG00000163131	1520	CTSS	1.11182	0.266664	0.901259	1.11045	0.267254	0.929513	1.73743	0.0844057	0.656771	1.71266	0.0888988	0.710428		11	3	0.644065	0.610465
ENSG00000172543	1521	CTSW	0.0564647	0.95499	1.00315	0.0388864	0.968994	1.0024	-0.888985	0.375464	0.955222	-0.887083	0.376493	0.97326		10	7	0.983837	0.0524283
ENSG00000101160	1522	CTSZ	0.929312	0.353103	0.941153	0.972466	0.331213	0.954954	-0.483702	0.629317	1.01147	-0.460135	0.646104	1.01885		8	3	0.803943	0.434656
ENSG00000257923	1523	CUX1	0.0805685	0.935812	1.00287	0.0159152	0.987307	1.00191	0.510673	0.610346	1.00937	0.310959	0.756275	1.02599		16	13	0.998957	0.00367591
ENSG00000168329	1524	CX3CR1	-0.155362	0.876588	1.00447	-0.241096	0.809564	1.00218	0.121405	0.903536	1.01447	0.140563	0.888409	1.01911		11	4	0.795002	0.410821
ENSG00000154639	1525	CXADR	0.380776	0.703505	0.998062	0.373777	0.708703	1.00437	0.699087	0.485603	0.986564	0.671139	0.503193	1.00401		2	3	0.991265	0.0700074
ENSG00000278057	1527	TEX28	-0.301903	0.762831	1.00379	-0.231049	0.817356	1.00127	-0.13275	0.894573	1.01573	-0.0146024	0.988369	1.00575		11	4	0.795002	0.410821
ENSG00000166347	1528	CYB5A	1.2225	0.222002	0.870973	1.40074	0.161811	0.865792	0.823554	0.411527	0.965969	0.358382	0.720575	1.02621		4	1	0.705206	0.704086
ENSG00000008283	1534	CYB561	-0.01354	0.989201	1.00236	-0.0398311	0.968241	1.00229	0.249045	0.803674	1.02002	0.253807	0.800002	1.02148		2	0	0.615053	1
ENSG00000051523	1535	CYBA	-0.608499	0.543088	0.984235	-0.619675	0.535708	1.00019	0.343789	0.731496	1.01955	0.349572	0.727163	1.02673		4	1	0.705206	0.704086
ENSG00000165168	1536	CYBB	0.393959	0.693752	0.998341	0.265575	0.790658	1.00402	1.7907	0.0753994	0.636691	1.71095	0.0892141	0.710813		3	1	0.795121	0.622228
ENSG00000179091	1537	CYC1	2.59295	0.00974843	0.27114	2.50657	0.0124554	0.366072	-0.507232	0.612752	1.00976	-0.46681	0.641332	1.01848		16	3	0.38691	0.813553
ENSG00000183035	1538	CYLC1	4.30018	1.99274e-05	0.00338096	4.46287	9.66833e-06	0.00198286	2.26027	0.0252733	0.404113	2.18841	0.0302297	0.480888		3	0	0.48211	1
ENSG00000155833	1539	CYLC2	5.48303	6.17423e-08	1.98672e-05	5.46965	6.63918e-08	2.42955e-05	21.6909	1.15352e-47	7.16256e-44	22.3132	6.74482e-49	6.28213e-45		1	0	0.784387	1
ENSG00000083799	1540	CYLD	0.836968	0.402945	0.959449	0.731581	0.464711	0.990397	0.348695	0.727817	1.01877	0.216798	0.828668	1.01971		4	0	0.377772	1
ENSG00000140465	1543	CYP1A1	-0.5443	0.586438	0.992446	-0.618307	0.536609	1.00047	-0.799755	0.425143	0.970654	-0.808096	0.42035	0.987176		0	0	1	1
ENSG00000140505	1544	CYP1A2	-0.221331	0.82491	1.00295	-0.391712	0.695411	1.00499	-0.953479	0.341913	0.942461	-1.0648	0.288725	0.937977		1	0	0.784387	1
ENSG00000138061	1545	CYP1B1	0.416433	0.677243	0.996089	0.412466	0.680146	1.00583	1.7062	0.0900819	0.670146	1.68468	0.0941865	0.727106		2	2	0.966756	0.204879
ENSG00000255974	1548	CYP2A6	-0.187372	0.851433	1.00172	-0.187738	0.851146	1.00145	0.179119	0.858091	1.01644	0.139337	0.889376	1.01877		20	6	0.679998	0.502828
ENSG00000198077	1549	CYP2A7	-0.0837123	0.933313	1.00342	-0.0836056	0.933398	1.00311	0.413698	0.679698	1.01657	0.30795	0.75856	1.02528		19	7	0.822924	0.320002
ENSG00000160870	1551	CYP3A7	-0.48827	0.625537	0.99577	-0.475879	0.634335	1.00608	-0.528152	0.59819	1.00888	-0.559202	0.57688	1.0115		3	2	0.929993	0.294794
ENSG00000197838	1553	CYP2A13	0.680291	0.496584	0.978849	0.702927	0.482375	0.99377	0.082991	0.933972	1.0131	-0.080444	0.935994	1.015		17	3	0.343408	0.841253
ENSG00000197408	1555	CYP2B6	-0.386927	0.698948	0.997893	-0.43961	0.660379	1.00593	-0.765613	0.445134	0.97898	-0.713031	0.476965	0.997407		13	4	0.704503	0.516765
ENSG00000256612	1556	CYP2B7P	1.32549	0.185514	0.84117	1.33066	0.183809	0.881179	0.171355	0.864181	1.01596	0.066815	0.94682	1.0151		17	7	0.877208	0.244336
ENSG00000165841	1557	CYP2C19	-0.308545	0.757775	1.00386	-0.301409	0.763207	1.00535	0.0133011	0.989406	1.00791	-0.00423994	0.996623	1.0039		0	1	1	0.215613
ENSG00000138115	1558	CYP2C8	-1.50385	0.133149	0.768385	-1.50497	0.132861	0.823509	0.632823	0.527833	0.995088	0.604685	0.546327	1.00822		0	1	1	0.215613
ENSG00000138109	1559	CYP2C9	-0.945038	0.345021	0.939059	-0.94176	0.346697	0.957159	-0.532934	0.594884	1.00934	-0.526039	0.599659	1.01347		0	2	1	0.0462793
ENSG00000108242	1562	CYP2C18	-0.493572	0.62179	0.995151	-0.453583	0.650294	1.00634	-1.60355	0.110959	0.713232	-1.6019	0.11134	0.755571		3	1	0.795121	0.622228
ENSG00000278088	1564	CYP2D7	-1.4693	0.142277	0.782357	-1.51337	0.130714	0.821111	0.0188708	0.98497	1.00852	0.134285	0.893362	1.01952		0	0	1	1
ENSG00000272532	1565	CYP2D6	-1.46582	0.143223	0.784093	-1.47398	0.141013	0.833879	-0.77462	0.439808	0.977655	-0.728892	0.467235	0.9955		0	0	1	1
ENSG00000130649	1571	CYP2E1	-0.454571	0.649583	0.997134	-0.484338	0.628324	1.00621	0.27297	0.785259	1.02164	0.444026	0.657681	1.01916		8	3	0.803943	0.434656
ENSG00000197446	1572	CYP2F1	-0.489308	0.624803	0.99579	-0.47088	0.637899	1.0066	-0.477155	0.633961	1.01229	-0.538036	0.591371	1.01102		13	1	0.159422	0.967656
ENSG00000134716	1573	CYP2J2	-0.0798269	0.936402	1.00276	-0.0788848	0.937151	1.00235	-1.69516	0.0921625	0.676439	-1.6962	0.0919783	0.719904		1	1	0.953721	0.384947
ENSG00000160868	1576	CYP3A4	0.496324	0.619848	0.995716	0.446863	0.655136	1.00607	-1.11304	0.267508	0.895443	-1.04154	0.299347	0.940027		2	1	0.880939	0.51789
ENSG00000106258	1577	CYP3A5	0.350846	0.725827	0.999713	0.406182	0.684754	1.00516	-1.41224	0.159992	0.797518	-1.47387	0.142668	0.812233		4	3	0.957618	0.175091
ENSG00000187048	1579	CYP4A11	-0.553886	0.579864	0.991389	-0.579017	0.562796	1.00569	2.80588	0.00569783	0.183315	2.98307	0.00334571	0.155035		4	1	0.705206	0.704086
ENSG00000142973	1580	CYP4B1	0.172788	0.862877	1.00323	0.178826	0.858135	1.00228	-0.212424	0.832071	1.01651	-0.230773	0.817814	1.02017		4	1	0.705206	0.704086
ENSG00000167910	1581	CYP7A1	0.774696	0.438825	0.967147	0.39742	0.6912	1.00419	0.560165	0.57622	1.00579	0.551522	0.582119	1.0123		3	0	0.48211	1
ENSG00000180432	1582	CYP8B1	1.89213	0.0589559	0.612295	1.85335	0.0643254	0.683269	0.657998	0.511568	0.99018	0.641566	0.522161	1.00754		13	2	0.339624	0.868301
ENSG00000140459	1583	CYP11A1	-0.452455	0.651106	0.997176	-0.521289	0.602359	1.00679	0.0536779	0.957265	1.01197	0.0499981	0.960192	1.01185		6	0	0.231713	1
ENSG00000160882	1584	CYP11B1	0.769409	0.441954	0.966962	0.775103	0.438586	0.983694	-0.288955	0.773023	1.02091	-0.26188	0.793783	1.02266		27	4	0.165601	0.929673
ENSG00000179142	1585	CYP11B2	0.171455	0.863924	1.00339	0.157232	0.875115	1.00303	-0.250706	0.802392	1.02006	-0.279544	0.780223	1.0241		27	4	0.165601	0.929673
ENSG00000148795	1586	CYP17A1	1.08944	0.276399	0.906419	0.989754	0.322695	0.949765	-0.959322	0.338972	0.94174	-1.00412	0.316982	0.952069		7	1	0.457527	0.858071
ENSG00000197475	1587	ADAM3A	-0.358642	0.71999	0.999789	-0.362401	0.71718	1.00584	-0.0326614	0.973989	1.0092	0.0120519	0.990401	1.00541		3	1	0.795121	0.622228
ENSG00000137869	1588	CYP19A1	0.624326	0.532652	0.984635	0.425949	0.670299	1.00658	-0.217246	0.828318	1.0168	-0.239723	0.810882	1.02041		0	1	1	0.215613
ENSG00000233151	1589	CYP21A2	0.45499	0.649282	0.996837	0.302027	0.762737	1.00536	-0.821285	0.412814	0.967162	-0.940356	0.348588	0.96918		0	0	1	1
ENSG00000019186	1591	CYP24A1	2.44407	0.0148106	0.328278	2.44248	0.0148755	0.396036	-0.439437	0.66099	1.01651	-0.444167	0.65758	1.01917		5	2	0.824909	0.466279
ENSG00000095596	1592	CYP26A1	-0.0803964	0.935949	1.00285	-0.0869582	0.930734	1.00319	0.752573	0.45291	0.978975	0.763926	0.446144	0.990912		1	0	0.784387	1
ENSG00000135929	1593	CYP27A1	-1.39272	0.164222	0.816864	-1.65353	0.0987495	0.759984	0.144723	0.885128	1.01647	0.130904	0.896031	1.01944		3	0	0.48211	1
ENSG00000111012	1594	CYP27B1	1.45101	0.147301	0.791555	1.19112	0.234081	0.913562	0.699299	0.48547	0.986833	0.68186	0.496407	1.00109		7	3	0.851344	0.369584
ENSG00000001630	1595	CYP51A1	1.77985	0.0756085	0.656012	1.63759	0.102035	0.766924	-0.220467	0.825814	1.01775	-0.52984	0.597028	1.01288		1	1	0.953721	0.384947
ENSG00000173406	1600	DAB1	0.159634	0.873223	1.00425	0.116862	0.907009	1.0027	-0.127351	0.898837	1.01519	-0.376876	0.706813	1.02647		14	3	0.483235	0.745981
ENSG00000153071	1601	DAB2	-2.00077	0.0458687	0.56245	-1.98776	0.0472949	0.609575	1.44243	0.151307	0.780979	1.3021	0.194933	0.873726		7	1	0.457527	0.858071
ENSG00000276644	1602	DACH1	0.451482	0.651806	0.996776	0.495938	0.620121	1.00716	-0.651898	0.515485	0.990659	-0.719222	0.473154	0.996936		7	2	0.696695	0.610807
ENSG00000129562	1603	DAD1	-0.367049	0.713712	0.999626	-0.419546	0.674968	1.0059	0.738508	0.461383	0.981797	0.760177	0.448375	0.991492		4	0	0.377772	1
ENSG00000196352	1604	CD55	0.513145	0.608039	0.995163	0.553053	0.580434	1.00544	0.256801	0.797691	1.02035	0.260989	0.794469	1.0229		5	2	0.824909	0.466279
ENSG00000173402	1605	DAG1	2.05742	0.0400791	0.524542	1.89793	0.0581878	0.661766	-1.12436	0.262692	0.892146	-0.890495	0.374665	0.972449		12	5	0.861991	0.295497
ENSG00000065357	1606	DGKA	-1.05021	0.294045	0.915847	-1.08499	0.278363	0.93842	-0.37455	0.708535	1.0177	-0.340202	0.734193	1.02715		6	3	0.893521	0.303305
ENSG00000136267	1607	DGKB	0.977221	0.328855	0.932738	0.973045	0.330925	0.955453	0.226051	0.821476	1.01731	0.253689	0.800093	1.02125		7	8	0.998753	0.00638952
ENSG00000058866	1608	DGKG	-2.35833	0.0186781	0.36771	-2.35888	0.0186516	0.42816	-1.06095	0.290454	0.910719	-1.18967	0.236107	0.907967		6	2	0.762304	0.542473
ENSG00000145214	1609	DGKQ	-0.15941	0.8734	1.00402	-0.0574264	0.954225	1.00235	-1.49216	0.1378	0.759675	-1.69755	0.0917226	0.718809		7	5	0.973271	0.093543
ENSG00000110887	1610	DAO	-2.18448	0.0293149	0.463647	-2.20318	0.0279631	0.493267	-0.490298	0.624654	1.0099	-0.581499	0.561801	1.00879		7	2	0.696695	0.610807
ENSG00000112977	1611	DAP	-1.14423	0.252985	0.895744	-1.30794	0.191396	0.883947	-0.0117779	0.990619	1.0076	-0.00738789	0.994115	1.0049		3	3	0.978201	0.118216
ENSG00000196730	1612	DAPK1	-0.440459	0.659764	0.997179	-0.458322	0.646888	1.00565	1.73439	0.0849451	0.658767	1.75876	0.0807126	0.695749		11	2	0.444077	0.807704
ENSG00000167657	1613	DAPK3	0.669107	0.503685	0.979808	0.955426	0.339749	0.958974	-0.188701	0.850587	1.01634	-0.176344	0.860268	1.01934		19	6	0.718478	0.460637
ENSG00000115866	1615	DARS	0.57913	0.56272	0.987033	0.29346	0.769273	1.00644	-0.990256	0.323676	0.93335	-1.6307	0.10511	0.743914		2	0	0.615053	1
ENSG00000229396	1616	DAXX	1.00947	0.313156	0.927686	0.530295	0.596105	1.0068	1.22962	0.220803	0.862107	0.499886	0.617908	1.01556		0	0	1	1
ENSG00000188120	1617	DAZ1	-1	1	1	-1	1	1	-1	1	1	-1	1	1		0	0	1	1
ENSG00000092345	1618	DAZL	0.224091	0.822763	1.00282	0.239364	0.810905	1.00211	0.938891	0.349327	0.946235	0.933574	0.352065	0.96844		3	0	0.48211	1
ENSG00000078725	1620	BRINP1	0.881421	0.378444	0.949443	0.955641	0.33964	0.959102	-0.923305	0.357361	0.948956	-1.25184	0.212629	0.89048		6	2	0.762304	0.542473
ENSG00000123454	1621	DBH	1.07104	0.284582	0.909601	1.05469	0.291996	0.942823	1.32318	0.187832	0.832285	1.32228	0.188142	0.866642		2	0	0.615053	1
ENSG00000155368	1622	DBI	0.477386	0.633261	0.996422	0.463421	0.643231	1.00516	-1.36269	0.175065	0.817936	-1.31148	0.191755	0.870372		8	3	0.803943	0.434656
ENSG00000113758	1627	DBN1	-0.893251	0.372082	0.945814	-0.905943	0.365332	0.959092	-0.582358	0.561218	0.999843	-0.581091	0.562075	1.0088		4	0	0.377772	1
ENSG00000105516	1628	DBP	-0.293996	0.768863	1.00331	-0.345922	0.729523	1.00599	0.257307	0.797302	1.02034	0.218532	0.82732	1.02008		11	5	0.892196	0.249177
ENSG00000137992	1629	DBT	1.65377	0.0986989	0.714514	1.68725	0.0920783	0.747481	-0.175787	0.860703	1.0163	-0.223224	0.823673	1.02004		1	2	0.990112	0.119061
ENSG00000187323	1630	DCC	-1.38433	0.166773	0.820804	-1.35125	0.177128	0.876852	0.664882	0.507168	0.989891	0.623246	0.534095	1.00781		22	10	0.937786	0.128558
ENSG00000167969	1632	ECI1	-1.07758	0.281655	0.907549	-0.953907	0.340517	0.95911	1.66029	0.0989869	0.689577	1.4472	0.149984	0.823429		1	3	0.997897	0.0332437
ENSG00000156136	1633	DCK	-0.369383	0.711973	0.999365	-0.246919	0.805056	1.00152	1.63506	0.104176	0.6968	1.44689	0.15007	0.823178		5	2	0.824909	0.466279
ENSG00000011465	1634	DCN	-0.852377	0.394346	0.955803	-0.839252	0.401664	0.970388	0.477956	0.633391	1.01199	0.434796	0.664353	1.021		6	2	0.762304	0.542473
ENSG00000129187	1635	DCTD	-0.252362	0.800848	1.00082	-0.2673	0.78933	1.00431	0.0537816	0.957182	1.01194	0.082889	0.934053	1.01538		5	0	0.295914	1
ENSG00000159640	1636	ACE	0.431067	0.666575	0.996579	0.428103	0.668731	1.00666	-0.624376	0.533349	0.996812	-0.619449	0.536586	1.00975		2	1	0.880939	0.51789
ENSG00000080166	1638	DCT	1.63055	0.103513	0.721921	1.58386	0.113755	0.791279	-0.146402	0.883805	1.01627	-0.138442	0.890082	1.01896		0	1	1	0.215613
ENSG00000204843	1639	DCTN1	0.277427	0.781548	1.00144	-0.328134	0.742925	1.00531	-0.42977	0.667992	1.01512	-0.426208	0.670584	1.02206		7	3	0.851344	0.369584
ENSG00000077279	1641	DCX	0.314431	0.753304	1.00299	0.317814	0.750737	1.00582	-0.509007	0.61151	1.00959	-0.50681	0.613053	1.01556		1	0	0.784387	1
ENSG00000167986	1642	DDB1	0.475477	0.634621	0.996796	0.53316	0.594121	1.007	0.18151	0.856217	1.01603	0.109514	0.912946	1.01853		4	4	0.985984	0.0707489
ENSG00000134574	1643	DDB2	0.485315	0.627631	0.996128	0.672919	0.50126	0.996379	0.529572	0.597208	1.00859	0.488657	0.625818	1.01655		2	2	0.966756	0.204879
ENSG00000132437	1644	DDC	-0.0699992	0.944218	1.00301	-0.221114	0.825079	1.00126	0.233551	0.815659	1.0181	0.327366	0.74386	1.02535		1	1	0.953721	0.384947
ENSG00000187134	1645	AKR1C1	0.857489	0.391518	0.955651	0.824056	0.410237	0.973583	1.87821	0.0623332	0.600384	1.50608	0.134208	0.797709		11	0	0.0678601	1
ENSG00000151632	1646	AKR1C2	1.76324	0.07837	0.666038	1.70427	0.0888501	0.734696	-0.303677	0.761804	1.01924	-0.091223	0.92744	1.01679		11	0	0.0678601	1
ENSG00000116717	1647	GADD45A	-1.42153	0.155684	0.809565	-1.44622	0.14864	0.842928	0.192131	0.847905	1.01653	0.080074	0.936288	1.01485		1	1	0.953721	0.384947
ENSG00000175197	1649	DDIT3	2.55526	0.0108573	0.2862	2.2163	0.0270469	0.488178	1.28853	0.199585	0.844776	0.766999	0.444321	0.990641		8	4	0.906457	0.247314
ENSG00000244038	1650	DDOST	0.683797	0.494368	0.978304	0.465304	0.641883	1.0055	0.795497	0.427607	0.970334	0.800041	0.424987	0.988346		10	4	0.836189	0.355935
ENSG00000275003	1652	DDT	1.597	0.110795	0.733511	0.874355	0.382277	0.965025	-0.0372902	0.970304	1.00948	-0.0608011	0.951601	1.01375		0	0	1	1
ENSG00000079785	1653	DDX1	5.71025	1.77839e-08	6.38272e-06	2.85244	0.00448873	0.210486	4.08973	7.08662e-05	0.00781121	1.81869	0.0710075	0.67555		10	5	0.918562	0.204998
ENSG00000215301	1654	DDX3X	-0.654006	0.513359	0.98386	-0.494612	0.621056	1.00693	0.228195	0.819812	1.01789	0.204569	0.838194	1.01792		5	0	0.295914	1
ENSG00000108654	1655	DDX5	-0.087548	0.930265	1.00356	-0.283435	0.776942	1.00451	0.266502	0.790226	1.02189	0.420466	0.674763	1.02366		7	2	0.696695	0.610807
ENSG00000110367	1656	DDX6	-0.471967	0.637123	0.996616	-0.521059	0.602519	1.00652	-0.40609	0.685267	1.01706	-0.524485	0.600737	1.01391		3	1	0.795121	0.622228
ENSG00000172869	1657	DMXL1	-0.0778457	0.937977	1.00283	0.183643	0.854356	1.00162	1.09644	0.274681	0.89878	1.00798	0.315129	0.950952		13	3	0.535298	0.705531
ENSG00000067596	1659		-1.34429	0.179365	0.836246	-1.43349	0.152243	0.849165	0.565142	0.572839	1.00365	0.223876	0.823167	1.01982		9	3	0.752686	0.497104
ENSG00000135829	1660	DHX9	0.465243	0.641926	0.995784	0.379606	0.704373	1.00472	-2.46054	0.0150309	0.310073	-2.32256	0.0215843	0.409442		4	3	0.957618	0.175091
ENSG00000178105	1662	DDX10	-0.503153	0.615042	0.9964	-0.264307	0.791635	1.00355	-1.01819	0.310259	0.925016	-0.381853	0.703126	1.02607		10	9	0.997452	0.0102094
ENSG00000013573	1663	DDX11	-0.0275435	0.978035	1.00248	-0.447487	0.654686	1.00588	1.34331	0.181243	0.824468	0.704695	0.482122	0.997665		20	5	0.539363	0.655862
ENSG00000109606	1665	DHX15	1.32556	0.185492	0.841271	1.40403	0.160829	0.863011	-0.116068	0.907757	1.0142	-0.0940171	0.925224	1.017		3	1	0.795121	0.622228
ENSG00000104325	1666	DECR1	1.75716	0.0794017	0.669018	1.93598	0.053342	0.63693	1.2135	0.226884	0.86447	0.81818	0.414588	0.98394		1	1	0.953721	0.384947
ENSG00000206047	1667	DEFA1	-0.29857	0.765372	1.00338	-0.35033	0.726215	1.00567	-0.644502	0.520254	0.992452	-0.463435	0.643743	1.01866		9	0	0.11102	1
ENSG00000239839	1668	DEFA3	-0.612825	0.540225	0.984207	-0.704808	0.481204	0.993222	-0.558217	0.577546	1.00547	-0.712801	0.477107	0.997479		9	0	0.11102	1
ENSG00000164821	1669	DEFA4	-0.416583	0.677133	0.996321	-0.40158	0.688137	1.00514	-0.387698	0.6988	1.01761	-0.70134	0.484207	0.998098		10	0	0.086813	1
ENSG00000164816	1670	DEFA5	-0.282421	0.777718	1.00211	-0.468425	0.639652	1.00639	-0.0424547	0.966194	1.0104	-0.0106727	0.991499	1.00515		11	0	0.0678601	1
ENSG00000164822	1671	DEFA6	-0.136792	0.891241	1.006	-0.323917	0.746114	1.00496	-0.249219	0.80354	1.02006	-0.0654637	0.947894	1.0145		10	0	0.086813	1
ENSG00000164825	1672	DEFB1	-0.275317	0.783168	1.00173	-0.546789	0.584728	1.00588	-0.912548	0.362974	0.950983	-1.07916	0.282296	0.93271		5	0	0.295914	1
ENSG00000275444	1673	DEFB4B	-0.180862	0.856538	1.00248	-0.0944275	0.924801	1.00271	-0.0551455	0.956097	1.01217	-0.00120648	0.999039	1.00362		0	0	1	1
ENSG00000175084	1674	DES	-1.08296	0.279263	0.90736	-1.32841	0.184551	0.882467	0.0616888	0.950894	1.013	0.065886	0.947559	1.01478		1	4	0.999555	0.00873453
ENSG00000197766	1675	CFD	0.0167557	0.986637	1.00259	-0.0174152	0.986111	1.00189	0.437843	0.662143	1.01668	0.436937	0.662803	1.02106		15	3	0.43362	0.781901
ENSG00000160049	1676	DFFA	-0.692793	0.488708	0.978203	-1.12324	0.261786	0.929549	2.42897	0.0163484	0.324668	2.48931	0.0139214	0.333756		2	1	0.880939	0.51789
ENSG00000169598	1677	DFFB	0.968173	0.33335	0.935112	0.739986	0.459599	0.989331	0.215508	0.82967	1.01678	0.232198	0.81671	1.0203		3	2	0.929993	0.294794
ENSG00000126953	1678	TIMM8A	0.121922	0.903002	1.00523	-0.0793996	0.936741	1.00249	-0.46344	0.643735	1.01237	-0.982868	0.327298	0.95533		3	2	0.929993	0.294794
ENSG00000105928	1687	GSDME	-0.360061	0.718928	0.999878	-0.41183	0.680612	1.00572	-0.395658	0.692931	1.01637	-0.828935	0.408494	0.981103		2	1	0.880939	0.51789
ENSG00000100473	1690	COCH	1.26543	0.206209	0.855789	1.2918	0.196927	0.887525	-0.96367	0.336794	0.941446	-0.937089	0.35026	0.967762		0	3	1	0.00988825
ENSG00000114956	1716	DGUOK	0.930478	0.352499	0.941023	0.803868	0.421793	0.978974	0.771628	0.441573	0.97738	1.02951	0.304944	0.943918		4	0	0.377772	1
ENSG00000172893	1717	DHCR7	0.650968	0.515317	0.984075	0.638854	0.523163	0.998343	0.473685	0.636427	1.01233	0.471081	0.638286	1.01833		8	0	0.141929	1
ENSG00000116133	1718	DHCR24	0.704305	0.481517	0.9768	0.859835	0.390225	0.966269	1.21291	0.227109	0.864443	1.21153	0.227651	0.90304		4	2	0.881784	0.383082
ENSG00000228716	1719	DHFR	0.516152	0.605939	0.99469	0.767521	0.443075	0.98278	0.955952	0.340666	0.941811	0.632657	0.527947	1.00599		3	3	0.978201	0.118216
ENSG00000102967	1723	DHODH	1.13838	0.255418	0.896197	1.19811	0.231349	0.913405	-0.435026	0.664182	1.01671	0.0551467	0.956097	1.01269		10	2	0.502896	0.768969
ENSG00000095059	1725	DHPS	1.59797	0.110577	0.732326	1.45847	0.145238	0.837633	1.37732	0.170506	0.811494	1.27011	0.206064	0.886301		7	1	0.457527	0.858071
ENSG00000100243	1727	CYB5R3	1.31727	0.188252	0.842326	0.615688	0.538335	1.00029	-0.414482	0.679126	1.01678	-0.401306	0.688782	1.02522		8	7	0.99361	0.0256648
ENSG00000181019	1728	NQO1	1.14307	0.253467	0.895579	1.1344	0.257082	0.92875	0.419905	0.675168	1.01665	0.367157	0.714033	1.02655		18	5	0.625679	0.575324
ENSG00000131504	1729	DIAPH1	0.524121	0.600388	0.993003	1.00185	0.316823	0.948638	-1.31321	0.191158	0.834324	-1.21572	0.226053	0.902468		5	2	0.824909	0.466279
ENSG00000147202	1730	DIAPH2	-0.650118	0.515865	0.984115	-0.18611	0.852422	1.00137	0.612757	0.540984	0.997668	0.554964	0.579769	1.01199		19	12	0.992617	0.0204525
ENSG00000180096	1731	SEPTIN1	-1.14232	0.253777	0.895319	-1.2372	0.216498	0.906144	4.40578	2.01952e-05	0.00282855	4.3662	2.38121e-05	0.00392542		2	1	0.880939	0.51789
ENSG00000211452	1733	DIO1	-0.318229	0.750422	1.0028	-0.287473	0.77385	1.00546	0.661204	0.509517	0.989499	0.71216	0.477502	0.997858		1	1	0.953721	0.384947
ENSG00000211448	1734	DIO2	0.270787	0.786648	1.00165	0.253982	0.799597	1.00268	0.708305	0.479877	0.985031	0.813981	0.416981	0.985227		2	0	0.615053	1
ENSG00000197406	1735	DIO3	1.40799	0.159655	0.814776	1.06499	0.287313	0.94304	-0.270353	0.787268	1.02232	-0.264681	0.791629	1.02271		1	0	0.784387	1
ENSG00000130826	1736	DKC1	0.488422	0.62543	0.995939	0.61307	0.540063	1.00042	-1.44268	0.151237	0.781266	-0.704574	0.482198	0.997599		2	0	0.615053	1
ENSG00000150768	1737	DLAT	0.414812	0.678428	0.996655	0.501431	0.616253	1.00719	-0.335218	0.737939	1.01945	-0.410866	0.681773	1.02445		4	2	0.881784	0.383082
ENSG00000091140	1738	DLD	0.0578067	0.953922	1.00304	0.155295	0.876642	1.00311	0.0368548	0.970651	1.00923	-0.141178	0.887924	1.01943		2	1	0.880939	0.51789
ENSG00000075711	1739	DLG1	-0.705169	0.48098	0.977302	-0.72878	0.466422	0.990988	0.570029	0.569528	1.00314	0.264975	0.791403	1.02291		21	3	0.203347	0.919449
ENSG00000150672	1740	DLG2	0.541341	0.588474	0.992292	0.458997	0.646403	1.00607	0.617347	0.537961	0.997823	0.638572	0.524102	1.00847		28	13	0.960629	0.0807519
ENSG00000082458	1741	DLG3	-0.225484	0.82168	1.00275	-0.195868	0.84478	1.00039	-2.90064	0.00429643	0.152445	-2.9069	0.00422006	0.175471		7	2	0.696695	0.610807
ENSG00000132535	1742	DLG4	0.718236	0.472892	0.976715	1.02538	0.305599	0.945995	-0.621125	0.535479	0.997591	-0.627609	0.531241	1.00712		17	3	0.343408	0.841253
ENSG00000119689	1743	DLST	1.35933	0.174555	0.829358	0.863999	0.387935	0.966885	-0.0302829	0.975882	1.00931	-0.616279	0.53867	1.00929		8	5	0.959068	0.126425
ENSG00000144355	1745	DLX1	-0.800239	0.42389	0.964411	-0.823079	0.410792	0.974032	1.14688	0.253294	0.887578	1.08532	0.279569	0.930798		2	0	0.615053	1
ENSG00000115844	1746	DLX2	-1.09928	0.272088	0.905005	-1.1312	0.258425	0.928391	1.02233	0.308304	0.922584	0.916554	0.360888	0.968259		2	0	0.615053	1
ENSG00000064195	1747	DLX3	1.84977	0.0648392	0.628294	1.88771	0.0595496	0.665095	0.169905	0.865318	1.01589	0.119214	0.90527	1.019		13	3	0.535298	0.705531
ENSG00000108813	1748	DLX4	1.09874	0.272322	0.904491	1.15049	0.250402	0.923386	-0.229764	0.818594	1.01767	-0.247917	0.804547	1.0212		9	2	0.565344	0.723658
ENSG00000105880	1749	DLX5	1.43793	0.150976	0.800701	1.21138	0.22623	0.909746	-0.417144	0.677181	1.01665	-0.278243	0.781219	1.02411		15	2	0.254019	0.910964
ENSG00000006377	1750	DLX6	1.08209	0.279647	0.907189	0.856155	0.392255	0.966679	-0.174643	0.8616	1.01607	-0.16003	0.873079	1.0212		14	3	0.483235	0.745981
ENSG00000187908	1755	DMBT1	-0.445901	0.65583	0.996885	-0.43621	0.662842	1.00623	0.0735253	0.941488	1.01323	0.0699379	0.944339	1.01542		11	2	0.444077	0.807704
ENSG00000198947	1756	DMD	0.118632	0.905607	1.00448	0.148371	0.8821	1.00333	-0.50721	0.612768	1.0097	-0.586796	0.558247	1.00912		17	7	0.877208	0.244336
ENSG00000123453	1757	SARDH	1.01498	0.310528	0.926519	1.01745	0.30935	0.945994	1.2875	0.199943	0.844951	1.29465	0.197485	0.875684		5	2	0.824909	0.466279
ENSG00000152592	1758	DMP1	3.18637	0.0015158	0.0873128	3.17823	0.0015584	0.11273	-0.26525	0.791188	1.02165	-0.217473	0.828143	1.01994		2	4	0.997798	0.021799
ENSG00000106976	1759	DNM1	0.0960223	0.923535	1.00454	0.0910711	0.927467	1.00315	-0.31362	0.754254	1.01917	-0.360978	0.718637	1.02628		7	2	0.696695	0.610807
ENSG00000104936	1760	DMPK	-1.72418	0.0851927	0.681213	-2.04333	0.0414587	0.579149	0.0129758	0.989665	1.00773	0.38914	0.69774	1.02569		3	1	0.795121	0.622228
ENSG00000137090	1761	DMRT1	2.25733	0.0243476	0.421131	2.35133	0.0190304	0.429461	-0.547688	0.584737	1.00791	-0.410616	0.681956	1.02456		4	3	0.957618	0.175091
ENSG00000185800	1762	DMWD	-2.00214	0.0457203	0.560997	-2.32234	0.0205502	0.441344	-0.761221	0.447744	0.979057	-0.153511	0.878207	1.01965		3	1	0.795121	0.622228
ENSG00000138346	1763	DNA2	-0.947417	0.343809	0.938635	-1.0505	0.293915	0.944608	-0.710004	0.478826	0.985045	-0.716904	0.474579	0.997344		13	4	0.704503	0.516765
ENSG00000039139	1767	DNAH5	-0.540785	0.588857	0.992221	-0.660798	0.508997	0.99679	0.0422875	0.966327	1.01037	0.0386685	0.969207	1.0093		11	4	0.795002	0.410821
ENSG00000115423	1768	DNAH6	-1.50881	0.131876	0.766732	-1.51033	0.131487	0.822644	0.292731	0.770141	1.02028	0.306156	0.759922	1.0246		7	3	0.851344	0.369584
ENSG00000124721	1769	DNAH8	1.60188	0.10971	0.730214	1.53515	0.125277	0.809852	1.716	0.0882695	0.665432	1.54039	0.125629	0.781378		9	2	0.565344	0.723658
ENSG00000007174	1770	DNAH9	-0.122266	0.90273	1.00547	0.0469411	0.962576	1.00198	-0.0683296	0.945616	1.01288	-0.223068	0.823794	1.01992		8	4	0.906457	0.247314
ENSG00000213918	1773	DNASE1	-1.57881	0.114908	0.738982	-1.50936	0.131735	0.82254	0.842334	0.40097	0.963279	0.714288	0.47619	0.997017		4	2	0.881784	0.383082
ENSG00000013563	1774	DNASE1L1	0.995022	0.320128	0.930325	0.910897	0.362717	0.958566	-0.0489404	0.961033	1.01193	-0.0899354	0.928462	1.01642		6	3	0.893521	0.303305
ENSG00000167968	1775	DNASE1L2	-1.72633	0.0848053	0.680448	-1.64871	0.0997337	0.763466	1.15536	0.249816	0.886227	0.888356	0.375811	0.973387		1	3	0.997897	0.0332437
ENSG00000163687	1776	DNASE1L3	0.39539	0.692696	0.99867	0.43608	0.662937	1.00629	2.75014	0.00670556	0.200499	2.73932	0.00692426	0.233669		6	3	0.893521	0.303305
ENSG00000105612	1777	DNASE2	1.70842	0.088078	0.690092	1.52988	0.126575	0.813455	-0.678415	0.498575	0.990028	-0.684026	0.495043	1.00051		6	3	0.893521	0.303305
ENSG00000197102	1778	DYNC1H1	-0.05952	0.952558	1.00325	-0.375478	0.707439	1.00433	-0.0451756	0.964029	1.01103	-0.496436	0.620333	1.01641		7	2	0.696695	0.610807
ENSG00000158560	1780	DYNC1I1	-1.14839	0.251265	0.897829	-1.36333	0.173293	0.876229	-1.99407	0.0479942	0.544148	-1.84144	0.0675863	0.661933		10	3	0.698958	0.555923
ENSG00000077380	1781	DYNC1I2	2.76409	0.00588403	0.207195	2.66769	0.00784481	0.285952	-2.00268	0.047051	0.53837	-2.92374	0.00401041	0.170952		4	3	0.957618	0.175091
ENSG00000135720	1783	DYNC1LI2	1.37757	0.168852	0.822574	0.833734	0.404765	0.971841	0.43723	0.662586	1.01661	0.539584	0.590306	1.01115		1	0	0.784387	1
ENSG00000079805	1785	DNM2	0.649865	0.516029	0.984025	0.315461	0.752522	1.00539	0.0616851	0.950897	1.01294	0.0727251	0.942124	1.01503		10	6	0.962504	0.107804
ENSG00000130816	1786	DNMT1	2.17944	0.0296886	0.465612	1.97024	0.0492725	0.617577	-0.323914	0.746464	1.01891	-0.645303	0.519744	1.00716		18	14	0.998991	0.00339517
ENSG00000107614	1787	TRDMT1	0.412637	0.680021	0.996954	0.267239	0.789378	1.00417	-0.414638	0.679012	1.01677	-0.710608	0.478461	0.997735		7	8	0.998753	0.00638952
ENSG00000119772	1788	DNMT3A	-0.66402	0.506934	0.980811	-0.667115	0.504956	0.994932	4.69927	5.94817e-06	0.000998221	5.44288	2.16283e-07	6.60477e-05		5	1	0.616918	0.768287
ENSG00000088305	1789	DNMT3B	-0.271212	0.786321	1.00171	-0.252792	0.800516	1.00215	-0.532898	0.594909	1.00929	-0.121277	0.903638	1.01901		3	1	0.795121	0.622228
ENSG00000107447	1791	DNTT	-0.969026	0.332924	0.935465	-1.01547	0.310295	0.946403	-0.032479	0.974134	1.00919	-0.00574444	0.995424	1.0047		5	1	0.616918	0.768287
ENSG00000150760	1793	DOCK1	0.35207	0.72491	0.999704	-0.22331	0.82337	1.00108	-1.36743	0.173579	0.815288	-0.832209	0.40665	0.98072		31	10	0.74729	0.386677
ENSG00000134516	1794	DOCK2	0.429826	0.667477	0.996092	0.42934	0.667831	1.00644	2.46054	0.0150308	0.310415	2.38917	0.0181636	0.384491		4	1	0.705206	0.704086
ENSG00000088538	1795	DOCK3	0.102895	0.918081	1.00411	0.0056787	0.995471	1.00197	-1.28134	0.20209	0.845583	-1.15934	0.248212	0.911611		12	5	0.861991	0.295497
ENSG00000115325	1796	DOK1	-2.48402	0.0132636	0.315335	-2.51752	0.0120791	0.357828	-1.0965	0.274654	0.89885	-1.09063	0.277233	0.928664		11	4	0.795002	0.410821
ENSG00000206346	1797	DXO	-0.436904	0.662338	0.997597	-1.28789	0.198282	0.887846	0.136561	0.891564	1.01622	-0.343242	0.73191	1.0265		0	0	1	1
ENSG00000172269	1798	DPAGT1	1.20227	0.229734	0.878951	0.868411	0.385518	0.966151	2.49861	0.0135684	0.293215	2.28169	0.0239536	0.430703		5	0	0.295914	1
ENSG00000015413	1800	DPEP1	-0.0581118	0.953679	1.00324	0.00702957	0.994394	1.00191	-1.41149	0.160213	0.797339	-1.45708	0.147241	0.81826		10	4	0.836189	0.355935
ENSG00000108963	1801	DPH1	-0.205156	0.83752	1.00222	-0.53114	0.595519	1.0069	0.042508	0.966151	1.01053	0.229576	0.818743	1.02031		4	1	0.705206	0.704086
ENSG00000132768	1802	DPH2	0.246157	0.805645	1.00125	0.200845	0.840888	1.00048	1.19518	0.233941	0.871745	1.26715	0.20712	0.886337		3	2	0.929993	0.294794
ENSG00000197635	1803	DPP4	1.61992	0.105778	0.726048	1.63165	0.10328	0.768239	0.986849	0.325338	0.933518	1.11277	0.267637	0.922566		5	1	0.616918	0.768287
ENSG00000130226	1804	DPP6	1.55738	0.119909	0.748699	1.46138	0.144437	0.836892	2.46827	0.0147231	0.307469	2.39249	0.0180063	0.383778		43	19	0.972052	0.0533084
ENSG00000143196	1805	DPT	0.0797316	0.936477	1.00261	0.0432181	0.965542	1.00194	-0.37475	0.708386	1.01796	-0.328116	0.743294	1.02541		1	3	0.997897	0.0332437
ENSG00000188641	1806	DPYD	-1.31337	0.189562	0.842735	-1.19408	0.232922	0.914779	0.457296	0.648133	1.01253	0.391742	0.69582	1.02602		7	2	0.696695	0.610807
ENSG00000147647	1807	DPYS	-1.48762	0.137378	0.776698	-1.53672	0.124892	0.809607	0.213607	0.83115	1.01692	0.21099	0.833189	1.01875		3	1	0.795121	0.622228
ENSG00000092964	1808	DPYSL2	-1.70335	0.0890218	0.694281	-1.71994	0.085961	0.727899	-1.09516	0.275236	0.898861	-1.1123	0.267836	0.921886		10	4	0.836189	0.355935
ENSG00000113657	1809	DPYSL3	0.355377	0.722433	0.999389	0.535317	0.59263	1.00648	0.532559	0.595143	1.00959	0.490876	0.624251	1.01639		6	1	0.533721	0.818622
ENSG00000117505	1810	DR1	-0.390418	0.696366	0.998562	-0.140428	0.888369	1.00252	0.297862	0.766229	1.02054	0.282786	0.777742	1.02394		1	0	0.784387	1
ENSG00000091138	1811	SLC26A3	-0.220513	0.825547	1.00262	-0.211555	0.832526	1.00177	-0.679972	0.497592	0.989764	-0.689091	0.491859	0.999603		8	4	0.906457	0.247314
ENSG00000184845	1812	DRD1	0.391876	0.69529	0.998476	0.402716	0.687301	1.00487	0.0687248	0.945302	1.01306	0.0698536	0.944406	1.01538		1	0	0.784387	1
ENSG00000149295	1813	DRD2	-0.426551	0.66986	0.996302	-0.427702	0.669022	1.00653	-0.927166	0.35536	0.946882	-0.842204	0.401051	0.983257		4	3	0.957618	0.175091
ENSG00000151577	1814	DRD3	-0.890902	0.37334	0.946048	-0.842799	0.399679	0.969735	-0.105364	0.91623	1.01333	-0.10757	0.914484	1.01817		15	1	0.108446	0.9803
ENSG00000276825	1815	DRD4	0.467611	0.640233	0.996553	0.472421	0.636799	1.00666	-1.59158	0.113628	0.715571	-1.589	0.114224	0.760461		0	0	1	1
ENSG00000169676	1816	DRD5	-1.10939	0.267707	0.90217	-1.11755	0.264209	0.930715	-0.0183778	0.985362	1.00848	0.0470676	0.962524	1.01088		23	5	0.416693	0.757071
ENSG00000108591	1819	DRG2	-3.3784	0.000776492	0.0551014	-3.96993	8.06548e-05	0.0121392	-0.812841	0.417624	0.967117	-1.63765	0.103647	0.744312		3	1	0.795121	0.622228
ENSG00000116017	1820	ARID3A	-1.65086	0.0992919	0.716583	-1.8001	0.0723489	0.703621	0.754109	0.45199	0.979259	0.754009	0.452058	0.991983		19	2	0.134658	0.960543
ENSG00000102385	1821	DRP2	-0.635478	0.52536	0.985406	-0.640829	0.52188	0.997833	-0.569628	0.569799	1.00286	-0.382346	0.702761	1.02578		4	1	0.705206	0.704086
ENSG00000111676	1822	ATN1	2.05458	0.0403536	0.526288	1.69669	0.0902774	0.739292	0.442587	0.658715	1.01535	-0.24418	0.807434	1.02076		9	4	0.873575	0.301042
ENSG00000134765	1823	DSC1	-0.535048	0.592815	0.992706	-0.654702	0.512912	0.996925	0.164933	0.869223	1.01574	0.137755	0.890624	1.01914		3	2	0.929993	0.294794
ENSG00000134755	1824	DSC2	0.618195	0.536682	0.985352	0.584856	0.558865	1.00531	-0.670859	0.503363	0.990352	-0.799247	0.425445	0.988302		3	2	0.929993	0.294794
ENSG00000134762	1825	DSC3	0.606648	0.544315	0.985023	0.60006	0.548694	1.00218	-0.944183	0.346625	0.944135	-0.98634	0.325598	0.955758		3	4	0.993639	0.0423824
ENSG00000171587	1826	DSCAM	-0.668343	0.504173	0.979939	-0.672223	0.501702	0.996197	-0.773899	0.440234	0.977784	-0.483393	0.629541	1.01718		9	5	0.940871	0.163811
ENSG00000159200	1827	RCAN1	0.234817	0.814431	1.00196	0.25454	0.799166	1.00295	-1.01125	0.313559	0.926698	-0.974749	0.331297	0.957995		3	1	0.795121	0.622228
ENSG00000134760	1828	DSG1	-0.0448897	0.96421	1.00307	-0.0548847	0.956249	1.0025	1.76132	0.0802629	0.646406	1.72573	0.0865108	0.70557		2	2	0.966756	0.204879
ENSG00000046604	1829	DSG2	0.53963	0.589653	0.991771	0.538574	0.590382	1.0066	1.58217	0.11576	0.719754	1.56339	0.120125	0.774287		4	0	0.377772	1
ENSG00000134757	1830	DSG3	-0.891679	0.372923	0.946406	-0.897392	0.369872	0.961007	2.76584	0.00640643	0.196281	2.90508	0.00424333	0.176046		3	2	0.929993	0.294794
ENSG00000157514	1831	TSC22D3	1.42932	0.153434	0.805271	1.70072	0.0895156	0.737259	-2.04869	0.0422711	0.514321	-2.02334	0.0448625	0.579541		6	1	0.533721	0.818622
ENSG00000096696	1832	DSP	-1.47305	0.141264	0.780926	-1.46494	0.143463	0.834358	0.697711	0.48646	0.987229	0.69791	0.486343	0.997863		8	3	0.803943	0.434656
ENSG00000083782	1833	EPYC	2.34925	0.0191355	0.372782	2.14059	0.0327118	0.52903	-0.742308	0.459085	0.981616	-0.754901	0.451525	0.992214		2	1	0.880939	0.51789
ENSG00000152591	1834	DSPP	-0.0323959	0.974167	1.00181	-0.0332009	0.973525	1.00209	-0.846622	0.398582	0.962757	-0.827082	0.40954	0.981211		2	5	0.999461	0.00636141
ENSG00000155850	1836	SLC26A2	-0.217373	0.827992	1.00271	-0.376891	0.706388	1.00406	1.4698	0.143753	0.769489	1.43247	0.154147	0.82846		3	2	0.929993	0.294794
ENSG00000134769	1837	DTNA	0.605149	0.54531	0.985486	0.43546	0.663386	1.00616	0.0649483	0.948303	1.01255	0.106114	0.915637	1.01793		4	6	0.998708	0.00896062
ENSG00000138101	1838	DTNB	-1.9303	0.0540422	0.590855	-2.06979	0.0389018	0.56456	3.57334	0.00047711	0.0331627	3.64226	0.000374676	0.0348973		6	1	0.533721	0.818622
ENSG00000113070	1839	HBEGF	-0.935788	0.34976	0.94261	-0.716785	0.473787	0.9924	-0.0636541	0.949332	1.01295	-0.00634346	0.994947	1.00487		6	0	0.231713	1
ENSG00000135144	1840	DTX1	-0.786974	0.431609	0.964684	-0.792217	0.428549	0.98111	0.936521	0.350541	0.945674	0.720155	0.472581	0.997308		9	1	0.328888	0.913187
ENSG00000168393	1841	DTYMK	-0.763735	0.445326	0.96731	-1.01405	0.310972	0.94661	0.0680189	0.945863	1.01291	0.0916615	0.927093	1.01677		10	1	0.276342	0.93214
ENSG00000106823	1842	ECM2	-0.326511	0.744152	1.00094	-0.341314	0.732987	1.00683	1.73402	0.085011	0.658455	1.71512	0.0884441	0.708923		3	1	0.795121	0.622228
ENSG00000120129	1843	DUSP1	-0.152033	0.879212	1.00476	-0.373523	0.708892	1.00418	-0.756257	0.450705	0.979552	-0.701139	0.484332	0.998135		2	1	0.880939	0.51789
ENSG00000158050	1844	DUSP2	-1.09104	0.275694	0.906656	-1.03518	0.301002	0.946201	0.67229	0.502454	0.990446	0.737632	0.461922	0.995221		3	0	0.48211	1
ENSG00000108861	1845	DUSP3	1.24129	0.214987	0.863975	1.52315	0.12825	0.81774	0.559443	0.576711	1.00561	0.505658	0.613859	1.01581		4	1	0.705206	0.704086
ENSG00000120875	1846	DUSP4	2.39575	0.0168929	0.346454	2.30768	0.0213583	0.450916	1.39197	0.166033	0.805644	1.69386	0.0924249	0.721278		1	0	0.784387	1
ENSG00000138166	1847	DUSP5	0.586714	0.557617	0.987176	0.580185	0.562008	1.00573	-1.46496	0.145066	0.770543	-1.52561	0.129269	0.788483		6	0	0.231713	1
ENSG00000139318	1848	DUSP6	1.85203	0.064514	0.62775	1.64492	0.100512	0.765655	-0.516963	0.605959	1.01028	-0.515169	0.607214	1.01509		1	1	0.953721	0.384947
ENSG00000164086	1849	DUSP7	-0.664121	0.506869	0.980787	-0.624992	0.532215	0.998968	-0.891697	0.374012	0.954528	-0.952621	0.342357	0.964085		3	1	0.795121	0.622228
ENSG00000273793	1850	DUSP8	0.129108	0.897316	1.0052	0.0954104	0.924021	1.00343	-0.631555	0.528659	0.995638	-0.521421	0.602864	1.01383		0	0	1	1
ENSG00000130829	1852	DUSP9	0.538046	0.590745	0.992356	0.529873	0.596397	1.00665	-0.766181	0.444797	0.978933	-0.763429	0.446439	0.990858		4	1	0.705206	0.704086
ENSG00000128951	1854	DUT	-1.84356	0.0657422	0.632447	-1.63969	0.101597	0.768273	-0.593302	0.553891	1.00018	-0.55342	0.580822	1.01202		2	2	0.966756	0.204879
ENSG00000107404	1855	DVL1	1.17568	0.240193	0.885387	1.04932	0.294456	0.944881	-0.934227	0.351719	0.946111	-1.23266	0.219685	0.894686		5	1	0.616918	0.768287
ENSG00000004975	1856	DVL2	-0.693087	0.488524	0.978464	-0.250737	0.802104	1.00185	2.14239	0.0338094	0.46652	2.25062	0.0259039	0.445556		16	3	0.38691	0.813553
ENSG00000161202	1857	DVL3	0.981205	0.326888	0.932546	0.946904	0.344071	0.959133	0.339099	0.735019	1.01882	1.18147	0.239335	0.907457		6	2	0.762304	0.542473
ENSG00000157540	1859	DYRK1A	-0.605363	0.545167	0.985515	-0.723636	0.469572	0.991473	0.1131	0.910105	1.01439	0.136199	0.891851	1.01935		8	2	0.630416	0.671112
ENSG00000136827	1861	TOR1A	-1.88855	0.0594355	0.61454	-2.48207	0.0133361	0.37768	1.35677	0.176935	0.819888	1.05229	0.294405	0.939554		6	0	0.231713	1
ENSG00000101412	1869	E2F1	0.429236	0.667906	0.996334	0.235274	0.814077	1.00218	-0.192762	0.847412	1.01685	-0.0875406	0.930362	1.01647		14	5	0.791585	0.391218
ENSG00000007968	1870	E2F2	0.836932	0.402965	0.959375	0.800838	0.423544	0.978535	1.66095	0.0988548	0.689688	1.37555	0.171069	0.849778		6	0	0.231713	1
ENSG00000112242	1871	E2F3	0.0301342	0.97597	1.00229	-0.333257	0.739058	1.00584	-0.277799	0.781557	1.0211	-0.373608	0.709238	1.02687		7	3	0.851344	0.369584
ENSG00000205250	1874	E2F4	-0.432761	0.665344	0.997295	-0.452636	0.650975	1.00639	2.64692	0.00900811	0.23306	2.55211	0.011735	0.308758		4	1	0.705206	0.704086
ENSG00000133740	1875	E2F5	-1.02362	0.306427	0.924035	-0.331828	0.740136	1.00525	-1.01263	0.312899	0.926513	-0.944364	0.346544	0.967249		2	0	0.615053	1
ENSG00000169016	1876	E2F6	2.53008	0.0116592	0.296452	2.3993	0.0167321	0.406074	-1.35551	0.177335	0.818887	-1.64989	0.101115	0.738948		9	5	0.940871	0.163811
ENSG00000167967	1877	E4F1	-1.11014	0.267386	0.901738	-0.896286	0.370461	0.960934	0.261301	0.794226	1.02104	-0.122845	0.902399	1.0194		1	3	0.997897	0.0332437
ENSG00000164330	1879	EBF1	-0.00190264	0.998483	1.00176	-0.0607667	0.951565	1.0026	0.0985936	0.921595	1.01271	0.332917	0.739675	1.02596		2	3	0.991265	0.0700074
ENSG00000169508	1880	GPR183	-0.615894	0.538199	0.985712	-0.593444	0.553109	1.00376	-1.15215	0.251129	0.887334	-1.13723	0.257306	0.920155		2	0	0.615053	1
ENSG00000117298	1889	ECE1	0.893439	0.371981	0.945816	0.506751	0.612516	1.00735	-1.94795	0.0533256	0.575188	-2.15416	0.0328685	0.501864		8	2	0.630416	0.671112
ENSG00000025708	1890	TYMP	-0.0112543	0.991024	1.00257	-0.135674	0.892124	1.00312	-1.16108	0.247493	0.885573	-1.11234	0.267821	0.922007		11	4	0.795002	0.410821
ENSG00000104823	1891	ECH1	0.346593	0.729019	0.998875	0.167575	0.866974	1.00312	0.717499	0.474205	0.985111	0.774653	0.439798	0.989438		16	6	0.824409	0.331164
ENSG00000127884	1892	ECHS1	0.695181	0.487212	0.977829	0.492322	0.622673	1.0064	-1.07961	0.282083	0.904415	-0.842287	0.401005	0.983273		5	1	0.616918	0.768287
ENSG00000143369	1893	ECM1	1.43818	0.150906	0.800557	1.4643	0.143639	0.834857	2.57717	0.0109454	0.258745	2.56268	0.0113991	0.304216		9	2	0.565344	0.723658
ENSG00000114346	1894	ECT2	-1.81256	0.0704018	0.641244	-1.58755	0.112918	0.788992	-1.26416	0.208174	0.849477	-1.44446	0.150754	0.825224		6	2	0.762304	0.542473
ENSG00000158813	1896	EDA	-2.42228	0.0157198	0.337606	-2.41561	0.016008	0.402096	-0.503886	0.615096	1.00889	-0.488364	0.626025	1.01644		5	4	0.973913	0.106479
ENSG00000170989	1901	S1PR1	-0.859483	0.390418	0.954089	-0.858749	0.390823	0.966597	0.216465	0.828925	1.01667	0.137797	0.89059	1.01916		0	0	1	1
ENSG00000198121	1902	LPAR1	-0.38832	0.697918	0.997797	-0.36747	0.713399	1.00469	-0.129367	0.897244	1.01567	0.216341	0.829024	1.01941		9	5	0.940871	0.163811
ENSG00000213694	1903	S1PR3	-0.059217	0.952799	1.00311	-0.0546723	0.956418	1.00239	0.180839	0.856743	1.01639	-0.0156991	0.987496	1.00585		5	2	0.824909	0.466279
ENSG00000078401	1906	EDN1	-0.0446471	0.964404	1.00299	-0.0667736	0.946784	1.00226	-0.274356	0.784196	1.02133	-0.270263	0.787339	1.02299		2	1	0.880939	0.51789
ENSG00000127129	1907	EDN2	0.159575	0.87327	1.00412	-0.106454	0.915258	1.00396	-1.0651	0.288577	0.909271	-1.13911	0.256525	0.919304		6	3	0.893521	0.303305
ENSG00000124205	1908	EDN3	-0.0455196	0.963708	1.00322	-0.0380226	0.969682	1.00228	-1.1909	0.235611	0.872382	-1.18841	0.236603	0.906881		1	0	0.784387	1
ENSG00000151617	1909	EDNRA	-0.664865	0.506393	0.980884	-0.677482	0.498363	0.996245	-0.95992	0.338671	0.941467	-0.929867	0.353975	0.969826		3	1	0.795121	0.622228
ENSG00000136160	1910	EDNRB	-0.366676	0.71399	0.99949	-0.175146	0.861024	1.0027	-0.627279	0.531449	0.996561	-0.630051	0.529646	1.00666		1	0	0.784387	1
ENSG00000111752	1911	PHC1	0.105793	0.915782	1.0043	0.0452918	0.96389	1.00212	0.457986	0.647639	1.01244	-0.0411215	0.967255	1.01038		0	0	1	1
ENSG00000134686	1912	PHC2	-1.39748	0.162788	0.815599	-1.4085	0.159504	0.861601	-0.766345	0.4447	0.97895	-0.76976	0.442686	0.989958		2	0	0.615053	1
ENSG00000156508	1915	EEF1A1	-2.50841	0.0123911	0.303485	-2.4277	0.0154894	0.401497	0.371399	0.710875	1.01745	0.370877	0.711267	1.02725		13	4	0.704503	0.516765
ENSG00000101210	1917	EEF1A2	0.658832	0.510257	0.982454	0.658642	0.51038	0.996988	1.85223	0.0659981	0.610433	1.86375	0.0643653	0.654474		8	6	0.98333	0.0591289
ENSG00000114942	1933	EEF1B2	-1.94897	0.051766	0.586231	-1.78627	0.0745625	0.705659	-0.122223	0.90289	1.01466	-0.24042	0.810342	1.02056		4	1	0.705206	0.704086
ENSG00000273594	1936	EEF1D	-0.0734274	0.941491	1.00268	-0.414564	0.67861	1.00579	-0.932083	0.352822	0.946209	-0.309647	0.757271	1.0257		0	0	1	1
ENSG00000254772	1937	EEF1G	-0.586793	0.557565	0.987364	-0.573841	0.566291	1.00558	1.29952	0.1958	0.839632	1.24696	0.214409	0.890923		15	5	0.75238	0.439084
ENSG00000167658	1938	EEF2	-0.245575	0.806096	1.00134	-0.845979	0.397903	0.969841	1.50591	0.134236	0.75182	1.43322	0.153931	0.828739		18	6	0.755664	0.417649
ENSG00000143486	1939	EIF2D	-0.0350024	0.97209	1.00249	-0.0278006	0.97783	1.00172	1.51427	0.132104	0.747067	1.1231	0.263237	0.920686		4	8	0.999899	0.000900753
ENSG00000169242	1942	EFNA1	1.5266	0.12739	0.75764	1.55191	0.121213	0.79908	-0.348528	0.727943	1.01856	-0.631263	0.528856	1.00598		9	4	0.873575	0.301042
ENSG00000099617	1943	EFNA2	4.30008	1.9936e-05	0.00335195	4.25672	2.40878e-05	0.00449551	-0.102813	0.918252	1.01274	-0.10464	0.916805	1.01796		8	1	0.389193	0.88898
ENSG00000143590	1944	EFNA3	2.53681	0.0114398	0.294079	2.59988	0.00955635	0.318482	-0.2131	0.831544	1.01674	-0.58035	0.562573	1.00843		10	4	0.836189	0.355935
ENSG00000243364	1945	EFNA4	1.24108	0.215065	0.863915	1.34642	0.178677	0.87777	-0.251207	0.802005	1.0204	-0.538946	0.590745	1.01134		10	3	0.698958	0.555923
ENSG00000184349	1946	EFNA5	-0.332264	0.739807	1.00138	-0.322057	0.747522	1.00541	0.157276	0.875243	1.01671	0.0391249	0.968844	1.00954		6	7	0.998087	0.0101584
ENSG00000090776	1947	EFNB1	0.666465	0.505371	0.980532	0.801061	0.423415	0.978721	0.113036	0.910156	1.01438	0.177003	0.859751	1.01931		3	0	0.48211	1
ENSG00000125266	1948	EFNB2	0.893821	0.371777	0.946328	0.66201	0.50822	0.996419	1.4257	0.156075	0.791333	1.42609	0.155978	0.830632		1	0	0.784387	1
ENSG00000108947	1949	EFNB3	-2.64309	0.00843064	0.255839	-2.65882	0.00805179	0.290097	0.517849	0.605342	1.0097	0.496362	0.620385	1.01632		5	0	0.295914	1
ENSG00000138798	1950	EGF	0.666074	0.505621	0.980609	0.661385	0.508621	0.996681	0.623107	0.53418	0.997464	0.674016	0.501367	1.00263		3	0	0.48211	1
ENSG00000008300	1951	CELSR3	0.503439	0.614841	0.996334	0.417892	0.676176	1.00522	0.198062	0.84327	1.0166	-0.0191062	0.984782	1.00623		7	7	0.996353	0.0166697
ENSG00000143126	1952	CELSR2	1.87691	0.0610173	0.619231	1.77926	0.0757057	0.707864	-1.10867	0.269381	0.896077	-1.10478	0.271072	0.9233		5	5	0.991039	0.0432128
ENSG00000162591	1953	MEGF6	0.423091	0.672381	0.996636	0.299312	0.764806	1.00568	0.313463	0.754373	1.01896	0.325995	0.744895	1.02534		3	1	0.795121	0.622228
ENSG00000105429	1954	MEGF8	0.11979	0.904689	1.00531	0.0928773	0.926032	1.00293	0.423582	0.67249	1.01558	0.546539	0.58553	1.01227		3	1	0.795121	0.622228
ENSG00000106780	1955	MEGF9	0.0449622	0.964152	1.00312	0.102335	0.918525	1.00395	-0.651513	0.515732	0.990623	-0.685272	0.494259	1.00055		5	3	0.929251	0.237696
ENSG00000146648	1956	EGFR	3.00477	0.00276912	0.131837	2.74577	0.00621889	0.255084	3.77411	0.000232345	0.0189001	2.53652	0.0122472	0.314243		12	8	0.984835	0.0461143
ENSG00000120738	1958	EGR1	0.764262	0.445013	0.967529	0.951638	0.341666	0.959162	1.02772	0.305771	0.920774	0.850746	0.396304	0.981173		3	1	0.795121	0.622228
ENSG00000122877	1959	EGR2	0.927666	0.353955	0.941543	0.757512	0.449042	0.984085	0.217681	0.82798	1.01685	-0.0216331	0.98277	1.00594		2	1	0.880939	0.51789
ENSG00000179388	1960	EGR3	0.529031	0.59698	0.992468	0.369125	0.712165	1.00455	1.43863	0.152381	0.783912	1.37656	0.170756	0.849356		5	4	0.973913	0.106479
ENSG00000135625	1961	EGR4	-0.0860219	0.931478	1.00359	-0.0944188	0.924808	1.00265	-1.65567	0.0999222	0.690925	-1.66282	0.098493	0.734773		1	1	0.953721	0.384947
ENSG00000113790	1962	EHHADH	-0.270245	0.787065	1.00177	-0.258438	0.796158	1.00376	1.01461	0.311958	0.925785	0.853822	0.394603	0.980218		5	0	0.295914	1
ENSG00000173674	1964	EIF1AX	1.76211	0.078561	0.666447	1.74777	0.0810174	0.718303	-0.95612	0.340581	0.941857	-0.380605	0.70405	1.02598		3	1	0.795121	0.622228
ENSG00000134001	1965	EIF2S1	-0.338434	0.735155	1.00023	-0.350366	0.726188	1.00578	-0.617705	0.537725	0.997684	-0.56002	0.576324	1.01119		8	2	0.630416	0.671112
ENSG00000111361	1967	EIF2B1	1.5707	0.116781	0.741318	1.37343	0.170136	0.875205	0.661061	0.509608	0.98947	0.669514	0.504225	1.00403		9	0	0.11102	1
ENSG00000130741	1968	EIF2S3	1.52958	0.12665	0.756859	1.67434	0.0945875	0.751826	1.10794	0.269699	0.896335	1.19654	0.233423	0.9072		11	3	0.644065	0.610465
ENSG00000142627	1969	EPHA2	-0.402971	0.687114	0.997946	-0.352232	0.724789	1.00615	1.40715	0.161494	0.797962	1.29243	0.19825	0.876155		16	8	0.947116	0.122792
ENSG00000161960	1973	EIF4A1	0.497455	0.619051	0.996408	0.643019	0.520458	0.99808	0.598907	0.550156	0.999056	0.657005	0.512212	1.00384		2	2	0.966756	0.204879
ENSG00000156976	1974	EIF4A2	0.311309	0.755674	1.00371	0.341734	0.732672	1.00699	-0.448536	0.654427	1.01496	-0.458317	0.647406	1.01874		5	2	0.824909	0.466279
ENSG00000063046	1975	EIF4B	0.722227	0.470437	0.975963	0.675706	0.499489	0.996362	-1.91873	0.0569571	0.584249	-1.69532	0.0921462	0.720613		4	2	0.881784	0.383082
ENSG00000151247	1977	EIF4E	-0.835796	0.403604	0.95906	-0.677944	0.49807	0.996514	0.682227	0.496169	0.989576	1.1961	0.233595	0.907111		1	0	0.784387	1
ENSG00000187840	1978	EIF4EBP1	2.1975	0.0283676	0.455615	2.23427	0.0258345	0.484573	0.414118	0.679391	1.01677	0.482952	0.629853	1.01707		23	9	0.871442	0.235373
ENSG00000148730	1979	EIF4EBP2	-2.27756	0.0231052	0.413435	-2.29787	0.0219138	0.453412	-0.688186	0.49242	0.987598	-0.841485	0.401452	0.982946		7	0	0.181378	1
ENSG00000114867	1981	EIF4G1	1.96103	0.0503392	0.58791	2.19473	0.0285671	0.497803	-0.394748	0.693601	1.01663	-0.0738454	0.941234	1.01495		10	4	0.836189	0.355935
ENSG00000110321	1982	EIF4G2	-1.3573	0.175197	0.830295	-1.26473	0.20646	0.896293	0.530791	0.596364	1.00882	0.714172	0.476261	0.997055		7	3	0.851344	0.369584
ENSG00000100664	1983	EIF5	0.820889	0.412037	0.96015	0.932875	0.351262	0.955487	-0.0503418	0.959918	1.01231	0.000746125	0.999406	1.0035		3	3	0.978201	0.118216
ENSG00000132507	1984	EIF5A	1.25187	0.211105	0.859293	1.67163	0.0951203	0.752217	0.0824529	0.934399	1.01309	0.133734	0.893797	1.01957		7	1	0.457527	0.858071
ENSG00000139610	1990	CELA1	-0.738637	0.460417	0.972253	-0.718056	0.473004	0.991985	-0.0452151	0.963997	1.01105	-0.13395	0.893626	1.01957		4	2	0.881784	0.383082
ENSG00000197561	1991	ELANE	-0.524676	0.600003	0.99307	-0.587092	0.557364	1.00513	0.107846	0.914265	1.01387	0.107518	0.914526	1.0181		15	4	0.608782	0.61309
ENSG00000021355	1992	SERPINB1	-1.50547	0.132731	0.767633	-1.55908	0.119508	0.798277	1.53737	0.126353	0.739923	1.48378	0.140022	0.808034		2	0	0.615053	1
ENSG00000107105	1993	ELAVL2	0.588693	0.556289	0.987636	0.577992	0.563488	1.00577	0.445816	0.656386	1.01479	0.556569	0.578674	1.01178		5	2	0.824909	0.466279
ENSG00000066044	1994	ELAVL1	0.359243	0.71954	0.99976	0.255886	0.798127	1.00333	-1.48797	0.138902	0.762814	-1.50502	0.134479	0.798301		6	0	0.231713	1
ENSG00000196361	1995	ELAVL3	0.532891	0.594307	0.992889	0.540287	0.589201	1.00606	-0.79589	0.42738	0.969935	-0.897132	0.371125	0.971927		22	3	0.176529	0.932537
ENSG00000162374	1996	ELAVL4	2.32343	0.0204904	0.389422	2.30781	0.0213505	0.451262	1.61594	0.108251	0.708789	1.66217	0.098624	0.733694		5	2	0.824909	0.466279
ENSG00000120690	1997	ELF1	-0.00619704	0.995058	1.00209	-0.0351449	0.971976	1.00188	0.203625	0.838928	1.01722	0.202947	0.839459	1.01839		6	2	0.762304	0.542473
ENSG00000109381	1998	ELF2	-0.908948	0.363744	0.945217	-0.942123	0.346511	0.956788	0.666274	0.50628	0.990338	0.294262	0.768976	1.0242		8	3	0.803943	0.434656
ENSG00000163435	1999	ELF3	1.52458	0.127892	0.759418	1.50993	0.131589	0.823007	-1.2526	0.212341	0.853395	-1.22542	0.222389	0.898625		1	1	0.953721	0.384947
ENSG00000102034	2000	ELF4	0.910091	0.363141	0.944968	1.0209	0.307717	0.945649	0.49208	0.623397	1.01015	0.596293	0.551903	1.00793		5	0	0.295914	1
ENSG00000135374	2001	ELF5	-0.297556	0.766145	1.0032	-0.357087	0.721153	1.00574	1.02699	0.306114	0.920764	0.926182	0.35588	0.970051		3	5	0.998231	0.0140159
ENSG00000126767	2002	ELK1	0.045693	0.96357	1.00358	-0.112446	0.910508	1.00282	3.8987	0.000146584	0.0133852	3.48859	0.000642068	0.0513324		4	3	0.957618	0.175091
ENSG00000111145	2004	ELK3	-0.0771467	0.938533	1.00291	-0.126186	0.899627	1.00387	0.0789144	0.937208	1.0126	0.0324718	0.97414	1.00746		2	6	0.999871	0.00176874
ENSG00000158711	2005	ELK4	0.473426	0.636082	0.996742	0.43534	0.663473	1.00613	0.787373	0.432331	0.974524	0.662419	0.508747	1.00413		5	2	0.824909	0.466279
ENSG00000049540	2006	ELN	0.827198	0.408455	0.959833	0.903954	0.366385	0.959292	-0.225632	0.821801	1.01731	-0.506571	0.61322	1.01547		20	3	0.23332	0.904099
ENSG00000066629	2009	EML1	1.53447	0.125442	0.75569	1.39104	0.16473	0.8692	0.288409	0.77344	1.02073	0.434826	0.664331	1.02105		2	2	0.966756	0.204879
ENSG00000102119	2010	EMD	1.48453	0.138194	0.777311	1.26664	0.205779	0.895418	-1.13984	0.256205	0.888584	-1.09279	0.276284	0.927153		11	4	0.795002	0.410821
ENSG00000072518	2011	MARK2	-1.61771	0.106253	0.726372	-1.62424	0.104852	0.771933	-0.462521	0.644392	1.0128	-0.450944	0.652699	1.01872		25	9	0.824057	0.299645
ENSG00000134531	2012	EMP1	-0.0400602	0.968059	1.00299	0.00570973	0.995446	1.002	0.642268	0.5217	0.993378	0.614148	0.540073	1.00908		3	1	0.795121	0.622228
ENSG00000213853	2013	EMP2	-0.946054	0.344503	0.938471	-0.926782	0.354414	0.955153	1.80128	0.073708	0.633026	1.75832	0.080789	0.695443		5	2	0.824909	0.466279
ENSG00000142227	2014	EMP3	0.747589	0.455002	0.970148	0.5732	0.566725	1.0054	0.433742	0.665112	1.01597	0.426876	0.670098	1.02199		4	3	0.957618	0.175091
ENSG00000174837	2015	ADGRE1	0.211903	0.832255	1.00241	0.209881	0.833832	1.00134	1.12948	0.260534	0.890991	1.10966	0.268968	0.922036		15	4	0.608782	0.61309
ENSG00000135638	2016	EMX1	0.90537	0.365634	0.945522	0.903668	0.366536	0.958881	0.888932	0.375492	0.955164	0.854853	0.394033	0.980765		3	0	0.48211	1
ENSG00000085733	2017	CTTN	2.37867	0.0176884	0.356499	2.44573	0.0147435	0.39421	1.05275	0.294182	0.913032	0.506302	0.613408	1.0157		3	1	0.795121	0.622228
ENSG00000170370	2018	EMX2	-0.0451819	0.963977	1.00322	0.0630232	0.949769	1.00246	1.36947	0.172942	0.814761	1.36463	0.17447	0.854144		1	0	0.784387	1
ENSG00000163064	2019	EN1	-0.508102	0.611569	0.995874	-0.50564	0.613296	1.00721	-1.77752	0.077551	0.641483	-1.88111	0.0619488	0.648669		2	1	0.880939	0.51789
ENSG00000164778	2020	EN2	-1.41281	0.158232	0.814418	-1.55875	0.119586	0.798222	0.708779	0.479584	0.985407	0.685427	0.494161	1.00111		1	0	0.784387	1
ENSG00000167136	2021	ENDOG	-1.06023	0.28947	0.912563	-0.969381	0.332748	0.956131	0.135576	0.892342	1.01605	-0.0419949	0.96656	1.01022		7	2	0.696695	0.610807
ENSG00000106991	2022	ENG	0.548654	0.583448	0.992154	0.546764	0.584745	1.00572	-0.231588	0.81718	1.01809	-0.230537	0.817997	1.02026		1	0	0.784387	1
ENSG00000074800	2023	ENO1	3.14331	0.00175319	0.0956721	2.97367	0.00306134	0.171573	1.7945	0.074789	0.634991	1.86952	0.0635529	0.65119		13	4	0.704503	0.516765
ENSG00000111674	2026	ENO2	1.62873	0.103896	0.721629	1.68564	0.0923878	0.74804	0.134768	0.892979	1.01559	-0.510072	0.610771	1.0153		8	4	0.906457	0.247314
ENSG00000108515	2027	ENO3	-0.00179033	0.998572	1.00163	-0.320036	0.749053	1.00544	-1.23477	0.218885	0.860574	-1.26434	0.208122	0.887364		8	5	0.959068	0.126425
ENSG00000138792	2028	ENPEP	-0.972835	0.331029	0.93436	-0.972099	0.331395	0.955186	0.99522	0.321265	0.931298	1.03011	0.304664	0.943834		7	4	0.934296	0.196057
ENSG00000143420	2029	ENSA	0.147716	0.882617	1.00435	-0.109004	0.913236	1.00375	-2.0879	0.0385321	0.493316	-1.64733	0.101642	0.74018		18	10	0.976662	0.058151
ENSG00000112759	2030	SLC29A1	0.600663	0.548292	0.986577	0.635349	0.525444	0.999222	-0.808846	0.419911	0.969281	-0.631459	0.528728	1.00604		6	6	0.994282	0.0267288
ENSG00000100393	2033	EP300	-1.19848	0.231204	0.879886	-1.29716	0.195078	0.886041	0.172909	0.862961	1.01581	0.229909	0.818484	1.02033		10	6	0.962504	0.107804
ENSG00000116016	2034	EPAS1	0.00883642	0.992953	1.00203	0.00561393	0.995523	1.00197	0.483392	0.629536	1.01165	0.467715	0.640686	1.01849		5	1	0.616918	0.768287
ENSG00000159023	2035	EPB41	-0.942906	0.34611	0.939966	-0.954845	0.340043	0.959078	-0.422262	0.67345	1.01579	-0.4428	0.658566	1.01976		12	4	0.750823	0.464702
ENSG00000088367	2036	EPB41L1	0.379462	0.70448	0.998611	0.390632	0.696209	1.00474	-0.81103	0.41866	0.968313	-0.867822	0.386916	0.978744		9	1	0.328888	0.913187
ENSG00000079819	2037	EPB41L2	-1.15004	0.250586	0.897464	-1.14496	0.252683	0.924851	0.700928	0.484456	0.986386	0.677479	0.499174	1.00201		3	1	0.795121	0.622228
ENSG00000166947	2038	EPB42	-0.50562	0.61331	0.995755	-0.482784	0.629426	1.00573	-0.680136	0.497488	0.989664	-0.724898	0.469675	0.996027		4	0	0.377772	1
ENSG00000158856	2039	DMTN	0.291745	0.770583	1.00296	0.30067	0.763771	1.00531	0.243016	0.808332	1.01913	0.254666	0.799339	1.02183		2	1	0.880939	0.51789
ENSG00000148175	2040	STOM	1.6579	0.0978624	0.712605	1.61906	0.105963	0.77401	0.161493	0.871927	1.01584	0.153811	0.877971	1.01982		6	5	0.983776	0.0657038
ENSG00000146904	2041	EPHA1	-1.04018	0.298677	0.918776	-1.08157	0.27988	0.938449	-0.314852	0.753321	1.01916	-0.31144	0.75591	1.02602		8	3	0.803943	0.434656
ENSG00000044524	2042	EPHA3	1.02173	0.307323	0.923899	1.05744	0.290739	0.943826	0.71475	0.475897	0.984345	0.573738	0.567028	1.01077		15	3	0.43362	0.781901
ENSG00000116106	2043	EPHA4	-0.640205	0.522285	0.985183	-0.156667	0.87556	1.00304	-0.351118	0.726002	1.01868	-0.258142	0.796661	1.02247		3	4	0.993639	0.0423824
ENSG00000145242	2044	EPHA5	1.87692	0.0610155	0.61955	1.9663	0.049727	0.619117	0.0060753	0.995161	1.00684	0.0746571	0.94059	1.01496		14	6	0.883064	0.24762
ENSG00000135333	2045	EPHA7	0.869421	0.384966	0.951731	0.685275	0.493437	0.996862	-0.108843	0.913476	1.01378	-0.0912997	0.92738	1.01685		0	1	1	0.215613
ENSG00000070886	2046	EPHA8	1.4491	0.147834	0.792593	1.59631	0.11095	0.786125	2.60051	0.010259	0.24981	2.51514	0.0129815	0.32114		14	1	0.131699	0.974753
ENSG00000154928	2047	EPHB1	-0.353346	0.723954	0.999493	-0.360258	0.718781	1.00605	-0.14861	0.882065	1.01659	-0.0780399	0.937903	1.015		6	3	0.893521	0.303305
ENSG00000133216	2048	EPHB2	0.295839	0.767455	1.00343	0.284027	0.776488	1.00497	-0.0771171	0.938635	1.01315	-0.146839	0.883462	1.01984		8	1	0.389193	0.88898
ENSG00000182580	2049	EPHB3	0.420615	0.674188	0.996386	0.596036	0.551377	1.00296	1.36119	0.175537	0.8185	1.3351	0.183922	0.862995		4	2	0.881784	0.383082
ENSG00000196411	2050	EPHB4	0.318006	0.750591	1.00288	0.297478	0.766205	1.00575	-0.971899	0.332697	0.939156	-1.02973	0.30484	0.94391		9	8	0.995969	0.0161631
ENSG00000106123	2051	EPHB6	0.0919281	0.926786	1.00427	-0.0960979	0.923475	1.0036	3.36289	0.000983521	0.0553505	3.25431	0.0014126	0.0891996		62	17	0.561959	0.552419
ENSG00000143819	2052	EPHX1	1.19844	0.231219	0.879762	1.18894	0.234934	0.914597	-1.1032	0.271743	0.897843	-0.893302	0.373166	0.972622		6	4	0.956787	0.148656
ENSG00000120915	2053	EPHX2	-0.995626	0.319835	0.930342	-1.15748	0.24754	0.922306	-0.414052	0.679439	1.01676	-0.445086	0.656917	1.01924		7	3	0.851344	0.369584
ENSG00000111450	2054	STX2	2.87304	0.00420976	0.168961	2.22338	0.0265638	0.487473	-1.5144	0.132071	0.747108	-1.68327	0.0944595	0.728006		3	2	0.929993	0.294794
ENSG00000278220	2055	CLN8	-0.410643	0.681481	0.997059	-0.522186	0.601734	1.00719	0.71655	0.474789	0.984786	0.725538	0.469283	0.996218		0	0	1	1
ENSG00000130427	2056	EPO	0.652746	0.514171	0.984	0.722139	0.470492	0.991395	1.55318	0.122531	0.733215	1.55455	0.122219	0.77703		17	10	0.98262	0.0457178
ENSG00000187266	2057	EPOR	1.8728	0.061584	0.620261	1.89375	0.0587409	0.665219	-0.132474	0.89479	1.01555	-0.269973	0.787562	1.02285		27	5	0.27831	0.855271
ENSG00000136628	2058	EPRS	0.69294	0.488616	0.978438	0.304851	0.760586	1.00466	-3.25381	0.00141289	0.072306	-3.66032	0.000351304	0.0332187		5	3	0.929251	0.237696
ENSG00000151491	2059	EPS8	-1.79648	0.0729222	0.646531	-1.7102	0.0877485	0.731748	-2.38788	0.0182163	0.341726	-2.38747	0.0182445	0.384021		4	4	0.985984	0.0707489
ENSG00000085832	2060	EPS15	0.469011	0.639233	0.996492	0.143059	0.886292	1.00278	1.3827	0.168855	0.809842	1.37366	0.171654	0.848835		3	1	0.795121	0.622228
ENSG00000160113	2063	NR2F6	0.132453	0.894671	1.00537	0.0311491	0.975161	1.00195	-1.50062	0.135598	0.754009	-1.78835	0.0757927	0.687039		4	1	0.705206	0.704086
ENSG00000141736	2064	ERBB2	-1.34885	0.177895	0.835235	-1.42313	0.155219	0.853524	-0.566028	0.572238	1.00307	-0.547083	0.585157	1.01229		4	2	0.881784	0.383082
ENSG00000065361	2065	ERBB3	0.72303	0.469944	0.975374	0.75562	0.450175	0.984949	0.0252842	0.979863	1.00912	0.0654206	0.947929	1.01436		18	6	0.755664	0.417649
ENSG00000178568	2066	ERBB4	-1.01245	0.311731	0.926998	-1.01255	0.311685	0.946928	-0.156326	0.87599	1.0165	-0.0191521	0.984746	1.0063		12	8	0.984835	0.0461143
ENSG00000012061	2067	ERCC1	1.01758	0.309289	0.92608	0.332269	0.739803	1.0056	0.768526	0.443408	0.978418	1.0819	0.281081	0.930675		10	2	0.502896	0.768969
ENSG00000104884	2068	ERCC2	0.839706	0.401409	0.960079	0.459957	0.645715	1.0055	-0.0975082	0.922456	1.01264	0.0839894	0.93318	1.01603		9	3	0.752686	0.497104
ENSG00000124882	2069	EREG	0.0588957	0.953055	1.00298	0.0216438	0.982739	1.00185	0.176212	0.86037	1.01636	0.206602	0.836608	1.01852		0	0	1	1
ENSG00000112319	2070	EYA4	1.54905	0.121899	0.752811	1.57724	0.115269	0.792363	2.28191	0.0239299	0.394134	2.35662	0.0197704	0.394307		3	2	0.929993	0.294794
ENSG00000163161	2071	ERCC3	1.25804	0.208869	0.858051	1.17386	0.240921	0.917614	2.00513	0.0467852	0.536317	2.45002	0.0154673	0.351373		2	0	0.615053	1
ENSG00000175595	2072	ERCC4	-0.283702	0.776737	1.00265	-0.279116	0.780253	1.00434	0.651872	0.515501	0.990588	0.646136	0.519206	1.00695		3	2	0.929993	0.294794
ENSG00000134899	2073	ERCC5	-1.04345	0.297163	0.9179	-0.716985	0.473664	0.992364	0.372042	0.710398	1.01755	0.414718	0.678957	1.02393		3	0	0.48211	1
ENSG00000225830	2074	ERCC6	1.82795	0.0680549	0.637605	2.14321	0.0325	0.528812	0.880689	0.379924	0.955348	0.178314	0.858724	1.01952		5	0	0.295914	1
ENSG00000105722	2077	ERF	-1.10173	0.271022	0.904684	-1.13951	0.254948	0.9266	0.844539	0.399741	0.963682	0.886708	0.376695	0.973511		3	1	0.795121	0.622228
ENSG00000157554	2078	ERG	-1.78024	0.0755446	0.656067	-1.7658	0.0779402	0.711991	-1.60627	0.11036	0.71184	-1.62053	0.107277	0.749008		13	2	0.339624	0.868301
ENSG00000100632	2079	ERH	-0.0828049	0.934034	1.00287	-0.087794	0.93007	1.003	-0.32334	0.746897	1.01898	-0.318336	0.750685	1.0255		2	1	0.880939	0.51789
ENSG00000178607	2081	ERN1	-1.09784	0.272715	0.904029	-1.08117	0.280057	0.93803	-0.164459	0.869596	1.01592	-0.08486	0.932489	1.01611		12	6	0.929372	0.171699
ENSG00000213462	2086	ERV3-1	1.42792	0.153836	0.805791	1.17387	0.240916	0.917782	-1.12976	0.260417	0.890917	-1.14275	0.255012	0.918656		17	1	0.0729037	0.988018
ENSG00000105202	2091	FBL	-1.32432	0.185904	0.840486	-1.37417	0.169905	0.87571	0.316663	0.751949	1.01968	0.629121	0.530253	1.00699		10	2	0.502896	0.768969
ENSG00000139684	2098	ESD	0.513945	0.60748	0.995295	0.610912	0.54149	0.999983	-0.283099	0.777499	1.02131	-0.286009	0.775277	1.02475		0	0	1	1
ENSG00000091831	2099	ESR1	-1.35938	0.174539	0.829493	-1.39819	0.162575	0.867393	0.907963	0.365384	0.950611	0.899906	0.369652	0.971073		3	1	0.795121	0.622228
ENSG00000140009	2100	ESR2	0.356822	0.721351	0.999374	0.358779	0.719887	1.00563	0.403883	0.686885	1.01663	0.30134	0.763584	1.02523		8	1	0.389193	0.88898
ENSG00000173153	2101	ESRRA	0.682963	0.494895	0.978517	0.95885	0.338022	0.957867	2.47633	0.0144082	0.304303	2.387	0.0182669	0.383625		15	11	0.99608	0.0126373
ENSG00000119715	2103	ESRRB	0.0206137	0.983561	1.00274	0.0262941	0.979032	1.00179	-0.716458	0.474845	0.984684	-1.07015	0.286318	0.935873		8	1	0.389193	0.88898
ENSG00000196482	2104	ESRRG	-0.990902	0.322134	0.931514	-1.12495	0.261064	0.92946	-0.446192	0.656115	1.01462	-0.392659	0.695144	1.02592		6	3	0.893521	0.303305
ENSG00000120705	2107	ETF1	0.726148	0.468032	0.975202	1.03787	0.29975	0.946252	0.505548	0.613931	1.00912	0.270403	0.787232	1.02328		3	1	0.795121	0.622228
ENSG00000140374	2108	ETFA	1.20134	0.230095	0.879069	1.22216	0.22213	0.910125	-0.216737	0.828714	1.01661	-0.238999	0.811441	1.02035		25	2	0.0469431	0.989021
ENSG00000105379	2109	ETFB	-0.418466	0.675757	0.995709	-0.318869	0.749938	1.00583	-0.71312	0.476902	0.984238	-0.707258	0.480533	0.998035		3	0	0.48211	1
ENSG00000171503	2110	ETFDH	-0.174537	0.861502	1.00338	-0.69266	0.488793	0.995345	0.604516	0.546433	0.996861	0.536191	0.592642	1.01087		3	1	0.795121	0.622228
ENSG00000134954	2113	ETS1	-0.947801	0.343614	0.938513	-0.966702	0.334085	0.956585	0.816874	0.415322	0.966957	0.83669	0.404134	0.982026		5	1	0.616918	0.768287
ENSG00000157557	2114	ETS2	-0.497774	0.618826	0.996734	-0.500108	0.617183	1.00695	0.813622	0.417178	0.966926	0.71281	0.477101	0.99758		23	2	0.0674633	0.983072
ENSG00000006468	2115	ETV1	1.79948	0.072446	0.6463	1.89042	0.0591858	0.663812	0.0325411	0.974085	1.00919	-0.060816	0.951589	1.01379		1	4	0.999555	0.00873453
ENSG00000105672	2116	ETV2	0.381305	0.703112	0.99796	0.243298	0.807858	1.00166	0.434717	0.664405	1.01647	0.208361	0.835237	1.01858		42	15	0.857695	0.226426
ENSG00000117036	2117	ETV3	2.70004	0.00712931	0.234664	2.11474	0.0348655	0.541343	-1.08034	0.281759	0.904154	-2.2232	0.0277391	0.460539		2	1	0.880939	0.51789
ENSG00000175832	2118	ETV4	-1.8455	0.0654586	0.630694	-1.77738	0.0760153	0.708275	0.536182	0.592643	1.00967	0.53523	0.593305	1.01145		5	0	0.295914	1
ENSG00000244405	2119	ETV5	1.76854	0.0774805	0.663008	1.76327	0.078366	0.711354	1.10097	0.272711	0.898173	0.866573	0.387598	0.979804		8	2	0.630416	0.671112
ENSG00000139083	2120	ETV6	-1.14837	0.251274	0.897688	-1.37913	0.168372	0.873353	-0.147446	0.882982	1.01664	-0.155949	0.876288	1.01971		4	2	0.881784	0.383082
ENSG00000072840	2121	EVC	-0.623001	0.533521	0.984682	-0.579771	0.562288	1.00575	-1.37832	0.170199	0.811485	-1.38804	0.167241	0.844957		4	4	0.985984	0.0707489
ENSG00000085276	2122	MECOM	-0.31274	0.754587	1.00341	-0.333559	0.738829	1.00626	0.768467	0.443442	0.978262	0.830732	0.407482	0.98044		9	2	0.565344	0.723658
ENSG00000126860	2123	EVI2A	0.0975536	0.922319	1.00439	-0.20988	0.833833	1.00128	1.78386	0.0765092	0.639683	1.45323	0.148307	0.819051		3	4	0.993639	0.0423824
ENSG00000185862	2124	EVI2B	0.478644	0.632367	0.996947	0.300161	0.764159	1.00532	0.842792	0.400714	0.963161	0.450322	0.653146	1.01883		3	3	0.978201	0.118216
ENSG00000167880	2125	EVPL	1.07635	0.282204	0.907752	0.7998	0.424145	0.978832	-0.424996	0.671461	1.01542	-0.474493	0.635857	1.01846		4	1	0.705206	0.704086
ENSG00000106038	2128	EVX1	-0.933708	0.350831	0.941553	-1.04662	0.2957	0.944973	0.338125	0.735751	1.01915	0.364422	0.71607	1.02694		3	1	0.795121	0.622228
ENSG00000182944	2130	EWSR1	0.229491	0.818566	1.00209	0.411601	0.68078	1.00549	1.14802	0.252826	0.887439	1.57073	0.118411	0.768827		13	1	0.159422	0.967656
ENSG00000182197	2131	EXT1	0.440378	0.659823	0.997187	0.37062	0.711052	1.00449	3.1757	0.00182152	0.086339	2.89813	0.00433312	0.177012		7	0	0.181378	1
ENSG00000151348	2132	EXT2	0.0783012	0.937615	1.00273	-0.0809852	0.935481	1.00292	0.656973	0.512225	0.990115	0.783877	0.434382	0.988476		6	3	0.893521	0.303305
ENSG00000158008	2134	EXTL1	1.5572	0.119953	0.74847	1.56555	0.117984	0.795783	0.24753	0.804843	1.01998	0.234207	0.815152	1.02034		19	3	0.266599	0.886175
ENSG00000162694	2135	EXTL2	1.22004	0.22293	0.871501	1.22559	0.220837	0.909017	1.24258	0.216	0.858469	1.30509	0.193914	0.873362		0	2	1	0.0462793
ENSG00000012232	2137	EXTL3	0.258051	0.796457	1.00009	0.0861105	0.931407	1.00282	-0.422257	0.673455	1.01572	-0.531216	0.596076	1.01182		5	1	0.616918	0.768287
ENSG00000104313	2138	EYA1	1.74307	0.0818359	0.673414	1.36147	0.173878	0.876813	-0.786857	0.432632	0.974731	-0.719114	0.47322	0.996963		7	2	0.696695	0.610807
ENSG00000064655	2139	EYA2	0.980343	0.327313	0.931906	0.915275	0.360417	0.958868	-0.654357	0.513904	0.990277	-0.578078	0.564102	1.00913		4	4	0.985984	0.0707489
ENSG00000158161	2140	EYA3	-0.123433	0.901806	1.00582	-0.465633	0.641648	1.00546	0.559095	0.576947	1.00546	0.313825	0.754102	1.02581		12	3	0.589179	0.660376
ENSG00000108799	2145	EZH1	1.00663	0.314521	0.928048	1.086	0.277917	0.93827	0.0713874	0.943186	1.01336	-0.039157	0.968819	1.00963		16	1	0.0890365	0.984633
ENSG00000106462	2146	EZH2	0.827822	0.408101	0.959848	-0.299284	0.764827	1.00563	-0.789683	0.430985	0.973374	-0.604108	0.546709	1.00813		13	2	0.339624	0.868301
ENSG00000180210	2147	F2	0.13471	0.892886	1.00579	0.0792098	0.936892	1.00248	-0.198213	0.843152	1.01678	-0.162344	0.87126	1.02074		2	4	0.997798	0.021799
ENSG00000181104	2149	F2R	-1.35903	0.174649	0.829173	-1.36857	0.171649	0.875748	0.40483	0.686191	1.01657	0.404998	0.686072	1.02528		3	1	0.795121	0.622228
ENSG00000164251	2150	F2RL1	-1.39478	0.163599	0.815943	-1.39326	0.16406	0.867625	-0.235318	0.81429	1.01816	-0.235688	0.814005	1.02027		4	1	0.705206	0.704086
ENSG00000164220	2151	F2RL2	-1.85924	0.0634838	0.627209	-1.89294	0.0588489	0.665231	1.57341	0.117775	0.723345	1.57313	0.117854	0.76869		1	2	0.990112	0.119061
ENSG00000117525	2152	F3	-1.5005	0.134013	0.769567	-1.59295	0.111701	0.787859	0.261054	0.794416	1.02093	0.258223	0.796598	1.02254		2	0	0.615053	1
ENSG00000198734	2153	F5	-0.977253	0.328839	0.932835	-1.09052	0.275922	0.936279	-1.04487	0.297796	0.915707	-0.922471	0.357805	0.969341		2	2	0.966756	0.204879
ENSG00000057593	2155	F7	-0.25096	0.801931	1.00056	-0.238351	0.81169	1.00189	0.241708	0.809343	1.01868	0.316595	0.752003	1.02572		5	1	0.616918	0.768287
ENSG00000185010	2157	F8	0.349727	0.726667	0.999321	0.251718	0.801346	1.00191	-0.673632	0.501603	0.990026	-0.661186	0.509535	1.00387		4	0	0.377772	1
ENSG00000101981	2158	F9	0.177446	0.859218	1.00254	0.0680695	0.945753	1.00208	-0.0379471	0.969781	1.00973	-0.00702223	0.994407	1.00476		2	0	0.615053	1
ENSG00000126218	2159	F10	-0.637268	0.524194	0.9851	-0.676215	0.499166	0.996356	1.24795	0.214034	0.854666	1.34778	0.179817	0.861531		5	1	0.616918	0.768287
ENSG00000088926	2160	F11	0.562496	0.573989	0.99051	0.551254	0.581666	1.00571	0.192622	0.847521	1.01672	0.141283	0.887841	1.01952		12	5	0.861991	0.295497
ENSG00000131187	2161	F12	0.915367	0.360368	0.942745	0.87289	0.383074	0.965602	-0.351755	0.725525	1.01832	-0.38051	0.70412	1.02592		8	0	0.141929	1
ENSG00000124491	2162	F13A1	0.895931	0.37065	0.946299	0.936121	0.349589	0.958482	0.781108	0.435995	0.975464	0.745075	0.457424	0.995315		1	1	0.953721	0.384947
ENSG00000143278	2165	F13B	-0.460459	0.645354	0.996298	-0.426669	0.669774	1.00677	-0.547947	0.584559	1.00788	-0.546335	0.58567	1.01223		11	4	0.795002	0.410821
ENSG00000117480	2166	FAAH	-0.630864	0.52837	0.984522	-0.722899	0.470025	0.991531	-0.489263	0.625385	1.01029	-0.458083	0.647574	1.01858		2	5	0.999461	0.00636141
ENSG00000170323	2167	FABP4	1.95079	0.0515492	0.586981	2.00929	0.0449555	0.597582	2.50039	0.0135035	0.292153	2.52665	0.0125814	0.317569		0	0	1	1
ENSG00000163586	2168	FABP1	-0.47053	0.638148	0.996299	-0.39337	0.694187	1.00501	-0.826958	0.409601	0.96583	-0.879135	0.380773	0.975524		4	1	0.705206	0.704086
ENSG00000145384	2169	FABP2	-0.478603	0.632396	0.996909	-0.503041	0.615121	1.00737	-0.16382	0.870098	1.01625	-0.162652	0.871017	1.02085		12	6	0.929372	0.171699
ENSG00000121769	2170	FABP3	0.259233	0.795545	1.00049	0.154422	0.877329	1.00341	2.33046	0.021142	0.372243	2.35639	0.0197822	0.394121		4	1	0.705206	0.704086
ENSG00000164687	2171	FABP5	2.68798	0.00738878	0.237753	2.73985	0.00633049	0.254625	1.59266	0.113385	0.715011	0.926493	0.355719	0.97018		1	0	0.784387	1
ENSG00000170231	2172	FABP6	1.71493	0.0868769	0.687609	1.84956	0.0648708	0.685163	-2.003	0.0470156	0.538295	-2.03776	0.0433792	0.57067		10	4	0.836189	0.355935
ENSG00000164434	2173	FABP7	0.477482	0.633193	0.996566	0.517572	0.604949	1.00598	-1.8174	0.0711926	0.62467	-1.80477	0.0731716	0.680499		5	1	0.616918	0.768287
ENSG00000187741	2175	FANCA	0.894127	0.371614	0.94617	0.812161	0.417023	0.975668	0.00668998	0.994671	1.00711	-0.157582	0.875004	1.02006		7	5	0.973271	0.093543
ENSG00000158169	2176	FANCC	0.281389	0.77851	1.00195	0.260702	0.794413	1.00373	3.29496	0.00123368	0.065473	3.12363	0.00215483	0.116348		4	3	0.957618	0.175091
ENSG00000144554	2177	FANCD2	-0.440558	0.659693	0.997153	-0.389807	0.696818	1.0043	1.44568	0.150395	0.78103	1.6497	0.101154	0.738653		11	3	0.644065	0.610465
ENSG00000112039	2178	FANCE	-1.98436	0.0476729	0.572904	-2.37131	0.0180413	0.420882	0.276191	0.782789	1.02121	0.254826	0.799216	1.02188		8	4	0.906457	0.247314
ENSG00000151726	2180	ACSL1	0.185737	0.852714	1.00184	0.164608	0.869308	1.0024	-0.983007	0.327219	0.934884	-0.851661	0.395797	0.980962		3	3	0.978201	0.118216
ENSG00000123983	2181	ACSL3	-0.262754	0.79283	1.00065	-0.202659	0.839471	1.00058	-2.03459	0.04369	0.52037	-1.95152	0.0529094	0.614462		4	2	0.881784	0.383082
ENSG00000068366	2182	ACSL4	0.390864	0.696037	0.998474	0.389529	0.697023	1.00437	-1.84497	0.0670548	0.61441	-1.88794	0.0610185	0.646192		37	9	0.450967	0.691332
ENSG00000103876	2184	FAH	0.234306	0.814828	1.00192	0.194314	0.845996	1.00056	0.986188	0.325661	0.933727	1.09983	0.273217	0.923011		2	0	0.615053	1
ENSG00000120899	2185	PTK2B	0.235869	0.813615	1.00221	0.180659	0.856697	1.00191	0.854205	0.394381	0.961211	0.853198	0.394947	0.980159		2	0	0.615053	1
ENSG00000171634	2186	BPTF	0.601329	0.547849	0.986445	0.530281	0.596114	1.00663	0.484951	0.628433	1.01118	0.0581865	0.95368	1.01278		17	4	0.513932	0.696715
ENSG00000181544	2187	FANCB	0.782149	0.434437	0.965685	0.869476	0.384936	0.96547	1.7728	0.0783333	0.641685	1.80307	0.0734392	0.682307		3	3	0.978201	0.118216
ENSG00000183161	2188	FANCF	0.028879	0.976971	1.00249	0.0635183	0.949375	1.00239	0.396982	0.691957	1.01574	0.555971	0.579082	1.01174		1	0	0.784387	1
ENSG00000221829	2189	FANCG	1.9523	0.0513689	0.588519	1.89144	0.0590498	0.664284	-1.67334	0.0963875	0.686881	-0.937999	0.349794	0.96906		5	2	0.824909	0.466279
ENSG00000078098	2191	FAP	-0.214255	0.830421	1.00286	-0.218227	0.827327	1.00178	0.2758	0.783089	1.02131	0.296792	0.767047	1.02464		3	0	0.48211	1
ENSG00000077942	2192	FBLN1	1.00893	0.313417	0.927429	0.97463	0.330139	0.9554	0.868173	0.386715	0.959345	1.25089	0.212977	0.890335		9	4	0.873575	0.301042
ENSG00000179115	2193	FARSA	0.81636	0.41462	0.961248	0.322982	0.746822	1.0049	1.1964	0.233468	0.871378	1.32395	0.187588	0.866665		7	4	0.934296	0.196057
ENSG00000169710	2194	FASN	0.304935	0.760521	1.00344	0.247612	0.80452	1.00172	0.130708	0.896185	1.01558	0.0584777	0.953448	1.01271		14	6	0.883064	0.24762
ENSG00000083857	2195	FAT1	0.0421602	0.966385	1.00298	-0.0178059	0.9858	1.0019	-1.38333	0.168662	0.809961	-1.40083	0.163388	0.837763		12	4	0.750823	0.464702
ENSG00000086570	2196	FAT2	-0.868748	0.385334	0.95138	-0.883671	0.37723	0.961519	-1.2894	0.199284	0.844655	-1.25808	0.210372	0.891042		4	2	0.881784	0.383082
ENSG00000149806	2197	FAU	-0.399151	0.689924	0.997603	-0.35603	0.721944	1.00572	0.421295	0.674155	1.01579	0.429957	0.667861	1.02117		21	8	0.849333	0.274191
ENSG00000163520	2199	FBLN2	-1.11874	0.263699	0.900204	-0.993704	0.320769	0.950543	-0.857978	0.392302	0.961172	-0.836577	0.404198	0.981796		4	0	0.377772	1
ENSG00000166147	2200		-2.44481	0.0147802	0.327994	-2.42081	0.0157832	0.402407	-0.512431	0.609118	1.00976	-0.448812	0.654232	1.01924		1	0	0.784387	1
ENSG00000138829	2201	FBN2	-1.56469	0.118185	0.744161	-1.26516	0.206309	0.895846	-0.567611	0.571165	1.00289	-0.582838	0.560901	1.00903		4	1	0.705206	0.704086
ENSG00000115380	2202	EFEMP1	0.727605	0.46714	0.97454	0.727714	0.467074	0.991132	-1.85101	0.0661754	0.61086	-1.88358	0.0616102	0.648038		5	2	0.824909	0.466279
ENSG00000165140	2203	FBP1	-1.94883	0.0517827	0.585709	-1.9174	0.0556644	0.650511	2.73599	0.00698585	0.204933	2.79669	0.00585873	0.212742		9	2	0.565344	0.723658
ENSG00000273738	2204	FCAR	-0.994915	0.32018	0.930331	-0.987231	0.323929	0.949952	1.07091	0.285963	0.907791	1.2765	0.203804	0.883102		0	0	1	1
ENSG00000179639	2205	FCER1A	-0.18017	0.85708	1.00255	-0.156122	0.87599	1.00304	-2.10354	0.0371215	0.485604	-2.04984	0.0421694	0.566354		1	1	0.953721	0.384947
ENSG00000149534	2206	MS4A2	-0.37794	0.705609	0.998694	-0.369312	0.712026	1.0045	-0.263621	0.792441	1.02135	-0.226334	0.821258	1.02023		2	3	0.991265	0.0700074
ENSG00000158869	2207	FCER1G	2.12721	0.0338109	0.493364	2.13124	0.0334771	0.530376	2.30561	0.0225309	0.383294	2.35145	0.020037	0.39581		9	3	0.752686	0.497104
ENSG00000104921	2208	FCER2	-0.800469	0.423757	0.964461	-0.857598	0.391459	0.966886	2.28458	0.0237687	0.393918	2.38014	0.0185974	0.385352		14	6	0.883064	0.24762
ENSG00000150337	2209	FCGR1A	0.402829	0.687218	0.997864	0.950747	0.342118	0.959276	-0.695135	0.488068	0.987803	-0.591831	0.554879	1.00832		2	1	0.880939	0.51789
ENSG00000198019	2210	FCGR1B	0.00295963	0.99764	1.00183	0.120082	0.904459	1.00267	1.32137	0.188432	0.831779	1.30449	0.194121	0.873238		0	1	1	0.215613
ENSG00000143226	2212	FCGR2A	0.767221	0.443253	0.967536	0.935053	0.350139	0.957457	2.79127	0.00594782	0.187472	2.93122	0.00392044	0.169051		18	6	0.755664	0.417649
ENSG00000072694	2213	FCGR2B	0.827483	0.408294	0.960179	0.972989	0.330953	0.955386	1.7048	0.090344	0.671024	1.69301	0.0925867	0.721634		16	4	0.560916	0.656592
ENSG00000203747	2214	FCGR3A	0.185297	0.853059	1.00174	0.372684	0.709516	1.00415	1.67083	0.0968837	0.686739	1.78624	0.076136	0.686477		16	6	0.824409	0.331164
ENSG00000162747	2215	FCGR3B	1.20453	0.228863	0.878499	1.36	0.174342	0.876549	-0.23148	0.817264	1.01799	-0.103876	0.91741	1.01784		16	4	0.560916	0.656592
ENSG00000104870	2217	FCGRT	-0.61064	0.54167	0.984149	-0.646952	0.517912	0.998532	-0.767558	0.443981	0.978522	-0.670311	0.503719	1.0042		15	5	0.75238	0.439084
ENSG00000106692	2218	FKTN	-1.49843	0.13455	0.770277	-1.2012	0.230148	0.912331	0.116429	0.907471	1.01424	-1.05984	0.290966	0.938873		2	0	0.615053	1
ENSG00000085265	2219	FCN1	-0.368646	0.712522	0.999233	-0.264412	0.791553	1.00358	-1.1692	0.244215	0.882661	-1.19278	0.234892	0.908172		9	3	0.752686	0.497104
ENSG00000160339	2220	FCN2	0.216885	0.828372	1.00272	0.210101	0.833661	1.00165	1.8075	0.0727283	0.628961	1.85986	0.0649173	0.656147		9	3	0.752686	0.497104
ENSG00000079459	2222	FDFT1	1.00543	0.315095	0.928713	0.0984111	0.921639	1.00418	0.800839	0.424517	0.970176	0.84363	0.400257	0.983638		11	3	0.644065	0.610465
ENSG00000160752	2224	FDPS	1.28577	0.19902	0.849762	1.38965	0.165152	0.870441	2.79715	0.00584601	0.186472	1.91794	0.0570707	0.631678		2	3	0.991265	0.0700074
ENSG00000137714	2230	FDX1	-1.18202	0.237669	0.882358	-1.0119	0.311994	0.946632	-0.549762	0.583317	1.00807	-0.582811	0.560919	1.00886		3	3	0.978201	0.118216
ENSG00000161513	2232	FDXR	1.24695	0.212903	0.862097	1.24478	0.213701	0.90233	-1.37894	0.170008	0.811612	-1.64185	0.102773	0.742901		4	0	0.377772	1
ENSG00000066926	2235	FECH	0.382678	0.702095	0.998186	0.23139	0.817091	1.00153	0.262608	0.79322	1.02123	0.665482	0.506792	1.0041		12	7	0.966265	0.0921487
ENSG00000168496	2237	FEN1	0.0442091	0.964752	1.00319	0.0475048	0.962127	1.00224	-0.153596	0.878139	1.01634	-0.0669222	0.946735	1.01507		7	3	0.851344	0.369584
ENSG00000076716	2239	GPC4	-0.285996	0.77498	1.00294	-0.351703	0.725185	1.00573	0.253131	0.800521	1.02061	0.23606	0.813717	1.02039		5	0	0.295914	1
ENSG00000151422	2241	FER	-0.862226	0.388909	0.952645	-0.700688	0.48377	0.99434	-0.298438	0.765791	1.02054	-0.655208	0.513365	1.00472		12	6	0.929372	0.171699
ENSG00000182511	2242	FES	-0.121279	0.903511	1.00526	-0.163908	0.869859	1.00242	-1.119	0.264966	0.894002	-1.00547	0.316332	0.951807		3	0	0.48211	1
ENSG00000171560	2243	FGA	-0.148701	0.88184	1.00469	-0.151349	0.879752	1.00353	-0.488463	0.62595	1.01059	-0.334384	0.73857	1.02619		2	0	0.615053	1
ENSG00000171564	2244	FGB	-0.157459	0.874936	1.00424	-0.15908	0.87366	1.00277	-0.270402	0.78723	1.02249	-0.172184	0.863531	1.01938		2	0	0.615053	1
ENSG00000102302	2245	FGD1	0.735061	0.462591	0.973428	0.800135	0.423951	0.978626	1.09571	0.274996	0.898392	0.763848	0.446191	0.990778		18	9	0.954282	0.104493
ENSG00000113578	2246	FGF1	2.16949	0.0304389	0.470265	2.17922	0.0297054	0.507221	-0.960216	0.338523	0.941617	-0.862237	0.389971	0.98048		2	0	0.615053	1
ENSG00000138685	2247	FGF2	-1.07055	0.284803	0.909682	-1.03089	0.30301	0.945822	-0.628469	0.530672	0.996006	-0.625392	0.53269	1.00782		2	1	0.880939	0.51789
ENSG00000186895	2248	FGF3	0.580586	0.561738	0.987075	0.583742	0.559615	1.0055	0.0846622	0.932645	1.01302	0.0798906	0.936434	1.01477		7	4	0.934296	0.196057
ENSG00000075388	2249	FGF4	-0.255565	0.798375	1	-0.259731	0.795161	1.004	0.63751	0.524785	0.994576	0.464042	0.643309	1.0184		8	5	0.959068	0.126425
ENSG00000138675	2250	FGF5	-0.923318	0.356214	0.942446	-0.931557	0.351942	0.95511	-0.00419902	0.996655	1.00616	0.186547	0.852275	1.01855		0	0	1	1
ENSG00000111241	2251	FGF6	-0.0520222	0.958528	1.00314	-0.0527224	0.957971	1.00177	6.62793	6.03939e-10	2.12267e-07	6.4607	1.45813e-09	6.03603e-07		2	5	0.999461	0.00636141
ENSG00000140285	2252	FGF7	-0.565453	0.571978	0.989601	-0.531562	0.595227	1.00677	0.593258	0.55392	0.999944	0.607797	0.544266	1.00861		7	0	0.181378	1
ENSG00000107831	2253	FGF8	-1.55441	0.120615	0.749097	-1.51043	0.131464	0.822773	-2.13515	0.0344066	0.468171	-2.08009	0.0392655	0.547893		7	4	0.934296	0.196057
ENSG00000102678	2254	FGF9	-0.11833	0.905846	1.00444	-0.0812639	0.935259	1.00292	-1.46114	0.146111	0.772569	-1.45599	0.147542	0.817736		2	2	0.966756	0.204879
ENSG00000070193	2255	FGF10	0.122866	0.902254	1.00566	-0.195212	0.845294	1.00062	3.46383	0.000697967	0.0440737	3.38497	0.000914491	0.0655198		5	1	0.616918	0.768287
ENSG00000161958	2256	FGF11	-0.203308	0.838963	1.00228	-0.106718	0.915049	1.00397	1.3553	0.1774	0.818987	1.3444	0.180905	0.862972		3	2	0.929993	0.294794
ENSG00000114279	2257	FGF12	-0.153676	0.877917	1.00463	-0.206028	0.836839	1.00108	-1.37024	0.1727	0.81465	-1.38054	0.16953	0.848471		18	6	0.755664	0.417649
ENSG00000129682	2258	FGF13	0.781774	0.434657	0.965599	0.762458	0.446088	0.982921	0.0486923	0.961231	1.01168	0.046215	0.963202	1.01085		8	1	0.389193	0.88898
ENSG00000102466	2259	FGF14	-1.76484	0.0781009	0.665266	-1.76485	0.0781008	0.711369	0.0217342	0.982689	1.00924	0.200598	0.841292	1.0185		10	5	0.918562	0.204998
ENSG00000077782	2260	FGFR1	2.43046	0.0153728	0.33322	2.22231	0.0266364	0.487368	0.729953	0.46658	0.982974	0.466385	0.641635	1.01826		21	11	0.973343	0.0622141
ENSG00000068078	2261	FGFR3	-0.635318	0.525464	0.985107	-0.633725	0.526503	0.999402	-0.653127	0.514695	0.990571	-0.653037	0.514759	1.00492		6	3	0.893521	0.303305
ENSG00000179399	2262	GPC5	-0.542937	0.587375	0.992502	-0.547373	0.584327	1.00612	-0.51643	0.60633	1.00954	-0.556806	0.578513	1.01188		35	19	0.994797	0.012145
ENSG00000066468	2263	FGFR2	0.432782	0.665329	0.997353	0.452028	0.651413	1.00582	-1.48455	0.139805	0.763048	-1.55879	0.121211	0.776985		8	1	0.389193	0.88898
ENSG00000160867	2264	FGFR4	2.25033	0.0247906	0.424077	2.10302	0.0358817	0.547556	0.267631	0.789358	1.02212	0.232838	0.816213	1.02043		4	0	0.377772	1
ENSG00000171557	2266	FGG	0.057429	0.954223	1.00302	0.0628823	0.949881	1.00224	-0.0374651	0.970165	1.00951	0.0695068	0.944681	1.01526		2	0	0.615053	1
ENSG00000104760	2267	FGL1	1.09666	0.27323	0.90429	1.11968	0.263302	0.929978	-0.672246	0.502483	0.990397	-0.674486	0.501069	1.00268		9	1	0.328888	0.913187
ENSG00000000938	2268	FGR	-0.951097	0.341939	0.937095	-0.979665	0.327648	0.953219	0.459291	0.646703	1.01259	-0.0232696	0.981467	1.00598		5	2	0.824909	0.466279
ENSG00000091483	2271	FH	1.3115	0.190191	0.842319	1.31207	0.190001	0.884509	-0.64017	0.523059	0.993124	-0.785411	0.433485	0.988731		2	0	0.615053	1
ENSG00000189283	2272	FHIT	-0.859612	0.390348	0.954291	-0.866348	0.386647	0.965997	0.699114	0.485585	0.986637	0.801429	0.424186	0.987593		14	4	0.656888	0.56638
ENSG00000022267	2273	FHL1	0.321477	0.747961	1.00224	0.320518	0.748688	1.00538	0.256043	0.798275	1.02005	0.284788	0.77621	1.02446		2	3	0.991265	0.0700074
ENSG00000115641	2274	FHL2	-0.23039	0.817868	1.00216	-0.373918	0.708598	1.0046	-0.628287	0.530791	0.996028	-0.924388	0.35681	0.970455		2	0	0.615053	1
ENSG00000183386	2275	FHL3	1.67572	0.094315	0.705209	1.76798	0.0775756	0.710748	-0.167512	0.867198	1.01598	-0.250439	0.8026	1.02109		2	0	0.615053	1
ENSG00000088832	2280	FKBP1A	-0.149858	0.880927	1.00469	-0.231858	0.816728	1.00188	-0.921251	0.358429	0.94841	-0.970933	0.333187	0.957663		13	4	0.704503	0.516765
ENSG00000119782	2281	FKBP1B	-0.347114	0.728628	0.998853	-0.403918	0.686418	1.00515	-0.34157	0.733162	1.01882	-0.691051	0.490631	0.998849		5	0	0.295914	1
ENSG00000173486	2286	FKBP2	0.714338	0.475297	0.976816	1.05271	0.292898	0.944102	0.758164	0.449567	0.979019	0.715738	0.475296	0.997051		17	9	0.964778	0.0849012
ENSG00000100442	2287	FKBP3	-0.292373	0.770103	1.00352	-0.940052	0.347571	0.958015	2.70048	0.00773684	0.215107	2.25366	0.0257072	0.443813		5	2	0.824909	0.466279
ENSG00000004478	2288	FKBP4	0.165882	0.868306	1.00441	0.0609193	0.951444	1.00264	-0.502832	0.615835	1.00948	-0.460773	0.645647	1.01873		10	8	0.99342	0.0238293
ENSG00000096060	2289	FKBP5	-1.65405	0.0986431	0.714942	-1.77146	0.0769941	0.712062	-0.964042	0.336608	0.942057	-0.764985	0.445515	0.990696		14	9	0.98606	0.0403653
ENSG00000176165	2290	FOXG1	0.674844	0.500036	0.97883	0.58361	0.559703	1.00546	-1.93127	0.0553741	0.5795	-1.87798	0.0623778	0.647339		2	2	0.966756	0.204879
ENSG00000103241	2294	FOXF1	1.13893	0.25519	0.896408	1.05987	0.289631	0.942855	0.10778	0.914317	1.0138	0.0883514	0.929718	1.01594		3	3	0.978201	0.118216
ENSG00000137273	2295	FOXF2	0.516691	0.605563	0.995124	0.639582	0.52269	0.998052	1.11863	0.265122	0.893718	1.28077	0.202304	0.881318		3	1	0.795121	0.622228
ENSG00000054598	2296	FOXC1	-2.11608	0.0347509	0.500429	-2.11223	0.0350818	0.543797	2.13899	0.0340882	0.46794	2.00002	0.0473528	0.591212		0	0	1	1
ENSG00000251493	2297	FOXD1	-0.453011	0.650705	0.997053	-0.352133	0.724863	1.00596	0.115102	0.908521	1.01438	0.120722	0.904078	1.01895		0	0	1	1
ENSG00000170122	2298	FOXD4	-0.723824	0.469457	0.975447	-0.721196	0.471071	0.991944	-0.0556555	0.955692	1.01226	-0.225628	0.821806	1.02023		4	1	0.705206	0.704086
ENSG00000168269	2299	FOXI1	-0.318381	0.750307	1.00294	-0.320837	0.748446	1.0052	-0.313643	0.754237	1.01937	-0.493913	0.62211	1.01655		1	0	0.784387	1
ENSG00000176678	2300	FOXL1	0.0812964	0.935233	1.00266	0.0452157	0.963951	1.00213	-0.728533	0.467446	0.98313	-0.717782	0.474038	0.997333		0	3	1	0.00988825
ENSG00000186790	2301	FOXE3	-0.327599	0.74333	1.00157	-0.327131	0.743683	1.0051	-0.731308	0.465755	0.982569	-0.963227	0.337026	0.959811		2	0	0.615053	1
ENSG00000129654	2302	FOXJ1	0.125664	0.90004	1.00535	0.138795	0.889659	1.00246	-0.280177	0.779736	1.02073	-0.285495	0.77567	1.02455		2	0	0.615053	1
ENSG00000176692	2303	FOXC2	-0.901838	0.367506	0.945254	-0.972377	0.331257	0.954935	-0.842351	0.40096	0.96338	-0.847115	0.398317	0.982762		0	3	1	0.00988825
ENSG00000178919	2304	FOXE1	1.7141	0.0870294	0.68765	1.72357	0.0853028	0.726611	0.19275	0.847421	1.0168	0.194496	0.846058	1.01864		1	0	0.784387	1
ENSG00000111206	2305	FOXM1	1.58054	0.114511	0.738978	1.51546	0.130185	0.820548	1.20117	0.231617	0.869347	1.08482	0.279789	0.930035		4	3	0.957618	0.175091
ENSG00000186564	2306	FOXD2	-1.35467	0.176034	0.832151	-1.32419	0.185946	0.882579	-0.391432	0.696045	1.01686	-0.3656	0.715193	1.02671		2	0	0.615053	1
ENSG00000179772	2307	FOXS1	-0.565285	0.572092	0.989523	-0.555898	0.578489	1.00646	0.290001	0.772224	1.02072	0.445556	0.656578	1.01931		2	0	0.615053	1
ENSG00000150907	2308	FOXO1	-0.497707	0.618874	0.996638	-0.496856	0.619473	1.00743	0.488586	0.625863	1.01054	0.483031	0.629797	1.01707		3	1	0.795121	0.622228
ENSG00000118689	2309	FOXO3	-0.450285	0.652668	0.996054	-0.647624	0.517477	0.998209	1.13034	0.260174	0.890906	1.15645	0.249387	0.912507		3	1	0.795121	0.622228
ENSG00000240445	2310	FOXO3B	3.20454	0.00142483	0.0836215	2.64562	0.00836897	0.296939	-0.111136	0.91166	1.01454	0.00857914	0.993167	1.0052		19	8	0.895507	0.207638
ENSG00000143631	2312	FLG	-0.42558	0.670567	0.996638	-0.411055	0.68118	1.00553	-0.0768684	0.938833	1.01295	-0.0513261	0.959136	1.012		6	4	0.956787	0.148656
ENSG00000151702	2313	FLI1	0.216871	0.828383	1.00267	0.231366	0.81711	1.00149	1.52027	0.130592	0.745986	1.52048	0.130552	0.791644		7	2	0.696695	0.610807
ENSG00000177731	2314	FLII	1.16494	0.244509	0.889701	0.240466	0.810051	1.00185	0.992019	0.322818	0.933042	-0.0241789	0.980743	1.00618		5	0	0.295914	1
ENSG00000120215	2315	MLANA	-0.179039	0.857968	1.00258	-0.173905	0.861999	1.00277	1.02865	0.305331	0.921087	1.07552	0.283917	0.933429		2	0	0.615053	1
ENSG00000196924	2316	FLNA	0.585009	0.558762	0.987143	0.221835	0.824518	1.00123	-0.942786	0.347337	0.945106	-0.986587	0.325477	0.956157		11	4	0.795002	0.410821
ENSG00000136068	2317	FLNB	-0.370891	0.71085	0.999292	-0.381075	0.703283	1.00447	-0.14919	0.881608	1.01682	-0.22191	0.824694	1.01988		4	1	0.705206	0.704086
ENSG00000128591	2318	FLNC	-0.81514	0.415317	0.960955	-0.77401	0.439232	0.983371	-0.0270661	0.978444	1.00894	0.0537505	0.957207	1.0126		3	1	0.795121	0.622228
ENSG00000132589	2319	FLOT2	0.895529	0.370864	0.946587	0.828505	0.407716	0.973293	1.06143	0.290236	0.910649	1.01452	0.312011	0.948456		8	1	0.389193	0.88898
ENSG00000102755	2321	FLT1	0.431958	0.665928	0.997288	0.487959	0.625758	1.00634	-0.576827	0.564939	1.00092	-0.585072	0.559402	1.00906		3	3	0.978201	0.118216
ENSG00000122025	2322	FLT3	-0.57332	0.566643	0.988527	-0.568173	0.570131	1.00704	-1.41139	0.160244	0.797282	-1.18628	0.23744	0.905988		5	2	0.824909	0.466279
ENSG00000090554	2323	FLT3LG	-0.820026	0.412528	0.960216	-0.89358	0.371907	0.960678	-0.486065	0.627645	1.0107	-0.548494	0.584191	1.01268		15	5	0.75238	0.439084
ENSG00000037280	2324	FLT4	0.615356	0.538554	0.985685	0.660151	0.509411	0.996869	0.967349	0.334959	0.940692	0.923097	0.357479	0.968882		9	1	0.328888	0.913187
ENSG00000010932	2326	FMO1	-2.56605	0.0105287	0.281919	-2.73698	0.00638523	0.255177	0.578605	0.563741	1.0008	0.680667	0.497161	1.00077		1	1	0.953721	0.384947
ENSG00000094963	2327	FMO2	-0.451007	0.652148	0.996564	-0.379551	0.704414	1.0047	-1.34229	0.181571	0.823949	-1.29762	0.196463	0.875113		1	1	0.953721	0.384947
ENSG00000007933	2328	FMO3	0.738521	0.460487	0.972291	0.568014	0.570239	1.00685	-0.614829	0.539618	0.997916	-0.60528	0.545932	1.00849		2	4	0.997798	0.021799
ENSG00000076258	2329	FMO4	-1.93947	0.0529143	0.588522	-2.25625	0.0244162	0.471717	0.181768	0.856015	1.01624	0.177335	0.859491	1.01939		0	1	1	0.215613
ENSG00000131781	2330	FMO5	0.705172	0.480978	0.977405	0.674442	0.500291	0.99594	0.323	0.747154	1.01904	0.197487	0.843721	1.01899		4	2	0.881784	0.383082
ENSG00000122176	2331	FMOD	-1.61639	0.106538	0.72646	-1.63328	0.102937	0.768138	0.561997	0.574974	1.00465	0.681313	0.496753	1.00081		2	2	0.966756	0.204879
ENSG00000102081	2332	FMR1	-0.108797	0.9134	1.00482	0.231401	0.817083	1.00159	0.438504	0.661665	1.0167	0.452729	0.651416	1.01877		2	2	0.966756	0.204879
ENSG00000155966	2334	AFF2	1.70886	0.0879958	0.690027	1.79496	0.0731653	0.703858	0.779207	0.43711	0.976201	0.786976	0.432572	0.989069		11	3	0.644065	0.610465
ENSG00000115414	2335	FN1	0.811869	0.41719	0.96088	0.815363	0.41519	0.974923	-0.132681	0.894627	1.01555	-0.312024	0.755468	1.02609		8	4	0.906457	0.247314
ENSG00000168522	2339	FNTA	3.31663	0.000966323	0.0655799	2.61355	0.00918659	0.313436	-0.249193	0.80356	1.02001	-0.573441	0.567228	1.01084		5	1	0.616918	0.768287
ENSG00000257365	2342	FNTB	-1.82246	0.0688843	0.640552	-2.03316	0.0424785	0.588112	-1.24931	0.213537	0.85525	-1.18837	0.236616	0.906557		5	0	0.295914	1
ENSG00000086205	2346	FOLH1	1.14606	0.252228	0.896806	1.15641	0.247978	0.922833	-0.493156	0.622639	1.01068	-0.32239	0.747619	1.02553		11	6	0.947572	0.138009
ENSG00000110195	2348	FOLR1	-0.835529	0.403754	0.958928	-0.82418	0.410167	0.973911	0.70327	0.483	0.985468	0.711013	0.47821	0.997771		4	0	0.377772	1
ENSG00000165457	2350	FOLR2	-0.185601	0.85282	1.00177	-0.180492	0.856828	1.00182	0.509723	0.61101	1.00957	0.48277	0.629982	1.01692		4	0	0.377772	1
ENSG00000110203	2352	FOLR3	-1.33533	0.182277	0.83913	-1.35449	0.176094	0.875917	0.792936	0.429093	0.971575	0.773843	0.440275	0.989317		4	0	0.377772	1
ENSG00000170345	2353	FOS	-0.347344	0.728455	0.998909	-0.34159	0.732779	1.00676	-1.64954	0.101173	0.693397	-1.77524	0.077942	0.688759		9	2	0.565344	0.723658
ENSG00000125740	2354	FOSB	-1.85784	0.0636834	0.627852	-2.14471	0.032379	0.527764	-1.40289	0.162757	0.799959	-1.50363	0.134838	0.79916		3	1	0.795121	0.622228
ENSG00000075426	2355	FOSL2	-0.633466	0.526672	0.984799	-0.652506	0.514326	0.997491	0.362198	0.717724	1.0171	0.387416	0.699013	1.02618		2	2	0.966756	0.204879
ENSG00000136877	2356	FPGS	-0.764845	0.444665	0.967789	-0.934255	0.35055	0.956619	-0.974696	0.331312	0.939088	-0.973245	0.332041	0.957768		1	0	0.784387	1
ENSG00000171051	2357	FPR1	0.303835	0.761359	1.00327	0.306733	0.759153	1.00447	-0.724996	0.469607	0.983566	-0.63274	0.527893	1.0062		4	1	0.705206	0.704086
ENSG00000171049	2358	FPR2	0.23149	0.817013	1.0019	0.238951	0.811225	1.00198	0.537223	0.591926	1.00984	0.494247	0.621874	1.0167		3	1	0.795121	0.622228
ENSG00000187474	2359	FPR3	2.40546	0.016455	0.344668	2.40636	0.0164153	0.405236	0.68245	0.496029	0.989401	0.691211	0.490531	0.998864		4	1	0.705206	0.704086
ENSG00000165060	2395	FXN	-0.771367	0.440794	0.967033	-1.00358	0.31599	0.948579	-0.262391	0.793387	1.02116	-0.256354	0.798038	1.02213		7	0	0.181378	1
ENSG00000111816	2444	FRK	1.74782	0.0810084	0.672535	1.79772	0.0727273	0.702541	1.30676	0.193336	0.836189	1.3567	0.17697	0.856929		4	2	0.881784	0.383082
ENSG00000198793	2475	MTOR	2.46535	0.0139678	0.320246	2.25041	0.0247858	0.473467	-0.356824	0.721736	1.01783	-0.609228	0.54332	1.00907		7	2	0.696695	0.610807
ENSG00000109536	2483	FRG1	-0.500476	0.616924	0.996681	-0.360473	0.718621	1.0062	1.05643	0.292504	0.912079	0.654978	0.513513	1.0048		19	6	0.718478	0.460637
ENSG00000162998	2487	FRZB	-0.707416	0.479584	0.977445	-0.713019	0.476113	0.992371	0.506009	0.613608	1.00921	0.46564	0.642167	1.01824		0	0	1	1
ENSG00000131808	2488	FSHB	-0.0670914	0.946531	1.00319	-0.0299463	0.97612	1.00189	-0.706673	0.480888	0.985152	-0.700992	0.484424	0.997992		5	4	0.973913	0.106479
ENSG00000102384	2491	CENPI	0.360051	0.718936	0.999814	0.232956	0.815875	1.00241	0.659417	0.51066	0.98945	-0.211745	0.832601	1.01883		4	0	0.377772	1
ENSG00000170820	2492	FSHR	0.325519	0.744902	1.00145	0.266229	0.790155	1.00393	-1.04265	0.298824	0.915844	-1.06205	0.289968	0.938415		4	2	0.881784	0.383082
ENSG00000116833	2494	NR5A2	-1.11776	0.264117	0.900479	-1.06246	0.288455	0.942478	-0.340004	0.734339	1.01947	-0.337161	0.73648	1.02665		2	2	0.966756	0.204879
ENSG00000167996	2495	FTH1	0.155104	0.876792	1.00439	0.118189	0.905958	1.00254	-2.08235	0.0390432	0.497468	-2.06835	0.0403714	0.554192		2	2	0.966756	0.204879
ENSG00000087086	2512	FTL	0.128494	0.897801	1.0052	0.0614672	0.951008	1.00264	-1.71122	0.0891493	0.668548	-1.69883	0.0914817	0.717525		12	3	0.589179	0.660376
ENSG00000276286	2515	ADAM2	2.38779	0.0172597	0.351274	2.32692	0.020303	0.438052	-0.244552	0.807145	1.01894	-0.202748	0.839614	1.01832		0	0	1	1
ENSG00000136931	2516	NR5A1	-0.358942	0.719765	0.9997	-0.359193	0.719578	1.0055	-0.619473	0.536563	0.997814	-0.44641	0.655963	1.01946		6	1	0.533721	0.818622
ENSG00000179163	2517	FUCA1	-1.35918	0.174602	0.82937	-1.34169	0.180206	0.878118	0.16854	0.86639	1.01606	0.322196	0.747765	1.02542		8	2	0.630416	0.671112
ENSG00000001036	2519	FUCA2	-0.13176	0.895218	1.00532	-0.184093	0.854003	1.00165	0.884977	0.377614	0.954695	0.882644	0.37888	0.9751		0	0	1	1
ENSG00000184502	2520	GAST	0.133038	0.894208	1.0054	0.169497	0.865463	1.00293	-1.08591	0.279295	0.902466	-1.05081	0.295082	0.940426		15	3	0.43362	0.781901
ENSG00000089280	2521	FUS	0.824886	0.409765	0.960252	0.791248	0.429113	0.981319	0.532117	0.595448	1.00965	0.599941	0.549475	1.00913		5	4	0.973913	0.106479
ENSG00000174951	2523	FUT1	1.75505	0.0797623	0.669637	1.54704	0.122382	0.802537	0.0204018	0.98375	1.00888	0.117531	0.906601	1.01877		9	7	0.989546	0.0374956
ENSG00000176920	2524	FUT2	1.1665	0.243877	0.888787	1.01536	0.310348	0.946099	0.622623	0.534497	0.997356	0.676416	0.499847	1.00282		8	5	0.959068	0.126425
ENSG00000171124	2525	FUT3	0.46406	0.642774	0.99627	0.494447	0.621172	1.00694	-0.733095	0.464668	0.982613	-0.744038	0.458049	0.994701		20	3	0.23332	0.904099
ENSG00000196371	2526	FUT4	0.172813	0.862857	1.00333	-0.209135	0.834414	1.00133	0.479263	0.632464	1.01225	0.56416	0.573511	1.01197		1	0	0.784387	1
ENSG00000130383	2527	FUT5	1.49424	0.135642	0.772263	1.39416	0.163788	0.867907	-1.47113	0.143395	0.769785	-1.45934	0.14662	0.818469		18	3	0.303285	0.865342
ENSG00000156413	2528	FUT6	0.389165	0.697293	0.997974	0.424288	0.671509	1.00686	-0.177195	0.859599	1.01642	-0.183809	0.854418	1.01896		19	3	0.266599	0.886175
ENSG00000180549	2529	FUT7	-0.250078	0.802613	1.00061	-0.234207	0.814904	1.00234	-0.592777	0.554241	0.999845	-0.59875	0.550267	1.0085		5	1	0.616918	0.768287
ENSG00000033170	2530	FUT8	0.599084	0.549344	0.986662	0.57842	0.563199	1.00593	-1.47502	0.142347	0.767478	-1.45444	0.147971	0.81914		7	1	0.457527	0.858071
ENSG00000119537	2531	KDSR	-0.423854	0.671825	0.996682	-0.364816	0.715378	1.00467	-0.0759877	0.939532	1.01265	-1.24328	0.215757	0.891354		4	1	0.705206	0.704086
ENSG00000213088	2532	ACKR1	-0.793742	0.427661	0.963708	-0.89093	0.373326	0.960356	-4.06918	7.67202e-05	0.00821347	-4.15386	5.54067e-05	0.0076453		1	1	0.953721	0.384947
ENSG00000010810	2534	FYN	0.731257	0.464908	0.973585	0.75858	0.448403	0.98361	-0.856392	0.393175	0.960532	-0.765674	0.445106	0.991325		5	0	0.295914	1
ENSG00000180340	2535	FZD2	-1.29813	0.194744	0.847797	-1.29737	0.195006	0.886144	-0.121129	0.903754	1.01423	-0.0587769	0.95321	1.01286		3	2	0.929993	0.294794
ENSG00000126709	2537	IFI6	2.45754	0.014272	0.323644	2.43736	0.0150857	0.397662	-1.86832	0.0637078	0.604867	-1.80653	0.0728947	0.679621		18	5	0.625679	0.575324
ENSG00000131482	2538	G6PC	0.272342	0.785453	1.0017	0.271194	0.786335	1.00434	-0.581447	0.56183	1.00055	-0.589836	0.556212	1.00848		4	4	0.985984	0.0707489
ENSG00000160211	2539	G6PD	0.711249	0.477207	0.97687	0.401479	0.688211	1.00509	-1.48652	0.139283	0.764005	-1.33601	0.183626	0.863564		1	1	0.953721	0.384947
ENSG00000137700	2542	SLC37A4	0.458821	0.646529	0.996628	0.216931	0.828336	1.00183	3.59216	0.000446538	0.0321163	3.33966	0.00106481	0.0731927		5	0	0.295914	1
ENSG00000205777	2543	GAGE1	-0.837707	0.40253	0.959195	-0.689427	0.490823	0.995244	-0.207142	0.836185	1.01721	0.0318842	0.974608	1.00716		3	0	0.48211	1
ENSG00000196419	2547	XRCC6	0.60922	0.54261	0.984037	0.462835	0.643651	1.00531	-3.18507	0.00176728	0.0850669	-2.53469	0.0123083	0.314081		6	4	0.956787	0.148656
ENSG00000171298	2548	GAA	0.145454	0.884402	1.00491	0.0673634	0.946315	1.00227	0.544686	0.586795	1.00866	0.542933	0.588004	1.0112		9	2	0.565344	0.723658
ENSG00000109458	2549	GAB1	-0.59984	0.54884	0.986517	-0.618848	0.536253	1.00041	1.7887	0.075722	0.637105	1.7327	0.0852615	0.702455		8	1	0.389193	0.88898
ENSG00000232569	2550	GABBR1	1.07643	0.282167	0.90779	1.02578	0.305412	0.946672	0.745174	0.457356	0.981185	0.917434	0.360428	0.968002		0	0	1	1
ENSG00000154727	2551	GABPA	1.2159	0.224503	0.872896	1.0565	0.291167	0.94374	-0.109399	0.913035	1.01383	0.0490274	0.960964	1.01169		8	5	0.959068	0.126425
ENSG00000104064	2553	GABPB1	-2.21175	0.0273609	0.447143	-2.2389	0.02553	0.483231	-0.0109058	0.991313	1.00765	-0.00498103	0.996033	1.00444		1	0	0.784387	1
ENSG00000022355	2554	GABRA1	-0.798843	0.424698	0.964017	-0.909022	0.363705	0.95941	-1.43675	0.152914	0.785353	-1.34021	0.182261	0.861932		2	3	0.991265	0.0700074
ENSG00000151834	2555	GABRA2	2.13894	0.032845	0.489605	2.08234	0.0377368	0.562077	0.499617	0.618092	1.0099	0.495091	0.62128	1.01644		4	0	0.377772	1
ENSG00000011677	2556	GABRA3	1.84743	0.0651786	0.629621	1.85266	0.0644245	0.683156	0.939303	0.349116	0.946214	0.938899	0.349334	0.969082		3	1	0.795121	0.622228
ENSG00000109158	2557	GABRA4	1.00373	0.315917	0.929229	1.06382	0.287839	0.94195	-0.780939	0.436094	0.975569	-0.256936	0.79759	1.02233		3	0	0.48211	1
ENSG00000186297	2558	GABRA5	0.428059	0.668762	0.996337	0.426382	0.669983	1.00643	1.71816	0.0878736	0.66487	1.71621	0.0882448	0.708545		14	4	0.656888	0.56638
ENSG00000145863	2559	GABRA6	-0.958727	0.338084	0.937264	-1.02575	0.305424	0.946551	-0.658193	0.511444	0.990145	-0.586479	0.558459	1.00902		3	1	0.795121	0.622228
ENSG00000163288	2560	GABRB1	0.755098	0.450488	0.969047	0.736163	0.46192	0.989761	-0.334631	0.73838	1.01916	-0.0674934	0.946281	1.01517		5	0	0.295914	1
ENSG00000145864	2561	GABRB2	-0.610045	0.542064	0.984003	-0.711321	0.477163	0.992675	0.573492	0.567188	1.00205	0.812686	0.417721	0.98535		6	2	0.762304	0.542473
ENSG00000166206	2562	GABRB3	-0.784806	0.432878	0.965325	-0.795478	0.426652	0.980253	0.876904	0.38197	0.956619	0.828516	0.408731	0.980785		17	4	0.513932	0.696715
ENSG00000187730	2563	GABRD	-0.724656	0.468947	0.975256	-0.712818	0.476237	0.992298	-0.124682	0.900946	1.01486	-0.0878032	0.930153	1.0163		5	1	0.616918	0.768287
ENSG00000102287	2564	GABRE	-0.903545	0.3666	0.9454	-0.903111	0.366831	0.958445	-0.478681	0.632877	1.01256	-0.509416	0.61123	1.01552		1	0	0.784387	1
ENSG00000163285	2565	GABRG1	0.360388	0.718684	0.999911	0.35783	0.720597	1.00572	-0.593265	0.553915	1.00003	-0.592353	0.554531	1.00838		2	0	0.615053	1
ENSG00000113327	2566	GABRG2	0.709913	0.478035	0.976957	0.64683	0.51799	0.998477	-1.11072	0.268503	0.895396	-1.08859	0.278128	0.929322		10	1	0.276342	0.93214
ENSG00000182256	2567	GABRG3	2.21869	0.0268823	0.443986	2.12164	0.034279	0.53446	0.694152	0.488682	0.987437	0.58183	0.561579	1.00878		14	7	0.938857	0.144833
ENSG00000094755	2568	GABRP	1.17101	0.242061	0.886498	1.18195	0.237697	0.91618	-0.0678088	0.94603	1.01291	-0.0014393	0.998854	1.00354		4	0	0.377772	1
ENSG00000146276	2569	GABRR1	-0.297926	0.765863	1.00304	-0.269121	0.787929	1.00445	-0.29154	0.77105	1.02018	-0.298549	0.765708	1.02476		5	1	0.616918	0.768287
ENSG00000111886	2570	GABRR2	2.80403	0.00521075	0.194108	2.92305	0.00359746	0.181458	0.0946371	0.924732	1.01263	0.1045	0.916916	1.01802		4	1	0.705206	0.704086
ENSG00000128683	2571	GAD1	-1.25707	0.20922	0.858172	-1.33276	0.183119	0.881264	-1.26837	0.20667	0.849482	-1.33604	0.183615	0.863731		4	1	0.705206	0.704086
ENSG00000136750	2572	GAD2	-1.62993	0.103643	0.721748	-1.63928	0.101682	0.767363	-0.448219	0.654655	1.01497	-0.214207	0.830685	1.01863		2	0	0.615053	1
ENSG00000178950	2580	GAK	0.280579	0.77913	1.00158	0.423549	0.672047	1.00661	-0.432964	0.665676	1.01558	-0.765083	0.445457	0.990803		3	4	0.993639	0.0423824
ENSG00000054983	2581	GALC	0.820889	0.412037	0.960269	0.856431	0.392103	0.966559	-0.148015	0.882534	1.01656	-0.13798	0.890447	1.01925		2	1	0.880939	0.51789
ENSG00000117308	2582	GALE	0.998828	0.318282	0.929592	1.02437	0.306075	0.946367	0.898347	0.37047	0.953324	0.829794	0.40801	0.980444		8	3	0.803943	0.434656
ENSG00000135454	2583	B4GALNT1	3.9301	9.4835e-05	0.0120402	3.85393	0.000128832	0.0176794	1.65793	0.0994643	0.690321	1.24969	0.213411	0.889357		8	5	0.959068	0.126425
ENSG00000108479	2584	GALK1	-1.75483	0.0798007	0.669358	-1.98481	0.0476227	0.610847	0.825206	0.410592	0.965476	0.762413	0.447044	0.991254		4	2	0.881784	0.383082
ENSG00000156958	2585	GALK2	0.424994	0.670994	0.996638	0.286481	0.774609	1.00525	-0.671614	0.502884	0.990559	-0.607837	0.54424	1.00887		6	1	0.533721	0.818622
ENSG00000166573	2587	GALR1	-1.8806	0.0605119	0.618813	-1.8486	0.0650102	0.68586	0.851801	0.39571	0.961932	0.794983	0.427914	0.988612		6	0	0.231713	1
ENSG00000141012	2588	GALNS	0.774627	0.438866	0.967122	0.718654	0.472635	0.991769	0.621108	0.535491	0.997512	0.606073	0.545407	1.00862		2	2	0.966756	0.204879
ENSG00000141429	2589	GALNT1	-0.58434	0.559212	0.987003	-0.523617	0.600739	1.00724	-0.862017	0.390082	0.960789	-0.845369	0.399288	0.982685		0	3	1	0.00988825
ENSG00000143641	2590	GALNT2	-0.0181467	0.985528	1.00278	-0.0964643	0.923184	1.00369	0.59147	0.555114	0.999967	0.567796	0.571045	1.0127		19	4	0.424676	0.76668
ENSG00000115339	2591	GALNT3	-0.202942	0.839249	1.00236	-0.265257	0.790903	1.00371	0.24952	0.803307	1.02011	0.109797	0.912721	1.01858		3	1	0.795121	0.622228
ENSG00000213930	2592	GALT	-1.19646	0.231991	0.878759	-0.894637	0.371342	0.960814	-2.38199	0.0184988	0.344596	-2.09446	0.0379469	0.538777		3	0	0.48211	1
ENSG00000130005	2593	GAMT	1.71359	0.0871227	0.688096	1.53568	0.125148	0.809858	0.916424	0.360946	0.949674	0.871703	0.384802	0.977778		5	1	0.616918	0.768287
ENSG00000214013	2595	GANC	1.54034	0.124007	0.754597	1.60686	0.108613	0.779936	-1.71101	0.0891885	0.668304	-1.4687	0.144064	0.814701		1	1	0.953721	0.384947
ENSG00000172020	2596	GAP43	-0.101916	0.918857	1.00408	-0.110072	0.912389	1.00341	0.23843	0.81188	1.01761	0.0713444	0.943221	1.01516		3	4	0.993639	0.0423824
ENSG00000111640	2597	GAPDH	0.502556	0.615462	0.996561	0.450088	0.652811	1.00565	0.332455	0.74002	1.01968	0.12205	0.903027	1.01943		11	4	0.795002	0.410821
ENSG00000137507	2615	LRRC32	1.7705	0.0771529	0.662939	1.77888	0.0757685	0.707387	0.0142004	0.988689	1.00812	0.0672547	0.946471	1.01508		2	2	0.966756	0.204879
ENSG00000106105	2617	GARS	1.72757	0.084582	0.679532	1.573	0.116248	0.791803	-0.180705	0.856848	1.01645	-0.614838	0.539619	1.00954		3	0	0.48211	1
ENSG00000262473	2618	GART	1.961	0.0503422	0.587578	1.62241	0.105244	0.772381	-0.246178	0.805888	1.01963	-0.261584	0.794011	1.02281		0	0	1	1
ENSG00000180447	2619	GAS1	0.105816	0.915764	1.00434	0.0907061	0.927757	1.00305	1.88806	0.0609881	0.597625	1.87862	0.0622903	0.647152		2	0	0.615053	1
ENSG00000148935	2620	GAS2	-0.98305	0.325981	0.932665	-0.995831	0.319736	0.950044	0.118279	0.906008	1.01388	0.0356022	0.971648	1.00852		20	4	0.383183	0.796653
ENSG00000183087	2621	GAS6	0.498843	0.618074	0.996381	0.478895	0.632189	1.00653	2.63901	0.00921126	0.23473	2.61895	0.00975088	0.281611		7	4	0.934296	0.196057
ENSG00000141013	2622	GAS8	0.224884	0.822146	1.00305	0.101581	0.919124	1.00372	0.527751	0.598468	1.00907	0.40524	0.685894	1.02518		10	3	0.698958	0.555923
ENSG00000102145	2623	GATA1	-0.650112	0.515869	0.984022	-0.736509	0.46171	0.989652	-0.67576	0.500255	0.989462	-0.714042	0.476341	0.996774		3	2	0.929993	0.294794
ENSG00000179348	2624	GATA2	1.24462	0.213759	0.862943	1.1354	0.256662	0.928312	1.7242	0.0867748	0.661662	1.7142	0.0886149	0.709681		1	0	0.784387	1
ENSG00000107485	2625	GATA3	-0.488968	0.625043	0.995833	-0.492398	0.622619	1.0064	-0.421605	0.673929	1.01569	-0.302353	0.762813	1.02523		1	2	0.990112	0.119061
ENSG00000136574	2626	GATA4	1.21201	0.225987	0.874658	1.35115	0.177158	0.876772	-0.216233	0.829106	1.01663	-0.245286	0.806579	1.02141		7	4	0.934296	0.196057
ENSG00000141448	2627	GATA6	1.16633	0.243946	0.888863	1.16344	0.245116	0.919334	0.0526026	0.95812	1.01201	0.0937419	0.925443	1.017		15	4	0.608782	0.61309
ENSG00000171766	2628	GATM	-1.18736	0.235556	0.880647	-1.11492	0.265333	0.930808	0.390245	0.69692	1.01718	0.321331	0.748419	1.02564		4	0	0.377772	1
ENSG00000177628	2629	GBA	2.64577	0.00836491	0.255089	2.6734	0.00771406	0.284521	1.67881	0.0953136	0.686317	1.58193	0.115828	0.765396		7	5	0.973271	0.093543
ENSG00000160766	2630	GBAP1	1.04027	0.298634	0.919097	1.18663	0.235846	0.915662	1.60096	0.111532	0.713466	0.656764	0.512366	1.00393		9	5	0.940871	0.163811
ENSG00000114480	2632	GBE1	-0.234709	0.814515	1.00186	-0.247731	0.804428	1.00174	0.923474	0.357273	0.948858	1.02209	0.30843	0.945751		3	4	0.993639	0.0423824
ENSG00000117228	2633	GBP1	1.64018	0.101493	0.719123	1.34228	0.180016	0.878565	-2.71401	0.00744242	0.209739	-2.76811	0.00636946	0.223869		4	4	0.985984	0.0707489
ENSG00000162645	2634	GBP2	-0.215714	0.829284	1.00265	-0.336371	0.736709	1.00682	-0.941088	0.348204	0.94622	-0.886288	0.37692	0.973283		2	4	0.997798	0.021799
ENSG00000117226	2635	GBP3	1.63063	0.103495	0.722064	1.4685	0.142496	0.834194	-2.93242	0.00390224	0.144515	-2.90227	0.00427943	0.175976		4	4	0.985984	0.0707489
ENSG00000164900	2636	GBX1	-0.408537	0.683026	0.997676	-0.470905	0.63788	1.00666	-0.655201	0.513363	0.98995	-0.679978	0.497595	1.0011		2	1	0.880939	0.51789
ENSG00000168505	2637	GBX2	0.441261	0.659184	0.997191	0.351575	0.725281	1.00572	-0.0315392	0.974882	1.00923	-0.0300557	0.976064	1.00648		1	1	0.953721	0.384947
ENSG00000145321	2638	GC	-0.566142	0.57151	0.989249	-0.576643	0.564398	1.00615	-0.0102056	0.991871	1.00761	0.102795	0.918266	1.01806		4	1	0.705206	0.704086
ENSG00000105607	2639	GCDH	0.178223	0.858609	1.00252	-0.172291	0.863267	1.00275	0.246159	0.805902	1.01951	0.260349	0.794961	1.02276		7	4	0.934296	0.196057
ENSG00000115263	2641	GCG	0.509298	0.610731	0.996249	0.532187	0.594795	1.00723	-0.0495017	0.960587	1.01192	-0.151094	0.88011	1.01957		3	0	0.48211	1
ENSG00000215644	2642	GCGR	1.76678	0.0777758	0.665229	1.75476	0.0798135	0.71786	1.00906	0.314606	0.927292	0.979543	0.328932	0.956203		27	8	0.666675	0.49297
ENSG00000131979	2643	GCH1	-0.161736	0.871568	1.0047	-0.259415	0.795405	1.00383	-0.844634	0.399688	0.963678	-0.857831	0.392392	0.981005		9	4	0.873575	0.301042
ENSG00000137880	2644	GCHFR	-0.596989	0.550741	0.987081	-0.598803	0.549531	1.00243	-1.40027	0.163541	0.801693	-1.40805	0.161241	0.835027		4	0	0.377772	1
ENSG00000106633	2645	GCK	-1.22948	0.219376	0.868337	-1.3393	0.180982	0.877771	-0.185984	0.852714	1.01621	-0.124816	0.900841	1.01968		9	4	0.873575	0.301042
ENSG00000084734	2646	GCKR	-1.22144	0.222401	0.870893	-1.07129	0.284474	0.941002	-0.0197482	0.984271	1.00903	-0.0184941	0.98527	1.00634		7	5	0.973271	0.093543
ENSG00000135441	2647	BLOC1S1	-1.71222	0.0873748	0.689504	-1.55847	0.119652	0.797811	0.277911	0.781471	1.02127	0.601564	0.548397	1.00864		6	3	0.893521	0.303305
ENSG00000108773	2648	KAT2A	-0.462794	0.643681	0.995939	-0.391226	0.69577	1.00481	0.326542	0.744479	1.01949	-0.0326175	0.974024	1.0075		10	2	0.502896	0.768969
ENSG00000148200	2649	NR6A1	-0.250243	0.802485	1.00059	-0.197038	0.843865	1.00026	-2.52713	0.0125575	0.282173	-2.70762	0.00758594	0.242386		11	5	0.892196	0.249177
ENSG00000187210	2650	GCNT1	-0.757714	0.44892	0.968802	-0.642061	0.52108	0.998247	-1.09611	0.274823	0.898613	-1.06101	0.290435	0.938624		5	1	0.616918	0.768287
ENSG00000111846	2651	GCNT2	-1.02134	0.307508	0.924157	-1.27504	0.202792	0.891148	-0.285368	0.775764	1.02141	-0.259104	0.79592	1.02272		11	1	0.231031	0.946974
ENSG00000268221	2652	OPN1MW	-0.455278	0.649074	0.996846	-0.469761	0.638697	1.00642	-0.0125381	0.990013	1.00765	0.125024	0.900676	1.01986		5	1	0.616918	0.768287
ENSG00000140905	2653	GCSH	0.289581	0.772237	1.00343	0.358719	0.719932	1.00562	0.102125	0.918796	1.0128	0.133733	0.893798	1.01951		19	2	0.134658	0.960543
ENSG00000223802	2657	CERS1	0.448117	0.654231	0.996403	0.378263	0.70537	1.00468	0.0608466	0.951564	1.01273	0.0606055	0.951756	1.01368		5	1	0.616918	0.768287
ENSG00000263761	2658	GDF2	-0.376188	0.706911	0.99819	-0.416666	0.677073	1.00559	-0.0378534	0.969856	1.0097	-0.0416358	0.966846	1.01034		3	0	0.48211	1
ENSG00000138379	2660	MSTN	0.904346	0.366176	0.945352	0.852338	0.394368	0.968178	-1.09063	0.277222	0.900608	-0.59224	0.554606	1.00841		2	0	0.615053	1
ENSG00000164404	2661	GDF9	-0.560845	0.575113	0.989704	-0.624128	0.532782	0.999529	0.905102	0.366893	0.951347	0.692833	0.489515	0.998323		4	1	0.705206	0.704086
ENSG00000266524	2662	GDF10	0.275926	0.7827	1.00148	0.270306	0.787019	1.00439	-0.340945	0.733632	1.01887	-0.45195	0.651975	1.01888		3	1	0.795121	0.622228
ENSG00000203879	2664	GDI1	-0.0054776	0.995631	1.00207	-0.172949	0.86275	1.00283	3.44605	0.000741812	0.0456055	3.56104	0.000499127	0.0424554		7	3	0.851344	0.369584
ENSG00000057608	2665	GDI2	-0.900995	0.367954	0.945754	-0.94666	0.344195	0.959049	-0.288762	0.773171	1.02074	-0.368035	0.71338	1.02704		4	3	0.957618	0.175091
ENSG00000168621	2668	GDNF	-0.724281	0.469176	0.975082	-0.946946	0.344049	0.959216	-0.0544598	0.956643	1.01206	0.104222	0.917136	1.01796		5	0	0.295914	1
ENSG00000164949	2669	GEM	0.637945	0.523754	0.985365	0.637707	0.523909	0.998643	0.259528	0.795591	1.02026	0.362451	0.717539	1.02668		2	0	0.615053	1
ENSG00000131095	2670	GFAP	-0.00420857	0.996643	1.00201	-0.0152091	0.98787	1.00221	-1.08947	0.277732	0.901007	-1.2103	0.228121	0.903752		11	1	0.231031	0.946974
ENSG00000127554	2671	GFER	-0.453039	0.650685	0.997104	-0.221252	0.824972	1.0012	2.04476	0.0426626	0.515717	2.06292	0.0408923	0.558052		2	4	0.997798	0.021799
ENSG00000162676	2672	GFI1	2.15119	0.0318612	0.481089	2.1616	0.0310458	0.518254	0.369003	0.712656	1.01688	0.526118	0.599604	1.01347		2	1	0.880939	0.51789
ENSG00000198380	2673	GFPT1	0.104311	0.916958	1.00406	0.0891914	0.92896	1.00279	-1.15886	0.248391	0.885724	-1.12767	0.26131	0.920341		2	0	0.615053	1
ENSG00000151892	2674	GFRA1	0.119321	0.905061	1.00507	0.0244139	0.980531	1.00212	0.937147	0.35022	0.946041	0.654084	0.514087	1.00466		6	1	0.533721	0.818622
ENSG00000168546	2675	GFRA2	-0.684686	0.493807	0.978232	-0.653307	0.51381	0.99732	1.81953	0.0708658	0.624155	1.75936	0.0806117	0.696168		1	1	0.953721	0.384947
ENSG00000146013	2676	GFRA3	0.749982	0.45356	0.970177	0.75707	0.449307	0.98455	0.0895287	0.928784	1.01302	0.0781395	0.937824	1.0151		7	0	0.181378	1
ENSG00000115486	2677	GGCX	0.458155	0.647007	0.99646	0.434794	0.663869	1.00607	-0.538805	0.590836	1.00955	-0.519811	0.603982	1.01397		2	0	0.615053	1
ENSG00000286070	2678	GGT1	-0.0154539	0.987675	1.00223	0.0220457	0.982419	1.00185	-1.37364	0.171644	0.813377	-1.3769	0.17065	0.849512		30	7	0.436348	0.71923
ENSG00000204136	2681	GGTA1P	-0.783799	0.433468	0.965372	-0.759396	0.447915	0.984043	2.89374	0.00438672	0.153313	2.84794	0.00503564	0.195018		8	0	0.141929	1
ENSG00000086062	2683	B4GALT1	-0.443719	0.657406	0.997251	-0.403193	0.68695	1.00482	-0.629299	0.53013	0.995992	-0.593545	0.553735	1.00821		2	2	0.966756	0.204879
ENSG00000131067	2686	GGT7	-0.369378	0.711977	0.999295	-0.432592	0.665467	1.00653	-0.459474	0.646572	1.01273	-0.577588	0.564432	1.00934		2	2	0.966756	0.204879
ENSG00000099998	2687	GGT5	0.874336	0.382286	0.951027	0.793522	0.427789	0.981176	0.488284	0.626076	1.01036	0.514861	0.607428	1.01518		14	3	0.483235	0.745981
ENSG00000259384	2688	GH1	-1.19744	0.231609	0.879453	-1.25085	0.211479	0.900899	1.93506	0.0549033	0.579127	2.17092	0.0315533	0.491039		13	0	0.0414206	1
ENSG00000136487	2689	GH2	0.0115533	0.990786	1.0026	-0.0897514	0.928515	1.00294	-0.963104	0.337077	0.94139	-0.894715	0.372412	0.972154		11	1	0.231031	0.946974
ENSG00000112964	2690	GHR	0.610522	0.541748	0.984004	0.547496	0.584242	1.00616	-0.91781	0.360222	0.949513	-0.898621	0.370334	0.971358		7	1	0.457527	0.858071
ENSG00000118702	2691	GHRH	0.456848	0.647946	0.996837	0.483669	0.628798	1.00594	-0.257343	0.797274	1.02038	-0.259887	0.795317	1.02244		6	2	0.762304	0.542473
ENSG00000106128	2692	GHRHR	-0.27211	0.785631	1.00159	-0.273153	0.78483	1.00496	0.356092	0.722283	1.01798	0.411772	0.681111	1.02444		5	1	0.616918	0.768287
ENSG00000121853	2693	GHSR	-1.73617	0.0830493	0.674478	-1.74954	0.080712	0.719698	0.335402	0.7378	1.01949	0.322558	0.747492	1.0258		2	1	0.880939	0.51789
ENSG00000134812	2694	CBLIF	0.300262	0.764082	1.00338	0.300607	0.763819	1.00523	-0.106859	0.915047	1.01329	-0.0891528	0.929083	1.01626		1	0	0.784387	1
ENSG00000159224	2695	GIP	-0.131265	0.89561	1.00534	-0.106598	0.915144	1.0039	-0.00105068	0.999163	1.00504	0.0129147	0.989713	1.00575		4	0	0.377772	1
ENSG00000010310	2696	GIPR	3.3286	0.000926479	0.063804	3.22686	0.00132007	0.0985456	-0.546474	0.585568	1.00804	-0.233021	0.816071	1.02039		3	2	0.929993	0.294794
ENSG00000152661	2697	GJA1	0.821816	0.411509	0.96024	0.819835	0.412637	0.974323	0.0254747	0.979711	1.00907	0.0291891	0.976754	1.00625		2	1	0.880939	0.51789
ENSG00000121743	2700	GJA3	-1.36054	0.174172	0.829863	-1.37658	0.169158	0.87427	-0.864807	0.388554	0.95969	-0.75249	0.452968	0.992459		1	0	0.784387	1
ENSG00000187513	2701	GJA4	-0.00228844	0.998175	1.00183	-0.0218263	0.982594	1.00187	1.86029	0.0648431	0.608819	1.86686	0.0639261	0.65286		7	1	0.457527	0.858071
ENSG00000265107	2702	GJA5	0.849902	0.39572	0.956647	0.724765	0.46888	0.990684	-1.85157	0.0660942	0.611019	-1.51616	0.131642	0.793346		2	3	0.991265	0.0700074
ENSG00000121634	2703	GJA8	1.54245	0.123493	0.752693	1.11981	0.263245	0.930304	7.41421	8.94953e-12	3.70471e-09	7.08857	5.36693e-11	2.94045e-08		4	2	0.881784	0.383082
ENSG00000169562	2705	GJB1	-0.094385	0.924835	1.00426	-0.0944014	0.924822	1.00261	-0.326092	0.744819	1.01943	-0.325327	0.745399	1.02543		3	2	0.929993	0.294794
ENSG00000165474	2706	GJB2	-0.315578	0.752433	1.00333	-0.333735	0.738697	1.00652	-0.925484	0.356231	0.948118	-0.267451	0.7895	1.02294		1	1	0.953721	0.384947
ENSG00000188910	2707	GJB3	0.215082	0.829777	1.00286	0.153883	0.877754	1.00352	-0.176649	0.860027	1.01647	-0.175696	0.860777	1.01936		7	1	0.457527	0.858071
ENSG00000189280	2709	GJB5	0.000853246	0.999319	1.0019	-0.0794613	0.936692	1.00255	-0.251159	0.802042	1.02031	-0.249583	0.803261	1.02131		7	1	0.457527	0.858071
ENSG00000198814	2710	GK	1.62666	0.104335	0.721991	1.53123	0.126242	0.812435	-1.21324	0.226986	0.864505	-1.10879	0.269342	0.922637		16	3	0.38691	0.813553
ENSG00000196475	2712	GK2	-0.411049	0.681184	0.997171	-0.417952	0.676132	1.00523	-0.118625	0.905734	1.01407	-0.119205	0.905277	1.01894		2	1	0.880939	0.51789
ENSG00000102393	2717	GLA	-2.6198	0.00902138	0.260629	-2.36105	0.0185438	0.428852	-0.362344	0.717615	1.01718	-1.10665	0.270266	0.922747		4	2	0.881784	0.383082
ENSG00000147257	2719	GPC3	1.27299	0.203515	0.851999	1.28441	0.199498	0.886272	-1.84096	0.0676436	0.615266	-1.82346	0.0702794	0.672401		11	2	0.444077	0.807704
ENSG00000170266	2720	GLB1	-0.154506	0.877263	1.00432	0.0366089	0.970809	1.002	-0.30731	0.759043	1.01906	-0.465013	0.642615	1.01843		8	4	0.906457	0.247314
ENSG00000001084	2729	GCLC	0.990687	0.322239	0.930952	0.416181	0.677427	1.00571	1.11148	0.268176	0.895746	1.06278	0.289638	0.938002		3	1	0.795121	0.622228
ENSG00000023909	2730	GCLM	-0.950049	0.342471	0.93745	-1.03169	0.302634	0.94655	1.00794	0.31514	0.92769	1.06533	0.288486	0.93753		5	1	0.616918	0.768287
ENSG00000178445	2731	GLDC	0.199036	0.842302	1.00101	0.210838	0.833085	1.00167	0.165919	0.868449	1.01585	0.270058	0.787497	1.02298		4	5	0.995641	0.0260867
ENSG00000119392	2733	GLE1	0.307089	0.758882	1.00397	0.285346	0.775478	1.00519	-1.21804	0.225162	0.862672	-1.38882	0.167003	0.844905		4	4	0.985984	0.0707489
ENSG00000090863	2734	GLG1	1.12757	0.259956	0.899435	0.457442	0.64752	1.00597	0.808709	0.419989	0.969102	0.762923	0.446741	0.991054		15	5	0.75238	0.439084
ENSG00000111087	2735	GLI1	-0.892866	0.372288	0.946081	-1.29046	0.197389	0.887038	0.90977	0.364433	0.949994	0.625275	0.532767	1.00776		7	3	0.851344	0.369584
ENSG00000074047	2736	GLI2	0.348573	0.727533	0.999333	0.218567	0.827062	1.00198	-0.287132	0.774415	1.02101	-0.250975	0.802187	1.02119		3	0	0.48211	1
ENSG00000106571	2737	GLI3	1.12641	0.260444	0.899456	1.20439	0.228917	0.911324	0.355464	0.722752	1.0178	0.36342	0.716817	1.02691		8	2	0.630416	0.671112
ENSG00000250571	2738	GLI4	-0.0671574	0.946479	1.00336	-0.432728	0.665369	1.00671	-0.10682	0.915077	1.01326	0.137255	0.891019	1.01915		15	7	0.921076	0.175591
ENSG00000124767	2739	GLO1	1.26832	0.205177	0.854735	1.16138	0.245952	0.920987	1.52679	0.128963	0.743754	1.6252	0.106277	0.747347		6	2	0.762304	0.542473
ENSG00000112164	2740	GLP1R	-2.03218	0.0425769	0.542768	-2.10047	0.0361062	0.549185	-0.952597	0.342358	0.941877	-1.03776	0.301098	0.939663		4	0	0.377772	1
ENSG00000145888	2741	GLRA1	0.203759	0.838611	1.00218	0.180861	0.856538	1.00198	1.60284	0.111116	0.713253	1.60256	0.111194	0.755679		11	3	0.644065	0.610465
ENSG00000101958	2742	GLRA2	0.0889493	0.929152	1.00398	0.0230937	0.981583	1.00166	0.502065	0.616373	1.0093	0.544518	0.586916	1.01176		20	8	0.873556	0.240116
ENSG00000109738	2743	GLRB	-1.20018	0.230543	0.879702	-1.15509	0.248515	0.922807	-1.14083	0.255795	0.888153	-0.905503	0.366691	0.969584		2	1	0.880939	0.51789
ENSG00000115419	2744	GLS	0.023471	0.981282	1.00266	-0.0934286	0.925594	1.00292	0.787224	0.432418	0.974366	0.696183	0.487421	0.997328		6	1	0.533721	0.818622
ENSG00000173221	2745	GLRX	-0.689242	0.490938	0.978364	-0.685955	0.493008	0.996751	0.424675	0.671695	1.01561	0.418674	0.67607	1.02314		3	0	0.48211	1
ENSG00000148672	2746	GLUD1	0.49983	0.617379	0.996466	0.684976	0.493625	0.996919	-0.395395	0.693125	1.01642	-0.369133	0.712564	1.02737		7	2	0.696695	0.610807
ENSG00000182890	2747	GLUD2	-2.5428	0.0112478	0.291957	-2.53149	0.0116135	0.350149	-0.755938	0.450896	0.978938	-0.761194	0.447769	0.991329		3	1	0.795121	0.622228
ENSG00000250959	2749	GLUD1P3	1.00076	0.317347	0.929917	0.751362	0.452731	0.986493	-1.00743	0.315384	0.92753	-1.04411	0.298159	0.940737		3	1	0.795121	0.622228
ENSG00000135821	2752	GLUL	0.732641	0.464065	0.973675	0.762632	0.445984	0.982923	-1.03297	0.303314	0.91887	-0.953605	0.34186	0.964435		7	5	0.973271	0.093543
ENSG00000196743	2760	GM2A	-2.09507	0.0365844	0.509914	-2.11747	0.0346324	0.53862	0.832016	0.40675	0.964969	0.79873	0.425744	0.988258		6	3	0.893521	0.303305
ENSG00000112699	2762	GMDS	-0.588476	0.556435	0.987425	-0.197569	0.843449	1.00008	0.444674	0.657209	1.0153	0.45065	0.65291	1.0188		2	3	0.991265	0.0700074
ENSG00000197045	2764	GMFB	0.441917	0.658709	0.99712	0.0262638	0.979056	1.00176	0.675487	0.500428	0.989488	0.76781	0.44384	0.990636		1	1	0.953721	0.384947
ENSG00000104499	2765	GML	0.185746	0.852707	1.00189	0.165698	0.868451	1.00278	-0.574378	0.56659	1.00175	-0.575781	0.56565	1.01015		27	4	0.165601	0.929673
ENSG00000137198	2766	GMPR	-1.31267	0.189797	0.842773	-1.33372	0.182805	0.880893	-0.871529	0.384887	0.958769	-0.969631	0.333834	0.958191		42	15	0.857695	0.226426
ENSG00000088256	2767	GNA11	-0.552939	0.580512	0.991134	-0.553724	0.579975	1.00595	1.25921	0.20995	0.850207	1.24733	0.214272	0.890554		25	5	0.343281	0.811159
ENSG00000146535	2768	GNA12	-3.51067	0.000480642	0.0400456	-3.4682	0.000561678	0.0560567	0.709095	0.479389	0.985548	0.719424	0.473029	0.997012		7	2	0.696695	0.610807
ENSG00000060558	2769	GNA15	1.01938	0.308436	0.924566	1.01544	0.310306	0.94628	-2.23653	0.0268226	0.41917	-2.26227	0.0251565	0.440014		25	5	0.343281	0.811159
ENSG00000127955	2770	GNAI1	1.20355	0.229241	0.878868	0.963362	0.335756	0.95682	-0.458716	0.647116	1.01264	-0.608255	0.543963	1.00916		3	2	0.929993	0.294794
ENSG00000114353	2771	GNAI2	1.33321	0.18297	0.838803	1.18009	0.238433	0.916179	-0.128382	0.898022	1.01544	-0.146464	0.883757	1.01974		9	4	0.873575	0.301042
ENSG00000065135	2773	GNAI3	-1.18467	0.23662	0.88162	-1.22259	0.221967	0.909854	-0.631206	0.528886	0.995462	-0.813167	0.417446	0.9852		9	4	0.873575	0.301042
ENSG00000141404	2774	GNAL	-1.25753	0.209051	0.858043	-1.21265	0.225744	0.91093	-0.6291	0.53026	0.995935	-0.63149	0.528708	1.00611		16	7	0.900511	0.208886
ENSG00000087258	2775	GNAO1	-0.773558	0.439498	0.967372	-0.783167	0.433839	0.983092	-0.247043	0.805219	1.01997	-0.166591	0.867923	1.01972		7	5	0.973271	0.093543
ENSG00000156052	2776	GNAQ	0.446854	0.655142	0.996408	0.589409	0.55581	1.00446	0.154937	0.877084	1.01625	-0.739621	0.460717	0.994812		9	2	0.565344	0.723658
ENSG00000087460	2778	GNAS	-0.89102	0.373277	0.946145	-0.876635	0.381037	0.964637	2.68362	0.00811834	0.218855	2.29021	0.0234415	0.427686		9	3	0.752686	0.497104
ENSG00000114349	2779	GNAT1	0.476589	0.633829	0.996726	0.515946	0.606083	1.00661	-0.085684	0.931834	1.01267	-0.034634	0.972419	1.00803		10	5	0.918562	0.204998
ENSG00000134183	2780	GNAT2	-0.378357	0.705299	0.998559	-0.485478	0.627516	1.00656	-0.006666	0.99469	1.00702	-0.0826321	0.934257	1.01519		9	4	0.873575	0.301042
ENSG00000128266	2781	GNAZ	-1.25044	0.21163	0.860489	-1.61243	0.107396	0.778683	-1.31013	0.192195	0.836106	-1.45171	0.148727	0.819187		6	3	0.893521	0.303305
ENSG00000078369	2782	GNB1	0.915686	0.360201	0.942705	0.869757	0.384783	0.965345	-0.434948	0.664238	1.01663	-0.781466	0.435794	0.98879		17	2	0.186447	0.940454
ENSG00000172354	2783	GNB2	2.43498	0.015184	0.331825	1.94651	0.0520622	0.630115	-0.151838	0.879523	1.01649	-0.244788	0.806964	1.0212		16	10	0.987363	0.0352223
ENSG00000111664	2784	GNB3	1.03504	0.301068	0.919764	0.79801	0.425182	0.979529	-0.414861	0.678848	1.01677	-0.994922	0.32142	0.955235		9	4	0.873575	0.301042
ENSG00000162188	2785	GNG3	3.86843	0.000121566	0.013919	3.86966	0.00012099	0.0169777	0.600177	0.549312	0.998204	0.582428	0.561177	1.00913		7	4	0.934296	0.196057
ENSG00000168243	2786	GNG4	-0.430163	0.667232	0.996125	-0.655633	0.512313	0.996695	0.964214	0.336522	0.941958	0.901873	0.36861	0.971074		11	5	0.892196	0.249177
ENSG00000174021	2787	GNG5	0.789193	0.430312	0.965602	0.610092	0.542033	1.00029	0.958768	0.33925	0.94153	0.808344	0.420208	0.987091		2	2	0.966756	0.204879
ENSG00000176533	2788	GNG7	0.987454	0.323819	0.93148	0.972477	0.331207	0.955087	0.0804424	0.935995	1.01317	0.0812516	0.935353	1.01496		21	7	0.759884	0.399067
ENSG00000242616	2790	GNG10	1.47643	0.140355	0.780061	1.43898	0.15068	0.844992	0.719846	0.472762	0.985191	0.499995	0.617831	1.01562		2	0	0.615053	1
ENSG00000127920	2791	GNG11	0.581091	0.561398	0.987128	0.536808	0.5916	1.0062	-0.128194	0.89817	1.01511	-0.048557	0.961339	1.0118		4	0	0.377772	1
ENSG00000127928	2792	GNGT1	2.45664	0.0143073	0.323658	2.25417	0.0245473	0.472295	-0.0677427	0.946083	1.01285	-0.0957497	0.923851	1.01693		8	3	0.803943	0.434656
ENSG00000167083	2793	GNGT2	0.633664	0.526542	0.984754	0.629104	0.529522	0.999036	1.79556	0.0746188	0.635283	1.90939	0.0581736	0.634088		2	3	0.991265	0.0700074
ENSG00000232143	2794	GNL1	2.09904	0.0362317	0.507652	1.46132	0.144453	0.836724	-1.33882	0.182696	0.824032	-1.13499	0.258238	0.920485		0	0	1	1
ENSG00000147437	2796	GNRH1	1.91179	0.0563807	0.601276	2.06924	0.0389535	0.564871	-0.136932	0.891272	1.01607	0.0718737	0.942801	1.01523		3	0	0.48211	1
ENSG00000125787	2797	GNRH2	-0.202742	0.839405	1.00229	-0.225667	0.821538	1.00113	-1.23779	0.217767	0.859807	-1.31406	0.190886	0.870457		1	2	0.990112	0.119061
ENSG00000109163	2798	GNRHR	-0.576188	0.564705	0.987823	-0.506295	0.612836	1.00734	-0.177445	0.859403	1.01651	-0.158101	0.874596	1.02042		1	0	0.784387	1
ENSG00000135677	2799	GNS	0.0370347	0.97047	1.00265	0.0625015	0.950184	1.00228	-0.0731146	0.941814	1.01317	0.140495	0.888462	1.01911		1	3	0.997897	0.0332437
ENSG00000136935	2800	GOLGA1	0.292445	0.770048	1.00373	-0.0511299	0.959239	1.00186	-0.517105	0.60586	1.01038	-0.402589	0.687839	1.0248		10	1	0.276342	0.93214
ENSG00000167110	2801	GOLGA2	1.02294	0.306749	0.924108	0.900214	0.368369	0.960178	1.69394	0.0923946	0.677076	1.64363	0.102404	0.742253		3	1	0.795121	0.622228
ENSG00000090615	2802	GOLGA3	0.248763	0.803629	1.00061	0.181083	0.856364	1.00196	0.414254	0.679292	1.0167	-0.108419	0.913812	1.0184		21	5	0.497172	0.692298
ENSG00000144674	2803	GOLGA4	-1.66333	0.0967711	0.711879	-1.4391	0.150646	0.845057	2.91016	0.00417468	0.149838	1.25385	0.2119	0.89083		6	1	0.533721	0.818622
ENSG00000173230	2804	GOLGB1	0.432177	0.665769	0.99713	-0.248664	0.803706	1.00151	0.634433	0.526784	0.994723	0.653197	0.514657	1.00493		4	1	0.705206	0.704086
ENSG00000120053	2805	GOT1	0.656226	0.511931	0.983546	0.548241	0.583731	1.00602	1.3678	0.173462	0.815561	1.24848	0.213855	0.89001		2	0	0.615053	1
ENSG00000125166	2806	GOT2	0.832515	0.405451	0.958688	0.880956	0.378696	0.96302	-1.45468	0.147891	0.776251	-1.52603	0.129165	0.788621		6	4	0.956787	0.148656
ENSG00000175793	2810	SFN	0.658417	0.510523	0.98246	0.65544	0.512437	0.996418	0.122219	0.902892	1.0146	0.0680001	0.945879	1.0152		12	1	0.192296	0.958579
ENSG00000185245	2811	GP1BA	-0.682742	0.495034	0.978586	-0.871592	0.383782	0.965299	1.09464	0.275464	0.899131	1.03241	0.303589	0.942229		7	5	0.973271	0.093543
ENSG00000203618	2812	GP1BB	-1.93193	0.0538406	0.591423	-2.07332	0.0385706	0.564583	-0.245786	0.806191	1.0196	-0.243616	0.80787	1.02083		9	4	0.873575	0.301042
ENSG00000169347	2813	GP2	1.1174	0.264273	0.900187	1.12367	0.261604	0.929434	0.0191698	0.984732	1.00878	0.0146613	0.988322	1.00576		5	2	0.824909	0.466279
ENSG00000178732	2814	GP5	0.623667	0.533084	0.98446	0.531708	0.595126	1.00678	-0.403264	0.68734	1.01641	-0.300456	0.764257	1.02517		5	0	0.295914	1
ENSG00000169704	2815	GP9	-0.434034	0.66442	0.997191	-0.492575	0.622494	1.00646	-0.367192	0.714004	1.0167	-0.270875	0.78687	1.02323		2	0	0.615053	1
ENSG00000063660	2817	GPC1	1.17715	0.239605	0.88462	1.20997	0.226768	0.909947	1.59999	0.111748	0.713135	1.59421	0.113052	0.7578		9	3	0.752686	0.497104
ENSG00000167588	2819	GPD1	-1.07362	0.283424	0.9087	-1.06061	0.289296	0.94308	-0.421618	0.67392	1.01576	-0.446359	0.655999	1.01943		2	2	0.966756	0.204879
ENSG00000115159	2820	GPD2	0.431259	0.666435	0.996689	0.40957	0.682268	1.00586	-0.363638	0.716651	1.0172	-0.531217	0.596075	1.01191		2	1	0.880939	0.51789
ENSG00000282019	2821	GPI	-0.194192	0.846092	1.00086	-0.462254	0.644068	1.00554	0.582546	0.561092	0.999906	0.488023	0.626266	1.01621		0	0	1	1
ENSG00000112293	2822	GPLD1	0.428953	0.668112	0.996322	-0.270116	0.787165	1.00443	-0.657213	0.512072	0.98992	-0.751758	0.453407	0.992953		11	0	0.0678601	1
ENSG00000150625	2823	GPM6A	0.175679	0.860606	1.00303	0.094117	0.925048	1.00274	0.506967	0.612938	1.00944	0.617832	0.537649	1.0091		17	11	0.991828	0.0233381
ENSG00000046653	2824	GPM6B	0.35735	0.720956	0.999494	0.338004	0.735479	1.00684	0.799214	0.425456	0.970297	0.747043	0.456239	0.994364		11	4	0.795002	0.410821
ENSG00000183671	2825	GPR1	-0.156364	0.875799	1.00443	-0.126457	0.899412	1.00381	0.295166	0.768283	1.02022	0.240147	0.810553	1.02055		3	0	0.48211	1
ENSG00000184451	2826	CCR10	1.21625	0.224368	0.873099	1.2121	0.225952	0.910393	-0.820649	0.413175	0.966912	-0.821704	0.412585	0.981437		16	1	0.0890365	0.984633
ENSG00000181773	2827	GPR3	-1.20055	0.230402	0.879523	-1.27804	0.201731	0.888998	1.48642	0.139309	0.763247	1.41196	0.160088	0.833927		6	0	0.231713	1
ENSG00000177464	2828	GPR4	-0.2144	0.830308	1.00285	-0.512058	0.6088	1.00692	0.326099	0.744813	1.0195	0.256813	0.797685	1.02224		2	2	0.966756	0.204879
ENSG00000173578	2829	XCR1	0.801087	0.423399	0.964352	0.799021	0.424596	0.979146	0.386967	0.69934	1.01736	0.38994	0.69715	1.02579		1	2	0.990112	0.119061
ENSG00000146360	2830	GPR6	1.18619	0.236018	0.881312	1.18914	0.234857	0.914487	-0.669292	0.504359	0.990219	-0.659888	0.510365	1.0037		0	0	1	1
ENSG00000183729	2831	NPBWR1	0.488239	0.625559	0.99572	0.43434	0.664198	1.00625	-0.147425	0.882999	1.01653	-0.156623	0.875758	1.01992		5	1	0.616918	0.768287
ENSG00000125522	2832	NPBWR2	-0.780587	0.435354	0.965884	-0.779464	0.436015	0.983128	2.96163	0.00356959	0.13682	3.03786	0.00282342	0.139509		6	3	0.893521	0.303305
ENSG00000186810	2833	CXCR3	0.118863	0.905424	1.00451	0.0997153	0.920604	1.00364	0.0834417	0.933614	1.01325	-0.0734352	0.94156	1.01495		8	2	0.630416	0.671112
ENSG00000119973	2834	PRLHR	1.83391	0.0671639	0.635639	1.82982	0.0677761	0.69615	-1.39578	0.164886	0.803425	-1.40229	0.162952	0.837373		15	3	0.43362	0.781901
ENSG00000132975	2835	GPR12	0.890084	0.373779	0.946132	0.838782	0.401927	0.970397	-0.139594	0.889172	1.01641	-0.101728	0.919112	1.01803		4	3	0.957618	0.175091
ENSG00000181408	2837	UTS2R	-1.45043	0.147462	0.791966	-1.39961	0.162151	0.866864	-0.780886	0.436125	0.97517	-0.776189	0.438893	0.989076		4	1	0.705206	0.704086
ENSG00000154165	2838	GPR15	-0.371567	0.710347	0.999111	-0.310413	0.756355	1.00497	-0.487469	0.626652	1.01032	-0.482268	0.630338	1.01671		8	1	0.389193	0.88898
ENSG00000144230	2840	GPR17	0.0446539	0.964398	1.00304	0.0785645	0.937405	1.00199	-0.486378	0.627423	1.01052	-0.367893	0.713486	1.02703		3	0	0.48211	1
ENSG00000125245	2841	GPR18	0.288384	0.773153	1.00322	0.28304	0.777245	1.00441	-0.199666	0.842018	1.0168	-0.192008	0.848003	1.01881		3	0	0.48211	1
ENSG00000183150	2842	GPR19	1.45365	0.146568	0.791266	1.49131	0.136408	0.828168	-1.54447	0.124626	0.737462	-0.923429	0.357307	0.969403		2	2	0.966756	0.204879
ENSG00000275181	2843	GPR20	-0.901158	0.367867	0.945662	-0.946694	0.344178	0.959144	-0.0791126	0.937051	1.01279	-0.0866893	0.931037	1.01655		0	0	1	1
ENSG00000011454	2844	RABGAP1	-0.506921	0.612397	0.995919	-0.511774	0.608999	1.00689	-0.130721	0.896175	1.01563	-0.232007	0.816857	1.02021		5	2	0.824909	0.466279
ENSG00000172209	2845	GPR22	-0.385069	0.700323	0.998253	-0.397559	0.691097	1.0042	-0.275173	0.78357	1.02129	-0.277364	0.781893	1.02377		0	1	1	0.215613
ENSG00000147145	2846	LPAR4	0.128374	0.897896	1.00512	0.271488	0.78611	1.00426	-0.0746419	0.940601	1.01275	-0.0334348	0.973374	1.0075		1	0	0.784387	1
ENSG00000128285	2847	MCHR1	-0.7672	0.443265	0.96745	-0.908267	0.364104	0.959107	1.84495	0.0670565	0.614124	1.79738	0.0743425	0.684215		3	5	0.998231	0.0140159
ENSG00000170128	2848	GPR25	-0.141724	0.887346	1.00544	-0.149102	0.881524	1.00335	0.927645	0.355112	0.946628	0.827066	0.409549	0.981107		6	3	0.893521	0.303305
ENSG00000154478	2849	GPR26	-1.17818	0.239194	0.884149	-1.17215	0.241603	0.918149	-0.772888	0.44083	0.977709	-1.04083	0.299677	0.939321		4	1	0.705206	0.704086
ENSG00000170837	2850	GPR27	0.0271518	0.978348	1.00252	0.115688	0.907938	1.00242	-2.27533	0.0243321	0.395859	-2.38895	0.018174	0.384274		0	1	1	0.215613
ENSG00000164850	2852	GPER1	1.30952	0.190862	0.844289	1.22343	0.221651	0.909357	-0.747772	0.455792	0.979861	-0.641221	0.522385	1.00766		10	3	0.698958	0.555923
ENSG00000120436	2853	GPR31	-1.27626	0.202358	0.852891	-1.32947	0.184202	0.882156	-0.873167	0.383996	0.957831	-0.760781	0.448015	0.99152		9	5	0.940871	0.163811
ENSG00000142511	2854	GPR32	-0.576696	0.564362	0.987594	-0.458754	0.646578	1.00584	-0.21676	0.828696	1.01666	-0.215306	0.829829	1.01899		6	2	0.762304	0.542473
ENSG00000214943	2856	GPR33	0.0133859	0.989324	1.00232	0.0667503	0.946803	1.00217	1.93545	0.0548542	0.579266	2.11255	0.0363411	0.528463		4	2	0.881784	0.383082
ENSG00000171659	2857	GPR34	1.53818	0.124534	0.754848	1.49476	0.135505	0.82834	0.392795	0.69504	1.0165	0.403609	0.687091	1.02491		15	3	0.43362	0.781901
ENSG00000178623	2859	GPR35	-0.716175	0.474163	0.976528	-0.748235	0.454613	0.987712	-0.425463	0.671121	1.01549	-0.488537	0.625902	1.01642		13	8	0.978307	0.0611426
ENSG00000170775	2861	GPR37	0.975745	0.329585	0.933391	0.917338	0.359336	0.958042	-1.18377	0.238414	0.87528	-0.899387	0.369928	0.971112		20	7	0.792362	0.359329
ENSG00000102539	2862	MLNR	-0.115538	0.908057	1.00391	-0.118272	0.905892	1.00253	-0.179431	0.857846	1.01647	-0.346927	0.729146	1.02618		2	2	0.966756	0.204879
ENSG00000183840	2863	GPR39	0.575819	0.564954	0.987982	0.55285	0.580573	1.00503	1.55444	0.122229	0.732824	1.51081	0.132997	0.796615		8	2	0.630416	0.671112
ENSG00000126266	2864	FFAR1	-0.385152	0.700262	0.998318	-0.370525	0.711123	1.00444	1.69761	0.0916978	0.674357	0.775119	0.439523	0.989418		6	1	0.533721	0.818622
ENSG00000185897	2865	FFAR3	0.00253876	0.997975	1.00179	-0.0747713	0.940422	1.0028	2.06303	0.0408688	0.505178	2.11182	0.0364052	0.52857		6	1	0.533721	0.818622
ENSG00000126251	2866	GPR42	-0.234822	0.814427	1.00202	-0.286841	0.774334	1.00524	3.19171	0.00172975	0.0836928	2.74742	0.006764	0.229927		5	1	0.616918	0.768287
ENSG00000126262	2867	FFAR2	-1.29503	0.195809	0.847687	-1.26389	0.206761	0.896767	-0.736141	0.462818	0.982605	-0.667748	0.505349	1.00348		3	1	0.795121	0.622228
ENSG00000125388	2868	GRK4	2.65101	0.00823781	0.25245	2.71086	0.00690397	0.266768	1.64649	0.101798	0.692839	1.60444	0.110779	0.755339		8	1	0.389193	0.88898
ENSG00000198873	2869	GRK5	-2.41987	0.0158232	0.339436	-2.4779	0.0134912	0.378626	-0.678386	0.498593	0.989748	-0.514333	0.607797	1.01516		14	1	0.131699	0.974753
ENSG00000198055	2870	GRK6	0.455765	0.648724	0.997047	0.328853	0.742382	1.0053	0.00832528	0.993369	1.00727	0.0701408	0.944178	1.01548		8	0	0.141929	1
ENSG00000099875	2872	MKNK2	-0.172239	0.863308	1.00336	-0.3817	0.70282	1.00457	0.316039	0.752421	1.01913	0.210858	0.833292	1.01874		11	3	0.644065	0.610465
ENSG00000169727	2873	GPS1	2.08491	0.0375011	0.51236	1.96156	0.0502778	0.622238	0.482612	0.630089	1.01158	0.49249	0.623112	1.01605		27	7	0.543521	0.625383
ENSG00000132522	2874	GPS2	0.0302261	0.975897	1.00232	0.614709	0.538981	1	1.54831	0.123697	0.736176	1.77837	0.0774249	0.686796		7	1	0.457527	0.858071
ENSG00000167701	2875	GPT	0.830425	0.40663	0.958804	0.860983	0.389593	0.965986	-1.03206	0.303738	0.919409	-1.5008	0.135568	0.801192		6	0	0.231713	1
ENSG00000233276	2876	GPX1	0.296694	0.766803	1.00314	0.129977	0.896629	1.00316	0.346507	0.729457	1.01862	0.364158	0.716267	1.02691		17	6	0.791114	0.374321
ENSG00000176153	2877	GPX2	-0.853673	0.393628	0.956173	-0.890362	0.37363	0.960609	-0.389346	0.697583	1.01719	-0.468225	0.640322	1.01861		3	0	0.48211	1
ENSG00000211445	2878	GPX3	-0.00188455	0.998497	1.00172	-0.0492456	0.96074	1.00248	0.41021	0.682249	1.01728	0.357268	0.721407	1.02591		3	0	0.48211	1
ENSG00000167468	2879	GPX4	2.19424	0.0286021	0.457022	2.12973	0.0336027	0.529668	-0.667044	0.50579	0.990003	-0.669112	0.504481	1.00368		21	4	0.344138	0.823471
ENSG00000224586	2880	GPX5	0.210101	0.833661	1.00204	0.574286	0.56599	1.00591	-0.0530096	0.957796	1.01207	-0.0411087	0.967265	1.01033		2	1	0.880939	0.51789
ENSG00000116157	2882	GPX7	0.0704717	0.943842	1.00296	0.0366617	0.970767	1.00218	0.622733	0.534425	0.997522	0.64157	0.522159	1.00764		3	0	0.48211	1
ENSG00000177885	2885	GRB2	-0.121213	0.903563	1.00514	-0.746335	0.455759	0.98836	2.13788	0.0341804	0.467484	1.99019	0.048437	0.59754		19	6	0.718478	0.460637
ENSG00000141738	2886	GRB7	0.0351072	0.972006	1.00263	0.0355795	0.97163	1.00207	-1.70336	0.090613	0.671683	-1.73153	0.0854696	0.703548		4	2	0.881784	0.383082
ENSG00000106070	2887	GRB10	1.5132	0.130757	0.764512	1.17079	0.242151	0.91799	-0.704199	0.482423	0.985478	-1.35233	0.178362	0.858977		3	5	0.998231	0.0140159
ENSG00000115290	2888	GRB14	0.376642	0.706573	0.998544	0.360535	0.718575	1.00621	1.22629	0.222049	0.862274	1.30976	0.192334	0.871304		15	1	0.108446	0.9803
ENSG00000107263	2889	RAPGEF1	-0.776294	0.437882	0.967124	-0.719159	0.472325	0.992009	-0.762222	0.447149	0.979133	-0.925528	0.356219	0.970265		6	2	0.762304	0.542473
ENSG00000155511	2890	GRIA1	1.97684	0.0485184	0.579334	1.98395	0.0477184	0.610815	-1.94488	0.053698	0.576534	-1.69404	0.0923897	0.721608		2	2	0.966756	0.204879
ENSG00000120251	2891	GRIA2	-1.4609	0.144568	0.788447	-1.34168	0.18021	0.877904	-1.38208	0.169043	0.809493	-1.24078	0.216679	0.891998		3	2	0.929993	0.294794
ENSG00000125675	2892	GRIA3	-0.746039	0.455937	0.970921	-0.833859	0.404694	0.971921	-1.48285	0.140254	0.763712	-1.48506	0.139684	0.808083		10	1	0.276342	0.93214
ENSG00000152578	2893	GRIA4	-1.92429	0.054792	0.593834	-1.91717	0.0556938	0.650447	-1.0409	0.299629	0.916653	-0.970668	0.333319	0.95745		3	1	0.795121	0.622228
ENSG00000182771	2894	GRID1	1.40357	0.160966	0.815448	1.32618	0.185286	0.882141	-0.00382019	0.996957	1.0057	0.0476591	0.962053	1.01129		7	0	0.181378	1
ENSG00000152208	2895	GRID2	-0.190524	0.848963	1.00121	-0.210588	0.833281	1.00158	0.395132	0.693318	1.01646	0.15722	0.875289	1.0202		16	9	0.973464	0.0677046
ENSG00000030582	2896	GRN	-0.974699	0.330104	0.93401	-0.896776	0.3702	0.960924	1.85128	0.0661365	0.611106	1.7587	0.0807234	0.695521		6	1	0.533721	0.818622
ENSG00000171189	2897	GRIK1	-1.8907	0.0591479	0.612925	-1.8702	0.0619454	0.674497	-0.151011	0.880174	1.01667	-0.135278	0.892578	1.01912		5	4	0.973913	0.106479
ENSG00000164418	2898	GRIK2	1.00739	0.314155	0.928585	0.953861	0.34054	0.959032	0.211169	0.833047	1.01664	0.801567	0.424106	0.987655		11	9	0.995848	0.0151652
ENSG00000163873	2899	GRIK3	-0.106364	0.915329	1.00446	-0.121153	0.903611	1.00322	-0.417231	0.677118	1.01688	-0.435357	0.663946	1.0208		8	0	0.141929	1
ENSG00000149403	2900	GRIK4	0.310441	0.756334	1.00387	0.307649	0.758457	1.0044	1.24602	0.214738	0.855645	1.55511	0.122084	0.776967		5	6	0.997092	0.0162236
ENSG00000105737	2901	GRIK5	0.287965	0.773473	1.00329	0.28141	0.778494	1.0047	2.75044	0.00669973	0.200647	2.72986	0.00711608	0.23756		6	1	0.533721	0.818622
ENSG00000176884	2902	GRIN1	0.0775036	0.938249	1.00289	0.11239	0.910552	1.00281	0.52926	0.597424	1.0085	0.534327	0.593928	1.01186		5	2	0.824909	0.466279
ENSG00000183454	2903	GRIN2A	0.0871781	0.930559	1.00347	0.0862611	0.931288	1.00286	0.524521	0.600706	1.00929	0.547166	0.5851	1.01228		4	3	0.957618	0.175091
ENSG00000273079	2904	GRIN2B	-0.0126773	0.989889	1.00257	-0.0127507	0.989831	1.0018	0.199978	0.841774	1.0167	0.210711	0.833407	1.01855		5	3	0.929251	0.237696
ENSG00000161509	2905	GRIN2C	0.396667	0.691755	0.998393	0.39706	0.691465	1.00427	0.518666	0.604773	1.00965	0.447097	0.655468	1.01937		4	0	0.377772	1
ENSG00000105464	2906	GRIN2D	1.73908	0.0825354	0.673234	1.662	0.0970376	0.756796	-0.669563	0.504187	0.990508	-0.651525	0.515732	1.00503		8	4	0.906457	0.247314
ENSG00000178719	2907	GRINA	-0.0103682	0.991731	1.00215	-0.00907715	0.992761	1.00162	0.060707	0.951675	1.01267	0.0437561	0.965159	1.01045		16	5	0.711265	0.486068
ENSG00000113580	2908	NR3C1	-0.324555	0.745632	1.00128	-0.789469	0.430151	0.981167	-0.218193	0.827581	1.01697	-0.280346	0.779609	1.02423		3	2	0.929993	0.294794
ENSG00000160007	2909	ARHGAP35	0.965169	0.33485	0.934966	0.895261	0.371008	0.960617	-0.615026	0.539489	0.998073	-0.614854	0.539608	1.00973		12	1	0.192296	0.958579
ENSG00000152822	2911	GRM1	1.80804	0.0711029	0.641679	1.80053	0.0722814	0.703697	0.20111	0.84089	1.01708	0.222856	0.823959	1.01992		4	0	0.377772	1
ENSG00000164082	2912	GRM2	0.665802	0.505794	0.980843	0.668159	0.50429	0.995407	-0.972756	0.332272	0.939379	-1.05478	0.293269	0.938986		2	0	0.615053	1
ENSG00000198822	2913	GRM3	0.815017	0.415387	0.960879	0.846876	0.397403	0.969762	0.78163	0.435689	0.975952	1.04962	0.295626	0.941031		1	2	0.990112	0.119061
ENSG00000124493	2914	GRM4	-0.392618	0.694742	0.99815	-0.508287	0.61144	1.00753	-0.943687	0.346878	0.94427	-0.903858	0.36756	0.970503		3	4	0.993639	0.0423824
ENSG00000168959	2915	GRM5	0.904263	0.36622	0.945335	0.872533	0.383268	0.965308	-0.229921	0.818473	1.01772	-0.455759	0.64924	1.01845		23	11	0.956995	0.0921545
ENSG00000113262	2916	GRM6	0.205358	0.837363	1.0021	-0.201227	0.84059	1.00057	0.458176	0.647503	1.01265	0.453621	0.650775	1.01845		8	0	0.141929	1
ENSG00000196277	2917	GRM7	-1.3994	0.162213	0.815566	-1.30494	0.192417	0.884068	-0.567634	0.571149	1.00296	-0.476794	0.634222	1.01768		13	4	0.704503	0.516765
ENSG00000179603	2918	GRM8	1.07403	0.283242	0.90874	1.06033	0.289423	0.942836	0.884916	0.377647	0.95452	0.610203	0.542676	1.00928		12	6	0.929372	0.171699
ENSG00000163739	2919	CXCL1	-1.07994	0.280604	0.90714	-1.06304	0.288192	0.942443	0.715254	0.475587	0.984359	0.780857	0.436151	0.988757		3	1	0.795121	0.622228
ENSG00000081041	2920	CXCL2	0.488981	0.625035	0.995904	0.538067	0.590731	1.00628	0.574912	0.56623	1.00168	0.782733	0.435052	0.988672		2	1	0.880939	0.51789
ENSG00000163734	2921	CXCL3	-1.16177	0.24579	0.890025	-1.13214	0.258028	0.928395	0.212325	0.832147	1.01654	0.362708	0.717347	1.02672		2	1	0.880939	0.51789
ENSG00000134443	2922	GRP	0.962267	0.336304	0.935945	1.27991	0.201075	0.888412	3.12834	0.00212011	0.0958576	2.85933	0.00486764	0.192107		3	0	0.48211	1
ENSG00000167004	2923	PDIA3	-0.906105	0.365245	0.945563	-0.799218	0.424482	0.979125	-0.0262735	0.979075	1.00892	-0.125337	0.900429	1.02008		18	9	0.954282	0.104493
ENSG00000126010	2925	GRPR	1.08802	0.277026	0.906566	1.06394	0.287787	0.941946	-0.552636	0.581352	1.0072	-0.551254	0.582302	1.01233		1	1	0.953721	0.384947
ENSG00000132463	2926	GRSF1	-0.45938	0.646128	0.996503	-0.47826	0.63264	1.00639	0.797307	0.426559	0.970318	0.290086	0.772162	1.02391		3	0	0.48211	1
ENSG00000063515	2928	GSC2	-0.148559	0.881952	1.00475	-0.326194	0.744392	1.00474	0.530177	0.596789	1.00834	0.544471	0.586948	1.01163		10	2	0.502896	0.768969
ENSG00000105723	2931	GSK3A	-0.203951	0.838461	1.00225	-0.287957	0.77348	1.00525	2.77293	0.00627551	0.194186	2.41849	0.0168165	0.366382		4	1	0.705206	0.704086
ENSG00000082701	2932	GSK3B	-0.224755	0.822247	1.00311	-0.0148241	0.988177	1.00225	-1.88563	0.0613181	0.598969	-1.2436	0.215642	0.891275		2	5	0.999461	0.00636141
ENSG00000148180	2934	GSN	-0.40824	0.683244	0.997683	-0.41297	0.679777	1.00584	0.267499	0.78946	1.02203	0.263603	0.792458	1.02243		6	6	0.994282	0.0267288
ENSG00000103342	2935	GSPT1	1.19277	0.233431	0.880818	1.2165	0.224275	0.909724	1.27623	0.203887	0.846448	0.933817	0.35194	0.968811		4	0	0.377772	1
ENSG00000104687	2936	GSR	1.82198	0.0689578	0.640597	1.43401	0.152093	0.848837	0.664224	0.507588	0.990192	0.937246	0.35018	0.967826		22	6	0.600933	0.583307
ENSG00000100983	2937	GSS	0.796547	0.42603	0.964343	0.387651	0.698413	1.00435	-0.10363	0.917604	1.01311	-0.121536	0.903434	1.01902		4	1	0.705206	0.704086
ENSG00000243955	2938	GSTA1	0.320315	0.748841	1.00284	0.199288	0.842105	1.0004	0.204102	0.838556	1.0173	0.188637	0.85064	1.01862		9	3	0.752686	0.497104
ENSG00000244067	2939	GSTA2	-0.410806	0.681362	0.997041	-0.356958	0.721249	1.0058	-0.0613089	0.951196	1.01291	-0.0629441	0.949897	1.0142		9	3	0.752686	0.497104
ENSG00000174156	2940	GSTA3	3.29616	0.00103822	0.0679868	3.32412	0.0009413	0.0794908	-0.485754	0.627865	1.01079	-0.478914	0.632716	1.01807		18	4	0.468373	0.733401
ENSG00000170899	2941	GSTA4	-0.705955	0.480491	0.977373	-0.854005	0.393445	0.967183	-2.50963	0.0131694	0.288952	-2.48798	0.0139715	0.333668		10	1	0.276342	0.93214
ENSG00000134184	2944	GSTM1	1.14616	0.252186	0.896827	1.17327	0.241155	0.917944	-1.27866	0.20303	0.847423	-1.33691	0.183331	0.863486		11	4	0.795002	0.410821
ENSG00000213366	2946	GSTM2	-0.143935	0.8856	1.00511	-0.233465	0.815481	1.00246	-0.65533	0.51328	0.990098	-1.00941	0.314447	0.950897		11	4	0.795002	0.410821
ENSG00000134202	2947	GSTM3	-0.527942	0.597736	0.992486	-0.568669	0.569795	1.00682	-1.16642	0.245332	0.883954	-1.35269	0.178244	0.859078		11	4	0.795002	0.410821
ENSG00000168765	2948	GSTM4	0.796156	0.426257	0.964622	0.695961	0.486724	0.994279	0.0620843	0.95058	1.01289	0.125394	0.900384	1.02009		11	4	0.795002	0.410821
ENSG00000134201	2949	GSTM5	-0.4524	0.651145	0.997072	-0.451818	0.651564	1.00588	-0.796126	0.427243	0.96986	-0.772771	0.440907	0.989782		23	7	0.690475	0.478145
ENSG00000084207	2950	GSTP1	1.31352	0.189512	0.842914	1.31993	0.187365	0.882584	-0.438471	0.661689	1.01657	-0.498366	0.618976	1.01579		16	5	0.711265	0.486068
ENSG00000277897	2953	GSTT2	0.104869	0.916515	1.0041	0.0628241	0.949928	1.00218	-0.707587	0.480322	0.985184	-0.662872	0.508458	1.00398		0	0	1	1
ENSG00000100577	2954	GSTZ1	-0.818079	0.413638	0.960763	-1.19605	0.232152	0.913677	-1.15613	0.249504	0.886468	-1.18166	0.239262	0.90792		10	2	0.502896	0.768969
ENSG00000116062	2956	MSH6	-0.251271	0.801691	1.0006	-0.169566	0.865409	1.00293	0.691908	0.490087	0.987276	0.591429	0.555148	1.00841		4	0	0.377772	1
ENSG00000165417	2957	GTF2A1	-0.307011	0.758942	1.00391	-0.307771	0.758364	1.0045	-0.708812	0.479564	0.985582	-0.394893	0.693498	1.02576		2	3	0.991265	0.0700074
ENSG00000140307	2958	GTF2A2	-0.73223	0.464315	0.973652	-0.752131	0.452269	0.985947	-0.115634	0.908101	1.01446	-0.221358	0.825123	1.01993		6	2	0.762304	0.542473
ENSG00000137947	2959	GTF2B	0.445783	0.655915	0.996933	0.251827	0.801261	1.00201	0.230995	0.81764	1.01798	0.244843	0.806922	1.02129		7	2	0.696695	0.610807
ENSG00000153767	2960	GTF2E1	-0.425726	0.670461	0.99664	-0.323761	0.746233	1.00483	1.22903	0.221025	0.862073	1.2346	0.218963	0.894484		1	4	0.999555	0.00873453
ENSG00000197265	2961	GTF2E2	-0.402099	0.687755	0.997712	-0.878026	0.380283	0.963642	0.982257	0.327587	0.935218	1.27795	0.203295	0.882541		19	6	0.718478	0.460637
[truncated: 16,791 more rows]
