# Supplementary material for: A pediatric brain tumor atlas of genes deregulated by somatic genomic rearrangement
Source: Nat Commun. 2021 Feb 10;12:937. doi: 10.1038/s41467-021-21081-y (PMC7876141; doi:10.1038/s41467-021-21081-y)
Supplement: Supplementary file 10 — Supplementary Data 7 [file 41467_2021_21081_MOESM10_ESM.xlsx]

## Sheet: total SV correlates
			CBTTC	CBTTC	CBTTC	CBTTC	CBTTC	CBTTC	CBTTC	CBTTC	CBTTC	CBTTC	CBTTC	CBTTC		TCGA Gliomas	TCGA Gliomas	TCGA Gliomas	PCAWG-TCGA	PCAWG-TCGA	PCAWG-TCGA
			SV+cancer type	SV+cancer type	SV+cancer type	SV+COPY+cancer type	SV+COPY+cancer type	SV+COPY+cancer type	SV+COPY+cancer type+proximal BP pattern	SV+COPY+cancer type+proximal BP pattern	SV+COPY+cancer type+proximal BP pattern	SV+COPY+cancer type+proximal BP pattern+mutation count	SV+COPY+cancer type+proximal BP pattern+mutation count	SV+COPY+cancer type+proximal BP pattern+mutation count		SV+COPY+cancer type	SV+COPY+cancer type	SV+COPY+cancer type	SV+COPY+cancer type	SV+COPY+cancer type	SV+COPY+cancer type
Gene stable ID	NCBI gene ID	HGNC symbol	t	p	FDR	t	p	FDR	t	p	FDR	t	p	FDR		t	p	FDR	t	p	FDR
ENSG00000121410	1	A1BG	1.07655	0.281999	0.513541	1.0433	0.297116	0.537036	1.15208	0.249624	0.489801	1.07695	0.281824	0.528325		1.16612	0.246285	0.452159	1.89	0.0585	0.13
ENSG00000175899	2	A2M	1.31106	0.190204	0.408273	1.34841	0.177901	0.402168	1.37181	0.1705	0.395987	1.35525	0.175714	0.407184		1.85452	0.0665541	0.201308	-3.38	0.0007	0.004
ENSG00000256069	3	A2MP1	-0.692565	0.488779	0.702352	-0.732418	0.464123	0.685769	-0.694028	0.487862	0.705925	-0.749983	0.453482	0.682141		--	--	--	NA	NA	NA
ENSG00000171428	9	NAT1	2.23844	0.0254601	0.11235	2.14028	0.0326277	0.140621	2.02479	0.0432136	0.170318	2.00762	0.0450145	0.180077		0.557936	0.57811	0.745943	-2.85	0.0044	0.016
ENSG00000156006	10	NAT2	-1.22082	0.222504	0.448613	-1.24164	0.214726	0.447879	-1.31517	0.188822	0.418296	-1.43056	0.152941	0.374695		1.16529	0.246621	0.452425	0.04	0.9687	0.983
ENSG00000196136	12	SERPINA3	-1.83169	0.0673605	0.21293	-1.77478	0.0763057	0.241288	-1.40765	0.159615	0.380506	-1.39573	0.163177	0.390144		2.04453	0.0434768	0.155779	-2.07	0.039	0.094
ENSG00000114771	13	AADAC	-0.226037	0.821229	0.913641	-0.202381	0.839669	0.925386	-0.30764	0.758435	0.885418	-0.312655	0.754623	0.884953		1.49197	0.138794	0.318517	-1.23	0.2193	0.353
ENSG00000127837	14	AAMP	-0.821055	0.411854	0.638882	-1.56751	0.117382	0.313591	-1.34489	0.179033	0.406995	-1.17592	0.239969	0.482108		-2.83553	0.00551766	0.0434561	4.37	0	0
ENSG00000129673	15	AANAT	1.75689	0.0793103	0.235921	1.7185	0.0860841	0.260302	1.67048	0.0952069	0.279423	1.64757	0.0998268	0.291744		0.737184	0.462703	0.657167	-1.47	0.1424	0.256
ENSG00000090861	16	AARS	1.40627	0.160023	0.370226	1.3827	0.167133	0.38812	1.05663	0.290995	0.532573	1.0354	0.300788	0.547489		-1.97449	0.0510299	0.172172	6.88	0	0
ENSG00000183044	18	ABAT	-3.14682	0.00171031	0.0181907	-3.16539	0.00160607	0.0200662	-2.95184	0.00324933	0.033417	-2.8383	0.00464844	0.0434273		-4.32124	3.61253e-05	0.00188219	-2.82	0.0049	0.018
ENSG00000165029	19	ABCA1	-0.593004	0.553342	0.749759	-0.656174	0.511897	0.722391	-0.785367	0.432466	0.662923	-0.671423	0.502142	0.719338		0.540495	0.590034	0.754908	0.11	0.9138	0.947
ENSG00000107331	20	ABCA2	-1.37784	0.168628	0.380836	-1.43343	0.152117	0.36685	-1.12293	0.261797	0.501509	-1.03091	0.302889	0.549386		-0.392287	0.695665	0.829453	0.91	0.3611	0.507
ENSG00000167972	21	ABCA3	-3.40761	0.000687307	0.00954559	-3.48833	0.000511996	0.00932382	-3.29007	0.00104454	0.0158773	-3.07151	0.00220076	0.0274411		-0.971086	0.333803	0.543256	0.19	0.8481	0.904
ENSG00000131269	22	ABCB7	3.38878	0.000735588	0.00994963	3.20915	0.00138315	0.0181305	2.93331	0.00344744	0.034634	2.90796	0.00373694	0.0377455		2.07292	0.0407007	0.149591	NA	NA	NA
ENSG00000204574	23	ABCF1	2.07993	0.0378422	0.145462	1.59235	0.111692	0.304357	1.48992	0.136632	0.347795	1.58315	0.113776	0.315515		2.08509	0.0395581	0.146757	6.88	0	0
ENSG00000198691	24	ABCA4	-0.480152	0.631247	0.801774	-0.557593	0.577275	0.769508	-0.42954	0.667643	0.832369	-0.419265	0.675134	0.839688		0.807615	0.421191	0.622401	0.19	0.8477	0.904
ENSG00000097007	25	ABL1	1.70421	0.0887215	0.25361	1.30123	0.193545	0.422737	1.22176	0.222151	0.458297	1.34786	0.17808	0.410527		1.7034	0.0915379	0.245547	0.16	0.876	0.923
ENSG00000002726	26	AOC1	0.40059	0.688827	0.838177	0.251737	0.801308	0.906004	0.117471	0.906516	0.957017	0.12437	0.901053	0.956335		0.426859	0.670382	0.812123	-3.04	0.0024	0.01
ENSG00000143322	27	ABL2	0.923802	0.355862	0.587625	0.0228907	0.981743	0.993614	-0.0525976	0.958065	0.980388	0.00755294	0.993976	0.997663		-1.87347	0.0638665	0.196055	2.57	0.0104	0.033
ENSG00000175164	28	ABO	-1.59451	0.111208	0.293981	-1.64996	0.0993351	0.283602	-1.74155	0.0819632	0.25469	-1.71024	0.087603	0.269479		0.204566	0.838319	0.915245	-1.43	0.1543	0.272
ENSG00000159842	29	ABR	-1.5461	0.122466	0.31182	-1.23158	0.21846	0.452231	-1.26377	0.206673	0.439181	-1.03987	0.29871	0.545357		-1.76081	0.0812683	0.228537	-2.88	0.0041	0.015
ENSG00000060971	30	ACAA1	-5.44045	7.02262e-08	2.11426e-05	-5.64173	2.31998e-08	2.06213e-05	-5.66813	2.00176e-08	2.19793e-05	-5.57104	3.44339e-08	3.06068e-05		-0.0894165	0.928926	0.963261	-2.59	0.0095	0.031
ENSG00000278540	31	ACACA	-1.04194	0.297745	0.530468	-1.06151	0.288773	0.529597	-1.01535	0.31024	0.551834	-0.980379	0.327191	0.572653		--	--	--	NA	NA	NA
ENSG00000076555	32	ACACB	-2.08196	0.0376562	0.145075	-2.14452	0.0322854	0.139823	-2.24351	0.0251312	0.121497	-2.34018	0.0195154	0.106358		0.421394	0.674354	0.814697	-1.45	0.1483	0.264
ENSG00000115361	33	ACADL	-3.04312	0.00241617	0.0232475	-2.99497	0.00282748	0.029321	-2.81075	0.00506092	0.0439791	-2.86234	0.00431335	0.04112		1.43842	0.153377	0.339456	0.64	0.5209	0.655
ENSG00000117054	34	ACADM	2.4411	0.0148536	0.0779687	1.94878	0.0516638	0.188498	1.84004	0.0661253	0.223523	1.87206	0.0615575	0.21824		-0.190355	0.849409	0.921306	-0.1	0.9221	0.952
ENSG00000122971	35	ACADS	-2.65152	0.00816789	0.0526457	-2.99812	0.00279873	0.0291361	-2.66189	0.00792304	0.0588038	-2.54115	0.0112338	0.0752924		1.72187	0.0881235	0.239883	-4.3	0	0
ENSG00000196177	36	ACADSB	-0.845522	0.398066	0.625552	-0.682879	0.494876	0.709529	-0.586663	0.557592	0.760487	-0.582332	0.560504	0.765017		-4.57117	1.36496e-05	0.00104804	-1.15	0.2497	0.389
ENSG00000072778	37	ACADVL	-1.4417	0.14977	0.355765	-0.914925	0.360501	0.596922	-0.79859	0.42476	0.656285	-0.783739	0.433421	0.667182		1.94667	0.0543246	0.178339	-0.49	0.6243	0.741
ENSG00000075239	38	ACAT1	0.0897021	0.928546	0.96839	-0.0859391	0.931536	0.970911	-0.12367	0.901607	0.954643	-0.0599757	0.95219	0.979692		-3.04148	0.00299272	0.0293621	-0.32	0.7486	0.836
ENSG00000120437	39	ACAT2	-0.503618	0.614666	0.79072	-0.521971	0.601832	0.786515	-0.781345	0.434826	0.664684	-0.753027	0.451652	0.680815		-2.15247	0.0337184	0.132423	2.01	0.0451	0.106
ENSG00000108684	40	ASIC2	-2.37907	0.0175848	0.0873437	-2.3766	0.0177021	0.0947055	-2.3714	0.0179517	0.0980645	-2.36988	0.0180262	0.101044		-2.28251	0.024535	0.108387	-1.77	0.0763	0.159
ENSG00000110881	41	ASIC1	-3.03849	0.00245323	0.0234951	-3.05711	0.00230753	0.0256842	-2.9019	0.00380878	0.0368176	-2.80981	0.00507615	0.0460405		-2.47397	0.0150125	0.0803362	2.78	0.0056	0.02
ENSG00000087085	43	ACHE	-0.573425	0.566514	0.75825	-1.02159	0.307276	0.546822	-1.33515	0.182198	0.410143	-1.34914	0.177669	0.410086		-1.06307	0.29026	0.499391	0.95	0.3413	0.487
ENSG00000131473	47	ACLY	-0.582654	0.560287	0.75397	-0.701758	0.483029	0.700834	-0.944289	0.345301	0.585359	-0.806625	0.420119	0.656449		1.15098	0.252434	0.458607	5.14	0	0
ENSG00000122729	48	ACO1	-0.910711	0.362716	0.593691	-0.594808	0.552137	0.750906	-0.366145	0.714352	0.859377	-0.440309	0.65983	0.831458		-1.36761	0.174439	0.367909	0.56	0.5726	0.699
ENSG00000100312	49	ACR	-2.10647	0.0354673	0.139434	-2.14758	0.0320402	0.138955	-2.25465	0.0244196	0.119105	-2.23233	0.0258646	0.127789		-2.00264	0.04787	0.165305	1.8	0.0712	0.151
ENSG00000100412	50	ACO2	-1.21214	0.225807	0.452487	-1.70133	0.0892619	0.26599	-1.87432	0.0612434	0.213238	-1.74126	0.0820171	0.259612		-2.1179	0.0366142	0.139716	0.32	0.7465	0.835
ENSG00000161533	51	ACOX1	-1.18793	0.235207	0.462972	-1.99575	0.0462922	0.175628	-1.83148	0.0673928	0.226169	-1.79629	0.0728203	0.241604		-1.31191	0.192496	0.390615	-0.94	0.349	0.494
ENSG00000143727	52	ACP1	4.814	1.76163e-06	0.000183702	4.23275	2.57e-05	0.00144929	3.81657	0.000145537	0.00447546	3.60792	0.000327523	0.00800202		0.0297542	0.976321	0.988307	3.46	0.0006	0.003
ENSG00000134575	53	ACP2	-0.842169	0.399939	0.627175	-0.900992	0.367858	0.603377	-1.64698	0.0999465	0.287768	-1.5842	0.113537	0.315089		1.66413	0.0991554	0.258699	0.65	0.5135	0.649
ENSG00000102575	54	ACP5	1.37133	0.170648	0.383727	1.27425	0.202937	0.434007	0.857442	0.391452	0.627467	0.912282	0.361891	0.60676		0.750835	0.454481	0.650508	-0.93	0.3505	0.496
ENSG00000014257	55	ACPP	2.41584	0.0159166	0.0817105	2.40403	0.0164371	0.0902927	2.63982	0.00845315	0.0610156	2.68974	0.0072973	0.0578392		2.46506	0.0153687	0.081575	0.15	0.8779	0.924
ENSG00000134940	56	ACRV1	-0.830111	0.406718	0.634395	-0.899165	0.368829	0.604228	-0.736569	0.461596	0.684963	-0.740161	0.459416	0.687356		-1.19281	0.235711	0.440854	4.13	0	0
ENSG00000143632	58	ACTA1	0.502984	0.615111	0.791074	0.285415	0.775398	0.890353	0.202984	0.839198	0.924976	0.195427	0.845107	0.930281		-0.27446	0.784286	0.884356	-1.83	0.0672	0.144
ENSG00000107796	59	ACTA2	0.0984291	0.921616	0.965207	0.079984	0.93627	0.97367	0.468826	0.639319	0.814909	0.5912	0.55455	0.760729		0.0993946	0.92102	0.959101	-4.79	0	0
ENSG00000075624	60	ACTB	-1.10687	0.268674	0.499758	-1.4567	0.145583	0.357513	-1.23773	0.216172	0.451401	-1.14677	0.251814	0.496132		1.27951	0.20362	0.404489	-1.32	0.1868	0.314
ENSG00000159251	70	ACTC1	-1.47878	0.139584	0.338637	-1.46548	0.143175	0.354021	-1.38989	0.16494	0.388242	-1.39004	0.164898	0.392249		0.0580889	0.953791	0.975761	-1.52	0.129	0.237
ENSG00000184009	71	ACTG1	-0.681562	0.495709	0.707624	-1.0554	0.291552	0.532444	-0.590669	0.554905	0.759096	-0.670185	0.50293	0.71986		--	--	--	NA	NA	NA
ENSG00000163017	72	ACTG2	0.561787	0.574415	0.764276	0.473013	0.63633	0.808669	0.501595	0.616087	0.800159	0.611076	0.54132	0.751025		2.24616	0.0268501	0.114199	-2.15	0.0313	0.08
ENSG00000130402	81	ACTN4	-0.185828	0.852626	0.931635	-0.251582	0.801428	0.905974	-0.699916	0.484179	0.703213	-0.591762	0.554174	0.760548		2.80976	0.00594411	0.045474	-0.72	0.4708	0.611
ENSG00000136518	86	ACTL6A	2.48939	0.0129935	0.0713344	2.47969	0.0133501	0.0794877	2.2908	0.022229	0.112203	2.27428	0.0232087	0.119015		2.80142	0.00608836	0.046316	6.12	0	0
ENSG00000072110	87	ACTN1	-0.141098	0.887827	0.948717	-0.187815	0.851068	0.930804	-0.118874	0.905404	0.95671	-0.0449659	0.964146	0.984558		3.39435	0.000980966	0.014943	-0.8	0.4229	0.566
ENSG00000077522	88	ACTN2	2.98491	0.00292103	0.0264679	2.8801	0.00407935	0.0374915	2.7739	0.00566512	0.0471655	2.88097	0.00406886	0.0395982		0.859255	0.392215	0.597027	2.82	0.0048	0.018
ENSG00000248746	89	ACTN3	-0.111032	0.911618	0.960069	-0.152745	0.878637	0.945827	-0.0573347	0.954293	0.97878	-0.0823401	0.934397	0.973023		1.03029	0.305311	0.514594	0.34	0.7312	0.823
ENSG00000115170	90	ACVR1	1.07777	0.281455	0.513151	1.07052	0.2847	0.525586	1.08007	0.280431	0.52121	1.08619	0.277718	0.524473		1.0804	0.282513	0.491141	-0.55	0.5826	0.707
ENSG00000135503	91	ACVR1B	-0.517534	0.604923	0.783588	-0.656131	0.511924	0.722375	-0.828538	0.407608	0.642114	-0.815262	0.415161	0.6528		-1.56514	0.120647	0.291624	1.64	0.1002	0.196
ENSG00000121989	92	ACVR2A	1.7589	0.0789682	0.235128	1.46058	0.144514	0.355965	1.47099	0.141679	0.35431	1.43205	0.152515	0.374043		-1.3047	0.194931	0.393535	1.34	0.1789	0.304
ENSG00000114739	93	ACVR2B	0.544316	0.586373	0.771824	0.464759	0.642228	0.812624	0.545693	0.585426	0.779927	0.387817	0.698253	0.852927		-0.921518	0.358954	0.566589	4.94	0	0
ENSG00000139567	94	ACVRL1	0.182598	0.855158	0.932927	0.0396725	0.968364	0.987192	0.12503	0.90053	0.953882	0.0857288	0.931703	0.971628		1.31774	0.190542	0.388395	-2.9	0.0038	0.014
ENSG00000243989	95	ACY1	-1.22485	0.220982	0.446848	-1.22899	0.219428	0.45348	-1.21009	0.226595	0.46347	-1.2693	0.204697	0.442742		-0.882651	0.3795	0.585283	1.27	0.204	0.334
ENSG00000119640	97	ACYP1	2.85097	0.00446821	0.0352211	2.76809	0.00576601	0.0469378	3.07073	0.00220606	0.0258495	3.01938	0.00261214	0.0303411		1.6216	0.107977	0.272059	4.32	0	0
ENSG00000170634	98	ACYP2	-4.24701	2.41486e-05	0.000977783	-4.28432	2.05089e-05	0.00127182	-4.14583	3.73956e-05	0.00191765	-4.14409	3.76922e-05	0.00217821		-0.547745	0.585064	0.751234	-2.45	0.0145	0.043
ENSG00000196839	100	ADA	0.772518	0.440031	0.662495	0.632288	0.527376	0.733696	0.220267	0.825718	0.917378	0.306456	0.759336	0.88758		0.48406	0.629381	0.784452	3.92	0.0001	0.001
ENSG00000151651	101	ADAM8	-0.515039	0.606665	0.784591	-0.436033	0.662928	0.825278	-0.630746	0.528383	0.740061	-0.643582	0.520028	0.733644		0.120054	0.904677	0.94959	-0.73	0.4659	0.607
ENSG00000137845	102	ADAM10	-0.0122902	0.990197	0.996228	-0.0769721	0.938665	0.97437	-0.0231623	0.981526	0.99028	0.00228275	0.998179	0.999196		0.479546	0.632577	0.786316	0.94	0.3469	0.492
ENSG00000160710	103	ADAR	3.58466	0.000357493	0.00600086	2.45943	0.0141219	0.0824004	2.14487	0.0322579	0.142684	2.29898	0.0217586	0.114214		0.930428	0.354346	0.562217	2.45	0.0145	0.043
ENSG00000197381	104	ADARB1	-0.664507	0.506553	0.716041	-0.799559	0.424199	0.653308	-0.527383	0.598071	0.787889	-0.666656	0.505181	0.721478		-0.395206	0.693516	0.827776	-0.21	0.8318	0.892
ENSG00000185736	105	ADARB2	-3.5108	0.00047118	0.00731093	-3.51137	0.000470205	0.00882095	-3.71398	0.000217888	0.00569622	-3.70087	0.000229343	0.00641816		-3.68892	0.000363317	0.0081542	-0.06	0.9522	0.971
ENSG00000164742	107	ADCY1	-0.12592	0.899826	0.955141	-0.211364	0.832656	0.922286	-0.358868	0.719787	0.863189	-0.304111	0.761121	0.888054		-1.00047	0.31945	0.529531	2.64	0.0084	0.028
ENSG00000078295	108	ADCY2	-2.69899	0.00709835	0.0479023	-2.63997	0.00844925	0.0598761	-2.63586	0.00855154	0.0613699	-2.53563	0.0114109	0.0757992		-2.13919	0.0348065	0.13549	-2.17	0.0304	0.078
ENSG00000138031	109	ADCY3	-0.940407	0.347286	0.57941	-1.15178	0.249749	0.488301	-0.983781	0.325515	0.565846	-1.08676	0.277463	0.524203		1.33263	0.185621	0.382808	1.7	0.0891	0.179
ENSG00000173175	111	ADCY5	-1.42407	0.154807	0.362835	-1.59774	0.110486	0.301953	-1.47136	0.141578	0.354295	-1.41079	0.158689	0.38354		-1.57178	0.119098	0.288834	-2.1	0.0359	0.088
ENSG00000174233	112	ADCY6	-4.05615	5.46558e-05	0.00172041	-4.26271	2.25498e-05	0.00135343	-4.06627	5.23935e-05	0.00230655	-4.14805	3.70606e-05	0.00215506		1.64478	0.103093	0.264747	-0.82	0.4151	0.559
ENSG00000121281	113	ADCY7	-1.54224	0.1234	0.313344	-1.52743	0.127041	0.329582	-1.42604	0.15424	0.372739	-1.33466	0.182363	0.415475		1.28926	0.200222	0.400254	-1.22	0.2233	0.358
ENSG00000155897	114	ADCY8	-1.62155	0.105285	0.283218	-1.73321	0.0834345	0.254975	-1.68167	0.0930144	0.275676	-1.75062	0.0803893	0.256811		-1.17359	0.243294	0.448753	2.72	0.0066	0.023
ENSG00000162104	115	ADCY9	-0.312395	0.75482	0.878396	-0.307968	0.758185	0.881927	-0.24276	0.808253	0.909339	-0.170597	0.864583	0.938874		1.05853	0.292315	0.501426	3.86	0.0001	0.001
ENSG00000141433	116	ADCYAP1	-0.123479	0.901758	0.955833	-0.0895293	0.928683	0.969399	0.0331861	0.973534	0.986536	0.0936845	0.925383	0.968446		-1.13209	0.260251	0.466332	-3.81	0.0001	0.001
ENSG00000078549	117	ADCYAP1R1	-1.62184	0.105223	0.283093	-1.52685	0.127184	0.329862	-1.84798	0.0649664	0.221289	-1.68986	0.0914377	0.277299		-1.68456	0.0951303	0.252434	-4.16	0	0
ENSG00000087274	118	ADD1	-2.93384	0.00344142	0.0295345	-3.29353	0.00103187	0.015083	-3.70072	0.0002294	0.00592251	-3.55642	0.000397681	0.00900863		-2.44486	0.0162049	0.0843605	-3.92	0.0001	0.001
ENSG00000075340	119	ADD2	-3.05743	0.00230501	0.0225146	-3.23576	0.00126197	0.0171191	-3.34873	0.000848993	0.0136851	-3.20961	0.00138129	0.0200804		-1.77904	0.0782114	0.222548	2.86	0.0043	0.016
ENSG00000148700	120	ADD3	-4.0086	6.66521e-05	0.00196545	-3.86256	0.000121073	0.00377286	-4.00107	6.87817e-05	0.00274333	-3.99449	7.0712e-05	0.00302732		-1.71423	0.0895229	0.241852	-2.04	0.0416	0.099
ENSG00000147872	123	PLIN2	1.43523	0.151604	0.358389	1.42866	0.153485	0.36872	1.20582	0.228234	0.465344	1.20516	0.228494	0.47055		0.589087	0.557106	0.731177	3.46	0.0005	0.003
ENSG00000187758	124	ADH1A	0.276917	0.781914	0.892782	0.292768	0.769774	0.887169	0.383696	0.701304	0.85186	0.398721	0.690203	0.848872		0.300784	0.764191	0.872067	-2.92	0.0036	0.014
ENSG00000196616	125	ADH1B	-1.53562	0.125019	0.315779	-1.53171	0.12598	0.327558	-1.36634	0.172207	0.398317	-1.32741	0.184747	0.418049		-1.06382	0.28992	0.499214	-5.59	0	0
ENSG00000248144	126	ADH1C	0.315743	0.752278	0.877462	0.329243	0.742056	0.871804	0.351976	0.724947	0.86676	0.33649	0.736588	0.875854		-0.552753	0.581642	0.749073	-2.04	0.0416	0.099
ENSG00000198099	127	ADH4	-0.81804	0.413572	0.64043	-0.803517	0.421909	0.65161	-0.682065	0.495391	0.712566	-0.70117	0.483398	0.705812		1.27554	0.205016	0.406113	-3.09	0.002	0.009
ENSG00000197894	128	ADH5	1.36225	0.173494	0.386957	1.45199	0.146889	0.359866	1.21407	0.22507	0.461665	1.23165	0.218434	0.458587		0.530051	0.597229	0.760623	-0.62	0.5323	0.665
ENSG00000172955	130	ADH6	-0.631039	0.528191	0.732591	-0.643279	0.520223	0.727487	-0.543365	0.587027	0.780723	-0.545376	0.585644	0.783574		1.02715	0.306781	0.515881	-3.86	0.0001	0.001
ENSG00000196344	131	ADH7	-2.17566	0.029866	0.124493	-2.1379	0.0328209	0.141193	-2.23673	0.025573	0.122743	-2.23399	0.0257552	0.127418		0.950203	0.344255	0.552352	-1.17	0.2439	0.382
ENSG00000156110	132	ADK	-0.386084	0.699535	0.845092	-0.235403	0.813955	0.912454	-0.191659	0.848057	0.929744	-0.0643909	0.948675	0.978124		0.532493	0.595542	0.759241	-0.56	0.5734	0.699
ENSG00000148926	133	ADM	-0.950118	0.342333	0.574174	-0.871074	0.383969	0.617646	-0.672503	0.501454	0.717252	-0.616036	0.538043	0.748313		1.30809	0.193783	0.391927	1.16	0.2465	0.385
ENSG00000163485	134	ADORA1	-1.87894	0.0606077	0.197884	-1.98187	0.047828	0.179377	-2.56179	0.0105918	0.0701834	-2.37636	0.0177152	0.0999917		0.0945851	0.92483	0.9608	2.21	0.0271	0.071
ENSG00000128271	135	ADORA2A	-0.00214129	0.998292	0.99947	-0.254901	0.798864	0.90483	-0.315939	0.752129	0.881087	-0.352468	0.724579	0.869159		2.42561	0.0170394	0.0867289	-4.29	0	0
ENSG00000170425	136	ADORA2B	2.16824	0.0304279	0.126103	2.32447	0.0203443	0.103869	2.05679	0.0400239	0.16287	2.08074	0.0377698	0.16196		1.04817	0.297039	0.506186	1.68	0.0937	0.186
ENSG00000282608	140	ADORA3	-0.620927	0.53482	0.73762	-0.568774	0.569666	0.763892	-0.583395	0.559789	0.761645	-0.496031	0.620007	0.807722		0.0654111	0.947975	0.973433	-2.58	0.0099	0.032
ENSG00000144843	141	ADPRH	0.431891	0.665934	0.825058	0.416724	0.67699	0.83317	0.218254	0.827285	0.918517	0.272051	0.785652	0.899582		4.08508	8.78734e-05	0.00326768	0.26	0.7971	0.869
ENSG00000143799	142	PARP1	1.16429	0.244646	0.473465	0.011499	0.990828	0.996917	-0.553154	0.580309	0.776602	-0.502342	0.615563	0.804572		-0.032544	0.974102	0.987378	5.23	0	0
ENSG00000102699	143	PARP4	0.545743	0.585391	0.771402	0.460187	0.645504	0.815443	0.331513	0.740342	0.875909	0.369139	0.71212	0.860965		1.64126	0.103824	0.265868	-0.86	0.39	0.534
ENSG00000171873	146	ADRA1D	1.73608	0.0829264	0.243343	1.73837	0.0825228	0.253726	1.96138	0.0501745	0.187087	1.98122	0.0479032	0.186672		0.985806	0.326561	0.536535	1.29	0.1972	0.326
ENSG00000170214	147	ADRA1B	0.381569	0.70288	0.84705	0.381108	0.703222	0.849657	0.54161	0.588235	0.781495	0.581278	0.561214	0.765706		-3.15832	0.00208781	0.0238238	3.2	0.0014	0.006
ENSG00000120907	148	ADRA1A	-2.58976	0.00977484	0.0592586	-2.60739	0.00928984	0.0635413	-2.65268	0.00814057	0.0597295	-2.73104	0.00645019	0.0533212		-1.78506	0.0772238	0.221197	-3.1	0.002	0.008
ENSG00000150594	150	ADRA2A	-1.09816	0.272457	0.504232	-0.878548	0.379905	0.614178	-1.04978	0.294131	0.53553	-1.02508	0.30563	0.551251		-0.703012	0.483649	0.673452	-3.59	0.0003	0.002
ENSG00000274286	151	ADRA2B	-0.888439	0.374565	0.605127	-0.953805	0.340464	0.577842	-0.866567	0.386434	0.622738	-1.18848	0.234992	0.477453		--	--	--	NA	NA	NA
ENSG00000184160	152	ADRA2C	0.300399	0.763949	0.883073	0.3045	0.760824	0.883126	0.366665	0.713964	0.859575	0.392903	0.694494	0.850953		0.187875	0.851348	0.92246	2.33	0.0197	0.055
ENSG00000043591	153	ADRB1	0.921904	0.35685	0.58832	0.992033	0.321475	0.561018	0.586792	0.557506	0.76048	0.578057	0.563386	0.767379		-0.369454	0.712555	0.838781	1.34	0.1807	0.306
ENSG00000169252	154	ADRB2	-3.33135	0.000902985	0.0114974	-3.28171	0.00107551	0.0154072	-3.2484	0.00120795	0.0173177	-3.25303	0.00118893	0.0181609		0.299732	0.764992	0.872666	-3.09	0.0021	0.009
ENSG00000188778	155	ADRB3	-0.433506	0.664762	0.824371	-0.402207	0.687637	0.839795	-0.343716	0.731148	0.869995	-0.391498	0.695531	0.851163		-0.871545	0.385503	0.590698	-3.11	0.0019	0.008
ENSG00000239900	158	ADSL	3.36995	0.000786988	0.010448	2.58251	0.00998111	0.0663961	2.85266	0.00444503	0.0405329	2.73038	0.00646296	0.0533559		1.67863	0.0962856	0.254538	5.78	0	0
ENSG00000035687	159	ADSS	3.73171	0.000203317	0.00408517	2.76711	0.00578323	0.046996	2.67066	0.00772077	0.0577851	2.63817	0.00849476	0.0635269		0.446136	0.656445	0.802467	1.47	0.1412	0.255
ENSG00000196961	160	AP2A1	-2.42435	0.0155514	0.0803663	-2.52082	0.0118973	0.0739509	-2.22793	0.0261566	0.124487	-2.22807	0.0261484	0.128851		0.573524	0.567552	0.738246	1.93	0.0535	0.121
ENSG00000183020	161	AP2A2	-1.13198	0.257976	0.488574	-1.17947	0.238552	0.475881	-1.57991	0.114515	0.311457	-1.46837	0.14239	0.360241		-0.0232919	0.981463	0.991078	0.56	0.5753	0.701
ENSG00000100280	162	AP1B1	-0.798541	0.424788	0.650033	-1.29647	0.19518	0.424818	-1.20393	0.228965	0.466121	-0.98866	0.323124	0.56911		0.819788	0.414249	0.616126	-0.29	0.7727	0.853
ENSG00000006125	163	AP2B1	-1.23481	0.217257	0.443205	-1.12243	0.262007	0.502066	-1.13099	0.258393	0.498209	-1.03306	0.301884	0.548469		-4.13385	7.33213e-05	0.00289093	-0.36	0.7175	0.813
ENSG00000166747	164	AP1G1	-1.70859	0.0879063	0.252207	-1.36918	0.17132	0.393923	-1.35358	0.176244	0.403257	-1.32464	0.185661	0.41895		-0.257955	0.796961	0.892019	-0.48	0.6304	0.746
ENSG00000106624	165	AEBP1	1.51546	0.130043	0.323823	1.2641	0.206556	0.438084	1.13555	0.256478	0.496208	1.0255	0.305432	0.551053		1.80157	0.0745671	0.216299	-0.98	0.3276	0.473
ENSG00000104964	166	TLE5	-1.69319	0.0907995	0.257226	-1.77751	0.0758564	0.240356	-1.8808	0.0603543	0.211404	-1.81183	0.0703815	0.236795		1.15072	0.252537	0.458619	-3.77	0.0002	0.001
ENSG00000124812	167	CRISP1	-0.766595	0.443543	0.665368	-0.75712	0.449196	0.673037	-0.742895	0.457759	0.681871	-0.749028	0.454057	0.682511		NA	NA	#VALUE!	2.9	0.0037	0.014
ENSG00000223959	172	AFG3L1P	-0.287286	0.773966	0.889091	-0.311627	0.755403	0.879953	-0.171984	0.863493	0.936982	-0.15334	0.878168	0.945813		2.19148	0.0306923	0.12499	1.26	0.2094	0.341
ENSG00000079557	173	AFM	0.96376	0.335451	0.567321	0.959626	0.337527	0.575421	0.811685	0.417209	0.650487	0.80559	0.420715	0.65694		0.183671	0.854636	0.924069	-0.03	0.9758	0.987
ENSG00000081051	174	AFP	-0.0636906	0.949232	0.978105	-0.023665	0.981126	0.993204	-0.0547531	0.956349	0.979275	-0.072241	0.942428	0.975347		1.31466	0.191574	0.389661	1.31	0.1899	0.318
ENSG00000038002	175	AGA	-0.0779046	0.937923	0.973546	0.0923181	0.926468	0.968332	-0.195654	0.84493	0.927951	-0.159642	0.873203	0.943241		-0.823724	0.412019	0.614013	-1.15	0.2488	0.387
ENSG00000157766	176	ACAN	-0.066791	0.946764	0.977126	-0.173756	0.8621	0.936559	0.000916218	0.999269	0.999537	-0.0478305	0.961863	0.98395		-1.84833	0.0674511	0.202856	-0.83	0.4074	0.551
ENSG00000230514	177	AGER	0.0448057	0.964273	0.984258	-0.0815599	0.935017	0.972692	0.0751546	0.94011	0.971817	0.082878	0.933969	0.972904		3.19588	0.00185596	0.0221234	-2.01	0.0451	0.106
ENSG00000162688	178	AGL	1.06042	0.289268	0.521487	0.695838	0.486728	0.703848	0.689595	0.490645	0.708579	0.671185	0.502293	0.7195		-0.0864412	0.931285	0.964758	-2.02	0.0432	0.102
ENSG00000159723	181	AGRP	-2.2468	0.0249186	0.110851	-2.24549	0.0250029	0.118724	-2.46421	0.0139365	0.0832442	-2.43802	0.0149812	0.0898585		1.8257	0.0708209	0.209209	-1.06	0.2911	0.436
ENSG00000101384	182	JAG1	2.94048	0.00336934	0.0292113	2.88939	0.00396192	0.0368293	2.7069	0.00693324	0.0535219	2.78178	0.00553128	0.0484727		4.43042	2.37083e-05	0.00145983	-1.41	0.1596	0.279
ENSG00000135744	183	AGT	-2.25393	0.0244644	0.109535	-2.26947	0.0234991	0.11399	-1.92743	0.0542728	0.196824	-1.80919	0.0707904	0.237358		-0.698733	0.486309	0.675666	1.97	0.0493	0.113
ENSG00000144891	185	AGTR1	1.80987	0.0706819	0.219234	1.89989	0.0577985	0.202985	1.3673	0.171906	0.397966	1.18444	0.236586	0.478866		0.141192	0.887997	0.941988	-2.11	0.0349	0.087
ENSG00000180772	186	AGTR2	-0.158303	0.874257	0.942144	-0.111473	0.911268	0.960568	-0.107656	0.914295	0.959694	-0.167839	0.866752	0.939917		2.60142	0.0106639	0.0646967	NA	NA	NA
ENSG00000134817	187	APLNR	-3.26426	0.00114304	0.0134867	-3.23686	0.00125715	0.0170786	-3.20535	0.00140138	0.0191074	-3.11216	0.00192219	0.0250033		0.402115	0.688441	0.824521	-2.76	0.0059	0.021
ENSG00000172482	189	AGXT	1.1734	0.240975	0.469574	1.03288	0.301964	0.541811	0.998081	0.318536	0.559603	1.00306	0.316128	0.561718		0.546271	0.586072	0.752173	0.8	0.4232	0.566
ENSG00000169297	190	NR0B1	-2.40939	0.0161989	0.0827276	-2.39418	0.016882	0.091818	-2.40502	0.016393	0.0924448	-2.33748	0.019656	0.106936		-0.49347	0.622741	0.779505	NA	NA	NA
ENSG00000101444	191	AHCY	0.74574	0.456038	0.676286	0.702984	0.482266	0.700107	0.918277	0.358745	0.59778	0.765405	0.444253	0.675334		0.492202	0.623634	0.780211	4.02	0.0001	0
ENSG00000106546	196	AHR	1.07894	0.280933	0.5127	0.939159	0.347926	0.584817	1.00719	0.314141	0.555228	1.13613	0.256238	0.500621		1.77569	0.0787668	0.223457	-0.97	0.3312	0.476
ENSG00000145192	197	AHSG	0.189815	0.849501	0.929799	0.207633	0.835567	0.923428	0.282025	0.777996	0.894878	0.276043	0.782585	0.898606		-2.38117	0.0191133	0.0927067	0.41	0.6789	0.783
ENSG00000206428	199	AIF1	-1.10635	0.2689	0.500128	-1.22413	0.221257	0.455697	-1.44924	0.147654	0.363076	-1.32031	0.187102	0.420473		1.65626	0.100743	0.261009	-3.29	0.001	0.005
ENSG00000106992	203	AK1	-1.8442	0.0655146	0.208864	-2.06701	0.0390472	0.157454	-1.98707	0.0472477	0.1805	-1.94397	0.0522435	0.196648		-1.31019	0.193074	0.391035	-0.09	0.9317	0.959
ENSG00000004455	204	AK2	1.22933	0.219302	0.445527	0.776038	0.437951	0.663807	1.05242	0.292919	0.534575	0.996692	0.319211	0.564669		2.12716	0.035818	0.137815	3.84	0.0001	0.001
ENSG00000162433	205	AK4	0.0351258	0.971988	0.987757	-0.201079	0.840687	0.925524	-0.326819	0.743888	0.877269	-0.313147	0.754249	0.884792		-0.0437438	0.965194	0.982181	3.84	0.0001	0.001
ENSG00000142208	207	AKT1	1.23876	0.215789	0.441367	1.2106	0.226398	0.461197	1.28584	0.198864	0.430077	1.30208	0.193258	0.427767		2.62399	0.0100247	0.0622728	1.7	0.0896	0.18
ENSG00000105221	208	AKT2	-1.18955	0.234569	0.462399	-1.36332	0.173157	0.396097	-1.49873	0.134329	0.344185	-1.4607	0.144485	0.363373		3.64186	0.000427361	0.0089458	1.16	0.2446	0.383
ENSG00000148218	210	ALAD	-2.61957	0.00896701	0.0560168	-2.83852	0.00464458	0.0408942	-2.87502	0.00414494	0.0386654	-2.79073	0.00538216	0.0478853		-0.889207	0.375984	0.582132	-5.8	0	0
ENSG00000023330	211	ALAS1	3.33783	0.000882458	0.0113209	3.36012	0.000815166	0.0128296	3.11998	0.00187217	0.0232662	3.05058	0.00235817	0.0284904		2.41875	0.0173458	0.0877236	2.82	0.0049	0.018
ENSG00000158578	212	ALAS2	-0.540734	0.588838	0.772889	-0.549767	0.582629	0.773441	-0.388053	0.698078	0.850154	-0.290049	0.771852	0.893427		-0.511448	0.610143	0.769731	NA	NA	NA
ENSG00000163631	213	ALB	0.198169	0.842962	0.925899	0.184028	0.854037	0.932685	0.259433	0.795367	0.903116	0.28336	0.776973	0.895578		-0.837233	0.404419	0.607413	1.01	0.3125	0.458
ENSG00000170017	214	ALCAM	-2.24741	0.024879	0.110833	-2.27243	0.0233194	0.113532	-2.09797	0.036214	0.153595	-1.97631	0.0484575	0.187852		-1.55119	0.123953	0.296965	-1.83	0.0671	0.144
ENSG00000101986	215	ABCD1	2.93248	0.00345636	0.0296083	2.98257	0.00294325	0.0299884	2.56638	0.0104537	0.0697638	2.56641	0.0104536	0.072109		3.20456	0.0018059	0.0218007	NA	NA	NA
ENSG00000165092	216	ALDH1A1	-1.55567	0.120173	0.308125	-1.55442	0.120471	0.31892	-1.48912	0.136842	0.347995	-1.49407	0.135546	0.349511		-1.07344	0.285608	0.494167	-2.29	0.0223	0.061
ENSG00000111275	217	ALDH2	-3.19793	0.00143738	0.0158384	-3.16535	0.00160633	0.020056	-3.40261	0.000699909	0.012153	-3.41053	0.000680345	0.0126866		-5.02255	2.17596e-06	0.000375156	-4.34	0	0
ENSG00000108602	218	ALDH3A1	-0.000892006	0.999288	0.999985	-0.00106544	0.99915	0.9999	-0.0772443	0.938448	0.971013	-0.0502566	0.95993	0.983104		1.58081	0.117019	0.285803	-4.6	0	0
ENSG00000137124	219	ALDH1B1	-0.332641	0.73949	0.869391	-0.604288	0.54582	0.746284	-0.509955	0.610221	0.795973	-0.652286	0.514401	0.72868		0.623964	0.534044	0.712899	-0.26	0.7975	0.869
ENSG00000184254	220	ALDH1A3	-0.522932	0.601163	0.781319	-0.592437	0.553722	0.751857	-0.329854	0.741595	0.876503	-0.521263	0.602325	0.795627		2.2719	0.0251917	0.11021	-0.36	0.7203	0.815
ENSG00000006534	221	ALDH3B1	0.0402407	0.967911	0.986245	-0.00279499	0.997771	0.999377	0.18414	0.853949	0.932917	0.334954	0.737746	0.876449		0.638799	0.524386	0.705117	0.24	0.813	0.88
ENSG00000132746	222	ALDH3B2	-1.17244	0.241362	0.47018	-1.18485	0.236421	0.473044	-1.08275	0.279241	0.520086	-1.07671	0.281927	0.528412		1.77257	0.0792856	0.224359	0.23	0.8189	0.884
ENSG00000143149	223	ALDH9A1	-2.15643	0.0313404	0.128628	-2.50457	0.0124534	0.0759905	-2.38701	0.0172126	0.0951688	-2.39043	0.0170552	0.0977738		-3.10115	0.00249292	0.0263977	-4.61	0	0
ENSG00000072210	224	ALDH3A2	-0.0517498	0.958741	0.981886	-0.0651682	0.948056	0.978297	-0.0643778	0.948685	0.975764	-0.0467905	0.962692	0.984097		0.928582	0.355298	0.563209	-3.02	0.0026	0.01
ENSG00000173208	225	ABCD2	0.314483	0.753234	0.877809	0.333417	0.738905	0.870128	0.426907	0.669559	0.833867	0.433	0.66513	0.834699		-0.238644	0.811861	0.901196	-4.85	0	0
ENSG00000149925	226	ALDOA	0.139498	0.889091	0.949252	0.0561866	0.955207	0.981498	-0.254878	0.798882	0.904905	-0.13148	0.895428	0.953835		-2.8256	0.00567844	0.0442629	1.84	0.0658	0.142
ENSG00000136872	229	ALDOB	-0.221941	0.824415	0.915712	-0.198649	0.842587	0.926359	-0.211827	0.832295	0.921394	-0.171135	0.86416	0.938688		-1.07209	0.286208	0.494888	-0.78	0.4326	0.576
ENSG00000109107	230	ALDOC	-2.00537	0.0452518	0.164077	-1.97363	0.0487605	0.181669	-1.94368	0.0522768	0.192048	-1.84449	0.0654755	0.226495		-3.88571	0.000181602	0.00528233	2.67	0.0077	0.026
ENSG00000085662	231	AKR1B1	1.23815	0.216015	0.441587	0.435217	0.663519	0.825519	0.391539	0.695501	0.849288	0.368875	0.712317	0.861091		1.06881	0.28768	0.496663	2.01	0.0441	0.104
ENSG00000171094	238	ALK	-1.16946	0.242557	0.472065	-1.30176	0.193365	0.422491	-1.79975	0.0722684	0.235462	-1.76082	0.0786453	0.253802		0.00785545	0.993748	0.997324	3.35	0.0008	0.004
ENSG00000108839	239	ALOX12	-2.21121	0.0272971	0.117593	-1.95645	0.0507515	0.186445	-1.75568	0.0795174	0.249793	-1.74341	0.0816402	0.258726		0.0698523	0.944448	0.971337	1.72	0.086	0.174
ENSG00000275565	240	ALOX5	-2.494	0.0128274	0.0707556	-2.45953	0.014118	0.0824291	-2.46702	0.0138286	0.0829181	-2.44921	0.014527	0.0880396		1.98766	0.0495301	0.16922	-3.1	0.002	0.008
ENSG00000132965	241	ALOX5AP	-1.22191	0.222095	0.44803	-1.18029	0.238228	0.475437	-1.34173	0.180056	0.408028	-1.35031	0.177293	0.40937		2.60526	0.0105526	0.0642679	-2.73	0.0063	0.022
ENSG00000179477	242	ALOX12B	-3.18299	0.00151265	0.0165312	-3.04477	0.00240318	0.0262787	-3.11158	0.00192559	0.0236936	-3.14777	0.00170525	0.023032		-5.18005	1.12162e-06	0.000279888	0.74	0.4616	0.602
ENSG00000262943	245	ALOX12P2	-0.490407	0.623978	0.796605	-0.286426	0.774624	0.890067	-0.602841	0.546782	0.753951	-0.580836	0.561512	0.765776		2.83178	0.00557791	0.0438215	NA	NA	NA
ENSG00000161905	246	ALOX15	-1.34145	0.180145	0.395971	-1.04302	0.297249	0.537173	-1.09649	0.273189	0.512962	-1.0887	0.276608	0.523171		1.90089	0.0601392	0.189648	1.91	0.0563	0.126
ENSG00000179593	247	ALOX15B	-0.401863	0.68789	0.837638	-0.348022	0.727913	0.863613	-0.397843	0.69085	0.846711	-0.337483	0.73584	0.875243		-0.267137	0.789903	0.887787	-0.51	0.6125	0.732
ENSG00000163295	248	ALPI	0.526332	0.5988	0.779715	0.579958	0.562103	0.758491	0.63625	0.524791	0.737188	0.635887	0.525029	0.737856		0.488931	0.62594	0.782373	1.61	0.1073	0.206
ENSG00000162551	249	ALPL	-0.241878	0.808935	0.906991	-0.365735	0.714658	0.855006	-0.440586	0.659629	0.827296	-0.432376	0.665582	0.834706		0.408337	0.683882	0.821343	-1.43	0.1515	0.269
ENSG00000163283	250	ALPP	-1.86484	0.062561	0.20228	-1.87292	0.0614357	0.211384	-1.88173	0.0602277	0.21108	-1.86906	0.0619733	0.218965		-1.20916	0.229398	0.434142	-1.2	0.229	0.364
ENSG00000163286	251	ALPG	-0.48403	0.628494	0.7998	-0.486118	0.627014	0.803118	-0.161827	0.871482	0.939425	-0.16183	0.87148	0.942143		1.14644	0.254297	0.46058	-0.12	0.9065	0.943
ENSG00000156150	257	ALX3	1.16765	0.243288	0.47265	0.732901	0.463829	0.685551	0.512318	0.608567	0.794927	0.290096	0.771816	0.89344		1.36717	0.174577	0.368117	3.75	0.0002	0.001
ENSG00000178522	258	AMBN	0.378797	0.704937	0.847996	0.370689	0.710965	0.853322	0.895131	0.370981	0.609088	0.895276	0.370904	0.614694		0.899091	0.370722	0.577806	-3.51	0.0004	0.002
ENSG00000106927	259	AMBP	-1.18392	0.236786	0.464808	-1.20542	0.228391	0.463083	-1.23206	0.218281	0.453774	-1.21411	0.22506	0.466153		0.0817709	0.934989	0.966325	0.53	0.5976	0.72
ENSG00000123505	262	AMD1	2.0937	0.0365937	0.142274	2.15447	0.0314943	0.137418	1.97125	0.0490322	0.184226	1.96802	0.0494057	0.190067		-0.691514	0.490813	0.679635	-0.35	0.7277	0.821
ENSG00000125363	265	AMELX	-0.0635762	0.949323	0.977983	-0.0665464	0.946959	0.977868	0.10316	0.917861	0.961922	0.0943907	0.924822	0.968293		1.46995	0.144652	0.326937	NA	NA	NA
ENSG00000125363	266	AMELX	0.986837	0.324014	0.55507	1.02792	0.30429	0.544519	0.601465	0.547697	0.754544	0.600283	0.548485	0.756075		--	--	--	NA	NA	NA
ENSG00000159461	267	AMFR	-1.57166	0.116416	0.302776	-1.50811	0.131912	0.337296	-1.56386	0.118238	0.317877	-1.48317	0.138417	0.353932		-0.328042	0.743553	0.858381	-1.3	0.1933	0.322
ENSG00000104899	268	AMH	1.85013	0.0646552	0.207043	1.62805	0.103899	0.291331	1.7828	0.0749901	0.241048	1.64903	0.099527	0.291141		-0.0856404	0.93192	0.964941	0.3	0.7608	0.845
ENSG00000135409	269	AMHR2	-1.47945	0.139404	0.338245	-1.51785	0.129437	0.333068	-1.30697	0.19159	0.420782	-1.30715	0.191532	0.425916		-0.708783	0.480076	0.670346	-0.34	0.7362	0.827
ENSG00000116748	270	AMPD1	0.849534	0.395833	0.623459	0.778276	0.436631	0.662722	0.706751	0.479923	0.699917	0.683232	0.494655	0.712935		1.02658	0.307049	0.516057	-3.57	0.0004	0.002
ENSG00000116337	271	AMPD2	1.04058	0.298378	0.530886	0.461504	0.64456	0.814801	0.482768	0.62939	0.808324	0.461212	0.64477	0.822644		-0.163599	0.87037	0.932206	5.22	0	0
ENSG00000133805	272	AMPD3	-1.71189	0.0872962	0.251268	-1.47246	0.141281	0.351292	-1.7726	0.0766675	0.244378	-1.72859	0.0842624	0.263988		-0.109445	0.913065	0.95438	-3.26	0.0011	0.005
ENSG00000078053	273	AMPH	-1.35555	0.175615	0.389452	-1.69858	0.0897791	0.266935	-1.77938	0.0755495	0.242095	-1.77795	0.0757859	0.247701		-1.95186	0.0536968	0.177045	-2.09	0.0369	0.09
ENSG00000136717	274	BIN1	-0.186813	0.851853	0.931172	-0.346922	0.72874	0.86399	-0.630777	0.528363	0.740088	-0.658997	0.510084	0.725483		-0.144716	0.88522	0.94041	-0.67	0.5018	0.639
ENSG00000145020	275	AMT	-3.84204	0.000131446	0.00309405	-3.91793	9.67729e-05	0.00333277	-3.67677	0.000251646	0.00627132	-3.6346	0.000295915	0.00752528		2.88814	0.00473271	0.0392804	-1.94	0.0527	0.12
ENSG00000237763	276	AMY1A	0.597912	0.550064	0.747597	0.586385	0.557779	0.755332	0.622635	0.533698	0.743933	0.625723	0.531672	0.742885		0.733373	0.465013	0.658771	-0.75	0.4524	0.594
ENSG00000174876	277	AMY1B	0.165629	0.868489	0.9394	0.131485	0.895424	0.953451	0.159178	0.873568	0.940479	0.163793	0.869935	0.941618		--	--	--	NA	NA	NA
ENSG00000187733	278	AMY1C	-1.47257	0.14125	0.341703	-1.5107	0.131251	0.336206	-1.50528	0.132639	0.341307	-1.50854	0.131806	0.344867		--	--	--	NA	NA	NA
ENSG00000243480	279	AMY2A	0.121945	0.902973	0.956089	0.346192	0.729288	0.86442	0.304002	0.761204	0.886654	0.326154	0.744392	0.88031		0.847699	0.39859	0.60238	-2.23	0.0258	0.068
ENSG00000240038	280	AMY2B	-1.31426	0.189126	0.407129	-1.34279	0.179711	0.404594	-1.27936	0.201133	0.432627	-1.12914	0.259171	0.504136		1.51415	0.133081	0.310669	-0.66	0.5063	0.642
ENSG00000214274	283	ANG	-0.443776	0.657322	0.820104	-0.549411	0.582873	0.773545	-0.25704	0.797213	0.904166	-0.274819	0.783525	0.898856		3.85093	0.000205623	0.00570123	-2	0.046	0.107
ENSG00000154188	284	ANGPT1	-0.405356	0.685322	0.835983	-0.384456	0.70074	0.84803	-0.294922	0.768129	0.89022	-0.34034	0.733689	0.8743		1.59329	0.114189	0.281869	-0.3	0.7636	0.846
ENSG00000091879	285	ANGPT2	0.721306	0.470927	0.687926	0.70005	0.484095	0.701617	0.527424	0.598042	0.787906	0.566527	0.571192	0.773216		2.89816	0.00459535	0.0385965	1.44	0.1513	0.268
ENSG00000029534	286	ANK1	-1.07139	0.28431	0.515888	-1.20413	0.228887	0.463535	-0.979623	0.327562	0.567503	-0.956848	0.338929	0.584969		-1.27705	0.204485	0.405442	-4.86	0	0
ENSG00000145362	287	ANK2	0.547588	0.584124	0.770548	0.550253	0.582296	0.773274	0.195663	0.844923	0.928053	0.291698	0.770592	0.893131		-1.7514	0.0828838	0.231672	-0.85	0.3946	0.538
ENSG00000151150	288	ANK3	-3.04906	0.00236945	0.022928	-3.02983	0.00252396	0.0272325	-2.80665	0.0051251	0.0443304	-2.7765	0.00562113	0.0489841		-1.93828	0.0553531	0.180404	-3.83	0.0001	0.001
ENSG00000166825	290	ANPEP	0.028628	0.977168	0.990218	0.0905897	0.927841	0.969116	0.0740029	0.941026	0.972172	0.0684677	0.94543	0.977046		0.17798	0.859092	0.926299	-1.17	0.2406	0.378
ENSG00000151729	291	SLC25A4	-1.70489	0.0885947	0.253481	-1.66186	0.0969241	0.279627	-1.17543	0.240166	0.478537	-1.12206	0.262168	0.507375		-3.46693	0.000771935	0.0128082	0.78	0.4339	0.576
ENSG00000005022	292	SLC25A5	0.316188	0.75194	0.877342	0.155468	0.876491	0.944824	0.208783	0.834669	0.922709	0.161826	0.871483	0.942092		-1.80375	0.074222	0.215628	NA	NA	NA
ENSG00000135046	301	ANXA1	-0.0183458	0.985367	0.993887	-0.0348973	0.97217	0.989235	-0.0293932	0.976558	0.987991	-0.0449927	0.964124	0.984698		4.2986	3.93904e-05	0.00197629	-2.04	0.0411	0.098
ENSG00000182718	302	ANXA2	0.976075	0.329316	0.560807	0.951289	0.341739	0.579215	0.645376	0.518865	0.732778	0.665452	0.50595	0.722189		4.25246	4.69475e-05	0.00220386	0.1	0.9183	0.95
ENSG00000138772	306	ANXA3	-3.13001	0.00180998	0.0189061	-3.1168	0.00189213	0.0225246	-2.78342	0.00550311	0.0463543	-3.03228	0.00250424	0.0296224		-1.63702	0.104707	0.266977	-2.05	0.0409	0.098
ENSG00000196975	307	ANXA4	0.71539	0.474572	0.690818	0.700741	0.483664	0.701264	0.731612	0.464615	0.687585	0.804561	0.421309	0.657482		-0.336077	0.737503	0.854779	-0.68	0.498	0.635
ENSG00000164111	308	ANXA5	2.22352	0.0264528	0.11499	2.22365	0.0264442	0.12334	2.28052	0.0228338	0.114114	2.25421	0.0244483	0.122873		2.23826	0.0273777	0.115639	2.2	0.028	0.073
ENSG00000197043	309	ANXA6	-1.0085	0.313511	0.545641	-0.923464	0.356038	0.592106	-0.729928	0.465643	0.688179	-0.806062	0.420443	0.65679		-1.77165	0.0794395	0.224627	-3.53	0.0004	0.002
ENSG00000138279	310	ANXA7	-2.24417	0.0250877	0.111311	-2.12374	0.0339913	0.144233	-2.12518	0.0338713	0.147376	-2.00859	0.0449111	0.179818		-2.52772	0.013015	0.0729187	-0.41	0.6799	0.784
ENSG00000122359	311	ANXA11	-1.27064	0.204217	0.426341	-1.23279	0.218009	0.45185	-1.15707	0.247583	0.487487	-1.22138	0.222295	0.463305		-0.0826059	0.934327	0.966009	-1.86	0.0636	0.138
ENSG00000104537	312	ANXA13	-0.49519	0.620599	0.794684	-0.448396	0.653986	0.820273	-0.590571	0.554971	0.759019	-0.547162	0.584417	0.782661		0.909141	0.365419	0.573168	-1.82	0.0694	0.148
ENSG00000136250	313	AOAH	-0.734874	0.462627	0.682316	-0.387573	0.698433	0.84672	-0.510079	0.610134	0.795916	-0.365329	0.714961	0.86289		1.2163	0.226679	0.430975	-3.25	0.0012	0.005
ENSG00000131480	314	AOC2	1.19365	0.232962	0.460594	1.15056	0.25025	0.488615	1.25667	0.209232	0.442502	1.16821	0.243065	0.485869		1.43121	0.155426	0.342432	0.82	0.4134	0.557
ENSG00000138356	316	AOX1	-1.23447	0.217383	0.443315	-1.21666	0.224086	0.458538	-1.35995	0.174221	0.400444	-1.28124	0.200474	0.437207		2.98153	0.00358696	0.033103	-4.12	0	0
ENSG00000120868	317	APAF1	1.61451	0.106801	0.286184	1.64182	0.101012	0.286419	2.10473	0.0356198	0.151764	2.21416	0.0270947	0.131843		0.341548	0.733394	0.852047	0.96	0.3351	0.48
ENSG00000164978	318	NUDT2	-0.700764	0.48365	0.69853	-0.651188	0.515108	0.72424	-0.739573	0.459772	0.683452	-0.737561	0.460994	0.688283		-2.8912	0.00469036	0.0390486	-2.07	0.0381	0.093
ENSG00000175336	319	APOF	2.48323	0.0132188	0.0721048	2.50163	0.0125566	0.0763708	2.41624	0.0158998	0.0906493	2.41184	0.0160927	0.0945207		0.529101	0.597885	0.761101	0.97	0.3309	0.476
ENSG00000276497	320	APBA1	-2.92778	0.00350854	0.029877	-2.92283	0.0035643	0.0342591	-2.82079	0.00490663	0.0431608	-2.68536	0.00739276	0.058225		-1.73415	0.0859128	0.236857	1.54	0.1237	0.229
ENSG00000034053	321	APBA2	-1.7944	0.0731177	0.223703	-1.81678	0.0696174	0.22754	-1.67886	0.0935623	0.276553	-1.54081	0.123752	0.331366		-0.277236	0.78216	0.883062	1.25	0.2112	0.343
ENSG00000166313	322	APBB1	-2.61934	0.00897297	0.0560353	-2.53946	0.0112865	0.0717307	-2.50585	0.0124091	0.0775973	-2.39635	0.0167845	0.0969367		-3.18849	0.00189954	0.0225155	-1.1	0.2736	0.417
ENSG00000163697	323	APBB2	-2.01151	0.0445991	0.162595	-2.11895	0.0343951	0.145155	-2.03883	0.0417888	0.166887	-1.96609	0.0496276	0.190568		-0.758697	0.449784	0.646321	-2.92	0.0035	0.014
ENSG00000134982	324	APC	-0.489618	0.624536	0.796882	-0.449286	0.653344	0.819578	-0.416417	0.677214	0.839033	-0.367456	0.713375	0.861756		-2.42321	0.0171462	0.0870857	0.86	0.3874	0.532
ENSG00000132703	325	APCS	0.290978	0.771142	0.887158	0.352097	0.724856	0.861903	0.357549	0.720773	0.863872	0.365933	0.71451	0.862681		-0.0923313	0.926616	0.961918	2.58	0.01	0.032
ENSG00000160224	326	AIRE	0.400843	0.68864	0.838059	0.178509	0.858367	0.935171	0.0212086	0.983084	0.990995	-0.0489361	0.960982	0.983372		0.59049	0.556168	0.730807	0.74	0.4607	0.602
ENSG00000164062	327	APEH	-2.23552	0.0256522	0.112877	-2.36401	0.0183113	0.0969916	-2.49196	0.0129013	0.0793199	-2.56767	0.0104163	0.0719578		-2.23169	0.0278232	0.116922	0.62	0.5331	0.665
ENSG00000100823	328	APEX1	1.14658	0.251891	0.48179	0.643385	0.520154	0.727445	0.912281	0.36189	0.600448	0.878107	0.380145	0.622547		-0.280985	0.779291	0.881133	3.07	0.0021	0.009
ENSG00000110330	329	BIRC2	1.8492	0.0647888	0.207329	1.64077	0.10123	0.286775	1.5943	0.111255	0.305756	1.60267	0.109396	0.308038		1.39282	0.166703	0.358733	-0.47	0.6372	0.751
ENSG00000023445	330	BIRC3	0.623743	0.53297	0.736102	0.577493	0.563766	0.759582	0.536412	0.59182	0.783747	0.543819	0.586715	0.784388		-0.152301	0.87925	0.937165	-2.92	0.0036	0.014
ENSG00000101966	331	XIAP	0.800454	0.42368	0.649242	0.736964	0.461355	0.683302	0.7229	0.469949	0.69153	0.687333	0.492069	0.71135		-1.43069	0.155575	0.342522	NA	NA	NA
ENSG00000089685	332	BIRC5	4.35066	1.5287e-05	0.000729789	3.8767	0.00011437	0.00363686	3.8724	0.000116378	0.00387221	3.79844	0.000156457	0.00498367		5.01835	2.21445e-06	0.000374974	10.97	0	0
ENSG00000105290	333	APLP1	-0.935905	0.349598	0.581397	-0.882023	0.378024	0.612357	-1.4655	0.14317	0.356417	-1.37209	0.170414	0.400118		-0.413894	0.679821	0.818383	4.46	0	0
ENSG00000084234	334	APLP2	-1.92424	0.0546701	0.185574	-2.12976	0.0334893	0.14285	-2.49793	0.0126876	0.0785497	-2.29355	0.0220706	0.115301		-0.733679	0.464828	0.658607	1.35	0.1772	0.302
ENSG00000118137	335	APOA1	-1.53562	0.125018	0.31582	-1.50752	0.132064	0.337454	-1.36188	0.173611	0.39993	-1.38766	0.165621	0.393168		0.779923	0.437242	0.63601	3.82	0.0001	0.001
ENSG00000158874	336	APOA2	1.05614	0.291217	0.523534	1.66436	0.0964232	0.279001	1.23692	0.216471	0.45172	1.26207	0.207286	0.446017		-0.254326	0.799756	0.893565	0.99	0.3245	0.47
ENSG00000110244	337	APOA4	1.01125	0.312195	0.544264	1.00861	0.313461	0.553345	1.03499	0.300982	0.542552	1.0322	0.302285	0.548877		0.16451	0.869655	0.931861	2.15	0.0315	0.08
ENSG00000084674	338	APOB	1.93277	0.0536088	0.183372	2.07477	0.03832	0.155699	2.11735	0.0345313	0.148654	2.15141	0.0317376	0.145307		0.51463	0.607925	0.768159	0.54	0.5869	0.711
ENSG00000111701	339	APOBEC1	-0.212192	0.83201	0.919442	-0.275068	0.783333	0.894841	-0.247514	0.804573	0.908154	-0.251953	0.801141	0.907739		-1.95776	0.0529908	0.17594	-1.8	0.0722	0.153
ENSG00000130208	341	APOC1	-0.615814	0.538188	0.73986	-0.613139	0.539955	0.74207	-0.871119	0.383945	0.620603	-0.698075	0.48533	0.707416		0.872473	0.385	0.590213	0.7	0.4823	0.622
ENSG00000214855	342	APOC1P1	0.423971	0.671698	0.82857	0.411644	0.680708	0.835598	0.295553	0.767647	0.889828	0.47649	0.633854	0.816191		1.26777	0.207768	0.409256	-1.11	0.268	0.41
ENSG00000103375	343	AQP8	0.0075578	0.993972	0.997928	-0.0145195	0.988419	0.995727	-0.0284686	0.977295	0.988308	-0.00332082	0.997351	0.999118		1.22715	0.222591	0.426279	0.52	0.5997	0.722
ENSG00000234906	344	APOC2	-1.36746	0.171856	0.384821	-1.3612	0.173827	0.397142	-1.35949	0.174365	0.400382	-1.17907	0.238716	0.48052		2.294	0.0238407	0.106511	-0.19	0.8524	0.907
ENSG00000110245	345	APOC3	0.570927	0.568206	0.759371	0.56691	0.570931	0.764874	0.700008	0.484121	0.703238	0.738639	0.46034	0.687966		-1.45483	0.148786	0.333223	2.57	0.0104	0.033
ENSG00000267467	346	APOC4	0.208852	0.834616	0.921013	0.208234	0.835098	0.923238	0.262655	0.792883	0.902106	0.324267	0.745819	0.880827		1.58631	0.115764	0.284202	-0.09	0.9316	0.959
ENSG00000189058	347	APOD	-2.71703	0.00672606	0.0459548	-2.88281	0.00404477	0.0372654	-2.78123	0.00554005	0.0465604	-2.72597	0.00654915	0.0538056		-0.945622	0.346576	0.554388	-0.42	0.6779	0.782
ENSG00000130203	348	APOE	-0.850597	0.395242	0.622949	-0.795456	0.426579	0.654867	-1.4263	0.154163	0.372649	-1.27023	0.204366	0.442182		-0.256877	0.797791	0.892421	1.46	0.1439	0.258
ENSG00000091583	350	APOH	-1.61406	0.1069	0.286366	-1.65305	0.098705	0.282928	-1.50978	0.131487	0.339794	-1.5158	0.12996	0.34157		-0.717773	0.474538	0.666292	-0.98	0.3259	0.471
ENSG00000142192	351	APP	-0.426865	0.66959	0.827719	-0.738155	0.460632	0.682719	-0.587787	0.556838	0.760346	-0.528641	0.597199	0.792162		-0.821065	0.413524	0.615338	-1.02	0.3084	0.454
ENSG00000198931	353	APRT	-0.827518	0.408185	0.635408	-0.724992	0.468664	0.689695	-1.07006	0.284909	0.526077	-1.06684	0.28636	0.533452		1.36798	0.174324	0.367789	3.14	0.0017	0.008
ENSG00000142515	354	KLK3	1.9501	0.0515053	0.178367	1.93818	0.0529446	0.191265	2.12087	0.0342331	0.147984	2.15797	0.0312223	0.143829		1.39302	0.166643	0.358727	1.6	0.1088	0.208
ENSG00000026103	355	FAS	0.864931	0.38733	0.615887	0.961455	0.336608	0.574378	1.30882	0.190962	0.420292	1.33398	0.182585	0.415625		-0.017284	0.986244	0.993684	-4.07	0	0
ENSG00000117560	356	FASLG	0.468083	0.639849	0.808409	0.598787	0.549481	0.749149	0.162652	0.870832	0.939322	0.216252	0.828846	0.921565		1.96668	0.0519374	0.17415	-5.67	0	0
ENSG00000146950	357	SHROOM2	-1.46705	0.142747	0.344252	-1.57862	0.114811	0.30996	-1.60091	0.109784	0.303274	-1.55902	0.11938	0.32436		-0.630689	0.529655	0.709536	NA	NA	NA
ENSG00000240583	358	AQP1	-2.52631	0.0117143	0.066482	-2.29839	0.0217911	0.108699	-2.4252	0.0155156	0.0891945	-2.45811	0.0141745	0.086634		1.74287	0.0843694	0.234236	-5.65	0	0
ENSG00000167580	359	AQP2	-0.308415	0.757845	0.88005	-0.398921	0.690056	0.841043	-0.335986	0.736968	0.874023	-0.339348	0.734435	0.874519		-0.0628798	0.949985	0.974127	-0.39	0.6944	0.795
ENSG00000165272	360	AQP3	-1.05341	0.292465	0.524767	-1.06779	0.285932	0.526715	-0.656761	0.511519	0.726251	-0.723417	0.469632	0.695395		1.68137	0.0957507	0.25369	-4.02	0.0001	0
ENSG00000171885	361	AQP4	-2.58001	0.010053	0.0605125	-2.49613	0.0127515	0.0772792	-2.28244	0.0227194	0.113725	-2.16529	0.0306554	0.142165		-1.06162	0.290914	0.500017	-0.43	0.6673	0.774
ENSG00000161798	362	AQP5	-3.54881	0.000409015	0.00657028	-3.62214	0.000310189	0.00664752	-3.54381	0.000416783	0.00856792	-3.56603	0.000383606	0.00880736		2.90291	0.00453154	0.038298	1.22	0.2234	0.358
ENSG00000086159	363	AQP6	-2.56003	0.0106446	0.0626198	-2.65015	0.0082009	0.0588083	-2.28749	0.0224223	0.112873	-2.23818	0.0254794	0.126388		-2.60977	0.0104233	0.0637671	-0.4	0.6869	0.789
ENSG00000165269	364	AQP7	-2.27521	0.0231508	0.10563	-2.29196	0.0221609	0.10981	-2.25824	0.0241938	0.118375	-2.2911	0.0222127	0.115849		-1.79567	0.0755077	0.217961	-2.29	0.022	0.06
ENSG00000103569	366	AQP9	-1.07694	0.281826	0.513326	-1.08847	0.27671	0.518009	-1.23666	0.216567	0.451619	-1.18755	0.235358	0.477469		-1.15499	0.250791	0.456893	-0.14	0.8871	0.93
ENSG00000169083	367	AR	-2.66543	0.00784053	0.0512076	-2.83383	0.00471261	0.0412984	-2.71095	0.00684983	0.0530755	-2.67314	0.00766508	0.0597147		2.37982	0.0191797	0.0929103	NA	NA	NA
ENSG00000275331	368	ABCC6	1.3255	0.185376	0.402821	1.60613	0.108631	0.298808	1.65623	0.0980593	0.284441	1.70662	0.0882745	0.270875		0.0221584	0.982365	0.991409	0.57	0.5685	0.695
ENSG00000078061	369	ARAF	-0.516188	0.605862	0.784151	-0.736401	0.461698	0.683647	-0.720432	0.471465	0.692397	-0.810584	0.417842	0.654864		2.91434	0.00438133	0.0375641	NA	NA	NA
ENSG00000095139	372	ARCN1	2.21685	0.0269071	0.116504	1.98204	0.0478092	0.179342	2.12076	0.0342424	0.14799	1.99185	0.046722	0.183912		0.0866832	0.931093	0.964612	4.76	0	0
ENSG00000113595	373	TRIM23	-0.642632	0.520643	0.727092	-0.516184	0.605866	0.789025	-0.275099	0.78331	0.897891	-0.289047	0.772619	0.89387		-5.12028	1.44416e-06	0.000307736	-0.97	0.3297	0.475
ENSG00000109321	374	AREG	1.14526	0.252436	0.482438	1.14929	0.250771	0.489071	1.19504	0.232419	0.469975	1.20291	0.22936	0.471293		-0.292847	0.770234	0.875224	-1.57	0.1172	0.22
ENSG00000143761	375	ARF1	2.19473	0.0284627	0.120912	1.28724	0.198374	0.428918	1.84592	0.0652658	0.221944	1.80809	0.070962	0.23772		0.73919	0.46149	0.65628	2.99	0.0028	0.011
ENSG00000134287	377	ARF3	-2.30157	0.0216095	0.100942	-2.37845	0.0176144	0.0944798	-2.3908	0.017037	0.0945057	-2.29722	0.0218592	0.114549		-4.91962	3.33551e-06	0.000472075	1.22	0.2244	0.359
ENSG00000168374	378	ARF4	1.98446	0.0475376	0.16921	2.10789	0.0353438	0.147987	2.20692	0.027597	0.129007	2.1685	0.03041	0.141449		1.97109	0.0514234	0.173069	3.49	0.0005	0.003
ENSG00000175906	379	ARL4D	-0.40222	0.687627	0.837373	-0.549222	0.583003	0.773662	-0.422374	0.672863	0.835973	-0.482513	0.629571	0.813483		-0.199439	0.842317	0.917602	-1.56	0.1195	0.224
ENSG00000004059	381	ARF5	1.88338	0.0600025	0.196492	0.47356	0.63594	0.808449	0.399014	0.689987	0.846209	0.321781	0.747701	0.881711		0.497784	0.619708	0.777607	1.25	0.2108	0.343
ENSG00000165527	382	ARF6	1.54723	0.122194	0.311255	1.61509	0.106678	0.295876	1.59905	0.110196	0.303917	1.53397	0.125427	0.333983		2.63472	0.00973337	0.0613675	1.68	0.0934	0.186
ENSG00000118520	383	ARG1	-2.92898	0.00349518	0.0297768	-2.91926	0.00360491	0.034525	-2.68278	0.00744888	0.0562463	-2.66686	0.00780851	0.0601294		-0.523145	0.602008	0.76394	-1.81	0.0709	0.15
ENSG00000081181	384	ARG2	-1.99067	0.0468496	0.167688	-1.98258	0.0477481	0.179185	-1.98883	0.047053	0.180015	-1.92612	0.0544382	0.201736		-0.828165	0.409511	0.612055	-0.05	0.9627	0.979
ENSG00000067560	387	RHOA	-1.3497	0.177484	0.392339	-1.36906	0.171357	0.393911	-1.5561	0.120072	0.321236	-1.58963	0.112306	0.313255		1.7881	0.0767283	0.220244	-1.65	0.0997	0.195
ENSG00000143878	388	RHOB	-3.93684	8.95802e-05	0.00238191	-3.97732	7.58716e-05	0.00282678	-4.05192	5.56474e-05	0.00239335	-4.09147	4.71358e-05	0.00243722		-2.38258	0.0190439	0.0925122	-4.21	0	0
ENSG00000155366	389	RHOC	0.44206	0.658563	0.820884	0.0913208	0.92726	0.968781	0.180637	0.856697	0.934333	0.157722	0.874715	0.944055		2.19673	0.0303037	0.123913	0.82	0.4125	0.556
ENSG00000115963	390	RND3	2.35176	0.0189206	0.0918521	2.21391	0.0271098	0.125194	2.229	0.0260851	0.124305	2.15205	0.0316871	0.145218		1.30959	0.193277	0.391279	0.49	0.6267	0.743
ENSG00000177105	391	RHOG	-1.52641	0.127293	0.319362	-1.69771	0.0899423	0.26725	-1.55336	0.120724	0.32238	-1.45534	0.145961	0.365265		0.658074	0.511973	0.696276	-1.11	0.2673	0.409
ENSG00000175220	392	ARHGAP1	-1.39278	0.164064	0.375618	-1.41939	0.156168	0.372527	-1.84374	0.0655833	0.222578	-1.81585	0.0697611	0.235685		1.22713	0.2226	0.426253	-5.78	0	0
ENSG00000089820	393	ARHGAP4	-0.129523	0.896976	0.95396	-0.122429	0.90259	0.956388	-0.820654	0.412083	0.646056	-0.644069	0.519712	0.733642		3.50145	0.000687974	0.0120364	NA	NA	NA
ENSG00000100852	394	ARHGAP5	2.028	0.0428839	0.158446	1.83198	0.0673181	0.222794	1.93279	0.0536073	0.195246	1.90396	0.0572687	0.207851		-0.550274	0.583335	0.750132	-0.95	0.3418	0.487
ENSG00000047648	395	ARHGAP6	-1.75463	0.0796969	0.236581	-1.74477	0.0813997	0.251599	-1.80421	0.0715664	0.233951	-1.91662	0.0556367	0.204392		0.454088	0.650731	0.798777	NA	NA	NA
ENSG00000141522	396	ARHGDIA	3.29056	0.00104263	0.0127118	2.80707	0.00511835	0.043506	2.09307	0.0366512	0.154956	1.99809	0.0460393	0.182302		2.29436	0.0238189	0.106439	-0.32	0.7481	0.836
ENSG00000111348	397	ARHGDIB	-0.385309	0.700108	0.845402	-0.323425	0.746456	0.874606	-0.639948	0.522386	0.735469	-0.627572	0.53046	0.742024		1.92846	0.0565786	0.183233	-4.81	0	0
ENSG00000242173	398	ARHGDIG	0.616073	0.538018	0.739735	0.646488	0.518145	0.725994	0.496499	0.619676	0.802809	0.487422	0.626091	0.811288		-2.2556	0.0262312	0.112781	3	0.0028	0.011
ENSG00000168421	399	RHOH	-0.566002	0.571547	0.761927	-0.586144	0.557941	0.755496	-0.656252	0.511847	0.726385	-0.640658	0.521926	0.735321		2.41892	0.017338	0.0877308	-6.08	0	0
ENSG00000120805	400	ARL1	0.504216	0.614245	0.790506	0.559207	0.576173	0.769138	0.394228	0.693516	0.848251	0.337999	0.735452	0.875004		-0.320955	0.748901	0.861932	-0.04	0.9661	0.981
ENSG00000165462	401	PHOX2A	0.815802	0.414851	0.641611	0.721045	0.471088	0.69217	0.772979	0.439759	0.66872	0.761859	0.446365	0.676726		2.19254	0.0306138	0.124804	1.35	0.1781	0.303
ENSG00000213465	402	ARL2	1.05023	0.293923	0.52612	0.934879	0.350127	0.586825	0.802291	0.422618	0.654655	0.810664	0.417796	0.654847		0.0161596	0.987139	0.994216	0.28	0.7817	0.859
ENSG00000138175	403	ARL3	-1.15994	0.246413	0.47565	-0.825787	0.409166	0.641321	-0.764843	0.444586	0.672009	-0.800038	0.423922	0.659741		-2.82646	0.00566442	0.0442445	0.66	0.5114	0.647
ENSG00000143437	405	ARNT	1.20968	0.226751	0.453307	0.221602	0.824679	0.917752	0.322871	0.746876	0.879016	0.289672	0.772141	0.893594		0.647796	0.518572	0.70008	-1.34	0.1807	0.306
ENSG00000133794	406	ARNTL	-1.93152	0.0537632	0.183631	-1.79132	0.0736121	0.235483	-1.73455	0.0831976	0.256561	-1.71653	0.0864469	0.267909		0.422278	0.673711	0.81444	-0.96	0.3366	0.482
ENSG00000120500	407	ARR3	0.641431	0.521422	0.727419	0.389058	0.697334	0.846323	0.483974	0.628534	0.807893	0.485884	0.62718	0.812192		-0.0427164	0.966011	0.982749	NA	NA	NA
ENSG00000137486	408	ARRB1	-0.174625	0.861418	0.935546	-0.10468	0.916655	0.962929	-0.0648934	0.948275	0.975718	0.00253235	0.99798	0.999319		-3.19727	0.00184785	0.0220683	-0.04	0.9703	0.983
ENSG00000141480	409	ARRB2	-2.65407	0.00810691	0.0523068	-2.30867	0.0212103	0.106744	-2.13355	0.0331765	0.145574	-1.9795	0.0480967	0.187231		0.747283	0.456612	0.652082	2.36	0.0182	0.051
ENSG00000100299	410	ARSA	-2.5713	0.0103072	0.0615466	-2.97783	0.00298866	0.0301547	-2.80837	0.00509808	0.0442197	-2.7103	0.00686387	0.0555358		2.74303	0.00719216	0.0509523	-1.88	0.0601	0.132
ENSG00000113273	411	ARSB	-1.92555	0.0545066	0.185322	-1.90594	0.0570089	0.20112	-1.7588	0.0789865	0.248796	-1.80467	0.0714957	0.238908		-0.502051	0.616713	0.775132	0.4	0.6905	0.792
ENSG00000101846	412	STS	-2.44252	0.0147955	0.0777295	-2.43211	0.0152247	0.0860643	-2.51436	0.0121161	0.0764823	-2.48062	0.0133167	0.083273		-2.58671	0.0111001	0.0662202	NA	NA	NA
ENSG00000006756	414	ARSD	-1.25549	0.209661	0.433487	-1.4957	0.135118	0.34226	-1.6043	0.109035	0.302191	-1.59682	0.110694	0.310428		1.78262	0.0776235	0.221974	NA	NA	NA
ENSG00000157399	415	ARSE	-0.701495	0.483194	0.698034	-0.929697	0.352802	0.589403	-0.500911	0.616569	0.800561	-0.706135	0.480307	0.70361		1.92778	0.0566642	0.183448	NA	NA	NA
ENSG00000062096	416	ARSF	-2.49698	0.012721	0.0704179	-2.61081	0.00919828	0.0631	-2.47459	0.0135408	0.0818236	-2.48831	0.0130344	0.0824187		0.025286	0.979876	0.990425	NA	NA	NA
ENSG00000129744	417	ART1	-0.751505	0.452565	0.673435	-0.746163	0.455783	0.678333	-0.907627	0.364343	0.602856	-0.899902	0.368439	0.61262		-0.0612218	0.951302	0.974634	0.01	0.9936	0.997
ENSG00000156219	419	ART3	-0.910015	0.363082	0.593978	-0.918827	0.358457	0.594963	-0.820561	0.412136	0.646084	-0.744383	0.45686	0.685235		0.136465	0.891723	0.943565	-2.87	0.0042	0.016
ENSG00000111339	420	ART4	0.534373	0.593228	0.775706	0.518695	0.604114	0.788062	0.660774	0.508944	0.72375	0.668966	0.503707	0.720585		-1.07491	0.284951	0.493705	-1.89	0.0591	0.131
ENSG00000099889	421	ARVCF	-1.80337	0.0716982	0.221137	-2.54854	0.010999	0.0705041	-2.56272	0.0105635	0.0700459	-2.53354	0.0114787	0.0760059		2.0293	0.0450324	0.159544	1.96	0.0503	0.115
ENSG00000104763	427	ASAH1	-2.73624	0.00634919	0.0441886	-2.83894	0.00463858	0.04088	-2.85268	0.00444474	0.0405501	-2.68438	0.0074144	0.0582725		-0.00125398	0.999002	0.999529	-1.83	0.0673	0.144
ENSG00000139352	429	ASCL1	-0.409937	0.681959	0.833898	-0.406141	0.684745	0.838348	-0.311079	0.75582	0.883691	-0.18308	0.854781	0.934537		-0.110584	0.912164	0.954017	3.52	0.0004	0.002
ENSG00000183734	430	ASCL2	0.979815	0.327467	0.55878	0.957038	0.338831	0.576433	0.72263	0.470114	0.691665	0.788245	0.430783	0.665095		3.00021	0.00339106	0.0318216	-1.68	0.094	0.186
ENSG00000141505	432	ASGR1	-2.8969	0.00386909	0.0319842	-2.51316	0.0121567	0.0749146	-2.40264	0.0164992	0.0926515	-2.46194	0.0140252	0.0859752		-0.388037	0.698798	0.83089	2.11	0.0353	0.087
ENSG00000161944	433	ASGR2	-1.2961	0.195307	0.415076	-1.26748	0.205344	0.436902	-0.768061	0.442673	0.670802	-0.726263	0.467887	0.693912		0.870712	0.385956	0.591105	-2.06	0.0393	0.095
ENSG00000101440	434	ASIP	-0.32813	0.742897	0.871695	-0.357801	0.720584	0.858958	-0.183534	0.854425	0.933218	-0.173418	0.862366	0.937449		2.15061	0.0338692	0.132823	2.09	0.0372	0.091
ENSG00000126522	435	ASL	-0.101643	0.919065	0.963996	-0.705497	0.480702	0.699468	-0.736218	0.461809	0.685061	-0.739205	0.459996	0.687783		-0.295887	0.767918	0.874059	0.33	0.7383	0.829
ENSG00000198356	439	ASNA1	-0.155139	0.87675	0.942817	-0.418424	0.675747	0.832134	-0.270421	0.786905	0.899196	-0.0873401	0.930423	0.971161		-0.191401	0.848592	0.921105	1.75	0.081	0.167
ENSG00000070669	440	ASNS	7.10923	2.54237e-12	1.58186e-08	6.3729	3.09505e-10	1.92574e-06	5.84083	7.49501e-09	1.27183e-05	5.8033	9.31481e-09	1.7387e-05		0.619896	0.536709	0.714895	4.04	0.0001	0
ENSG00000108381	443	ASPA	-2.0368	0.041991	0.156012	-1.94899	0.0516384	0.188479	-2.01718	0.0440033	0.17205	-1.998	0.0460489	0.182301		-1.91552	0.0582263	0.186059	-2.75	0.006	0.021
ENSG00000198363	444	ASPH	0.156976	0.875302	0.942291	-0.317716	0.750782	0.877086	-0.0881342	0.929792	0.966934	-0.0146346	0.988327	0.994937		-1.12639	0.262642	0.46933	-1.98	0.0473	0.11
ENSG00000130707	445	ASS1	0.351574	0.725248	0.860779	0.187387	0.851404	0.931008	-0.304077	0.761147	0.886754	-0.48298	0.62924	0.813224		-0.274049	0.784601	0.884448	2.14	0.0326	0.082
ENSG00000152092	460	ASTN1	-1.81686	0.0696044	0.217518	-2.04931	0.0407508	0.162014	-2.04729	0.0409491	0.165052	-1.94943	0.0515876	0.195084		-2.2847	0.024401	0.108022	-0.96	0.3348	0.48
ENSG00000117601	462	SERPINC1	1.68419	0.0925253	0.260416	2.22282	0.0265004	0.123479	2.33845	0.0196043	0.103546	2.34381	0.0193281	0.105676		1.84102	0.0685258	0.204854	0.17	0.8634	0.914
ENSG00000140836	463	ZFHX3	0.651714	0.514769	0.722402	0.691821	0.489246	0.705412	0.721504	0.470806	0.692137	0.643484	0.520092	0.733623		0.970039	0.334321	0.543681	2.2	0.0282	0.073
ENSG00000123268	466	ATF1	-0.164681	0.869236	0.939935	-0.220479	0.825553	0.918342	-0.535352	0.592552	0.784327	-0.675098	0.499805	0.717368		0.595498	0.55283	0.728489	1.01	0.3109	0.457
ENSG00000162772	467	ATF3	0.205703	0.837074	0.922254	0.0866081	0.931004	0.970574	0.138951	0.889523	0.948845	0.119275	0.905087	0.958001		1.17987	0.240797	0.445838	-0.11	0.912	0.946
ENSG00000128272	468	ATF4	6.32309	4.21115e-10	7.14594e-07	5.84592	7.27539e-09	1.13169e-05	5.43668	7.17215e-08	3.82501e-05	5.4241	7.68715e-08	5.12458e-05		0.156123	0.876245	0.935487	1.2	0.2289	0.364
ENSG00000138363	471	ATIC	1.29873	0.194403	0.414143	0.897486	0.369723	0.604896	0.385902	0.699669	0.851038	0.41338	0.679437	0.842459		-1.24894	0.214547	0.417235	2.47	0.0134	0.04
ENSG00000149311	472	ATM	2.79273	0.00534835	0.0392114	2.71571	0.00675295	0.0519368	2.67003	0.00773512	0.0578461	2.66971	0.00774324	0.0598986		0.237103	0.813053	0.901833	-0.94	0.3456	0.491
ENSG00000142599	473	RERE	0.0768894	0.93873	0.974004	-0.302719	0.762181	0.883547	-0.262485	0.793014	0.902035	-0.226734	0.820688	0.917468		-0.512156	0.609649	0.769414	0.14	0.8892	0.932
ENSG00000172238	474	ATOH1	-0.211719	0.832379	0.919632	-0.202188	0.83982	0.925389	-0.512587	0.608379	0.794849	-0.504069	0.61435	0.803831		0.0399588	0.968204	0.983608	-0.93	0.3509	0.496
ENSG00000177556	475	ATOX1	-2.30644	0.0213346	0.0999076	-2.23279	0.0258329	0.121216	-2.60444	0.00936976	0.0651139	-2.56162	0.0105978	0.0726739		0.190868	0.849008	0.921241	1.93	0.0537	0.121
ENSG00000163399	476	ATP1A1	0.666946	0.504995	0.714921	0.552546	0.580725	0.772177	0.319503	0.749427	0.880075	0.403688	0.686548	0.84672		-0.426203	0.670858	0.812441	-0.27	0.7839	0.86
ENSG00000018625	477	ATP1A2	-5.54115	4.05199e-08	1.51269e-05	-5.92156	4.69196e-09	7.96184e-06	-5.74537	1.29415e-08	1.8582e-05	-5.6286	2.50124e-08	2.74636e-05		-1.78982	0.0764509	0.219847	-4.57	0	0
ENSG00000105409	478	ATP1A3	0.0357859	0.971462	0.98776	0.0103536	0.991742	0.997245	-0.342912	0.731753	0.870382	-0.249365	0.803142	0.908737		-1.17663	0.24208	0.447558	0.24	0.8135	0.88
ENSG00000075673	479	ATP12A	-0.623844	0.532904	0.736065	-0.620591	0.535041	0.739017	-0.526652	0.598579	0.788057	-0.502309	0.615586	0.804546		-1.17724	0.241839	0.447287	0.31	0.7556	0.841
ENSG00000132681	480	ATP1A4	-1.07745	0.281597	0.513259	-1.81899	0.0692777	0.226946	-1.87401	0.0612863	0.213308	-1.84591	0.0652689	0.226073		-0.390523	0.696964	0.830428	-2.54	0.0111	0.035
ENSG00000143153	481	ATP1B1	-1.28059	0.200702	0.422023	-1.76918	0.0772366	0.243037	-1.56469	0.118043	0.317674	-1.51979	0.128952	0.339878		-0.975232	0.331753	0.54164	-2.5	0.0123	0.038
ENSG00000129244	482	ATP1B2	-2.84839	0.00450416	0.0353849	-2.78241	0.00551993	0.0456716	-2.32009	0.0205813	0.107191	-2.19621	0.0283587	0.13514		2.18615	0.0310914	0.125832	0.4	0.6911	0.792
ENSG00000069849	483	ATP1B3	0.730192	0.465482	0.683879	0.699254	0.484592	0.702173	0.651457	0.514935	0.729325	0.640307	0.522154	0.735475		2.24947	0.0266313	0.113804	1.19	0.2323	0.368
ENSG00000137731	486	FXYD2	1.69807	0.0898753	0.255578	1.56416	0.118167	0.315055	1.88643	0.0595919	0.20952	1.9568	0.0507124	0.193341		0.109715	0.912851	0.95442	-2.06	0.0392	0.095
ENSG00000196296	487	ATP2A1	0.759045	0.448044	0.669537	0.725278	0.468489	0.6896	0.55099	0.581792	0.777471	0.528839	0.597062	0.792037		3.30837	0.00129718	0.0176985	-0.25	0.8051	0.875
ENSG00000174437	488	ATP2A2	0.624249	0.532638	0.735861	0.554523	0.579373	0.771257	0.698603	0.484999	0.703691	0.649054	0.516487	0.730249		-2.52854	0.0129863	0.0728437	1.91	0.0557	0.125
ENSG00000074370	489	ATP2A3	-2.7686	0.00575694	0.0413622	-2.5417	0.0112149	0.0714217	-2.50091	0.0125823	0.0782348	-2.44674	0.0146263	0.0884972		2.32531	0.0220356	0.101458	-3.47	0.0005	0.003
ENSG00000070961	490	ATP2B1	-0.82738	0.408263	0.635423	-0.841827	0.400131	0.633275	-0.785244	0.432538	0.662979	-0.836288	0.403238	0.641894		-1.06347	0.290082	0.499356	2.21	0.0275	0.072
ENSG00000157087	491	ATP2B2	-1.48889	0.136902	0.334522	-1.54475	0.122793	0.322551	-1.5659	0.117759	0.31723	-1.44445	0.148999	0.369547		-2.38083	0.0191301	0.0927409	2.12	0.0344	0.085
ENSG00000067842	492	ATP2B3	1.383	0.167043	0.378538	1.40733	0.159709	0.37755	0.813794	0.416	0.649632	0.858916	0.39064	0.631369		-2.91571	0.00436361	0.0374631	NA	NA	NA
ENSG00000058668	493	ATP2B4	-0.175914	0.860405	0.934881	-0.614446	0.539091	0.741484	-0.831543	0.40591	0.641008	-0.700216	0.483993	0.70635		-0.76858	0.443918	0.641979	-3.86	0.0001	0.001
ENSG00000105675	495	ATP4A	-0.682959	0.494826	0.707014	-0.808696	0.418925	0.649258	-1.36593	0.172337	0.39847	-1.36417	0.172891	0.403145		-0.299226	0.765377	0.872738	1.25	0.2108	0.343
ENSG00000186009	496	ATP4B	-0.288999	0.772655	0.888078	-0.163058	0.870513	0.941479	-0.10856	0.913578	0.959373	-0.222721	0.823808	0.919359		0.919699	0.3599	0.567751	0.67	0.504	0.64
ENSG00000152234	498	ATP5F1A	0.0142653	0.988622	0.995502	-0.213761	0.830787	0.921144	-0.0326106	0.973993	0.986787	-0.0774096	0.938317	0.974822		-2.02777	0.0451908	0.159986	-1.26	0.2095	0.341
ENSG00000164904	501	ALDH7A1	-3.01097	0.00268409	0.0249384	-2.99183	0.00285643	0.0294575	-2.98543	0.00291634	0.0310002	-2.98327	0.00293716	0.0324793		-1.58063	0.11706	0.285719	0.9	0.3697	0.514
ENSG00000110955	506	ATP5F1B	1.55972	0.119213	0.306758	1.429	0.153387	0.368627	1.61551	0.106585	0.298503	1.62111	0.105382	0.301328		-1.94188	0.0549098	0.179422	1.85	0.064	0.139
ENSG00000165629	509	ATP5F1C	0.530306	0.596044	0.77797	0.528532	0.597273	0.78363	0.474107	0.63555	0.812602	0.445531	0.656055	0.829445		-1.87356	0.0638535	0.196047	1.34	0.1815	0.307
ENSG00000099624	513	ATP5F1D	-1.33695	0.181611	0.397881	-1.80983	0.0706891	0.229675	-2.16903	0.0303682	0.137186	-2.02345	0.0433531	0.175652		0.914397	0.362665	0.570452	-0.36	0.7169	0.813
ENSG00000124172	514	ATP5F1E	-0.685765	0.493055	0.705347	-0.852448	0.394215	0.627476	-1.33912	0.180905	0.408859	-1.43945	0.150408	0.371512		0.507078	0.613195	0.772296	1.19	0.2328	0.369
ENSG00000116459	515	ATP5PB	1.69988	0.0895326	0.255031	1.40215	0.161249	0.379364	1.36742	0.171871	0.397983	1.40808	0.15949	0.38463		-0.0744069	0.940832	0.969301	-0.07	0.9415	0.965
ENSG00000159199	516	ATP5MC1	0.697823	0.485486	0.699397	0.384242	0.700899	0.848057	0.205733	0.837051	0.924192	0.0798576	0.93637	0.974046		-0.423485	0.672833	0.814001	2.7	0.007	0.024
ENSG00000135390	517	ATP5MC2	0.693981	0.487891	0.701454	0.384406	0.700778	0.848021	0.934708	0.350215	0.589779	0.794427	0.427179	0.66293		-1.5494	0.124383	0.297618	-0.96	0.3374	0.483
ENSG00000154518	518	ATP5MC3	0.226692	0.82072	0.913238	-0.011627	0.990726	0.996921	0.474897	0.634987	0.812105	0.392258	0.694971	0.851202		0.271981	0.786186	0.885604	2.94	0.0033	0.013
ENSG00000169020	521	ATP5ME	-1.86385	0.0627003	0.202625	-2.27049	0.0234371	0.113837	-2.42514	0.0155182	0.0891547	-2.40243	0.0165098	0.0958841		0.351455	0.725972	0.847474	2.09	0.0372	0.091
ENSG00000154723	522	ATP5PF	2.06152	0.0395689	0.150182	1.66219	0.0968577	0.279522	1.71655	0.0864402	0.262741	1.65248	0.0988236	0.28981		-1.34162	0.182699	0.378841	0.75	0.4541	0.596
ENSG00000114573	523	ATP6V1A	0.0946645	0.924605	0.966385	0.0598479	0.952291	0.980067	0.222821	0.823731	0.916369	0.314023	0.753584	0.884345		-4.28203	4.19586e-05	0.00204562	-0.57	0.5711	0.697
ENSG00000116039	525	ATP6V1B1	0.744108	0.457025	0.677157	0.407964	0.683407	0.837478	0.464252	0.642591	0.816849	0.399785	0.68942	0.848412		2.41755	0.0174001	0.0879045	3.13	0.0018	0.008
ENSG00000147416	526	ATP6V1B2	0.74671	0.455453	0.675686	0.587574	0.55698	0.754579	0.675308	0.499671	0.715964	0.786763	0.43165	0.665717		-2.83359	0.00554864	0.0436458	-1.48	0.1384	0.251
ENSG00000185883	527	ATP6V0C	-1.02003	0.308014	0.539798	-1.238	0.216071	0.449881	-1.33915	0.180896	0.408888	-1.19741	0.231496	0.473805		-0.384337	0.701529	0.832311	-0.92	0.3557	0.501
ENSG00000155097	528	ATP6V1C1	2.7621	0.00587182	0.0419454	2.47369	0.0135746	0.0803117	2.23763	0.0255142	0.122618	2.37961	0.0175609	0.0994213		-3.87977	0.000185502	0.00534657	2.01	0.0447	0.105
ENSG00000131100	529	ATP6V1E1	1.92997	0.0539556	0.184154	1.38754	0.165656	0.386083	1.43298	0.152247	0.369791	1.49537	0.135205	0.349356		-3.2589	0.00152007	0.019651	0.34	0.7355	0.826
ENSG00000117410	533	ATP6V0B	2.30753	0.0212737	0.0996725	2.15974	0.0310826	0.136131	1.86186	0.0629822	0.216905	1.92455	0.0546339	0.20218		0.905538	0.367315	0.574952	3.2	0.0014	0.006
ENSG00000213760	534	ATP6V1G2	-0.832374	0.40544	0.633248	-0.857138	0.39162	0.624944	-1.1266	0.260241	0.500068	-1.06967	0.285085	0.53198		-3.65719	0.000405399	0.00867765	-0.92	0.3589	0.504
ENSG00000033627	535	ATP6V0A1	-1.53582	0.12497	0.31574	-1.65222	0.0988733	0.282932	-1.66803	0.0956938	0.280191	-1.47751	0.139927	0.356472		-3.32569	0.00122665	0.0171306	-0.87	0.3819	0.526
ENSG00000071553	537	ATP6AP1	0.813941	0.415915	0.642406	0.747007	0.455274	0.677737	0.766955	0.44333	0.671198	0.88171	0.378194	0.621095		-0.562771	0.574826	0.744185	NA	NA	NA
ENSG00000165240	538	ATP7A	3.64579	0.000283403	0.00513094	3.59586	0.000342702	0.00699112	3.23043	0.00128547	0.018041	3.14523	0.00171997	0.0231637		1.35496	0.178423	0.373117	NA	NA	NA
ENSG00000241837	539	ATP5PO	0.79543	0.426594	0.65194	0.170878	0.864362	0.937816	0.0816918	0.934912	0.969181	0.057022	0.954542	0.980545		-1.83996	0.0686823	0.205095	-0.83	0.4093	0.553
ENSG00000123191	540	ATP7B	-1.96423	0.0498414	0.174319	-1.87508	0.0611383	0.210749	-2.09822	0.0361926	0.153574	-2.24246	0.0252004	0.125437		-1.50711	0.134874	0.313006	0.55	0.5811	0.706
ENSG00000175054	545	ATR	2.71304	0.00680683	0.0464048	2.7459	0.00616699	0.0489842	2.76094	0.00589282	0.0482013	2.68148	0.0074784	0.0587508		2.24863	0.0266864	0.114014	1.05	0.2959	0.441
ENSG00000085224	546	ATRX	0.457482	0.647446	0.813491	0.224309	0.822573	0.917158	0.840964	0.400614	0.635927	0.698308	0.485184	0.707314		-1.29651	0.197724	0.397313	NA	NA	NA
ENSG00000130294	547	KIF1A	-0.787438	0.431253	0.654986	-0.911578	0.362259	0.597978	-1.01312	0.311301	0.553035	-0.840045	0.40113	0.640504		-2.6415	0.00955311	0.060695	5.38	0	0
ENSG00000148090	549	AUH	-1.79674	0.0727456	0.223077	-2.11458	0.0347675	0.146296	-1.69307	0.0908236	0.271554	-1.66992	0.0953195	0.284087		-1.6643	0.0991211	0.258716	-1.64	0.1016	0.198
ENSG00000115307	550	AUP1	2.72508	0.00656567	0.0451233	2.43861	0.0149556	0.0851621	2.49546	0.0127756	0.0788067	2.3129	0.0209772	0.111651		1.85357	0.0666902	0.201462	3.86	0.0001	0.001
ENSG00000101200	551	AVP	0.228477	0.819332	0.912618	0.199347	0.842041	0.926032	0.149218	0.881418	0.944463	0.146921	0.883231	0.947984		1.91509	0.0582825	0.186082	2.35	0.0187	0.053
ENSG00000166148	552	AVPR1A	0.736438	0.461675	0.681505	0.738104	0.460663	0.68271	0.434706	0.66389	0.829963	0.462902	0.643559	0.822109		0.476154	0.634983	0.787964	0.54	0.5899	0.714
ENSG00000198049	553	AVPR1B	-0.90763	0.364341	0.595098	-0.991425	0.321771	0.561325	-0.95277	0.340989	0.581056	-0.959152	0.337767	0.583828		-0.651988	0.515875	0.698478	-1.46	0.1452	0.26
ENSG00000126895	554	AVPR2	1.3934	0.163875	0.375556	1.29806	0.194632	0.424317	1.17404	0.240721	0.47908	1.19028	0.234285	0.476952		1.70393	0.0914388	0.245455	NA	NA	NA
ENSG00000167601	558	AXL	0.560077	0.57558	0.765062	0.550268	0.582286	0.773315	0.603423	0.546394	0.753528	0.525651	0.599274	0.793844		-1.12244	0.264309	0.471111	-3.94	0.0001	0.001
ENSG00000160862	563	AZGP1	-0.872252	0.383326	0.612653	-0.891267	0.373048	0.60815	-0.851106	0.39496	0.630382	-0.830309	0.406608	0.645222		-0.997107	0.321072	0.53106	-1.26	0.2087	0.34
ENSG00000172232	566	AZU1	-1.80877	0.0708531	0.219436	-1.87087	0.06172	0.211816	-1.92752	0.0542613	0.196859	-1.86339	0.0627678	0.220853		-1.92547	0.0569551	0.18395	-4.6	0	0
ENSG00000273686	567	B2M	0.855589	0.392475	0.62079	0.791454	0.428908	0.656876	0.369574	0.711796	0.858071	0.450343	0.652583	0.827128		1.86911	0.0644763	0.197193	-3.37	0.0008	0.004
ENSG00000276559	570	BAAT	0.792436	0.428336	0.653105	0.777928	0.436836	0.66298	0.740002	0.459511	0.683391	0.763526	0.445372	0.676043		0.0864343	0.931291	0.964658	2.61	0.0092	0.03
ENSG00000156273	571	BACH1	2.7042	0.00698894	0.0473867	2.38529	0.0172926	0.0932362	2.38073	0.0175068	0.0961406	2.37356	0.017849	0.100292		0.928509	0.355336	0.563174	NA	NA	NA
ENSG00000002330	572	BAD	-0.266247	0.790116	0.896499	-0.373169	0.709119	0.852258	-0.456228	0.648347	0.820923	-0.440498	0.659694	0.831342		1.8855	0.0622077	0.1935	0.41	0.6816	0.785
ENSG00000107262	573	BAG1	-3.15451	0.0016664	0.0178048	-3.46137	0.000565293	0.0099733	-3.26277	0.00114912	0.0168099	-3.24415	0.00122611	0.0184868		-3.38726	0.00100401	0.0151842	-3.96	0.0001	0.001
ENSG00000181790	575	ADGRB1	0.336896	0.736281	0.86682	0.0878475	0.930019	0.969926	0.136271	0.891641	0.949639	0.260855	0.794271	0.903465		-1.00602	0.316784	0.52654	-0.01	0.991	0.995
ENSG00000121753	576	ADGRB2	-2.72694	0.00652908	0.0449878	-2.82955	0.00477552	0.0415764	-2.65934	0.00798278	0.0590359	-2.50381	0.0124814	0.0801164		0.213377	0.831459	0.912113	2.29	0.0218	0.06
ENSG00000135298	577	ADGRB3	0.743956	0.457117	0.677185	0.617921	0.536799	0.740076	0.514649	0.606938	0.793799	0.644129	0.519673	0.733643		-4.30943	3.77945e-05	0.00191651	-0.28	0.7798	0.858
ENSG00000030110	578	BAK1	-0.313847	0.753717	0.877933	-0.477806	0.632916	0.806142	-0.549237	0.582993	0.778408	-0.553218	0.580266	0.779002		3.50509	0.000679639	0.0119567	1.81	0.07	0.149
ENSG00000109705	579	NKX3-2	4.64424	3.97507e-06	0.000304093	4.6209	4.43751e-06	0.000493039	4.45845	9.40892e-06	0.000816869	4.42806	1.08074e-05	0.00100364		3.45678	0.000798417	0.0130198	NA	NA	NA
ENSG00000138376	580	BARD1	1.77486	0.0762917	0.230505	1.60107	0.109747	0.300813	1.90721	0.0568438	0.20311	1.91102	0.0563532	0.205889		3.88463	0.000182303	0.00529459	2.18	0.0294	0.076
ENSG00000087088	581	BAX	-0.556582	0.577965	0.766378	-0.589497	0.55569	0.753488	-1.53779	0.124488	0.328483	-1.45641	0.145665	0.364963		3.39711	0.000972102	0.0149037	1.69	0.0904	0.181
ENSG00000174483	582	BBS1	-1.0142	0.310789	0.542776	-1.13222	0.257873	0.497207	-1.46842	0.142374	0.35524	-1.40714	0.159769	0.384955		-1.33343	0.18536	0.382478	-2.28	0.0228	0.062
ENSG00000125124	583	BBS2	-1.84679	0.0651385	0.208091	-1.74901	0.0806647	0.250239	-1.73892	0.0824261	0.255406	-1.72252	0.0853549	0.266027		-1.59581	0.113625	0.280696	-3.65	0.0003	0.002
ENSG00000140463	585	BBS4	0.828843	0.407435	0.634982	0.498482	0.618278	0.796685	-0.131459	0.895445	0.951247	-0.154495	0.877258	0.945487		1.87032	0.064306	0.19699	-0.86	0.3925	0.536
ENSG00000060982	586	BCAT1	2.30431	0.0214545	0.100394	2.1427	0.0324317	0.140229	1.95883	0.050472	0.187971	1.97662	0.0484219	0.187753		2.6124	0.0103484	0.0634522	2.11	0.0353	0.087
ENSG00000105552	587	BCAT2	-2.60943	0.00923488	0.0571925	-2.65399	0.00810908	0.0584191	-2.74684	0.00614975	0.0495431	-2.7328	0.00641618	0.0532286		3.71618	0.000330505	0.00768141	0.95	0.3429	0.488
ENSG00000114200	590	BCHE	-0.228604	0.819234	0.912618	-0.141814	0.887262	0.949254	-0.115136	0.908366	0.957778	-0.120043	0.904479	0.957847		-0.784567	0.434526	0.633517	0.23	0.8181	0.883
ENSG00000248098	593	BCKDHA	-1.6972	0.0900383	0.255885	-1.81364	0.0700994	0.228475	-2.02185	0.0435172	0.171009	-1.98291	0.0477139	0.186324		-0.680741	0.497578	0.684851	-1.72	0.0853	0.173
ENSG00000083123	594	BCKDHB	-2.95268	0.0032403	0.0285165	-3.01185	0.00267653	0.028306	-3.07038	0.00220867	0.0258638	-3.03128	0.00251243	0.0296441		-1.24351	0.216532	0.419205	-0.21	0.8329	0.893
ENSG00000110092	595	CCND1	0.609734	0.542207	0.742106	0.391859	0.695264	0.844634	-0.0569296	0.954615	0.978842	-0.0576242	0.954062	0.980376		1.66516	0.0989499	0.258376	-2.15	0.032	0.081
ENSG00000171791	596	BCL2	-0.549696	0.582678	0.769402	-0.539252	0.58986	0.77817	-0.583611	0.559643	0.761503	-0.70169	0.483073	0.705614		-0.227114	0.82079	0.906439	-3.29	0.001	0.005
ENSG00000140379	597	BCL2A1	0.627491	0.530512	0.73412	0.623232	0.533306	0.737931	0.730578	0.465246	0.688083	0.799506	0.424231	0.660001		2.19473	0.0304512	0.124302	0.65	0.5157	0.651
ENSG00000171552	598	BCL2L1	-1.44161	0.149793	0.355731	-1.49844	0.134404	0.341238	-1.39658	0.162918	0.385136	-1.37498	0.169518	0.398818		-0.140407	0.888615	0.942169	-0.43	0.6658	0.773
ENSG00000129473	599	BCL2L2	0.747993	0.454679	0.675129	0.365554	0.714793	0.855112	0.477458	0.633164	0.811051	0.495746	0.620208	0.80759		-3.67439	0.000382051	0.00841533	-1.42	0.1557	0.274
ENSG00000069399	602	BCL3	-0.20612	0.836748	0.922112	-0.279329	0.780063	0.893675	-0.0525003	0.958143	0.980413	-0.0186357	0.985136	0.993546		2.00039	0.0481156	0.165821	-0.07	0.9414	0.965
ENSG00000113916	604	BCL6	-2.20203	0.0279413	0.11943	-2.29324	0.0220869	0.109618	-2.36676	0.0181769	0.0986024	-2.32267	0.0204428	0.109714		1.15999	0.248759	0.455027	-3.8	0.0002	0.001
ENSG00000110987	605	BCL7A	-0.387002	0.698856	0.844654	-0.456283	0.648308	0.816773	-0.719755	0.471882	0.692791	-0.68089	0.496135	0.714407		-1.14839	0.253496	0.4597	-0.68	0.4949	0.633
ENSG00000116128	607	BCL9	1.30745	0.191426	0.410001	0.132501	0.89462	0.953084	0.108843	0.913354	0.959407	0.0349295	0.972145	0.987755		1.33899	0.183549	0.380106	1.82	0.0692	0.147
ENSG00000048462	608	TNFRSF17	-0.854348	0.393162	0.621297	-0.850524	0.395283	0.62848	-0.741173	0.458802	0.682716	-0.721467	0.47083	0.69634		1.30298	0.195517	0.39413	-3.6	0.0003	0.002
ENSG00000099822	610	HCN2	1.34656	0.178495	0.393875	1.34475	0.179077	0.403703	1.45427	0.146257	0.360924	1.41851	0.156424	0.380185		-0.690266	0.491594	0.680319	4.43	0	0
ENSG00000128617	611	OPN1SW	-0.996515	0.319294	0.551081	-1.61374	0.106971	0.296292	-1.42938	0.153276	0.37118	-1.47627	0.140258	0.357071		1.96764	0.0518251	0.173989	0.04	0.9686	0.983
ENSG00000186716	613	BCR	-1.44695	0.148293	0.353247	-2.05138	0.0405475	0.161619	-2.13401	0.0331394	0.14548	-2.13414	0.0331302	0.14905		-3.16388	0.00205187	0.0235555	-0.85	0.3948	0.539
ENSG00000074582	617	BCS1L	2.0611	0.0396087	0.15021	1.53605	0.124913	0.326009	1.48982	0.136657	0.34781	1.5688	0.117083	0.320781		1.15999	0.24876	0.454984	3.22	0.0013	0.006
ENSG00000236824	618	BCYRN1	-1.03393	0.301473	0.533848	-1.06108	0.288964	0.529792	-1.27912	0.201217	0.432561	-1.15761	0.247363	0.491095		-0.306353	0.75996	0.869279	NA	NA	NA
ENSG00000275544	622	BDH1	-4.58196	5.32366e-06	0.000354898	-4.80977	1.79868e-06	0.000305219	-4.96865	8.21395e-07	0.000189286	-4.9282	1.00591e-06	0.000231807		-0.399111	0.690646	0.826014	-1.59	0.1122	0.213
ENSG00000100739	623	BDKRB1	0.419875	0.674687	0.830555	0.312413	0.754806	0.879531	0.407354	0.683855	0.843621	0.474909	0.634979	0.816965		1.47992	0.141976	0.322658	1.87	0.0613	0.134
ENSG00000168398	624	BDKRB2	-0.204788	0.837789	0.922823	-0.289106	0.772574	0.88886	-0.268823	0.788134	0.899609	-0.237522	0.812311	0.913025		1.92763	0.0566821	0.183443	1.3	0.194	0.323
ENSG00000176697	627	BDNF	2.64675	0.0082831	0.0531131	2.65496	0.00808606	0.0583434	2.56555	0.0104787	0.0698058	2.48117	0.0132963	0.083201		1.07322	0.285706	0.49429	-0.87	0.3818	0.526
ENSG00000241534	629	CFB	-0.380333	0.703797	0.847389	-0.479525	0.631693	0.805244	-0.415456	0.677917	0.839515	-0.288015	0.773409	0.89423		1.1377	0.257913	0.464204	-2.6	0.0095	0.03
ENSG00000125864	631	BFSP1	-0.0834041	0.933551	0.971059	-0.122596	0.902457	0.956356	-0.0253032	0.979819	0.989413	-0.0407542	0.967502	0.985613		-0.623568	0.534303	0.713044	-0.3	0.7622	0.845
ENSG00000242252	632	BGLAP	-0.339013	0.734687	0.865817	-0.677264	0.49843	0.712108	-0.512876	0.608176	0.794695	-0.587142	0.557272	0.7625		-0.593319	0.554281	0.72959	-1.35	0.1783	0.303
ENSG00000182492	633	BGN	0.52667	0.598566	0.779463	0.436901	0.662298	0.825044	0.0730754	0.941764	0.972342	0.0860179	0.931473	0.971606		2.88896	0.00472131	0.0392545	NA	NA	NA
ENSG00000079385	634	CEACAM1	-0.565086	0.57217	0.76243	-0.570031	0.568813	0.763243	-0.46481	0.642192	0.816786	-0.580001	0.562074	0.76632		1.7826	0.0776261	0.221948	-3.07	0.0021	0.009
ENSG00000145692	635	BHMT	-1.715	0.086724	0.250238	-1.71716	0.0863283	0.260534	-1.85461	0.0640119	0.218916	-1.85984	0.0632686	0.221654		-1.41919	0.158892	0.347445	2.69	0.0071	0.024
ENSG00000151746	636	BICD1	1.60162	0.109625	0.291157	1.29717	0.19494	0.42464	1.04811	0.294896	0.536295	1.07156	0.284235	0.531032		2.71543	0.00777487	0.0534822	3.95	0.0001	0.001
ENSG00000015475	637	BID	-0.355923	0.72199	0.858715	-0.905863	0.365275	0.600883	-0.971819	0.331428	0.571866	-0.838463	0.402017	0.641098		-3.5924	0.000506103	0.00998777	5.18	0	0
ENSG00000100290	638	BIK	0.259142	0.795591	0.899812	0.0740957	0.940952	0.975118	0.26994	0.787275	0.899398	0.174794	0.861285	0.936928		0.158679	0.874236	0.934288	0.26	0.7987	0.87
ENSG00000057657	639	PRDM1	-1.18443	0.236587	0.464611	-1.18592	0.235997	0.472348	-1.1326	0.257715	0.497416	-1.10152	0.270995	0.517006		1.48137	0.141591	0.322091	-2.7	0.007	0.024
ENSG00000136573	640	BLK	-0.172395	0.86317	0.936305	-0.259817	0.795071	0.902614	-0.307961	0.758191	0.885243	-0.295051	0.768031	0.892212		-1.85314	0.0667534	0.201621	-5.09	0	0
ENSG00000197299	641	BLM	1.52823	0.12684	0.318483	1.44993	0.147462	0.360703	1.30131	0.193518	0.422728	1.32423	0.1858	0.419009		1.19017	0.236742	0.44191	7.98	0	0
ENSG00000108578	642	BLMH	-2.37863	0.0176057	0.0874242	-2.46106	0.0140581	0.0821827	-2.34429	0.0193021	0.102589	-2.44483	0.0147033	0.0887329		1.61449	0.109511	0.274611	1.17	0.2415	0.379
ENSG00000160683	643	CXCR5	-0.949999	0.342393	0.574172	-1.07619	0.282159	0.523902	-1.02345	0.306398	0.548185	-1.04961	0.294208	0.541053		2.25645	0.0261758	0.112619	-5.76	0	0
ENSG00000106605	644	BLVRA	0.52248	0.601478	0.781511	-0.223999	0.822814	0.917098	-0.596694	0.550877	0.75658	-0.574077	0.566074	0.769693		-2.06736	0.0412323	0.150814	-1.78	0.0752	0.157
ENSG00000090013	645	BLVRB	-0.420033	0.674571	0.830577	-0.449345	0.653302	0.81958	-0.420928	0.673918	0.836727	-0.298087	0.765713	0.89085		-0.0561402	0.95534	0.976344	0.49	0.6215	0.739
ENSG00000169594	646	BNC1	-0.109931	0.912491	0.960339	-0.137222	0.890889	0.951226	-0.120244	0.90432	0.95643	-0.181731	0.855839	0.935036		0.479537	0.632583	0.786272	1.94	0.053	0.12
ENSG00000168283	648	BMI1	-0.291017	0.771112	0.887178	-0.15145	0.879658	0.946435	0.269454	0.787648	0.89955	0.106574	0.915153	0.963412		-0.177994	0.859081	0.92634	1.4	0.1605	0.28
ENSG00000168487	649	BMP1	-2.36722	0.018154	0.0894095	-2.6355	0.00856037	0.0602973	-2.74152	0.00624919	0.0499989	-2.80267	0.00518879	0.0466092		5.32397	6.06467e-07	0.000217012	3.99	0.0001	0.001
ENSG00000125845	650	BMP2	-2.59798	0.00954589	0.0584017	-2.65367	0.0081168	0.0584522	-2.8318	0.00474243	0.042254	-2.81603	0.00497986	0.0454543		-2.73492	0.00735914	0.0517103	-2.24	0.0254	0.067
ENSG00000152785	651	BMP3	-0.25828	0.796256	0.900237	-0.276246	0.782429	0.894519	-0.185268	0.853065	0.932496	-0.192456	0.847433	0.931193		-1.18678	0.238072	0.44339	-2.43	0.0153	0.045
ENSG00000125378	652	BMP4	0.817078	0.414122	0.640855	0.81462	0.415527	0.646568	0.83663	0.403045	0.638266	0.772546	0.440016	0.672012		-0.952841	0.342923	0.551287	-4.33	0	0
ENSG00000112175	653	BMP5	-0.85324	0.393776	0.621636	-0.870681	0.384184	0.617779	-0.915659	0.360116	0.598995	-1.08327	0.279012	0.526224		0.72589	0.469569	0.662405	-3.16	0.0016	0.007
ENSG00000153162	654	BMP6	1.0761	0.282199	0.513855	1.11175	0.26657	0.507528	0.799975	0.423958	0.65575	0.908377	0.363948	0.608951		0.273605	0.784942	0.884674	-1.24	0.2144	0.347
ENSG00000101144	655	BMP7	-2.15562	0.031404	0.128776	-2.2582	0.024196	0.116134	-2.04781	0.0408976	0.164916	-1.83701	0.0665733	0.228808		-2.73966	0.00726112	0.0512304	0.87	0.3864	0.531
ENSG00000116985	656	BMP8B	-0.833916	0.404572	0.632421	-0.856336	0.392063	0.625224	-0.875647	0.381479	0.618599	-0.781342	0.434829	0.668521		2.54453	0.0124412	0.0708974	3.54	0.0004	0.002
ENSG00000107779	657	BMPR1A	1.43869	0.15062	0.356967	1.70598	0.0883916	0.264283	1.79943	0.0723199	0.235507	1.73366	0.0833571	0.262385		1.04935	0.296499	0.505674	0.68	0.4935	0.632
ENSG00000138696	658	BMPR1B	1.3019	0.193317	0.412771	1.30847	0.191081	0.419417	1.30579	0.191991	0.421216	1.32105	0.186858	0.420328		-1.24679	0.215329	0.417899	-2.5	0.0124	0.038
ENSG00000204217	659	BMPR2	0.510604	0.609766	0.786585	0.405159	0.685466	0.838736	0.39707	0.69142	0.847131	0.418671	0.675567	0.83978		-1.77888	0.0782384	0.222558	-2.05	0.0404	0.097
ENSG00000102010	660	BMX	-1.91049	0.0564189	0.189409	-1.8996	0.0578374	0.202969	-1.97079	0.0490848	0.184387	-1.9564	0.0507604	0.193445		0.607703	0.544735	0.721533	NA	NA	NA
ENSG00000168495	661	POLR3D	2.3646	0.0182819	0.0898026	2.05809	0.0398979	0.159917	1.86964	0.0618914	0.214574	1.71755	0.0862587	0.267637		1.12179	0.264584	0.471468	7.06	0	0
ENSG00000113734	662	BNIP1	1.1084	0.268016	0.49908	1.22172	0.222166	0.456462	1.24135	0.214833	0.450065	1.1094	0.267584	0.513175		0.687015	0.493633	0.681697	2.32	0.0203	0.056
ENSG00000140299	663	BNIP2	1.44181	0.14974	0.355784	1.39827	0.162411	0.38085	1.36621	0.172249	0.398314	1.37331	0.170033	0.399426		1.54812	0.12469	0.297826	-2.7	0.0069	0.023
ENSG00000176171	664	BNIP3	-0.707424	0.479504	0.695071	-0.55488	0.579129	0.771042	-0.788921	0.430387	0.661093	-0.795453	0.426582	0.662445		-1.4905	0.13918	0.319055	2.92	0.0035	0.013
ENSG00000104765	665	BNIP3L	-3.59099	0.000349047	0.00590156	-3.98242	7.4291e-05	0.0027958	-3.67003	0.000258262	0.00634305	-3.59518	0.000343715	0.00816257		-1.83349	0.0696462	0.206963	-1.6	0.1089	0.208
ENSG00000176720	666	BOK	-0.28336	0.776972	0.890517	-0.435129	0.663584	0.825543	-0.642826	0.520517	0.733835	-0.607547	0.543657	0.752477		0.477656	0.633917	0.787105	0.83	0.404	0.548
ENSG00000151914	667	DST	-1.22803	0.219787	0.445687	-1.52012	0.128868	0.332062	-2.03572	0.0421005	0.167773	-1.9959	0.046278	0.182898		0.0532045	0.957673	0.97757	-0.29	0.7698	0.851
ENSG00000183770	668	FOXL2	-1.56274	0.118501	0.305643	-1.57426	0.115814	0.311316	-1.53097	0.126163	0.331079	-1.57125	0.116513	0.319827		2.12395	0.036092	0.138504	3.59	0.0003	0.002
ENSG00000172331	669	BPGM	1.49108	0.136326	0.334034	0.115626	0.907977	0.959266	-0.0876139	0.930205	0.96731	-0.0461746	0.963182	0.984221		1.61181	0.110093	0.275487	-1.09	0.2769	0.42
ENSG00000137274	670	BPHL	0.698466	0.485084	0.699358	0.445264	0.656247	0.821123	0.566358	0.571306	0.770298	0.710065	0.477867	0.701854		0.267343	0.789745	0.887767	1.07	0.2839	0.428
ENSG00000101425	671	BPI	-1.8088	0.070849	0.21946	-1.87685	0.0608942	0.210063	-1.76184	0.0784708	0.24805	-1.69732	0.0900192	0.274334		-1.88981	0.0616231	0.192312	-3.73	0.0002	0.001
ENSG00000012048	672	BRCA1	3.37274	0.000779166	0.0103959	3.28484	0.00106382	0.0153456	3.36029	0.00081474	0.0132936	3.28554	0.00106146	0.0168337		3.57575	0.000535581	0.0103752	6.94	0	0
ENSG00000157764	673	BRAF	2.88266	0.00404654	0.0328832	2.09807	0.0362052	0.150079	2.25318	0.0245122	0.119495	2.16985	0.0303069	0.141145		-0.956736	0.340963	0.549346	2.51	0.0121	0.037
ENSG00000139618	675	BRCA2	2.78858	0.00541677	0.0394959	2.87209	0.00418307	0.0381442	2.85916	0.00435575	0.0398943	2.75658	0.00597188	0.050761		5.12279	1.42895e-06	0.000311496	4.88	0	0
ENSG00000137948	676	BRDT	-0.262442	0.793047	0.898295	-0.306645	0.759192	0.882273	-0.299086	0.764951	0.888523	-0.298909	0.765086	0.890454		0.430915	0.667439	0.810318	2.31	0.0209	0.058
ENSG00000185650	677	ZFP36L1	-3.04935	0.00236719	0.02293	-3.08381	0.00211238	0.0241751	-3.15366	0.00167132	0.0215895	-3.13088	0.00180518	0.0238805		1.07306	0.285775	0.49432	-2.92	0.0036	0.014
ENSG00000152518	678	ZFP36L2	-1.63186	0.103094	0.279744	-2.07707	0.038107	0.155138	-2.14048	0.0326115	0.143771	-2.0701	0.0387582	0.164311		3.73036	0.000314561	0.00747575	-4.65	0	0
ENSG00000102239	680	BRS3	1.28351	0.199676	0.42053	1.22385	0.22136	0.455808	1.20997	0.226641	0.463512	1.1942	0.232749	0.475171		-0.0632807	0.949667	0.974011	NA	NA	NA
ENSG00000172270	682	BSG	1.88659	0.0595686	0.195483	1.74114	0.0820341	0.252765	1.72799	0.0843675	0.259014	1.78575	0.0745118	0.244866		1.37566	0.171941	0.36479	1.75	0.0809	0.167
ENSG00000109743	683	BST1	-0.0210969	0.983174	0.993069	-0.0625874	0.95011	0.979064	-0.112232	0.910667	0.958797	-0.0173772	0.98614	0.994182		3.76242	0.000281181	0.00696163	-0.3	0.7614	0.845
ENSG00000130303	684	BST2	0.397211	0.691316	0.839783	0.346952	0.728716	0.864017	0.379263	0.704591	0.85402	0.521352	0.602263	0.795601		2.81959	0.00577804	0.0448182	0.05	0.9569	0.974
ENSG00000174808	685	BTC	1.40911	0.159183	0.368969	1.47901	0.139522	0.348543	1.31475	0.188962	0.418457	1.32631	0.185109	0.418564		0.0643375	0.948827	0.973624	-2.24	0.0251	0.067
ENSG00000169814	686	BTD	-3.27992	0.00108221	0.0130075	-3.46383	0.00056023	0.00994035	-3.2291	0.00129139	0.0180833	-3.28913	0.00104821	0.0167373		-0.88955	0.375801	0.582181	-3.87	0.0001	0.001
ENSG00000119138	687	KLF9	-1.56656	0.117605	0.304552	-1.64394	0.100572	0.285561	-1.54882	0.121813	0.324082	-1.59356	0.111424	0.311588		-1.65429	0.101143	0.261545	-2.72	0.0066	0.023
ENSG00000102554	688	KLF5	-1.21238	0.225718	0.452454	-1.12126	0.262506	0.502712	-1.17377	0.240828	0.479242	-1.18142	0.237783	0.47973		0.378726	0.705679	0.834884	-1.28	0.2014	0.331
ENSG00000145741	689	BTF3	1.98601	0.0473648	0.168949	2.074	0.0383917	0.155787	2.07963	0.0378706	0.15793	1.94011	0.0527113	0.197731		-1.29432	0.198478	0.398364	-0.38	0.7071	0.805
ENSG00000133639	694	BTG1	0.301995	0.762733	0.882706	0.296869	0.766642	0.885967	0.396563	0.691794	0.847367	0.356045	0.721899	0.867395		1.73274	0.0861635	0.237065	-4.47	0	0
ENSG00000010671	695	BTK	-1.16729	0.243434	0.472736	-1.11105	0.266872	0.507791	-0.966431	0.334114	0.57427	-0.865293	0.387133	0.629079		2.21231	0.0291753	0.120995	NA	NA	NA
ENSG00000124557	696	BTN1A1	-0.417988	0.676066	0.831156	-0.78736	0.431299	0.658485	-0.788674	0.430531	0.661152	-0.801053	0.423335	0.659432		2.81139	0.00591616	0.0453517	-2.46	0.0139	0.041
ENSG00000169679	699	BUB1	4.66606	3.58541e-06	0.000282385	4.57798	5.42431e-06	0.000550273	4.62826	4.28745e-06	0.000529997	4.53676	6.57342e-06	0.000734727		5.09766	1.58852e-06	0.000313815	11.33	0	0
ENSG00000156970	701	BUB1B	3.04875	0.00237189	0.0229398	3.03126	0.00251216	0.0271366	3.08887	0.00207721	0.0249827	3.00616	0.00272708	0.0311528		4.9788	2.6108e-06	0.000402552	11.15	0	0
ENSG00000112578	705	BYSL	3.0562	0.00231436	0.0225823	2.28864	0.0223542	0.110416	1.7078	0.0880533	0.265869	1.77801	0.0757757	0.247754		1.91589	0.0581791	0.186034	7.27	0	0
ENSG00000100300	706	TSPO	-1.43172	0.152605	0.359572	-1.79311	0.0733251	0.234847	-1.40251	0.161144	0.382734	-1.39382	0.163753	0.39097		3.83281	0.000219315	0.0059334	-0.55	0.584	0.708
ENSG00000108561	708	C1QBP	-0.139494	0.889094	0.949201	0.593223	0.553196	0.751635	0.538081	0.590668	0.782888	0.485444	0.627492	0.812089		-0.341473	0.73345	0.852008	5.88	0	0
ENSG00000149131	710	SERPING1	-1.11415	0.265543	0.497104	-1.15575	0.248119	0.486542	-1.21573	0.224438	0.461027	-1.14251	0.253579	0.498033		2.08922	0.0391762	0.146083	-2.68	0.0074	0.025
ENSG00000281708	711	ERC2-IT1	-2.56449	0.0105101	0.0621811	-2.50299	0.0125087	0.0762037	-2.43977	0.0149082	0.0868257	-2.40337	0.0164676	0.0957283		--	--	--	NA	NA	NA
ENSG00000173372	712	C1QA	-0.0704856	0.943824	0.975764	-0.0386804	0.969155	0.987405	-0.222332	0.824111	0.916628	-0.0318239	0.97462	0.989086		1.65797	0.100396	0.260323	-2.29	0.022	0.06
ENSG00000173369	713	C1QB	-0.0786213	0.937353	0.973225	-0.0778851	0.937938	0.974266	-0.138632	0.889775	0.948951	0.0531554	0.957621	0.982194		2.15285	0.0336881	0.132386	-1.76	0.0784	0.163
ENSG00000159189	714	C1QC	-0.510487	0.609848	0.786637	-0.494885	0.620814	0.798574	-0.772519	0.44003	0.668806	-0.567907	0.570255	0.772452		1.96426	0.0522208	0.174606	-1.77	0.0764	0.159
ENSG00000159403	715	C1R	-0.623727	0.532981	0.736062	-0.651715	0.514768	0.724253	-0.963655	0.335504	0.575547	-0.92236	0.356615	0.602295		2.9284	0.00420278	0.0365623	-1.53	0.1253	0.232
ENSG00000182326	716	C1S	-0.870099	0.384501	0.612956	-0.886264	0.375736	0.610877	-0.79014	0.429675	0.660707	-0.77161	0.44057	0.672418		1.7941	0.0757605	0.218591	-1.02	0.3058	0.451
ENSG00000231543	717	C2	-1.31737	0.188084	0.405681	-1.31393	0.189238	0.417088	-1.46128	0.144323	0.35814	-1.37531	0.169413	0.398773		2.26474	0.0256439	0.111264	0.51	0.6115	0.732
ENSG00000125730	718	C3	-0.62105	0.53474	0.737618	-0.482103	0.629862	0.804612	-1.08017	0.280384	0.521176	-0.867913	0.385698	0.62784		2.94797	0.00396541	0.0353569	-2.46	0.0139	0.042
ENSG00000171860	719	C3AR1	-0.459677	0.64587	0.812331	-0.323161	0.746656	0.874511	-0.3093	0.757172	0.884663	-0.199196	0.842159	0.929173		1.57293	0.118832	0.288375	-2.44	0.0149	0.044
ENSG00000206340	720	C4A	-3.38508	0.000745437	0.0100392	-3.54153	0.000420318	0.00819818	-3.50062	0.000489326	0.00949456	-3.40159	0.000702661	0.012986		3.14087	0.00220442	0.0245057	-1.92	0.055	0.123
ENSG00000228454	721	C4B	-3.78624	0.000164114	0.00357869	-3.97813	7.56194e-05	0.00282302	-3.77102	0.0001743	0.00499766	-3.66777	0.000260605	0.00697912		--	--	--	NA	NA	NA
ENSG00000123838	722	C4BPA	-0.0415488	0.966869	0.985667	-0.430651	0.666836	0.827328	-0.445276	0.656238	0.825316	-0.440561	0.659648	0.831341		-0.269461	0.788119	0.886938	-4.03	0.0001	0
ENSG00000123843	725	C4BPB	-0.627002	0.530833	0.734291	-0.791348	0.42897	0.656809	-0.719127	0.472268	0.69314	-0.707106	0.479703	0.703279		1.16553	0.246521	0.452329	-2.51	0.0121	0.037
ENSG00000149260	726	CAPN5	-0.947516	0.343655	0.575462	-1.24417	0.213794	0.446784	-1.1292	0.259146	0.498992	-0.980878	0.326945	0.572384		3.72337	0.000322327	0.00759371	2.22	0.0266	0.07
ENSG00000106804	727	C5	2.1766	0.0297956	0.124282	2.04195	0.0414767	0.163922	1.53351	0.125538	0.330042	1.516	0.129908	0.341531		1.19329	0.235523	0.440719	-0.97	0.3302	0.475
ENSG00000197405	728	C5AR1	-1.5067	0.132272	0.327236	-1.50204	0.133473	0.339939	-1.43675	0.151172	0.368233	-1.37971	0.168056	0.39703		0.365906	0.715193	0.840791	-0.84	0.3996	0.544
ENSG00000039537	729	C6	-0.463108	0.64341	0.810603	-0.461868	0.644299	0.814526	-0.451275	0.651911	0.822868	-0.421926	0.673191	0.838781		0.66529	0.507366	0.692394	-4.81	0	0
ENSG00000112936	730	C7	-1.48626	0.137594	0.335161	-1.4872	0.137348	0.345425	-1.32519	0.185479	0.414232	-1.25033	0.211539	0.450649		-0.975391	0.331674	0.541652	-4.57	0	0
ENSG00000157131	731	C8A	0.275015	0.783374	0.893138	0.294667	0.768323	0.886428	0.338379	0.735164	0.872549	0.389113	0.697295	0.852538		0.866432	0.388287	0.593237	1.86	0.0631	0.137
ENSG00000021852	732	C8B	0.961374	0.336648	0.568316	0.973054	0.330814	0.569175	1.14045	0.254434	0.4942	1.2344	0.217409	0.457361		-0.415194	0.678872	0.817967	0.56	0.5789	0.704
ENSG00000176919	733	C8G	2.66567	0.00783486	0.0511885	2.65303	0.00813204	0.0585169	2.76263	0.0058626	0.0480383	2.83434	0.00470595	0.0437238		-0.729298	0.467491	0.660949	0.61	0.5392	0.67
ENSG00000164823	734	OSGIN2	0.268012	0.788757	0.895883	0.178769	0.858163	0.935276	0.444026	0.657141	0.826062	0.485815	0.62723	0.812088		-1.5031	0.135903	0.314395	1.75	0.081	0.167
ENSG00000113600	735	C9	-0.0761215	0.939341	0.974367	-0.129023	0.897371	0.954272	0.15138	0.879713	0.94372	0.20122	0.840577	0.928305		-0.127615	0.898705	0.947254	1.59	0.1129	0.214
ENSG00000149823	738	VPS51	-1.81847	0.0693575	0.216964	-2.01439	0.0442953	0.171077	-1.57191	0.116358	0.314683	-1.62052	0.105508	0.301456		-0.386797	0.699712	0.831352	-2.7	0.0071	0.024
ENSG00000149792	740	MRPL49	2.70805	0.00690906	0.0469303	2.62346	0.00886636	0.0615698	2.11095	0.0350803	0.150323	2.05806	0.0399023	0.167337		-0.556328	0.579205	0.746999	-0.31	0.7593	0.844
ENSG00000174276	741	ZNHIT2	0.969138	0.332763	0.564411	0.88225	0.377901	0.61237	1.1679	0.243188	0.482447	1.14906	0.250869	0.494845		0.237295	0.812904	0.901773	-0.77	0.4418	0.584
ENSG00000066382	744	MPPED2	-1.73651	0.0828506	0.243197	-1.61051	0.107672	0.297353	-1.41446	0.157608	0.377506	-1.36706	0.171985	0.401787		0.572935	0.567949	0.73851	-1.44	0.1493	0.265
ENSG00000124920	745	MYRF	-1.1754	0.240178	0.468557	-1.17298	0.241147	0.478448	-1.22798	0.219809	0.455681	-1.21578	0.224421	0.465656		0.311265	0.756234	0.86669	2.31	0.021	0.058
ENSG00000134825	746	TMEM258	1.39625	0.163017	0.374417	1.28227	0.200111	0.430777	1.46517	0.143259	0.356542	1.42306	0.155104	0.378057		0.988601	0.325198	0.535316	3.26	0.0011	0.005
ENSG00000134780	747	DAGLA	-1.09964	0.271811	0.503735	-1.17801	0.239135	0.476535	-1.17126	0.241837	0.480585	-1.14632	0.252	0.496081		-1.24865	0.214653	0.417356	3.38	0.0007	0.004
ENSG00000221819	750	GAS8-AS1	-1.14804	0.251289	0.481033	-1.15187	0.249711	0.488279	-1.08477	0.278343	0.519192	-1.09336	0.27456	0.520986		0.703195	0.483536	0.673343	0.22	0.8277	0.889
ENSG00000184922	752	FMNL1	-2.02295	0.043403	0.159669	-1.97448	0.0486628	0.181378	-1.987	0.047256	0.180495	-1.92327	0.0547951	0.202456		1.32467	0.188242	0.38578	-3.1	0.002	0.008
ENSG00000168675	753	LDLRAD4	-1.02661	0.304908	0.537433	-1.11235	0.266314	0.50735	-1.45317	0.14656	0.361385	-1.49194	0.136104	0.350078		-0.0933584	0.925802	0.961494	-5.34	0	0
ENSG00000183255	754	PTTG1IP	-0.628673	0.529739	0.73343	-0.876908	0.380794	0.614445	-0.87543	0.381598	0.618683	-0.782206	0.434321	0.667961		1.01167	0.314087	0.523755	-0.32	0.7523	0.838
ENSG00000263160	757	TMEM50B	-0.583555	0.559681	0.753643	-1.2517	0.211036	0.443754	-1.12794	0.259677	0.499293	-1.1647	0.244481	0.487499		0.627761	0.531564	0.711139	-2.75	0.0059	0.021
ENSG00000186732	758	MPPED1	0.0067823	0.99459	0.998173	-0.0202474	0.983851	0.994291	-0.426316	0.66999	0.834069	-0.420968	0.673889	0.839259		-1.82567	0.0708258	0.20919	1.84	0.066	0.142
ENSG00000133742	759	CA1	-0.400919	0.688585	0.838101	-0.48646	0.626771	0.803193	-0.549772	0.582626	0.778141	-0.525692	0.599246	0.793863		-1.15437	0.251044	0.457134	-1.16	0.247	0.385
ENSG00000104267	760	CA2	-0.416912	0.676852	0.831192	-0.407647	0.683639	0.837708	-0.333877	0.738558	0.87463	-0.218885	0.826794	0.920655		1.5266	0.129955	0.306047	-1.78	0.0759	0.159
ENSG00000164879	761	CA3	-0.70622	0.480252	0.695669	-0.622362	0.533877	0.738229	-0.526785	0.598486	0.788046	-0.516902	0.605365	0.797554		3.88214	0.000183938	0.00530958	0.43	0.6687	0.775
ENSG00000167434	762	CA4	-1.70897	0.0878344	0.252078	-2.25034	0.0246924	0.117699	-2.44932	0.0145216	0.0854003	-2.44572	0.0146673	0.0886017		-1.37194	0.173093	0.366169	0.28	0.7825	0.859
ENSG00000174990	763	CA5A	-1.20452	0.228735	0.455518	-1.20038	0.23034	0.465417	-1.03685	0.300114	0.541511	-1.01292	0.3114	0.557242		0.195389	0.845477	0.919408	1.21	0.2273	0.363
ENSG00000131686	765	CA6	-0.376671	0.706516	0.849184	-0.403856	0.686424	0.839413	-0.631763	0.527718	0.73963	-0.624545	0.532445	0.743129		3.52365	0.000638622	0.0116122	-1.04	0.3	0.445
ENSG00000168748	766	CA7	-0.548973	0.583174	0.76973	-0.55319	0.580285	0.771811	-0.536864	0.591508	0.7835	-0.543923	0.586643	0.784348		-2.03134	0.044821	0.159063	1.52	0.1282	0.236
ENSG00000178538	767	CA8	1.24911	0.211982	0.436739	1.04393	0.296828	0.536774	1.16726	0.243447	0.482654	1.13924	0.254939	0.49939		-0.126701	0.899426	0.94754	-2.71	0.0068	0.023
ENSG00000107159	768	CA9	0.602469	0.547028	0.745425	0.585446	0.55841	0.755857	0.479642	0.631611	0.809951	0.271689	0.78593	0.899624		0.677939	0.499345	0.68584	-1.47	0.142	0.256
ENSG00000063180	770	CA11	-2.37587	0.017737	0.0879124	-2.39005	0.0170716	0.0923914	-3.08497	0.0021043	0.0251304	-3.05541	0.00232097	0.0282604		-2.36262	0.0200432	0.0955314	-1.15	0.2503	0.389
ENSG00000074410	771	CA12	0.873408	0.382697	0.612118	0.935909	0.349596	0.586198	0.638739	0.523172	0.73591	0.60965	0.542264	0.751887		0.0584615	0.953495	0.975669	-2.04	0.0414	0.099
ENSG00000141837	773	CACNA1A	-3.46506	0.000557675	0.00817718	-3.38177	0.000754397	0.012108	-3.50749	0.00047704	0.0093534	-3.45802	0.000572439	0.0112832		-1.44693	0.150982	0.336392	0.52	0.6024	0.724
ENSG00000148408	774	CACNA1B	1.39857	0.162319	0.373595	1.39898	0.162197	0.380587	1.44096	0.149979	0.366235	1.46384	0.143624	0.361939		-1.8806	0.0628785	0.194217	5.12	0	0
ENSG00000151067	775	CACNA1C	-0.0039405	0.996857	0.99889	0.0125529	0.989988	0.996393	-0.119949	0.904553	0.956514	-0.262876	0.792713	0.902683		-0.233537	0.815813	0.903468	-4.66	0	0
ENSG00000157388	776	CACNA1D	-2.91147	0.00369498	0.0310678	-2.85044	0.00447573	0.0398397	-2.56187	0.0105894	0.0701925	-2.59594	0.0096034	0.0688391		-1.46845	0.14506	0.327586	1.83	0.0681	0.146
ENSG00000198216	777	CACNA1E	-0.960566	0.337054	0.568693	-1.60904	0.107993	0.297799	-1.59676	0.110707	0.304696	-1.59244	0.111675	0.312008		-1.66096	0.0997929	0.259399	0.16	0.8763	0.923
ENSG00000102001	778	CACNA1F	0.545446	0.585595	0.771562	0.534666	0.593026	0.780692	0.551399	0.581511	0.777264	0.563148	0.57349	0.77464		-0.957069	0.340795	0.54917	NA	NA	NA
ENSG00000081248	779	CACNA1S	0.2689	0.788075	0.895707	0.176024	0.860319	0.935659	0.224363	0.822531	0.915908	0.212072	0.832104	0.923648		0.523988	0.601424	0.763863	-1.55	0.1219	0.227
ENSG00000223680	780	DDR1	-2.19392	0.0285218	0.120997	-2.30222	0.0215729	0.107986	-2.50636	0.0123914	0.077565	-2.30222	0.0215747	0.113568		0.514373	0.608104	0.768334	1.13	0.2594	0.4
ENSG00000153956	781	CACNA2D1	0.358878	0.719779	0.857615	-0.119824	0.904652	0.957378	-0.0555428	0.95572	0.979329	-0.0423828	0.966204	0.98499		-2.07685	0.0403289	0.148801	-0.1	0.919	0.95
ENSG00000067191	782	CACNB1	2.15381	0.0315464	0.129133	2.18324	0.0293019	0.131257	2.29156	0.0221847	0.11207	2.32004	0.0205855	0.110195		-1.51193	0.133644	0.311409	1.3	0.1931	0.321
ENSG00000165995	783	CACNB2	-0.698574	0.485016	0.699368	-0.666438	0.505319	0.717503	-0.447055	0.654954	0.824368	-0.342394	0.732143	0.873685		-1.32299	0.188796	0.386372	-2	0.0456	0.107
ENSG00000167535	784	CACNB3	0.620084	0.535375	0.737895	0.515586	0.606283	0.789292	0.739855	0.4596	0.683414	0.75293	0.45171	0.680738		0.0679199	0.945982	0.972282	0.63	0.529	0.662
ENSG00000182389	785	CACNB4	-1.43348	0.152103	0.358932	-1.57079	0.116618	0.312532	-1.3257	0.185308	0.414098	-1.3018	0.193355	0.427829		-2.86281	0.00509685	0.0411327	1.01	0.314	0.46
ENSG00000108878	786	CACNG1	-2.72353	0.00659625	0.0452335	-2.62199	0.00890435	0.061673	-2.61461	0.00909765	0.063745	-2.56556	0.010479	0.0721778		-0.780506	0.436901	0.635757	1.29	0.1973	0.326
ENSG00000178537	788	SLC25A20	-1.02999	0.303318	0.535895	-1.00489	0.315246	0.55513	-1.14597	0.252145	0.492058	-1.10984	0.267395	0.513076		-0.290309	0.77217	0.876059	-1.09	0.2749	0.418
ENSG00000084774	790	CAD	1.85328	0.0642015	0.20605	1.42473	0.154616	0.370292	1.61031	0.107716	0.300229	1.47121	0.141622	0.358882		3.70912	0.000338723	0.00781495	6.23	0	0
ENSG00000104327	793	CALB1	-0.692896	0.488571	0.702107	-0.840544	0.400849	0.633821	-0.57253	0.567121	0.766648	-0.558173	0.57688	0.776691		-2.47139	0.0151149	0.0806339	0.3	0.7662	0.848
ENSG00000172137	794	CALB2	1.87363	0.0613379	0.199327	1.88443	0.0598615	0.207729	1.98077	0.047952	0.181741	1.97971	0.0480731	0.187178		-1.5314	0.128766	0.304003	0.09	0.9315	0.959
ENSG00000169906	795	S100G	-0.637893	0.523721	0.728992	-0.637254	0.524138	0.731043	-0.610404	0.541764	0.749301	-0.565327	0.572008	0.773646		-2.96617	0.00375583	0.0341627	NA	NA	NA
ENSG00000110680	796	CALCA	-0.0668944	0.946682	0.977149	-0.0498905	0.960222	0.983727	0.0116948	0.990672	0.995097	-0.0432978	0.965475	0.984946		1.82072	0.071581	0.210601	1.97	0.0489	0.112
ENSG00000175868	797	CALCB	1.22362	0.221446	0.447349	1.26769	0.205271	0.436897	1.10763	0.268349	0.508013	1.12409	0.261309	0.506289		-0.549237	0.584044	0.750636	4.78	0	0
ENSG00000004948	799	CALCR	-1.12293	0.261794	0.492656	-0.838184	0.402172	0.635213	-0.875138	0.381756	0.618887	-0.897694	0.369615	0.613537		2.55975	0.0119412	0.0693404	0.48	0.632	0.747
ENSG00000122786	800	CALD1	0.983972	0.32542	0.55661	0.658156	0.510623	0.721412	1.21702	0.223947	0.460272	1.24919	0.211955	0.451072		2.84205	0.0054143	0.0428557	-3.05	0.0023	0.01
ENSG00000198668	801	CALM1	-0.146105	0.883875	0.946389	-0.202298	0.839734	0.925403	-0.457967	0.647098	0.820343	-0.340974	0.733211	0.874345		-2.90603	0.00449007	0.0381686	-4.05	0.0001	0
ENSG00000143933	805	CALM2	1.72699	0.0845468	0.246201	1.52103	0.128639	0.331883	1.92108	0.0550687	0.198977	1.94741	0.0518301	0.195723		--	--	--	NA	NA	NA
ENSG00000160014	808	CALM3	-0.153277	0.878218	0.943526	-0.152461	0.878861	0.945959	-0.165227	0.868806	0.939144	-0.0822704	0.934452	0.973027		--	--	--	NA	NA	NA
ENSG00000178363	810	CALML3	-2.06331	0.039398	0.149685	-2.06515	0.0392229	0.157924	-2.12255	0.0340915	0.147748	-2.11931	0.0343669	0.152337		-3.79193	0.000253453	0.0065309	-3.57	0.0004	0.002
ENSG00000179218	811	CALR	2.32234	0.0204587	0.0967527	2.2014	0.0279862	0.127786	2.08733	0.0371679	0.156045	2.13996	0.0326547	0.147765		2.19011	0.0307947	0.125219	5.2	0	0
ENSG00000128595	813	CALU	3.96248	8.06429e-05	0.00223005	3.01943	0.0026112	0.0278678	2.75901	0.0059273	0.0483985	2.61203	0.00916672	0.0664748		3.63045	0.000444424	0.00917139	5.61	0	0
ENSG00000152495	814	CAMK4	-0.694706	0.487437	0.701179	-0.65964	0.509671	0.720885	-0.829616	0.406998	0.641533	-0.939995	0.347499	0.593017		-2.63971	0.00960021	0.0608923	-2.09	0.0372	0.091
ENSG00000070808	815	CAMK2A	0.691968	0.489154	0.702674	0.696722	0.486175	0.703375	0.383712	0.701292	0.851901	0.42373	0.671875	0.838429		-2.25832	0.0260546	0.112353	-1.64	0.1011	0.197
ENSG00000058404	816	CAMK2B	0.0592895	0.952736	0.97939	0.168165	0.866495	0.939147	0.0359135	0.97136	0.985992	0.120218	0.90434	0.957917		-1.46663	0.145553	0.328425	3.36	0.0008	0.004
ENSG00000145349	817	CAMK2D	0.0942843	0.924906	0.966538	0.109977	0.912455	0.961167	-0.119839	0.90464	0.956444	0.00241912	0.99807	0.999248		2.09345	0.0387886	0.145123	-3.34	0.0008	0.004
ENSG00000148660	818	CAMK2G	-4.33623	1.63009e-05	0.000764502	-4.34813	1.5462e-05	0.00107292	-4.28326	2.06076e-05	0.00134497	-4.20685	2.87762e-05	0.00180247		-3.06123	0.00281788	0.028396	-0.08	0.9353	0.961
ENSG00000164615	819	CAMLG	-0.0604409	0.951819	0.979311	-0.0488415	0.961058	0.984097	-0.0758926	0.939523	0.971587	-0.246396	0.805438	0.909571		-4.32029	3.62574e-05	0.00187875	0.43	0.6662	0.774
ENSG00000164047	820	CAMP	-0.10396	0.917227	0.963042	-0.0997977	0.920529	0.964935	-0.277873	0.78118	0.897048	-0.283228	0.777075	0.895473		-1.96703	0.0518957	0.174072	-1.7	0.0893	0.179
ENSG00000127022	821	CANX	1.67721	0.0938834	0.262851	1.40055	0.161728	0.379965	1.05512	0.291683	0.533153	1.04794	0.294976	0.541771		0.733886	0.464702	0.658576	4.03	0.0001	0
ENSG00000042493	822	CAPG	0.638247	0.523491	0.729053	0.591086	0.554626	0.752427	-0.0999915	0.920376	0.963475	-0.044278	0.964694	0.984526		3.20774	0.00178784	0.0216793	-1.62	0.1047	0.202
ENSG00000014216	823	CAPN1	-4.00846	6.66918e-05	0.00196352	-4.13278	3.95331e-05	0.00187767	-4.16416	3.4572e-05	0.00183852	-4.04683	5.68699e-05	0.00268064		0.883627	0.378976	0.584854	-0.96	0.3395	0.485
ENSG00000162909	824	CAPN2	-2.32726	0.0201944	0.0958912	-2.97323	0.00303339	0.0305071	-2.33917	0.0195666	0.103435	-2.2515	0.0246205	0.123473		0.0402415	0.967979	0.983485	-3.36	0.0008	0.004
ENSG00000092529	825	CAPN3	-0.154322	0.877394	0.943021	-0.142909	0.886397	0.949362	-0.445076	0.656383	0.825442	-0.414837	0.678371	0.841416		0.213812	0.831121	0.911953	-1.56	0.1195	0.224
ENSG00000126247	826	CAPNS1	-0.802678	0.422394	0.648335	-0.956361	0.339172	0.57675	-1.12894	0.259254	0.499096	-0.954634	0.340047	0.586086		0.833587	0.406462	0.609082	-2.45	0.0145	0.043
ENSG00000077274	827	CAPN6	1.50722	0.132141	0.327041	1.5255	0.127521	0.330231	1.53015	0.126368	0.331336	1.39214	0.16426	0.39153		1.32562	0.187926	0.385507	NA	NA	NA
ENSG00000105519	828	CAPS	-2.76018	0.00590607	0.0420934	-2.69525	0.00717794	0.0540038	-2.77163	0.00570448	0.0473243	-2.6552	0.00808134	0.0615448		1.92591	0.0568994	0.183864	-0.24	0.8118	0.879
ENSG00000116489	829	CAPZA1	2.4646	0.013921	0.0744769	2.0977	0.0362377	0.150114	2.47007	0.0137119	0.0824834	2.45666	0.0142316	0.0868414		1.19149	0.236228	0.441341	0.24	0.8121	0.879
ENSG00000198898	830	CAPZA2	2.48322	0.0132191	0.0720854	1.423	0.155119	0.371116	1.27613	0.20227	0.433676	1.34166	0.180081	0.412998		-0.48293	0.630181	0.784829	-1.39	0.1649	0.286
ENSG00000153113	831	CAST	-0.782377	0.434219	0.657617	-0.617987	0.536756	0.740126	-0.786729	0.431669	0.662299	-0.812247	0.416888	0.654303		1.45034	0.150032	0.335064	-1.1	0.2726	0.415
ENSG00000077549	832	CAPZB	-1.39809	0.162466	0.373701	-1.6888	0.0916389	0.270141	-2.11853	0.0344311	0.148462	-1.97946	0.0481015	0.187211		0.582185	0.561727	0.734345	-0.75	0.4555	0.597
ENSG00000278191	833	CARS	3.71062	0.000220723	0.00431416	3.61693	0.000316389	0.00671104	2.40909	0.0162126	0.0917044	2.43966	0.0149137	0.0896265		1.16063	0.2485	0.454729	6.33	0	0
ENSG00000137752	834	CASP1	0.977597	0.328562	0.560086	0.955996	0.339356	0.576853	0.801132	0.423288	0.655203	0.786572	0.431762	0.665835		2.589	0.011031	0.0659322	-4.08	0	0
ENSG00000106144	835	CASP2	3.58744	0.000353761	0.00594357	2.15122	0.0317509	0.138085	2.04996	0.040687	0.164422	1.97068	0.0490991	0.189709		4.80323	5.37515e-06	0.000606784	1.45	0.1474	0.263
ENSG00000164305	836	CASP3	2.04422	0.0412511	0.154307	2.08772	0.0371322	0.152332	1.94554	0.0520523	0.19145	1.86056	0.063167	0.221464		2.19463	0.0304586	0.124305	3.49	0.0005	0.003
ENSG00000196954	837	CASP4	1.49734	0.134689	0.331152	1.45038	0.147337	0.360586	1.16374	0.24487	0.484342	1.14668	0.251852	0.49605		3.05399	0.00288087	0.0288315	-3.03	0.0025	0.01
ENSG00000137757	838	CASP5	1.48764	0.137231	0.334845	1.46391	0.143601	0.354606	0.830116	0.406716	0.641358	0.749408	0.453828	0.682333		2.48258	0.014675	0.0790657	-1.78	0.0757	0.158
ENSG00000138794	839	CASP6	1.21203	0.225852	0.45248	1.26839	0.205019	0.43671	1.34717	0.1783	0.405822	1.27083	0.204154	0.44203		2.45957	0.0155923	0.0823927	3.53	0.0004	0.002
ENSG00000165806	840	CASP7	3.87681	0.000114307	0.00282978	4.03512	5.96922e-05	0.00237067	3.8779	0.000113829	0.00382145	3.85051	0.000127133	0.00445228		0.932174	0.353448	0.561308	-0.95	0.3435	0.489
ENSG00000064012	841	CASP8	1.66675	0.0959468	0.266232	1.63083	0.103312	0.290557	1.74456	0.0814382	0.253904	1.72962	0.0840775	0.263542		3.85893	0.000199846	0.00562327	0.81	0.4189	0.562
ENSG00000132906	842	CASP9	0.0214464	0.982895	0.993164	-0.294497	0.768453	0.886413	-0.232445	0.81625	0.913054	-0.181481	0.856035	0.934922		-0.941228	0.348812	0.556602	-0.69	0.4879	0.627
ENSG00000003400	843	CASP10	-0.635722	0.525135	0.730035	-0.64721	0.517678	0.725503	-0.635971	0.524974	0.737333	-0.506123	0.612907	0.802788		1.63508	0.105114	0.267762	0.28	0.7774	0.856
ENSG00000143318	844	CASQ1	0.0110992	0.991147	0.996593	-0.403022	0.687037	0.839612	-0.526391	0.598759	0.788072	-0.495891	0.620105	0.807682		-2.67308	0.00875257	0.0573971	-2.11	0.0353	0.087
ENSG00000118729	845	CASQ2	0.0818143	0.934814	0.971886	-0.123727	0.901562	0.955951	-0.122611	0.902445	0.955151	-0.0747215	0.940455	0.975522		-0.527434	0.599038	0.761802	-3.95	0.0001	0.001
ENSG00000036828	846	CASR	1.30006	0.193945	0.413593	1.28888	0.197804	0.428182	1.36055	0.174031	0.400304	1.37116	0.170704	0.400297		-0.553071	0.581425	0.748946	-2.16	0.0308	0.079
ENSG00000121691	847	CAT	-2.88409	0.00402835	0.0328642	-3.0454	0.00239823	0.0262553	-2.92802	0.00350601	0.0349963	-2.80224	0.00519555	0.046625		-1.50116	0.136403	0.315243	-4.65	0	0
ENSG00000105974	857	CAV1	0.219367	0.826419	0.916519	0.153986	0.877659	0.945265	0.0995243	0.920746	0.963647	0.201429	0.840414	0.928235		2.38412	0.0189687	0.0922651	-3.62	0.0003	0.002
ENSG00000105971	858	CAV2	-0.156774	0.875462	0.9423	-0.272873	0.78502	0.89589	-0.269979	0.787245	0.899419	-0.189209	0.849976	0.932232		2.18332	0.031305	0.126508	-2.56	0.0106	0.033
ENSG00000182533	859	CAV3	0.251333	0.80162	0.90302	0.209667	0.83398	0.922602	0.248519	0.803795	0.907826	0.241475	0.809248	0.911502		-0.380847	0.704109	0.834015	0.14	0.8848	0.929
ENSG00000124813	860	RUNX2	-2.05114	0.0405713	0.152528	-1.88525	0.0597508	0.207538	-1.68639	0.0921023	0.273886	-1.7244	0.0850149	0.265277		1.08541	0.280298	0.48877	-1.41	0.159	0.278
ENSG00000159216	861	RUNX1	0.298359	0.765505	0.883942	0.0824451	0.934313	0.972286	0.0235615	0.981208	0.990173	0.0762521	0.939237	0.975235		4.28619	4.12995e-05	0.00202389	0.25	0.8012	0.872
ENSG00000079102	862	RUNX1T1	-1.79039	0.0737602	0.22519	-1.90976	0.056514	0.199979	-1.60659	0.108531	0.301555	-1.67266	0.09478	0.283021		-3.17838	0.00196083	0.0229692	-2.43	0.0153	0.045
ENSG00000129993	863	CBFA2T3	-1.15062	0.250225	0.479833	-1.06648	0.286521	0.527176	-0.887677	0.374976	0.612523	-0.876088	0.381241	0.623575		-0.982266	0.328293	0.538774	-3.74	0.0002	0.001
ENSG00000020633	864	RUNX3	1.98683	0.0472746	0.168821	1.9604	0.0502882	0.185363	1.76596	0.0777763	0.246565	1.89054	0.0590412	0.212139		3.1627	0.00205944	0.0236281	-1.64	0.1017	0.198
ENSG00000067955	865	CBFB	-0.848992	0.396134	0.62367	-0.877199	0.380636	0.614456	-1.04026	0.298527	0.5399	-1.22786	0.219854	0.460376		-0.214346	0.830705	0.911656	2.15	0.0318	0.08
ENSG00000277405	866	SERPINA6	1.35622	0.175402	0.389259	1.38557	0.166257	0.386855	1.43135	0.152711	0.370388	1.43027	0.153025	0.37485		-1.39578	0.165812	0.357507	-2.01	0.0449	0.105
ENSG00000110395	867	CBL	-0.838618	0.401929	0.629238	-1.20885	0.227068	0.461806	-1.29554	0.1955	0.425414	-1.20001	0.230486	0.47267		0.535377	0.593555	0.757827	2.45	0.0145	0.043
ENSG00000114423	868	CBLB	1.76289	0.0782914	0.234197	1.74765	0.0808998	0.250718	1.6567	0.0979632	0.284338	1.46615	0.142994	0.360986		0.330752	0.74151	0.857275	-3.05	0.0023	0.01
ENSG00000102924	869	CBLN1	-0.750302	0.453288	0.674028	-0.703156	0.482159	0.700006	-0.589853	0.555453	0.759399	-0.549572	0.582764	0.780951		-2.66448	0.00896446	0.058203	0.08	0.9388	0.963
ENSG00000149257	871	SERPINH1	2.38285	0.0174062	0.0867566	2.12377	0.033989	0.144256	2.5702	0.0103401	0.0693026	2.46151	0.0140419	0.0859649		4.58278	1.30362e-05	0.00101324	6.15	0	0
ENSG00000159228	873	CBR1	-0.699183	0.484636	0.699251	-1.10597	0.269064	0.50983	-1.28999	0.197421	0.427997	-1.16999	0.242349	0.485062		1.23974	0.217915	0.42085	2.12	0.0339	0.085
ENSG00000159231	874	CBR3	1.72098	0.0856315	0.248353	1.20802	0.227387	0.462304	1.18913	0.234732	0.472044	1.12644	0.260313	0.505303		1.3544	0.1786	0.373158	-0.9	0.3664	0.511
ENSG00000160200	875	CBS	0.928897	0.353216	0.585172	0.766501	0.4436	0.668407	0.866898	0.386252	0.622607	0.911142	0.362491	0.607274		-0.81197	0.4187	0.62012	6.81	0	0
ENSG00000185972	881	CCIN	-0.437295	0.662012	0.822657	-0.456327	0.648276	0.816843	-0.332484	0.739609	0.875431	-0.493502	0.621791	0.809031		0.73079	0.466583	0.660009	-0.46	0.6448	0.757
ENSG00000187094	885	CCK	0.12158	0.903262	0.956178	0.0957086	0.923775	0.966818	0.113619	0.909567	0.958288	0.118367	0.905806	0.958327		-1.80746	0.0736381	0.21449	1.09	0.2771	0.42
ENSG00000163394	886	CCKAR	0.620347	0.535202	0.73782	0.587639	0.556937	0.75463	0.396966	0.691496	0.847113	0.401521	0.688142	0.84751		0.528661	0.598189	0.761284	-0.08	0.9331	0.96
ENSG00000110148	887	CCKBR	0.904939	0.365764	0.596587	0.931128	0.352062	0.588641	0.885659	0.376062	0.613277	0.894984	0.371061	0.614844		-2.11413	0.0369425	0.140488	1.59	0.1129	0.214
ENSG00000001631	889	KRIT1	3.58997	0.000350392	0.00591358	1.61151	0.107455	0.297105	1.59889	0.110231	0.303881	1.59191	0.111794	0.312153		-0.215744	0.829618	0.91099	0.08	0.934	0.961
ENSG00000145386	890	CCNA2	4.60813	4.71063e-06	0.000334329	4.62079	4.43977e-06	0.000490371	4.52899	6.8091e-06	0.000676056	4.36552	1.4318e-05	0.00121481		5.40764	4.22539e-07	0.000200336	11.23	0	0
ENSG00000134057	891	CCNB1	4.28701	2.02649e-05	0.000869572	4.38537	1.30903e-05	0.000977376	4.3562	1.4918e-05	0.00110499	4.23447	2.55253e-05	0.00167766		4.17166	6.36617e-05	0.00264189	12.06	0	0
ENSG00000112237	892	CCNC	1.91454	0.055899	0.188205	2.14072	0.0325921	0.140597	1.97388	0.0487318	0.183504	1.9309	0.0538432	0.200486		-1.70238	0.0917295	0.245957	1.07	0.2833	0.427
ENSG00000118971	894	CCND2	-0.396682	0.691705	0.840147	-1.14258	0.253548	0.492428	-1.70541	0.0884975	0.266779	-1.71772	0.0862277	0.267585		1.13174	0.260396	0.466548	-5.3	0	0
ENSG00000112576	896	CCND3	-0.387236	0.698682	0.844608	-0.761299	0.446698	0.670802	-1.05227	0.292989	0.534597	-1.00424	0.315561	0.561191		-2.57886	0.0113392	0.067014	-2.47	0.0137	0.041
ENSG00000105173	898	CCNE1	2.38739	0.0171944	0.0860689	2.31754	0.0207206	0.105129	2.25654	0.0243003	0.118741	2.12606	0.033799	0.151003		0.218144	0.827753	0.910048	8.55	0	0
ENSG00000162063	899	CCNF	3.85436	0.000125116	0.00298646	3.6311	0.000299778	0.00652173	3.36911	0.000789442	0.0130405	3.23838	0.0012509	0.0187393		2.65798	0.00912749	0.0588185	8.55	0	0
ENSG00000113328	900	CCNG1	0.977257	0.32873	0.560168	1.16657	0.243724	0.481413	1.52204	0.128387	0.334889	1.4016	0.161417	0.387575		0.120622	0.904227	0.949591	-1.34	0.1789	0.304
ENSG00000138764	901	CCNG2	0.502663	0.615336	0.791201	0.481975	0.629953	0.804509	0.340178	0.73381	0.871606	0.303729	0.761412	0.888171		-1.74551	0.0839068	0.233636	-1.85	0.064	0.139
ENSG00000134480	902	CCNH	0.486736	0.626576	0.798393	0.714382	0.475195	0.695249	0.765142	0.444408	0.671795	0.766926	0.443348	0.674618		-2.92481	0.00424771	0.0367508	-1.6	0.1094	0.209
ENSG00000129315	904	CCNT1	2.46237	0.0140072	0.0748736	2.23605	0.0256172	0.120659	2.37278	0.0178855	0.0977604	2.20862	0.0274796	0.133057		-0.596165	0.552386	0.728106	1.38	0.167	0.288
ENSG00000082258	905	CCNT2	2.78013	0.00555833	0.0403233	2.65042	0.00819457	0.0587855	2.70066	0.00706347	0.0542133	2.58507	0.00990896	0.0699284		-0.0331361	0.973631	0.987059	-0.94	0.3469	0.492
ENSG00000146731	908	CCT6A	6.82486	1.7124e-11	5.32728e-08	5.44049	7.02327e-08	3.74561e-05	5.25814	1.85951e-07	6.54898e-05	5.23724	2.07756e-07	8.07909e-05		1.15881	0.249239	0.455421	6.03	0	0
ENSG00000158477	909	CD1A	0.875957	0.38131	0.611052	0.911501	0.3623	0.597939	0.687539	0.491938	0.709622	0.692196	0.489012	0.709735		-0.292235	0.7707	0.875387	-4.52	0	0
ENSG00000158485	910	CD1B	0.17092	0.864329	0.937071	0.212223	0.831986	0.922036	-0.247406	0.804656	0.908139	-0.244269	0.807084	0.910549		0.131753	0.895439	0.945441	-4.25	0	0
ENSG00000158481	911	CD1C	0.964918	0.334871	0.566699	1.20051	0.230288	0.465412	0.566458	0.571238	0.770261	0.583333	0.559831	0.764657		0.765335	0.445839	0.643237	-5.39	0	0
ENSG00000158473	912	CD1D	-0.546532	0.584849	0.771123	-0.472074	0.637	0.808915	-0.665041	0.506212	0.721349	-0.591872	0.554101	0.760615		0.432016	0.666641	0.809764	-3.41	0.0007	0.003
ENSG00000158488	913	CD1E	0.164741	0.869188	0.939938	0.31305	0.754322	0.879242	-0.00248459	0.998018	0.999035	-6.28827e-05	0.99995	0.99995		0.23404	0.815423	0.903247	-5.62	0	0
ENSG00000116824	914	CD2	0.269605	0.787532	0.895418	0.301278	0.763279	0.884051	0.318651	0.750073	0.88017	0.396394	0.691918	0.84947		1.91938	0.0577306	0.185193	-5.28	0	0
ENSG00000167286	915	CD3D	-0.506143	0.612893	0.78931	-0.523544	0.600738	0.785801	-0.681951	0.495464	0.71256	-0.633915	0.526314	0.738827		1.97514	0.0509542	0.172009	-6.13	0	0
ENSG00000198851	916	CD3E	-0.622492	0.533792	0.736746	-0.63934	0.522781	0.729587	-0.756883	0.449338	0.675527	-0.692521	0.488808	0.709659		2.46964	0.0151848	0.0808703	-6.33	0	0
ENSG00000160654	917	CD3G	-0.270592	0.786773	0.895046	-0.292517	0.769965	0.887281	-0.464562	0.642369	0.816789	-0.396809	0.691612	0.849262		2.98541	0.00354549	0.0328321	-6.61	0	0
ENSG00000198821	919	CD247	0.244458	0.806937	0.905948	0.236733	0.812923	0.91201	-0.118247	0.905901	0.956747	-0.0462751	0.963102	0.984193		3.55575	0.000573112	0.0108042	-6.07	0	0
ENSG00000010610	920	CD4	-1.17493	0.240364	0.468726	-0.949873	0.342457	0.580064	-1.00416	0.3156	0.556227	-0.895173	0.370959	0.614731		1.21008	0.229047	0.43378	-3.9	0.0001	0.001
ENSG00000110448	921	CD5	-0.00852745	0.993198	0.997634	-0.00454726	0.996373	0.999049	0.0896305	0.928603	0.966721	0.0943589	0.924847	0.968157		1.12697	0.262399	0.469073	-6.97	0	0
ENSG00000073754	922	CD5L	0.839937	0.401189	0.628449	0.924199	0.355655	0.59184	0.322278	0.747325	0.878934	0.563403	0.573316	0.774574		0.54889	0.584281	0.750686	-1.71	0.0866	0.175
ENSG00000013725	923	CD6	-1.22865	0.219555	0.445652	-1.22952	0.21923	0.453273	-1.38794	0.165533	0.388904	-1.3535	0.176272	0.40782		1.46971	0.144717	0.326928	-5.13	0	0
ENSG00000173762	924	CD7	-0.340072	0.73389	0.865314	-0.347704	0.728152	0.863842	-0.777675	0.436986	0.665859	-0.809664	0.41837	0.655197		2.3545	0.0204627	0.0965603	-3.82	0.0001	0.001
ENSG00000153563	925	CD8A	-0.83213	0.405578	0.633145	-0.740823	0.459013	0.681022	-0.820463	0.412192	0.646064	-0.789097	0.430285	0.664931		1.36854	0.174151	0.367506	-5.99	0	0
ENSG00000172116	926	CD8B	-0.351008	0.725673	0.861064	-0.274727	0.783595	0.894975	-0.319421	0.749489	0.880038	-0.290909	0.771195	0.893108		1.18475	0.238869	0.443829	-5.33	0	0
ENSG00000010278	928	CD9	-1.2775	0.201787	0.423208	-1.49776	0.134581	0.341501	-2.08552	0.0373318	0.156522	-1.87765	0.0607872	0.216166		1.76739	0.0801535	0.22614	-0.47	0.6371	0.751
ENSG00000170458	929	CD14	-0.457361	0.647533	0.813436	-0.45665	0.648044	0.816882	-0.762464	0.446003	0.672518	-0.600443	0.548379	0.756208		1.81116	0.0730593	0.213263	-1.1	0.2694	0.412
ENSG00000177455	930	CD19	-2.71128	0.00684276	0.0465647	-2.75738	0.00595658	0.0478217	-2.96561	0.00310882	0.0323643	-2.95758	0.00319049	0.0341087		1.19975	0.233015	0.438102	-4.35	0	0
ENSG00000156738	931	MS4A1	-1.52537	0.127553	0.319798	-1.59829	0.110366	0.3018	-1.7328	0.0835079	0.257348	-1.71727	0.0863107	0.26771		2.05855	0.0420865	0.152643	-4.8	0	0
ENSG00000149516	932	MS4A3	-0.737674	0.460924	0.680988	-0.75157	0.452526	0.67564	-0.625107	0.532075	0.743114	-0.625113	0.532072	0.74311		-2.07128	0.0408565	0.149931	-4.12	0	0
ENSG00000012124	933	CD22	-1.65089	0.0991446	0.272472	-1.70859	0.0879067	0.263381	-1.94212	0.052466	0.192441	-1.90384	0.0572834	0.207864		1.23256	0.220575	0.423745	-3.94	0.0001	0.001
ENSG00000139193	939	CD27	-0.675332	0.499655	0.71092	-0.691289	0.48958	0.705675	-0.89986	0.36846	0.60655	-0.861147	0.389411	0.630475		3.02697	0.00312758	0.0302317	-5.4	0	0
ENSG00000178562	940	CD28	1.02535	0.305503	0.53777	1.09054	0.275795	0.517023	1.25483	0.209898	0.44356	1.28803	0.198102	0.434419		1.36609	0.174916	0.368547	-5.01	0	0
ENSG00000121594	941	CD80	0.439737	0.660244	0.821771	0.435404	0.663384	0.825405	-0.00626499	0.995003	0.997461	0.092487	0.926334	0.968898		3.34994	0.00113394	0.0165044	-0.61	0.5403	0.671
ENSG00000114013	942	CD86	-0.0834733	0.933496	0.97111	-0.0981773	0.921816	0.965687	-0.111021	0.911627	0.95905	-0.01127	0.991011	0.996349		1.3051	0.194795	0.393427	-1.66	0.0975	0.192
ENSG00000120949	943	TNFRSF8	0.723603	0.469516	0.686779	0.70529	0.480831	0.699492	0.942389	0.346272	0.586206	0.93665	0.349217	0.594698		-0.0518169	0.958776	0.978064	-1.12	0.2612	0.402
ENSG00000106952	944	TNFSF8	-1.16621	0.243868	0.473136	-1.15925	0.246694	0.484971	-1.47502	0.140592	0.35344	-1.38709	0.165794	0.393329		1.5107	0.133958	0.312063	-5.83	0	0
ENSG00000105383	945	CD33	-0.382943	0.701861	0.846588	-0.378908	0.704855	0.850473	-0.442807	0.658023	0.826558	-0.368069	0.712917	0.861594		1.54166	0.126254	0.299901	-1.97	0.0494	0.113
ENSG00000105492	946	SIGLEC6	-0.423557	0.672	0.828778	-0.456322	0.64828	0.816793	-0.612422	0.540429	0.748453	-0.618945	0.536126	0.746648		0.0930569	0.926041	0.961584	-2.86	0.0042	0.016
ENSG00000174059	947	CD34	0.0492162	0.960759	0.982767	-0.0504466	0.959779	0.983759	0.0456874	0.963571	0.98252	0.130147	0.896482	0.954468		1.58927	0.115094	0.283292	-3.77	0.0002	0.001
ENSG00000135218	948	CD36	-0.0889944	0.929108	0.968705	0.0789201	0.937115	0.974062	-0.226174	0.821122	0.915158	-0.140468	0.888325	0.949847		-0.390645	0.696875	0.830374	-1.9	0.0579	0.128
ENSG00000073060	949	SCARB1	-1.26553	0.206042	0.428904	-1.24111	0.214922	0.448088	-1.08177	0.279676	0.52043	-1.0867	0.277491	0.524203		-0.634052	0.527467	0.707654	4.25	0	0
ENSG00000138760	950	SCARB2	-0.953843	0.340445	0.57219	-0.923702	0.355914	0.591953	-0.991653	0.321661	0.561815	-0.94508	0.344899	0.590848		-1.76999	0.0797172	0.225244	1.07	0.2863	0.43
ENSG00000104894	951	CD37	-2.54524	0.0111025	0.0643399	-2.53376	0.0114702	0.0724545	-2.46219	0.0140146	0.0836037	-2.32666	0.0202284	0.109034		1.56009	0.121836	0.29356	-4.87	0	0
ENSG00000004468	952	CD38	-2.54464	0.0111216	0.0644305	-2.59067	0.0097496	0.065439	-2.65762	0.00802329	0.059148	-2.57978	0.0100608	0.0705464		-0.571647	0.568819	0.739133	-3.91	0.0001	0.001
ENSG00000138185	953	ENTPD1	-0.102272	0.918566	0.963689	-0.0864853	0.931102	0.970621	-0.402139	0.687687	0.845332	-0.21137	0.832652	0.92398		1.17897	0.241153	0.446323	-2.57	0.0102	0.032
ENSG00000054179	954	ENTPD2	-2.52729	0.0116816	0.0664379	-2.59572	0.00960845	0.0649118	-3.13707	0.00176765	0.022415	-3.05341	0.00233628	0.028336		1.36281	0.175942	0.369968	-0.44	0.6626	0.771
ENSG00000197586	955	ENTPD6	1.37708	0.168865	0.381141	1.25633	0.209353	0.441658	1.06795	0.285859	0.526946	1.11109	0.266859	0.512467		-2.67429	0.00872333	0.0572449	1.54	0.124	0.23
ENSG00000168032	956	ENTPD3	-0.646022	0.518446	0.725653	-0.642472	0.520747	0.728	-0.665	0.506238	0.721331	-0.650847	0.515329	0.729551		-2.15143	0.0338029	0.132672	-4.62	0	0
ENSG00000187097	957	ENTPD5	1.52639	0.127299	0.319334	1.57031	0.116731	0.312655	1.42732	0.15387	0.372183	1.35846	0.174694	0.405727		0.873194	0.384609	0.589899	2.73	0.0064	0.022
ENSG00000101017	958	CD40	-0.33723	0.73603	0.866688	-0.536851	0.591517	0.779584	-0.322388	0.747241	0.879057	-0.28329	0.777027	0.895473		2.25816	0.0260652	0.112373	-0.09	0.9316	0.959
ENSG00000102245	959	CD40LG	-0.552828	0.580532	0.768199	-0.476051	0.634165	0.806907	-0.586766	0.557523	0.760447	-0.578249	0.563256	0.76737		2.90374	0.00452047	0.0382897	NA	NA	NA
ENSG00000026508	960	CD44	-0.822968	0.410766	0.63783	-0.821571	0.41156	0.643507	-0.751545	0.452541	0.677995	-0.68946	0.490731	0.710792		1.48571	0.140439	0.320818	-2.25	0.0248	0.066
ENSG00000196776	961	CD47	1.77814	0.0757512	0.229355	1.75331	0.0799228	0.248806	1.67567	0.0941859	0.277649	1.62003	0.105614	0.301529		-1.86129	0.0655825	0.199386	0.19	0.8525	0.907
ENSG00000117091	962	CD48	0.121347	0.903446	0.95621	0.433051	0.665092	0.826373	0.00187101	0.998508	0.999096	0.0921209	0.926625	0.969093		1.74449	0.0840852	0.233823	-5.9	0	0
ENSG00000143119	963	CD53	-0.614666	0.538946	0.74003	-0.513428	0.607791	0.790043	-0.566794	0.57101	0.770009	-0.431083	0.666522	0.835211		-0.0294677	0.976549	0.988379	-3.26	0.0011	0.005
ENSG00000116815	965	CD58	1.56428	0.118138	0.305298	1.38614	0.166081	0.386493	1.14759	0.251475	0.491367	1.20864	0.227151	0.468561		1.94304	0.0547682	0.179268	-0.2	0.8414	0.9
ENSG00000085063	966	CD59	-0.469429	0.638888	0.807741	-0.536487	0.591768	0.779805	-0.152213	0.879056	0.943557	0.0129576	0.989665	0.995585		-2.09306	0.0388249	0.145172	-4.79	0	0
ENSG00000135404	967	CD63	2.7084	0.00690183	0.0468983	2.56655	0.0104485	0.0685042	2.64997	0.00820557	0.0600412	2.72811	0.00650729	0.0536033		2.52186	0.0132206	0.0737436	0.14	0.886	0.929
ENSG00000129226	968	CD68	-0.16453	0.869355	0.9399	-0.220942	0.825193	0.91816	-0.384009	0.701071	0.851911	-0.209375	0.834208	0.924608		1.68252	0.0955272	0.25331	-0.2	0.8441	0.901
ENSG00000110848	969	CD69	-1.08567	0.277946	0.509941	-1.03087	0.302905	0.542718	-0.998012	0.318569	0.559557	-0.98491	0.324961	0.570462		2.88872	0.00472464	0.0392479	-5.63	0	0
ENSG00000125726	970		3.73754	0.000198735	0.00404977	3.74252	0.000194919	0.00503231	4.20013	2.96101e-05	0.00170587	4.20336	2.9214e-05	0.00182377		1.08915	0.278653	0.487244	0.58	0.5645	0.692
ENSG00000137101	971	CD72	1.09664	0.273121	0.50501	1.09594	0.273429	0.514187	0.930523	0.352375	0.591603	0.903358	0.366604	0.611312		2.75872	0.00687899	0.0496234	-2.55	0.0107	0.033
ENSG00000019582	972	CD74	-0.26638	0.790014	0.896601	-0.341262	0.732994	0.866777	-0.143142	0.886213	0.947263	-0.00911869	0.992727	0.997268		3.56184	0.000561438	0.0107012	-4.08	0	0
ENSG00000105369	973	CD79A	-1.10837	0.268029	0.499055	-1.10187	0.270841	0.511588	-1.26181	0.207376	0.439873	-1.2643	0.206484	0.445215		2.48946	0.0144106	0.0781741	-3.88	0.0001	0.001
ENSG00000007312	974	CD79B	-0.63022	0.528726	0.732844	-0.571222	0.568006	0.762598	-0.536149	0.592002	0.783821	-0.625501	0.531818	0.742976		2.63171	0.00981427	0.0615705	-3.7	0.0002	0.001
ENSG00000110651	975	CD81	-1.39034	0.164803	0.376386	-1.56036	0.119062	0.316447	-2.18985	0.0288169	0.132519	-2.02573	0.0431187	0.175044		-1.05827	0.292431	0.501579	-2.19	0.0287	0.074
ENSG00000123146	976	ADGRE5	0.495333	0.620498	0.794609	0.33632	0.736716	0.868811	0.525956	0.599061	0.788358	0.526244	0.598862	0.793636		3.1394	0.00221456	0.0245897	-2.2	0.0278	0.072
ENSG00000177697	977	CD151	1.53382	0.125459	0.316291	1.48979	0.136665	0.344264	1.51865	0.129237	0.336354	1.59865	0.110286	0.309704		3.58813	0.000513516	0.0100921	0.42	0.6778	0.782
ENSG00000158825	978	CDA	-2.44996	0.0144957	0.0766289	-2.56143	0.0106025	0.068981	-2.81074	0.00506098	0.0439592	-2.95712	0.00319513	0.0341387		-0.603008	0.547842	0.72408	-0.54	0.5893	0.713
ENSG00000170312	983	CDK1	3.98118	7.46636e-05	0.00210524	4.09535	4.63423e-05	0.00203535	4.24387	2.4488e-05	0.0014889	4.15573	3.58616e-05	0.00211165		4.30992	3.7725e-05	0.00191811	10.82	0	0
ENSG00000248333	984	CDK11B	-1.27871	0.201361	0.422791	-1.54331	0.123142	0.323195	-1.62869	0.103764	0.294312	-1.61547	0.106598	0.303317		2.63188	0.00980977	0.061583	1.34	0.1813	0.307
ENSG00000198589	987	LRBA	0.616816	0.537527	0.739496	0.62774	0.53035	0.735749	0.57957	0.562364	0.763203	0.587503	0.557029	0.762392		0.615066	0.539881	0.717357	-1.81	0.0701	0.149
ENSG00000096401	988	CDC5L	4.70149	3.02966e-06	0.00025589	4.32642	1.70288e-05	0.00113928	3.67085	0.000257452	0.00633984	3.63754	0.00029261	0.00747175		-2.05444	0.0424901	0.153461	0.88	0.3797	0.524
ENSG00000122545	989	SEPTIN7	1.76665	0.0776589	0.233052	0.805888	0.420542	0.650574	0.808286	0.419162	0.651951	0.873417	0.382694	0.624856		1.06778	0.288141	0.497142	NA	NA	NA
ENSG00000094804	990	CDC6	4.04963	5.61701e-05	0.0017533	4.07486	5.05292e-05	0.00213872	4.16393	3.46054e-05	0.00183507	4.03699	5.92595e-05	0.00274476		4.48326	1.92932e-05	0.00129292	10.84	0	0
ENSG00000117399	991	CDC20	4.06843	5.19095e-05	0.00165915	3.96762	7.89641e-05	0.00289576	3.65384	0.000274837	0.00656864	3.54209	0.000419576	0.0093347		5.1035	1.54996e-06	0.000316075	12.15	0	0
ENSG00000164045	993	CDC25A	3.04698	0.00238573	0.0230378	3.11225	0.00192121	0.0227546	2.90978	0.00371503	0.0364205	2.9306	0.00347784	0.0362262		3.44972	0.000817313	0.0132143	9.21	0	0
ENSG00000101224	994	CDC25B	2.6933	0.00721953	0.0483877	2.4544	0.0143192	0.0829813	2.11615	0.0346338	0.148889	2.15765	0.0312477	0.14391		3.60049	0.000492342	0.00981838	6.92	0	0
ENSG00000158402	995	CDC25C	3.69232	0.000236946	0.00455025	3.70011	0.000229921	0.00566188	3.81759	0.000144949	0.00447951	3.6505	0.000278455	0.00728982		4.24832	4.76915e-05	0.00222228	10.93	0	0
ENSG00000004897	996	CDC27	1.96226	0.05007	0.174889	1.47336	0.14104	0.351019	1.09011	0.275985	0.516548	0.915128	0.360396	0.605613		-1.76739	0.080154	0.226107	1.43	0.1522	0.269
ENSG00000099804	997	CDC34	1.15535	0.248286	0.477537	0.943368	0.345771	0.582927	0.998571	0.318298	0.559345	0.948905	0.342951	0.588862		3.73047	0.000314443	0.00748233	5.78	0	0
ENSG00000070831	998	CDC42	2.23725	0.0255383	0.112535	2.15731	0.0312718	0.136638	2.27752	0.0230125	0.114578	2.32933	0.0200859	0.108453		1.73068	0.0865321	0.237459	-0.27	0.7908	0.865
ENSG00000039068	999	CDH1	-1.14431	0.25283	0.482796	-1.15135	0.249926	0.488495	-1.36735	0.171892	0.397982	-1.25753	0.208922	0.447731		2.11514	0.0368543	0.14035	1.46	0.1451	0.26
ENSG00000170558	1000	CDH2	0.221616	0.824668	0.915883	0.0877618	0.930088	0.969943	0.30533	0.760192	0.886306	0.415913	0.677584	0.84111		2.96418	0.00377827	0.0342682	1.54	0.1246	0.23
ENSG00000062038	1001	CDH3	-3.92637	9.34919e-05	0.00246835	-3.93677	8.96133e-05	0.00316803	-4.23205	2.57826e-05	0.00154745	-4.24392	2.4496e-05	0.00163886		1.47464	0.143391	0.324821	0.14	0.8907	0.932
ENSG00000179242	1002	CDH4	-0.969558	0.332553	0.564261	-1.12515	0.260856	0.500785	-1.27103	0.204078	0.436099	-1.22537	0.220791	0.461407		1.56417	0.120874	0.292023	2.96	0.0031	0.012
ENSG00000179776	1003	CDH5	-1.02538	0.305485	0.53779	-1.02204	0.307065	0.546759	-1.09538	0.273675	0.513667	-0.986648	0.324109	0.569985		1.33639	0.184396	0.38136	-4.28	0	0
ENSG00000113361	1004	CDH6	-1.73049	0.0839195	0.245178	-1.7708	0.0769656	0.242594	-1.29838	0.194523	0.424228	-1.21434	0.22497	0.466069		2.81664	0.0058273	0.0451081	1.89	0.0587	0.13
ENSG00000081138	1005	CDH7	1.64294	0.10078	0.275667	1.62051	0.105508	0.293678	1.64531	0.10029	0.288357	1.50021	0.133949	0.347794		-0.693864	0.489345	0.678344	4.12	0	0
ENSG00000150394	1006	CDH8	-0.298823	0.765151	0.883752	-0.294282	0.768617	0.886439	-0.423328	0.672168	0.83561	-0.425725	0.670421	0.837566		-1.23827	0.218459	0.421257	1.35	0.1761	0.301
ENSG00000113100	1007	CDH9	1.08642	0.277613	0.50958	1.14942	0.25072	0.489074	0.930157	0.352565	0.591761	0.71856	0.472618	0.697548		-2.81927	0.00578337	0.0448229	0.9	0.3665	0.511
ENSG00000040731	1008	CDH10	-0.895726	0.370662	0.601529	-0.917474	0.359165	0.595556	-0.890833	0.373281	0.610984	-0.780059	0.435583	0.669074		-2.51453	0.0134816	0.0746508	-0.12	0.9041	0.941
ENSG00000140937	1009	CDH11	-0.215193	0.82967	0.91827	-0.0107371	0.991436	0.997044	0.0500423	0.960101	0.981018	-0.0164894	0.986848	0.99452		2.51824	0.0133488	0.0741316	-1.09	0.2743	0.417
ENSG00000154162	1010	CDH12	-0.187503	0.851312	0.931126	-0.187256	0.851506	0.931065	-0.284192	0.776335	0.89418	-0.287021	0.774169	0.894334		-1.18475	0.238869	0.44387	1.2	0.232	0.368
ENSG00000140945	1012	CDH13	-0.354529	0.723034	0.85919	-0.361586	0.717755	0.857118	-0.383808	0.701221	0.85187	-0.32187	0.747634	0.881686		-1.51659	0.132464	0.309801	-1.3	0.1921	0.32
ENSG00000129910	1013	CDH15	0.606461	0.544377	0.743549	0.618874	0.536172	0.739812	0.758399	0.448431	0.674653	0.757154	0.449177	0.678619		0.372475	0.710312	0.837597	2.32	0.0204	0.057
ENSG00000166589	1014	CDH16	-1.6805	0.0932411	0.261602	-1.68972	0.0914623	0.269791	-1.50164	0.133577	0.342965	-1.50552	0.132579	0.346067		0.230984	0.81779	0.904496	-0.86	0.3896	0.534
ENSG00000079112	1015	CDH17	2.55617	0.0107624	0.0631139	2.59743	0.00956126	0.0647336	2.71529	0.00676154	0.0527197	2.71087	0.00685224	0.0555138		1.09476	0.276202	0.484656	-2.16	0.031	0.079
ENSG00000145526	1016	CDH18	0.583178	0.559934	0.753876	0.580106	0.562003	0.758411	0.635951	0.524986	0.737296	0.642743	0.520572	0.734134		-2.80123	0.00609174	0.0463046	1.6	0.1091	0.209
ENSG00000123374	1017	CDK2	3.68628	0.000242548	0.00461979	3.60388	0.000332454	0.00687981	3.59197	0.000347802	0.00772866	3.53295	0.000434128	0.00948879		6.50237	2.9684e-09	9.38261e-06	6.75	0	0
ENSG00000250506	1018	CDK3	2.46547	0.0138874	0.0743184	2.05597	0.0401026	0.160565	1.89439	0.058526	0.206824	1.70539	0.0885042	0.271357		2.59279	0.0109178	0.0656698	2.01	0.0449	0.105
ENSG00000135446	1019	CDK4	3.64391	0.000285444	0.0051529	3.35672	0.000825136	0.0129429	2.34369	0.0193331	0.102695	2.21625	0.0269503	0.131346		2.68412	0.00848757	0.0563412	6.62	0	0
ENSG00000164885	1020	CDK5	4.29397	1.96532e-05	0.00085712	3.5954	0.000343308	0.00699583	3.60345	0.000333028	0.00748951	3.60263	0.000334153	0.00804813		-0.987328	0.325818	0.535872	1.73	0.0833	0.17
ENSG00000105810	1021	CDK6	3.13397	0.00178606	0.018719	1.74664	0.081076	0.250931	1.68311	0.0927364	0.275114	1.70246	0.0890509	0.272406		2.89264	0.00467048	0.0389514	1	0.316	0.462
ENSG00000134058	1022	CDK7	2.81499	0.00499489	0.0375795	2.97934	0.00297416	0.0300735	2.94258	0.00334702	0.0339357	2.84088	0.00461141	0.0431678		1.25753	0.211432	0.413425	2.94	0.0033	0.013
ENSG00000132964	1024	CDK8	1.18439	0.236602	0.464593	0.921005	0.35732	0.593603	0.762926	0.445728	0.672537	0.463426	0.643183	0.821855		1.21864	0.225791	0.42989	3.26	0.0011	0.005
ENSG00000136807	1025	CDK9	-1.88235	0.0601423	0.196778	-2.40063	0.0165891	0.0908337	-2.38504	0.0173042	0.0954494	-2.37044	0.0179991	0.100923		0.823446	0.412175	0.61415	-0.9	0.3705	0.515
ENSG00000124762	1026	CDKN1A	0.0843663	0.932786	0.97075	-0.192285	0.847566	0.929152	0.117204	0.906727	0.957186	0.163132	0.870455	0.941963		-1.10968	0.269747	0.477261	-4.75	0	0
ENSG00000111276	1027	CDKN1B	0.88769	0.374968	0.605516	0.593165	0.553235	0.751578	0.543334	0.587048	0.780696	0.546973	0.584547	0.782779		-0.848005	0.398421	0.602267	-1.93	0.0533	0.121
ENSG00000273707	1028	CDKN1C	-0.64243	0.520774	0.727167	-0.665984	0.505609	0.71775	-0.399681	0.689496	0.846385	-0.339984	0.733956	0.874284		0.175795	0.860803	0.927196	0.28	0.7814	0.859
ENSG00000147889	1029	CDKN2A	2.34188	0.0194256	0.0934773	3.74475	0.00019323	0.00501645	4.80408	1.84952e-06	0.000313847	4.93942	9.51314e-07	0.000221965		2.79098	0.00627364	0.047102	8.35	0	0
ENSG00000147883	1030	CDKN2B	0.453126	0.650578	0.81556	1.80477	0.0714785	0.231394	2.09335	0.0366258	0.154954	2.16654	0.0305601	0.141864		0.996156	0.321532	0.531311	3.24	0.0012	0.006
ENSG00000123080	1031	CDKN2C	2.88307	0.00404131	0.032898	2.9081	0.00373477	0.0353695	2.98051	0.00296302	0.0312827	3.15565	0.00166039	0.0226555		3.58594	0.000517362	0.0101152	1.99	0.0468	0.109
ENSG00000129355	1032	CDKN2D	1.39237	0.164187	0.375669	1.27428	0.202925	0.434082	1.2034	0.229171	0.466336	1.23135	0.218549	0.458725		-1.88115	0.0628028	0.194268	1.79	0.0741	0.156
ENSG00000100526	1033	CDKN3	4.1614	3.49748e-05	0.00124826	4.15093	3.65846e-05	0.00179236	3.75756	0.000183779	0.0051663	3.69537	0.000234273	0.00649768		3.46435	0.000778586	0.0128623	10.03	0	0
ENSG00000129596	1036	CDO1	-2.243	0.0251633	0.111541	-2.24088	0.0253015	0.119534	-2.09041	0.0368897	0.155296	-2.07082	0.038691	0.164362		0.263363	0.792802	0.889569	-1.5	0.1328	0.243
ENSG00000184258	1038	CDR1	-1.03471	0.301111	0.53341	-1.08514	0.278178	0.519455	-1.15522	0.24834	0.488309	-1.0496	0.294214	0.541011		-2.08727	0.0393563	0.146438	NA	NA	NA
ENSG00000140743	1039		0.995655	0.319712	0.551292	0.796885	0.425749	0.6544	0.945536	0.344665	0.584599	0.937343	0.348861	0.594362		2.05286	0.0426464	0.153704	3.32	0.0009	0.004
ENSG00000163624	1040	CDS1	-1.55896	0.119392	0.307007	-1.53337	0.125571	0.327041	-1.40181	0.161353	0.382988	-1.39125	0.16453	0.391774		-0.562919	0.574725	0.744157	1.4	0.1625	0.282
ENSG00000137197	1041	CDSN	-1.17194	0.241562	0.470374	-1.1688	0.242825	0.480146	-1.02188	0.307139	0.548775	-1.02525	0.305552	0.551216		1.88969	0.0616385	0.192329	-0.64	0.5228	0.657
ENSG00000169442	1043	CD52	-0.440276	0.659853	0.82156	-0.41488	0.678338	0.83428	-0.574167	0.566013	0.76576	-0.459938	0.645684	0.822965		1.90215	0.0599723	0.189279	-5.68	0	0
ENSG00000113722	1044	CDX1	0.856982	0.391706	0.620203	0.854395	0.393136	0.626347	1.07464	0.282854	0.523941	1.05074	0.293692	0.540529		0.151489	0.879889	0.937688	-0.69	0.4874	0.626
ENSG00000165556	1045	CDX2	0.957826	0.338433	0.570041	0.914392	0.36078	0.59712	0.929179	0.353071	0.592184	0.914725	0.360607	0.605695		-0.637709	0.525092	0.705717	-0.17	0.8668	0.917
ENSG00000131264	1046	CDX4	0.0653269	0.94793	0.977518	0.110477	0.912058	0.960912	0.133333	0.893963	0.950268	0.131161	0.89568	0.953832		NA	NA	#VALUE!	NA	NA	NA
ENSG00000153132	1047	CLGN	3.06811	0.0022251	0.0220104	3.07425	0.00218042	0.0246965	3.03673	0.00246758	0.0277302	3.01214	0.00267453	0.0307217		-0.945877	0.346447	0.554367	3.25	0.0012	0.005
ENSG00000105388	1048	CEACAM5	-1.21735	0.223822	0.450395	-1.21876	0.223286	0.457956	-0.969138	0.332763	0.573268	-0.948862	0.342973	0.588792		2.60191	0.0106497	0.0646721	-2.56	0.0106	0.033
ENSG00000245848	1050	CEBPA	0.864066	0.387805	0.616222	0.84848	0.396419	0.629374	0.941321	0.346819	0.586387	1.10117	0.271147	0.517139		1.39025	0.167481	0.359266	2.68	0.0075	0.025
ENSG00000172216	1051	CEBPB	-0.901561	0.367555	0.598359	-0.990318	0.322311	0.562058	-0.966642	0.334009	0.574196	-0.976393	0.32916	0.574645		0.859333	0.392172	0.597009	0.76	0.4462	0.588
ENSG00000221869	1052	CEBPD	-2.2758	0.0231153	0.10552	-2.45928	0.0141277	0.0823827	-2.28522	0.0225553	0.113268	-2.25451	0.0244295	0.122845		3.69127	0.000360366	0.00810717	-0.91	0.365	0.51
ENSG00000092067	1053	CEBPE	-0.845633	0.398005	0.625508	-0.817866	0.413672	0.645295	-0.830423	0.406542	0.641301	-0.781183	0.434922	0.6685		0.248156	0.804513	0.896819	-3.67	0.0003	0.002
ENSG00000153879	1054	CEBPG	6.62997	6.08968e-11	1.42087e-07	6.51876	1.23927e-10	1.15661e-06	6.31227	4.50683e-10	2.80415e-06	6.26003	6.22577e-10	3.87368e-06		2.22945	0.0279768	0.117359	6.3	0	0
ENSG00000170835	1056	CEL	1.07579	0.282337	0.513956	1.05229	0.292978	0.533587	1.20839	0.227246	0.464242	1.12854	0.259426	0.504317		3.51782	0.00065125	0.0116739	0.69	0.4887	0.627
ENSG00000115163	1058	CENPA	4.00504	6.76446e-05	0.00198219	3.74333	0.000194308	0.00502348	3.83809	0.000133563	0.00424718	3.70091	0.000229301	0.00642661		5.08753	1.65759e-06	0.000320778	12.25	0	0
ENSG00000125817	1059	CENPB	-0.651484	0.514917	0.722555	-0.83128	0.406058	0.638917	-1.21723	0.223868	0.460212	-1.13712	0.255825	0.500181		2.06031	0.0419148	0.152253	-0.46	0.6491	0.76
ENSG00000145241	1060	CENPC	2.25568	0.0243537	0.109197	2.41921	0.0157713	0.0880346	2.44332	0.0147636	0.0861715	2.38376	0.0173654	0.0989749		0.798078	0.426679	0.626993	-0.61	0.5411	0.672
ENSG00000138778	1062	CENPE	5.10002	4.22184e-07	7.09954e-05	5.0541	5.33735e-07	0.000132836	4.74369	2.47631e-06	0.000375794	4.63045	4.24651e-06	0.000591532		5.19653	1.04582e-06	0.000275471	9.34	0	0
ENSG00000117724	1063	CENPF	4.808	1.81383e-06	0.000185011	4.18234	3.19695e-05	0.00164846	4.1662	3.42711e-05	0.00183296	4.07604	5.03073e-05	0.00254482		5.27884	7.36111e-07	0.000240695	10.54	0	0
ENSG00000262243	1066	CES1	-3.12966	0.00181213	0.018918	-3.10768	0.00195082	0.0230323	-2.94955	0.00327316	0.0335144	-2.87471	0.00414949	0.0401318		-0.41287	0.680568	0.819075	-1.5	0.1332	0.243
ENSG00000177143	1068	CETN1	-0.545065	0.585857	0.771689	-0.530673	0.595789	0.783004	-0.495433	0.620428	0.803616	-0.498481	0.61828	0.806373		0.709935	0.479364	0.669845	1.02	0.3082	0.454
ENSG00000147400	1069	CETN2	1.09934	0.271943	0.503831	1.06492	0.287225	0.528055	1.12273	0.261882	0.501621	1.12475	0.261029	0.505957		-0.181666	0.856206	0.925081	NA	NA	NA
ENSG00000153140	1070	CETN3	1.54954	0.121638	0.310474	1.70087	0.0893472	0.266202	1.8635	0.0627501	0.216385	1.85265	0.0642942	0.223986		0.663996	0.508191	0.692972	0.92	0.3597	0.505
ENSG00000087237	1071	CETP	0.794175	0.427324	0.652308	0.834567	0.404205	0.637183	0.31894	0.749854	0.879968	0.392155	0.695047	0.851128		2.45241	0.015888	0.0833518	-3.38	0.0007	0.004
ENSG00000172757	1072	CFL1	-1.28876	0.197847	0.418328	-1.37361	0.169939	0.392196	-0.986981	0.323944	0.563956	-0.737214	0.461205	0.688377		0.121646	0.903419	0.949216	2.18	0.029	0.075
ENSG00000165410	1073	CFL2	1.09558	0.273586	0.50557	1.09275	0.274825	0.515722	1.06966	0.285086	0.526144	1.07704	0.281781	0.528351		-1.70938	0.0904211	0.243515	-2.87	0.0042	0.016
ENSG00000109861	1075	CTSC	1.60213	0.109513	0.290902	1.53288	0.125691	0.327172	1.05093	0.293601	0.534983	1.17105	0.241921	0.484362		2.38733	0.0188128	0.0917893	0.5	0.6177	0.736
ENSG00000001626	1080	CFTR	-0.988677	0.323113	0.554188	-1.80802	0.0709707	0.230189	-1.67037	0.09523	0.279403	-1.68354	0.0926542	0.279535		1.3175	0.190624	0.388478	-1.25	0.2098	0.342
ENSG00000135346	1081	CGA	-1.226	0.220552	0.446316	-1.2259	0.220591	0.454927	-1.15082	0.250144	0.490203	-1.15576	0.248118	0.492071		1.19196	0.236041	0.441254	0.1	0.9227	0.953
ENSG00000170956	1084	CEACAM3	-1.32459	0.185678	0.403148	-1.31947	0.187383	0.414713	-1.2242	0.221231	0.457258	-1.21387	0.225149	0.466129		0.358764	0.720513	0.843958	-6.25	0	0
ENSG00000280501	1087	CEACAM7	-0.370235	0.711303	0.852304	-0.372661	0.709497	0.852438	-0.207887	0.835369	0.922991	-0.20282	0.839327	0.927418		0.283205	0.777594	0.879949	-2.03	0.043	0.102
ENSG00000124469	1088	CEACAM8	-0.313402	0.754055	0.878162	-0.316836	0.751449	0.877372	-0.270941	0.786505	0.899124	-0.27225	0.785499	0.899627		-2.99305	0.00346498	0.0323233	-2.96	0.0031	0.012
ENSG00000274131	1089	CEACAM4	-2.56748	0.0104204	0.0618662	-2.55505	0.0107971	0.0697608	-2.64722	0.00827195	0.0602906	-2.62848	0.00873846	0.0645989		0.325073	0.745792	0.8595	-4.37	0	0
ENSG00000136457	1101	CHAD	-3.25475	0.00118152	0.0137839	-3.17882	0.00153438	0.0194702	-3.04048	0.00243742	0.0275739	-3.06295	0.00226389	0.0278929		1.00059	0.319393	0.529529	0.07	0.9462	0.968
ENSG00000136161	1102	RCBTB2	-1.22534	0.220798	0.446621	-0.984919	0.324955	0.564453	-1.24799	0.21239	0.447105	-1.28257	0.200007	0.436852		0.462775	0.644511	0.794331	-3.41	0.0007	0.003
ENSG00000070748	1103	CHAT	2.45887	0.0141432	0.075363	2.51346	0.0121463	0.0749003	2.55952	0.0106606	0.0705139	2.62853	0.00873736	0.0646163		-0.657147	0.512567	0.696833	2.59	0.0096	0.031
ENSG00000180198	1104	RCC1	3.43952	0.000612193	0.00874308	3.22488	0.00131026	0.0175699	3.30991	0.00097417	0.0151532	3.24505	0.00122233	0.0184745		4.24361	4.85487e-05	0.00224021	7.98	0	0
ENSG00000153922	1105	CHD1	3.22893	0.00129201	0.0146251	3.62257	0.000309676	0.00665179	3.59456	0.000344414	0.00769	3.46549	0.000556991	0.0111315		2.44161	0.0163433	0.0847094	0.89	0.3751	0.519
ENSG00000173575	1106	CHD2	0.457406	0.647501	0.813506	0.0324972	0.974084	0.990156	0.00456026	0.996363	0.998288	-0.0598993	0.952251	0.979647		0.949221	0.344752	0.552775	-2.47	0.0136	0.041
ENSG00000170004	1107	CHD3	-3.08468	0.00210617	0.0211024	-2.8184	0.00494285	0.0423809	-3.03257	0.00250143	0.0279759	-3.08697	0.00209069	0.0265656		-1.22516	0.223337	0.426974	-2.16	0.0309	0.079
ENSG00000111642	1108	CHD4	1.59703	0.110644	0.293031	1.31658	0.188349	0.416062	0.942982	0.345969	0.586012	0.91737	0.359221	0.604618		1.72004	0.0884576	0.240309	4.59	0	0
ENSG00000198610	1109	AKR1C4	0.67448	0.500196	0.711094	0.672845	0.501236	0.714531	0.620649	0.535004	0.74503	0.616672	0.537624	0.748009		-1.39081	0.16731	0.359184	0.84	0.3992	0.543
ENSG00000149554	1111	CHEK1	5.31414	1.38244e-07	3.18575e-05	5.15709	3.14855e-07	9.32871e-05	5.28641	1.60205e-07	5.8635e-05	5.23306	2.12355e-07	8.08943e-05		4.84049	4.617e-06	0.000557716	7.83	0	0
ENSG00000053254	1112	FOXN3	-2.41397	0.0159983	0.0819044	-2.39889	0.0166679	0.0910513	-2.4706	0.0136916	0.0824946	-2.4462	0.0146479	0.0885423		-0.849652	0.397509	0.601416	-3.34	0.0008	0.004
ENSG00000276781	1113	CHGA	1.07854	0.281108	0.51297	1.06212	0.288494	0.529553	1.23689	0.216483	0.451696	1.28953	0.197581	0.433683		-3.04204	0.00298761	0.0293575	-1.17	0.2438	0.382
ENSG00000089199	1114	CHGB	-1.33485	0.182297	0.398823	-1.42307	0.155096	0.371157	-1.6426	0.10085	0.28921	-1.5993	0.110142	0.309485		-4.37071	2.98733e-05	0.00167617	-0.05	0.9625	0.979
ENSG00000133048	1116	CHI3L1	1.00145	0.316905	0.548988	0.979995	0.327378	0.56629	0.620178	0.535313	0.745072	0.747805	0.454794	0.683234		3.21592	0.00174226	0.0213449	0.78	0.4354	0.578
ENSG00000064886	1117	CHI3L2	-0.970919	0.331875	0.563623	-0.964676	0.334992	0.573035	-1.00645	0.314496	0.555435	-0.94372	0.345593	0.591387		1.70021	0.0921393	0.246811	-3.49	0.0005	0.003
ENSG00000133063	1118	CHIT1	-0.252164	0.800977	0.902841	-0.111504	0.911244	0.960596	-0.0488137	0.96108	0.981159	0.0344019	0.972565	0.987914		-1.12107	0.264891	0.47175	-2.06	0.0393	0.095
ENSG00000110721	1119	CHKA	-1.44705	0.148267	0.353229	-1.50369	0.133048	0.339225	-1.63108	0.103259	0.293548	-1.54425	0.122916	0.329932		1.18908	0.237169	0.442273	4.62	0	0
ENSG00000100288	1120	CHKB	-2.29704	0.0218677	0.101664	-3.02351	0.00257667	0.0275939	-2.41373	0.0160092	0.091023	-2.40836	0.0162461	0.095122		-2.33308	0.0216069	0.100287	-2.94	0.0033	0.013
ENSG00000188419	1121	CHM	3.28787	0.00105251	0.0127988	3.17542	0.00155225	0.019617	3.20897	0.0013841	0.0189271	3.17219	0.00156976	0.0218665		-2.02191	0.0458041	0.161254	NA	NA	NA
ENSG00000203668	1122	CHML	0.768629	0.442335	0.664357	0.168421	0.866294	0.939202	0.163807	0.869923	0.939209	0.176846	0.859674	0.935993		-1.18159	0.240116	0.445142	3.75	0.0002	0.001
ENSG00000128656	1123	CHN1	-0.504028	0.614378	0.790513	-0.674544	0.500156	0.713646	-0.377701	0.705751	0.854593	-0.322598	0.747082	0.88137		-3.22895	0.00167187	0.0208874	-1.55	0.1222	0.227
ENSG00000106069	1124	CHN2	-1.04122	0.29808	0.530709	-1.22069	0.222554	0.456907	-1.28042	0.20076	0.432375	-1.34089	0.180331	0.413317		-0.969148	0.334764	0.544073	-1.69	0.0919	0.184
ENSG00000168539	1128	CHRM1	0.515918	0.606051	0.784286	0.543184	0.587151	0.776462	0.536332	0.591875	0.783764	0.569606	0.569102	0.771954		-2.06899	0.0410755	0.150415	1.53	0.1253	0.232
ENSG00000181072	1129	CHRM2	0.535354	0.59255	0.775253	0.825572	0.409288	0.641404	1.09784	0.272599	0.512472	1.12169	0.262326	0.50747		-2.63253	0.00979204	0.0615736	-3.69	0.0002	0.001
ENSG00000143669	1130	LYST	4.11238	4.31123e-05	0.00144218	3.85354	0.000125541	0.00384787	4.14698	3.72123e-05	0.00191351	4.24131	2.47757e-05	0.00165165		1.84109	0.0685142	0.204851	-2.28	0.0225	0.061
ENSG00000133019	1131	CHRM3	-0.157805	0.874649	0.942077	-0.142279	0.886895	0.949296	-0.0607428	0.951579	0.977447	-0.0223876	0.982144	0.992405		0.102162	0.918829	0.957818	2.79	0.0053	0.019
ENSG00000180720	1132	CHRM4	-0.157118	0.875191	0.942335	-0.161928	0.871402	0.942005	-0.561862	0.574364	0.772746	-0.575195	0.565319	0.769001		-2.48104	0.014735	0.079299	-1.07	0.2852	0.429
ENSG00000184984	1133	CHRM5	-0.560136	0.57554	0.765064	-0.584297	0.559182	0.756299	-0.620399	0.535168	0.745147	-0.615226	0.538577	0.748666		0.277518	0.781944	0.88287	4.53	0	0
ENSG00000138435	1134	CHRNA1	1.58777	0.112725	0.296858	1.46253	0.14398	0.355307	1.89468	0.0584874	0.206766	1.944	0.05224	0.196674		2.04786	0.0431434	0.155083	-1.42	0.1558	0.274
ENSG00000120903	1135	CHRNA2	0.266005	0.790302	0.896438	0.339579	0.734261	0.86745	0.177728	0.858981	0.935621	0.186762	0.851894	0.933239		-1.85824	0.0660192	0.200232	1.47	0.1404	0.254
ENSG00000080644	1136	CHRNA3	0.0764351	0.939092	0.974217	0.0258769	0.979362	0.99228	0.112298	0.910614	0.958796	0.0352185	0.971914	0.987736		0.55174	0.582333	0.749352	-3.89	0.0001	0.001
ENSG00000101204	1137	CHRNA4	1.15782	0.247275	0.476329	1.09713	0.272908	0.513571	0.999438	0.317879	0.559028	0.986537	0.324163	0.570027		-1.38384	0.16943	0.361891	0.76	0.4446	0.586
ENSG00000169684	1138	CHRNA5	2.90633	0.00375555	0.0314214	2.76211	0.00587178	0.047447	2.83337	0.00471948	0.0420898	2.65893	0.007993	0.0610714		1.08277	0.281462	0.490123	5.29	0	0
ENSG00000175344	1139	CHRNA7	-0.780788	0.435153	0.65839	-0.800955	0.42339	0.652709	-0.813779	0.416008	0.649591	-0.936021	0.34954	0.594977		-2.41261	0.0176243	0.0886122	NA	NA	NA
ENSG00000170175	1140	CHRNB1	-0.68826	0.491484	0.704557	-0.103915	0.917262	0.963025	-0.122343	0.902658	0.955267	-0.00311367	0.997516	0.999069		1.08961	0.278453	0.487075	3.56	0.0004	0.002
ENSG00000160716	1141	CHRNB2	1.12654	0.260268	0.490624	0.618505	0.536415	0.740038	0.884573	0.376647	0.613802	0.898489	0.369191	0.613325		-3.1697	0.00201484	0.0233852	0.68	0.4974	0.635
ENSG00000147432	1142	CHRNB3	1.00862	0.313456	0.545596	0.982879	0.325958	0.565195	1.07138	0.284313	0.525601	1.06813	0.28578	0.532904		-2.8851	0.00477509	0.0394595	-3.85	0.0001	0.001
ENSG00000117971	1143	CHRNB4	0.851188	0.394914	0.622747	0.761414	0.446629	0.670753	0.925741	0.354854	0.594001	0.793188	0.4279	0.663497		3.32251	0.00123931	0.0172313	3.69	0.0002	0.001
ENSG00000135902	1144	CHRND	0.111571	0.911191	0.959728	0.0795981	0.936576	0.973827	0.310406	0.756332	0.883902	0.299271	0.76481	0.890188		1.10085	0.273553	0.481791	0.32	0.7463	0.835
ENSG00000108556	1145	CHRNE	-1.53059	0.126258	0.317447	-1.27159	0.203879	0.435276	-0.986255	0.3243	0.564313	-0.952706	0.341022	0.5869		1.93105	0.0562531	0.182366	1.41	0.16	0.279
ENSG00000196811	1146	CHRNG	0.291955	0.770395	0.886955	0.277589	0.781398	0.894272	0.466071	0.641289	0.816027	0.463043	0.643457	0.822093		-1.52461	0.130452	0.306835	0.1	0.9221	0.952
ENSG00000213341	1147	CHUK	2.10044	0.035995	0.140767	2.24733	0.0248845	0.118252	2.06874	0.0388845	0.160119	1.99501	0.0463751	0.183049		-1.3321	0.185796	0.382961	1.42	0.1563	0.274
ENSG00000176194	1149	CIDEA	0.0334501	0.973324	0.988738	0.0370206	0.970478	0.988429	-0.114414	0.908937	0.957894	-0.124112	0.901257	0.956388		-2.55149	0.0122102	0.0702141	-1.58	0.1146	0.216
ENSG00000166165	1152	CKB	0.138599	0.889801	0.949739	0.099894	0.920453	0.964909	-0.0257396	0.979471	0.989383	0.162961	0.87059	0.941945		-0.678591	0.498934	0.685623	1.03	0.3036	0.449
ENSG00000099622	1153	CIRBP	-1.49738	0.134679	0.331171	-1.80792	0.0709861	0.230199	-2.22173	0.0265746	0.125803	-2.21991	0.0266998	0.130671		-1.50537	0.135318	0.3135	-5.99	0	0
ENSG00000114737	1154	CISH	3.16175	0.00162598	0.0174831	3.12626	0.00183305	0.022032	3.02225	0.00258734	0.0285265	2.99681	0.00281121	0.0316872		4.04935	0.000100249	0.00356035	-3.14	0.0017	0.008
ENSG00000105254	1155	TBCB	-0.96994	0.332363	0.564092	-1.17603	0.239926	0.477193	-1.22337	0.221543	0.457599	-1.1141	0.265564	0.510981		0.723665	0.470928	0.66373	2.55	0.0108	0.034
ENSG00000104879	1158	CKM	-0.104429	0.916854	0.963084	-0.0984717	0.921582	0.96555	0.114925	0.908533	0.957793	0.124577	0.900889	0.956269		2.04596	0.0433338	0.155472	0.24	0.8083	0.877
ENSG00000237289	1159	CKMT1B	-1.50038	0.133901	0.329735	-1.51894	0.129163	0.332591	-1.73688	0.0827844	0.255837	-1.7069	0.0882222	0.270803		-3.32201	0.00124131	0.0172465	0.67	0.5041	0.641
ENSG00000131730	1160	CKMT2	-2.01948	0.0437627	0.160707	-2.0072	0.0450573	0.172876	-1.85925	0.0633513	0.217814	-1.8239	0.0685348	0.232976		1.04618	0.297953	0.506742	-0.64	0.5247	0.659
ENSG00000049167	1161	ERCC8	3.07404	0.00218182	0.0216857	3.17657	0.00154621	0.0195539	3.15597	0.0016583	0.0214808	3.10267	0.00198414	0.0254718		-0.663975	0.508204	0.692939	2.04	0.0416	0.099
ENSG00000173207	1163	CKS1B	4.16945	3.37867e-05	0.00122459	3.362	0.000809722	0.0127762	2.9916	0.00285864	0.0305784	2.82782	0.00480179	0.0442619		3.28138	0.00141467	0.0187617	9.22	0	0
ENSG00000123975	1164	CKS2	5.26115	1.82922e-07	3.83644e-05	5.20657	2.43525e-07	8.11723e-05	5.27691	1.6845e-07	6.0467e-05	5.18675	2.70355e-07	9.17536e-05		4.26058	4.5525e-05	0.00215845	7.75	0	0
ENSG00000161203	1173	AP2M1	1.33656	0.181737	0.398064	1.13789	0.255501	0.494523	1.13514	0.256651	0.496285	1.21358	0.225259	0.466256		-0.682365	0.496555	0.68399	0.47	0.6404	0.754
ENSG00000106367	1174	AP1S1	2.29352	0.0220707	0.102379	1.53538	0.125078	0.32635	1.36036	0.174092	0.400246	1.4026	0.161118	0.387156		-0.0708894	0.943625	0.970964	1.41	0.1589	0.278
ENSG00000042753	1175	AP2S1	-1.13524	0.256607	0.487117	-1.13032	0.258671	0.498231	-1.25471	0.209943	0.443454	-1.2212	0.222365	0.463398		0.726562	0.469158	0.662171	3.12	0.0018	0.008
ENSG00000177879	1176	AP3S1	2.42554	0.0155007	0.0801485	2.51231	0.0121859	0.0749465	2.45414	0.0143297	0.0846988	2.4034	0.0164662	0.0957503		-0.737008	0.462809	0.657269	1.64	0.1011	0.197
ENSG00000105205	1178	CLC	-0.788311	0.430743	0.654583	-0.765092	0.444438	0.669346	-0.804992	0.421058	0.653649	-0.800246	0.423802	0.659719		-0.775965	0.439565	0.637775	-4.79	0	0
ENSG00000016490	1179	CLCA1	-0.128261	0.897974	0.954369	-0.0492315	0.960747	0.983887	-0.356807	0.721329	0.864039	-0.268347	0.7885	0.900853		0.976872	0.330944	0.541111	0.64	0.5221	0.656
ENSG00000188037	1180	CLCN1	-0.623083	0.533403	0.736374	-0.830762	0.406351	0.639055	-1.23613	0.216767	0.451683	-1.28614	0.19876	0.435299		1.62039	0.108236	0.27253	0.32	0.7517	0.838
ENSG00000114859	1181	CLCN2	-0.390582	0.696208	0.843037	-0.47718	0.633362	0.806379	-0.611549	0.541006	0.74853	-0.631636	0.527802	0.740192		0.156069	0.876287	0.935479	6.88	0	0
ENSG00000109572	1182	CLCN3	-0.0484257	0.961389	0.98298	0.174841	0.861248	0.936069	0.201511	0.840349	0.92548	0.206886	0.836151	0.925333		-2.82084	0.00575718	0.0447296	0.18	0.8536	0.908
ENSG00000073464	1183	CLCN4	-1.38417	0.166684	0.378323	-1.44409	0.149097	0.362612	-1.3202	0.187138	0.416343	-1.30701	0.19158	0.42587		-1.93012	0.0563692	0.182649	NA	NA	NA
ENSG00000171365	1184	CLCN5	4.30134	1.90246e-05	0.000831646	4.33071	1.6708e-05	0.00112997	4.33693	1.62548e-05	0.0011625	4.26684	2.21602e-05	0.00156683		0.974446	0.332141	0.5419	NA	NA	NA
ENSG00000011021	1185	CLCN6	-0.705012	0.481003	0.696055	-1.03774	0.299698	0.539509	-1.52472	0.127716	0.333698	-1.53616	0.124889	0.333073		-1.04079	0.300433	0.50927	0	0.9981	0.999
ENSG00000103249	1186	CLCN7	-0.557176	0.577559	0.766275	-0.670223	0.502905	0.715871	-0.686149	0.492814	0.710447	-0.496398	0.619748	0.807498		1.22201	0.224522	0.42829	2.91	0.0036	0.014
ENSG00000186510	1187	CLCNKA	0.222004	0.824366	0.915766	0.235431	0.813933	0.912485	0.1115	0.911247	0.958975	0.0837072	0.93331	0.972489		2.4359	0.0165886	0.0853741	2.79	0.0053	0.019
ENSG00000184908	1188	CLCNKB	-1.59127	0.111934	0.295442	-1.57998	0.114498	0.309427	-1.6291	0.103677	0.294243	-1.63683	0.102053	0.295429		0.754171	0.452484	0.648826	1.91	0.0562	0.125
ENSG00000120885	1191	CLU	-1.29824	0.194571	0.41436	-1.32941	0.184084	0.410674	-1.83639	0.0666627	0.224648	-1.69609	0.0902512	0.274772		0.917424	0.361085	0.568768	-3.33	0.0009	0.004
ENSG00000226248	1192	CLIC1	1.64116	0.101149	0.276475	1.51969	0.128975	0.332246	1.13927	0.254924	0.494895	1.18504	0.236349	0.4787		3.75336	0.000290255	0.00709366	2.64	0.0084	0.028
ENSG00000155962	1193	CLIC2	1.27419	0.202957	0.424803	1.2446	0.213636	0.446755	1.42466	0.154637	0.373313	1.48418	0.138149	0.353437		1.26713	0.207993	0.409615	NA	NA	NA
ENSG00000013441	1195	CLK1	1.00151	0.316876	0.54909	0.883999	0.376957	0.611744	0.962123	0.336272	0.576282	0.929334	0.352992	0.59856		0.843902	0.400699	0.603883	-3.54	0.0004	0.002
ENSG00000176444	1196	CLK2	1.68237	0.0928777	0.260975	0.485753	0.627273	0.803119	0.193356	0.846728	0.928888	0.0783195	0.937593	0.974395		1.90754	0.0592641	0.187888	0.17	0.8678	0.917
ENSG00000179335	1198	CLK3	-0.1503	0.880565	0.944525	-0.447666	0.654512	0.820713	-0.475572	0.634506	0.812157	-0.557365	0.577431	0.776817		0.596927	0.551879	0.72764	0.59	0.5558	0.685
ENSG00000166340	1200	TPP1	-1.4593	0.144867	0.347883	-1.42066	0.155796	0.372117	-1.59223	0.11172	0.30631	-1.34793	0.178057	0.410575		-2.1471	0.034155	0.133667	-0.93	0.3548	0.5
ENSG00000188603	1201	CLN3	-1.40833	0.159412	0.369272	-1.5625	0.118558	0.315647	-1.82816	0.0678901	0.226859	-1.70103	0.0893198	0.273095		1.81621	0.0722755	0.211856	1.42	0.1565	0.275
ENSG00000102805	1203	CLN5	-0.848361	0.396485	0.62396	-0.733524	0.463449	0.685207	-0.357297	0.720961	0.864043	-0.328317	0.742756	0.879491		-0.499352	0.618607	0.776534	-2.82	0.0048	0.018
ENSG00000074201	1207	CLNS1A	1.20797	0.227408	0.454037	0.568567	0.569806	0.763861	0.448965	0.653576	0.8238	0.448919	0.65361	0.827642		-2.88782	0.00473708	0.0392652	1.89	0.0596	0.131
ENSG00000137392	1208	CLPS	-0.100682	0.919827	0.964579	-0.133235	0.89404	0.952684	-0.10967	0.912698	0.958934	-0.0948514	0.924456	0.968236		0.549887	0.583599	0.75042	-0.71	0.4806	0.621
ENSG00000104853	1209	CLPTM1	-3.47164	0.000544371	0.00806447	-3.53687	0.000427687	0.0082642	-4.22815	2.62227e-05	0.00156381	-4.13721	3.88154e-05	0.00222248		-0.0982296	0.921943	0.959535	3.49	0.0005	0.003
ENSG00000122705	1211	CLTA	-0.291488	0.770752	0.887037	-0.603659	0.546238	0.746582	0.151767	0.879408	0.943664	-0.0745398	0.940599	0.975401		-0.141874	0.887459	0.941892	3.04	0.0024	0.01
ENSG00000175416	1212	CLTB	-1.6009	0.109784	0.291455	-1.72719	0.0845102	0.257252	-1.50639	0.132355	0.340952	-1.54454	0.122847	0.329891		-2.11636	0.0367476	0.14	-2.41	0.0162	0.047
ENSG00000141367	1213	CLTC	2.40282	0.0164909	0.0838746	1.88239	0.0601385	0.208419	1.91825	0.0554272	0.19973	1.85503	0.0639531	0.223131		-2.05808	0.0421321	0.152692	2.11	0.0352	0.087
ENSG00000092009	1215	CMA1	0.323219	0.746612	0.873746	0.32393	0.746074	0.874378	0.450415	0.652531	0.823038	0.452145	0.651285	0.826268		0.214674	0.83045	0.911534	-6.17	0	0
ENSG00000163823	1230	CCR1	0.434545	0.664007	0.823929	0.422119	0.673049	0.83062	0.184156	0.853937	0.932958	0.300045	0.764219	0.889833		1.49712	0.13745	0.31666	-0.98	0.3284	0.473
ENSG00000183625	1232	CCR3	-0.23825	0.811747	0.907962	-0.221253	0.824951	0.917945	-0.410814	0.681317	0.84177	-0.401822	0.687921	0.847349		0.681616	0.497027	0.68449	-2.95	0.0033	0.013
ENSG00000183813	1233	CCR4	-0.593719	0.552864	0.749438	-0.592395	0.55375	0.75184	-0.652452	0.514293	0.728748	-0.721578	0.470761	0.696349		2.32577	0.0220101	0.101439	-4.72	0	0
ENSG00000160791	1234	CCR5	0.725665	0.468251	0.685735	0.701318	0.483304	0.701014	0.548848	0.58326	0.77843	0.629276	0.529345	0.74152		2.88758	0.00474049	0.0392763	-4.01	0.0001	0
ENSG00000112486	1235	CCR6	-0.00471114	0.996242	0.99865	-0.0186467	0.985127	0.994881	-0.0315343	0.974851	0.987013	-0.0474555	0.962162	0.983878		0.385691	0.700529	0.831853	-5.81	0	0
ENSG00000126353	1236	CCR7	-1.13149	0.258179	0.48871	-1.1326	0.257716	0.496955	-1.49853	0.134383	0.344228	-1.47196	0.141418	0.358705		1.97788	0.0506403	0.171499	-4.44	0	0
ENSG00000179934	1237	CCR8	0.994806	0.320124	0.551545	0.992446	0.321273	0.560824	0.839974	0.401169	0.636482	0.820529	0.412155	0.65021		1.30161	0.195982	0.394816	-3.01	0.0026	0.011
ENSG00000144648	1238	ACKR2	-2.75782	0.00594845	0.0423309	-2.74417	0.00619921	0.049094	-2.83443	0.004704	0.042032	-2.87145	0.00419209	0.0403557		0.0298455	0.976249	0.988286	2.23	0.0259	0.068
ENSG00000174600	1240	CMKLR1	0.975043	0.329827	0.561268	0.954353	0.340187	0.577739	1.09225	0.275043	0.515302	1.17575	0.24004	0.482146		-1.49305	0.138511	0.318098	-3.33	0.0009	0.004
ENSG00000213903	1241	LTB4R	-1.16269	0.245292	0.474322	-1.40841	0.15939	0.377034	-1.50928	0.131613	0.339931	-1.54165	0.123548	0.331058		3.82872	0.000222524	0.00599457	-0.38	0.7043	0.803
ENSG00000023839	1244	ABCC2	3.51563	0.000462817	0.00724136	3.50265	0.000485638	0.00901983	3.69102	0.000238179	0.00607358	3.61557	0.000318154	0.00782434		2.58226	0.011235	0.0666682	1.93	0.0535	0.121
ENSG00000070729	1258	CNGB1	1.56206	0.118661	0.30597	1.53765	0.124521	0.325351	1.66469	0.0963573	0.281296	1.67434	0.0944478	0.282436		-2.63048	0.0098475	0.0616362	2.67	0.0077	0.026
ENSG00000198515	1259	CNGA1	0.361335	0.717943	0.856575	0.335367	0.737434	0.869219	0.394149	0.693574	0.848211	0.392205	0.69501	0.851194		-0.108683	0.913667	0.954431	0.59	0.5538	0.683
ENSG00000183862	1260	CNGA2	0.523328	0.600888	0.781071	0.51394	0.607433	0.789853	0.552062	0.581057	0.777046	0.554615	0.579311	0.778223		-0.0643826	0.948792	0.973692	NA	NA	NA
ENSG00000144191	1261	CNGA3	-1.37827	0.168497	0.380726	-1.40405	0.160684	0.378846	-1.36846	0.171545	0.397474	-1.30691	0.191611	0.425889		0.82866	0.409232	0.611735	1	0.3161	0.462
ENSG00000132259	1262	CNGA4	-1.11696	0.26434	0.495697	-1.08007	0.28043	0.521833	-0.969452	0.332606	0.573157	-0.93831	0.348364	0.593949		-0.494837	0.621779	0.779021	-3.11	0.0019	0.008
ENSG00000173846	1263	PLK3	-0.630872	0.5283	0.732634	-0.918539	0.358608	0.595108	-0.965383	0.334639	0.574696	-0.977455	0.328634	0.574157		0.94261	0.348108	0.555806	-0.7	0.4848	0.624
ENSG00000130176	1264	CNN1	0.562256	0.574096	0.764015	0.435436	0.663361	0.825542	0.37123	0.710562	0.857304	0.382166	0.702438	0.855185		0.382792	0.702671	0.833249	-4.33	0	0
ENSG00000064666	1265	CNN2	-1.72525	0.0848604	0.246884	-1.87044	0.0617795	0.211864	-1.44453	0.148975	0.364786	-1.45932	0.144863	0.363835		0.000728971	0.99942	0.999683	-2.04	0.0417	0.099
ENSG00000117519	1266	CNN3	0.922706	0.356432	0.587995	0.617533	0.537055	0.740101	0.625359	0.53191	0.74305	0.606925	0.54407	0.752714		2.7048	0.00801038	0.0544115	-1.49	0.1373	0.249
ENSG00000173786	1267	CNP	-2.47533	0.0135127	0.0731095	-2.52749	0.0116755	0.0730835	-2.73339	0.00640407	0.0508025	-2.63401	0.00859873	0.0640223		-0.32186	0.748217	0.86151	0.39	0.6935	0.794
ENSG00000118432	1268	CNR1	-0.136917	0.89113	0.950396	-0.154023	0.87763	0.945288	-0.124456	0.900985	0.954146	0.0207023	0.983488	0.993011		0.674486	0.501528	0.687544	0.31	0.7547	0.841
ENSG00000188822	1269	CNR2	-1.2402	0.215256	0.440711	-1.29859	0.19445	0.424118	-1.30419	0.192534	0.421863	-1.31055	0.190379	0.424769		1.18698	0.237993	0.443374	-3.92	0.0001	0.001
ENSG00000242689	1270	CNTF	2.22916	0.0260736	0.113872	2.13551	0.033016	0.14164	2.20602	0.0276599	0.129236	2.20295	0.0278778	0.13415		0.587436	0.558209	0.732169	1.66	0.0971	0.192
ENSG00000122756	1271	CNTFR	-1.35453	0.175941	0.390038	-1.38722	0.165751	0.386112	-1.41354	0.157878	0.377911	-1.40764	0.159621	0.384697		-1.28777	0.200741	0.400869	5.52	0	0
ENSG00000018236	1272	CNTN1	-2.47625	0.0134782	0.072965	-2.47178	0.0136469	0.0805352	-2.3949	0.016849	0.0939099	-2.27443	0.0232	0.119003		-2.47288	0.0150559	0.0804549	-3.91	0.0001	0.001
ENSG00000108821	1277	COL1A1	1.58004	0.114483	0.299753	1.3123	0.189789	0.417709	1.12539	0.260753	0.500383	1.10084	0.27129	0.517359		3.53493	0.000614838	0.0113098	2.26	0.0238	0.064
ENSG00000164692	1278	COL1A2	0.739285	0.459946	0.680081	0.956904	0.338898	0.57639	1.04229	0.297588	0.539036	0.962643	0.336013	0.58209		2.90552	0.00449683	0.0381747	0.93	0.3526	0.498
ENSG00000139219	1280	COL2A1	0.589418	0.555744	0.751159	0.439688	0.660279	0.823683	0.561539	0.574584	0.772875	0.295485	0.767699	0.892048		2.44058	0.0163873	0.0848444	1.47	0.1426	0.256
ENSG00000168542	1281	COL3A1	1.15672	0.247726	0.476902	1.28205	0.200189	0.430845	0.879432	0.379425	0.616608	0.833927	0.404567	0.643022		3.37856	0.00103296	0.0155601	1.34	0.1809	0.307
ENSG00000187498	1282	COL4A1	1.25899	0.208392	0.431485	1.13944	0.254853	0.49373	1.01642	0.309732	0.551139	0.989705	0.322613	0.568425		3.47421	0.000753481	0.012657	1.94	0.053	0.12
ENSG00000134871	1284	COL4A2	0.786994	0.431513	0.655327	0.674682	0.500068	0.713575	0.549623	0.582728	0.778222	0.503123	0.615014	0.804362		3.58893	0.000512126	0.0100752	1.56	0.1179	0.221
ENSG00000169031	1285	COL4A3	-2.51526	0.0120849	0.0679448	-2.62218	0.00889925	0.0616605	-2.49952	0.0126311	0.0783559	-2.48516	0.0131495	0.082726		0.261779	0.79402	0.890409	0.08	0.937	0.962
ENSG00000081052	1286	COL4A4	-2.38094	0.0174961	0.0870654	-2.50057	0.012594	0.0765731	-2.49303	0.0128627	0.0791873	-2.48611	0.0131147	0.0826184		-0.748078	0.456134	0.651596	-0.07	0.9436	0.966
ENSG00000188153	1287	COL4A5	-1.67642	0.0940367	0.262925	-1.72103	0.0856237	0.259204	-1.60901	0.108001	0.300619	-1.71372	0.0869618	0.26848		0.407015	0.68485	0.822349	NA	NA	NA
ENSG00000197565	1288	COL4A6	-0.679752	0.496854	0.708663	-0.736983	0.461344	0.68334	-0.602198	0.54721	0.754373	-0.663182	0.507402	0.723155		1.7155	0.0892894	0.241325	NA	NA	NA
ENSG00000130635	1289	COL5A1	1.13745	0.255681	0.486002	1.04626	0.295748	0.535912	0.939594	0.347703	0.587245	0.891179	0.373097	0.616685		4.2331	5.05186e-05	0.00228116	1.84	0.0655	0.141
ENSG00000204262	1290	COL5A2	3.39088	0.000730049	0.00991782	3.3642	0.000803395	0.0126979	3.0683	0.00222387	0.0259604	2.97329	0.00303333	0.0330532		2.66254	0.00901271	0.058257	1.56	0.1198	0.224
ENSG00000142156	1291	COL6A1	2.90852	0.00372963	0.0312465	2.5188	0.0119652	0.0742249	2.47253	0.0136187	0.082161	2.35012	0.0190057	0.104587		3.87879	0.000186153	0.00534099	-0.52	0.6028	0.724
ENSG00000142173	1292	COL6A2	1.10693	0.26865	0.499763	0.80646	0.420212	0.650388	0.860528	0.389751	0.626083	0.78098	0.435042	0.668573		3.9062	0.000168726	0.00510348	-0.41	0.6827	0.786
ENSG00000163359	1293	COL6A3	0.502536	0.615426	0.791261	0.459543	0.645966	0.815695	0.327107	0.743671	0.877345	0.245751	0.805937	0.909805		0.704659	0.482628	0.672622	-0.34	0.7305	0.823
ENSG00000114270	1294	COL7A1	-0.216185	0.828897	0.917904	-0.264647	0.791348	0.900086	-0.671021	0.502397	0.71827	-0.651827	0.514697	0.728933		2.04566	0.0433639	0.155551	0.51	0.6067	0.728
ENSG00000144810	1295	COL8A1	-0.827696	0.408084	0.635463	-0.88491	0.376465	0.611318	-0.814491	0.415601	0.649444	-0.875022	0.38182	0.623922		3.59976	0.000493571	0.00982222	0.43	0.6671	0.774
ENSG00000171812	1296	COL8A2	-1.07204	0.284017	0.515606	-1.15222	0.249569	0.488052	-1.03068	0.302996	0.544553	-0.983452	0.325677	0.571022		0.510865	0.61055	0.770141	-0.31	0.7546	0.841
ENSG00000112280	1297	COL9A1	-2.65336	0.00812387	0.0523981	-2.71244	0.00681927	0.052296	-2.6242	0.00884729	0.0625781	-2.49345	0.0128487	0.0816871		1.18491	0.238806	0.443973	2.86	0.0043	0.016
ENSG00000049089	1298	COL9A2	-5.57816	3.30308e-08	1.37012e-05	-5.79016	1.00211e-08	1.24702e-05	-6.05757	2.10699e-09	7.8658e-06	-6.05219	2.17984e-09	8.13778e-06		0.435604	0.664044	0.808007	2.91	0.0036	0.014
ENSG00000092758	1299	COL9A3	0.0854782	0.931902	0.970264	-0.0342592	0.972679	0.989375	-0.084231	0.932893	0.969025	-0.144165	0.885406	0.948573		1.82631	0.0707281	0.209064	4.33	0	0
ENSG00000123500	1300	COL10A1	0.174918	0.861187	0.935513	0.164006	0.869767	0.940946	0.000233793	0.999814	0.999814	-0.00234738	0.998128	0.999198		-0.327601	0.743885	0.858451	0.41	0.6819	0.785
ENSG00000060718	1301	COL11A1	0.536058	0.592064	0.77516	0.590413	0.555077	0.752985	0.576063	0.564731	0.764969	0.487571	0.625985	0.811377		2.68185	0.00854155	0.0565609	2.74	0.0062	0.022
ENSG00000204248	1302	COL11A2	2.37139	0.0179517	0.088694	2.03626	0.0420461	0.165367	2.1996	0.0281146	0.130609	2.11277	0.0349244	0.154004		0.106246	0.915596	0.955551	3.32	0.0009	0.004
ENSG00000111799	1303	COL12A1	1.55609	0.120074	0.307998	1.5614	0.118815	0.316016	1.44223	0.149621	0.365648	1.33927	0.180856	0.413962		2.11772	0.0366296	0.139747	0.72	0.472	0.612
ENSG00000197467	1305	COL13A1	1.20648	0.227982	0.454697	1.27389	0.203064	0.43418	1.34627	0.178589	0.406331	1.21001	0.226627	0.468255		0.661502	0.509782	0.694193	-0.51	0.6124	0.732
ENSG00000204291	1306	COL15A1	-0.789942	0.42979	0.654094	-0.812252	0.416884	0.647814	-1.11317	0.265961	0.505852	-1.01508	0.310372	0.556309		1.57753	0.117771	0.28679	-0.62	0.5372	0.669
ENSG00000084636	1307	COL16A1	-1.19102	0.233992	0.461702	-1.3898	0.164969	0.385058	-1.36711	0.171968	0.39806	-1.41409	0.157718	0.381987		0.692916	0.489937	0.678966	2.82	0.0049	0.018
ENSG00000065618	1308	COL17A1	-0.778758	0.436347	0.659503	-0.733225	0.463631	0.685314	-0.672011	0.501767	0.71759	-0.668051	0.50429	0.721033		-1.86044	0.0657047	0.199566	-5.07	0	0
ENSG00000082293	1310	COL19A1	0.649831	0.515983	0.7234	0.560162	0.575522	0.768709	0.58642	0.557755	0.760487	0.616603	0.537669	0.748016		-1.07592	0.2845	0.493149	-0.97	0.3302	0.475
ENSG00000105664	1311	COMP	4.84442	1.51858e-06	0.000167727	4.7454	2.45556e-06	0.00035809	4.63609	4.13224e-06	0.000517667	4.62664	4.32328e-06	0.000593371		2.38435	0.0189576	0.0922583	1.95	0.0508	0.116
ENSG00000093010	1312	COMT	-2.04072	0.0415988	0.155172	-2.7853	0.00547145	0.0455125	-2.77142	0.00570817	0.0473129	-2.69314	0.00722412	0.0574789		0.00993536	0.992092	0.996876	-0.75	0.4548	0.596
ENSG00000122218	1314	COPA	5.29543	1.52655e-07	3.35231e-05	3.80375	0.000153129	0.00435719	3.70407	0.000226439	0.00585417	3.60741	0.000328158	0.00800705		1.25235	0.213306	0.415803	5	0	0
ENSG00000129083	1315	COPB1	3.08479	0.0021054	0.0211061	3.43415	0.000624316	0.0106425	3.20186	0.00141827	0.0192534	3.13053	0.00180727	0.0238744		0.924408	0.357456	0.565212	3.8	0.0001	0.001
ENSG00000067082	1316	KLF6	-1.45707	0.145482	0.34882	-1.45415	0.146289	0.358773	-1.51466	0.130246	0.337802	-1.56303	0.118435	0.322919		2.7699	0.00666333	0.0486788	-1.48	0.1399	0.253
ENSG00000136868	1317	SLC31A1	1.86069	0.0631456	0.203571	1.74722	0.0809752	0.250827	1.61509	0.106677	0.298625	1.66706	0.0958876	0.284779		2.00012	0.0481456	0.165864	4.23	0	0
ENSG00000136867	1318	SLC31A2	0.737794	0.460851	0.680934	0.703718	0.481808	0.699987	0.509251	0.610714	0.796338	0.591389	0.554424	0.760723		-0.384027	0.701758	0.832478	-1.37	0.1723	0.296
ENSG00000241563	1325	CORT	1.42939	0.153273	0.3606	1.46122	0.144339	0.355626	1.34399	0.179324	0.407209	1.34195	0.179988	0.412988		-0.175771	0.860822	0.927163	-0.27	0.7858	0.861
ENSG00000107968	1326	MAP3K8	-1.94687	0.0518913	0.179338	-1.89993	0.0577939	0.203007	-1.81236	0.070298	0.231548	-1.73065	0.0838938	0.263231		0.398277	0.691258	0.826173	-1.18	0.2389	0.376
ENSG00000131143	1327	COX4I1	-2.98304	0.00293876	0.0265769	-3.12206	0.00185904	0.0222299	-2.74915	0.00610693	0.0493471	-2.66665	0.00781349	0.0601181		-2.23495	0.0276013	0.116376	0.08	0.9352	0.961
ENSG00000135940	1329	COX5B	-1.74905	0.0806569	0.238445	-1.96452	0.0498084	0.18414	-2.19299	0.0285893	0.131993	-2.18104	0.0294663	0.138578		-0.656438	0.513021	0.697201	2.21	0.0272	0.071
ENSG00000111775	1337	COX6A1	0.384502	0.700706	0.845741	0.1359	0.891934	0.951417	0.12658	0.899304	0.953232	0.1225	0.902533	0.956981		-1.50115	0.136407	0.315214	0.94	0.3482	0.494
ENSG00000156885	1339	COX6A2	-1.18174	0.237652	0.465821	-1.15884	0.24686	0.48504	-1.31274	0.189639	0.419209	-1.28107	0.200535	0.437185		1.28309	0.202368	0.402803	2.19	0.029	0.075
ENSG00000126267	1340	COX6B1	-0.855402	0.392579	0.620901	-1.33275	0.182984	0.409052	-1.48659	0.137509	0.349169	-1.44249	0.149549	0.370371		0.161907	0.871699	0.932681	1.92	0.0553	0.124
ENSG00000164919	1345	COX6C	1.06139	0.288826	0.521042	0.320917	0.748355	0.875622	0.286398	0.774646	0.893447	0.404394	0.68603	0.846304		-0.353738	0.724266	0.846315	0.12	0.9077	0.943
ENSG00000161281	1346	COX7A1	-1.48216	0.138682	0.337149	-1.60031	0.109917	0.301057	-1.45039	0.147333	0.362574	-1.32753	0.184705	0.418056		-0.92381	0.357766	0.56556	-5.76	0	0
ENSG00000112695	1347	COX7A2	2.00091	0.0457315	0.165143	1.91689	0.0556	0.197757	1.93112	0.0538139	0.195807	1.90612	0.0569868	0.207352		-1.97322	0.0511762	0.172452	1.11	0.2685	0.41
ENSG00000131174	1349	COX7B	-0.529793	0.596399	0.77827	-0.666702	0.505151	0.717373	-0.0501323	0.960029	0.981052	-0.0282222	0.977492	0.990654		-0.999093	0.320114	0.53003	NA	NA	NA
ENSG00000127184	1350	COX7C	-0.65375	0.513457	0.721537	-0.547032	0.584506	0.7745	-0.322119	0.747445	0.878854	-0.304221	0.761037	0.888011		-1.31596	0.191138	0.389318	1	0.3178	0.463
ENSG00000176340	1351	COX8A	0.14496	0.884778	0.946922	0.0495063	0.960528	0.983824	0.403408	0.686754	0.845131	0.450747	0.652292	0.826872		0.839035	0.403412	0.606429	1.76	0.078	0.162
ENSG00000006695	1352	COX10	0.0319758	0.974499	0.989178	0.944151	0.345371	0.582779	0.945081	0.344897	0.584781	0.685064	0.493499	0.712259		-0.270264	0.787503	0.886455	2.34	0.0192	0.054
ENSG00000166260	1353	COX11	-0.292109	0.770277	0.886983	-1.28743	0.198308	0.428825	-1.46611	0.143002	0.356331	-1.63059	0.103364	0.297836		-2.00749	0.0473429	0.164112	-0.73	0.464	0.605
ENSG00000014919	1355	COX15	-0.215989	0.82905	0.917965	0.130575	0.896143	0.953836	0.381746	0.702749	0.852894	0.280536	0.779138	0.896357		-0.00253121	0.997985	0.999303	0.7	0.4812	0.621
ENSG00000047457	1356	CP	-1.379	0.16827	0.380351	-1.34858	0.177846	0.402093	-0.761881	0.446351	0.672824	-0.627796	0.530314	0.741931		0.802329	0.424228	0.624601	-1.73	0.0833	0.17
ENSG00000091704	1357	CPA1	-1.03705	0.300019	0.532385	-0.886071	0.37584	0.610833	-0.927207	0.354093	0.593205	-0.935303	0.34991	0.595118		0.89819	0.3712	0.57817	-1.59	0.1117	0.212
ENSG00000158516	1358	CPA2	1.86696	0.0622639	0.201634	1.74151	0.0819707	0.252694	1.72209	0.0854308	0.260607	1.70257	0.0890305	0.272389		0.985749	0.326589	0.536534	1.21	0.226	0.361
ENSG00000163751	1359	CPA3	0.572355	0.567239	0.758893	0.578654	0.562982	0.75891	0.864177	0.387744	0.624149	0.863493	0.388121	0.629752		0.262195	0.7937	0.89026	-7.13	0	0
ENSG00000153002	1360	CPB1	0.496763	0.619489	0.793971	0.523371	0.600858	0.785792	0.762924	0.445729	0.672484	0.710883	0.477361	0.701386		-0.709485	0.479642	0.670036	-0.39	0.6998	0.799
ENSG00000080618	1361	CPB2	0.888717	0.374416	0.604991	0.888407	0.374583	0.6098	0.845782	0.397922	0.633431	0.84681	0.39735	0.637194		1.78943	0.0765139	0.219928	-0.84	0.4022	0.546
ENSG00000108582	1362	CPD	-0.663211	0.507382	0.716887	-0.676788	0.498732	0.712321	-0.473013	0.636331	0.813099	-0.349841	0.726549	0.870516		0.570308	0.569723	0.739953	1.48	0.1382	0.251
ENSG00000109472	1363	CPE	-1.32526	0.185455	0.402945	-1.30546	0.192104	0.420822	-1.11059	0.267071	0.507033	-0.971468	0.331604	0.577184		-4.00672	0.000117206	0.0039552	-2.68	0.0075	0.025
ENSG00000189143	1364	CLDN4	-1.38591	0.166152	0.377897	-1.31511	0.188842	0.416559	-1.01243	0.311633	0.553257	-0.987922	0.323485	0.569316		1.32471	0.188228	0.385793	1.63	0.104	0.201
ENSG00000165215	1365	CLDN3	-1.36142	0.173756	0.387264	-1.36476	0.172703	0.395397	-1.50975	0.131494	0.339766	-1.49263	0.135921	0.350042		2.03189	0.0447647	0.158982	3.35	0.0008	0.004
ENSG00000181885	1366	CLDN7	0.0557033	0.955592	0.980706	0.168266	0.866415	0.939115	0.0152999	0.987797	0.993278	0.0077076	0.993852	0.997593		3.01626	0.0032307	0.0308977	3.14	0.0017	0.008
ENSG00000135678	1368	CPM	-1.11603	0.264736	0.49609	-1.12249	0.261983	0.502072	-1.10921	0.267664	0.507539	-0.921691	0.356963	0.602666		1.1892	0.237122	0.442272	-1.86	0.0628	0.137
ENSG00000120054	1369	CPN1	1.42997	0.153107	0.360345	1.40997	0.158929	0.376325	1.4783	0.139712	0.352129	1.47762	0.139898	0.356496		1.78676	0.0769468	0.220671	2.37	0.018	0.051
ENSG00000178772	1370	CPN2	1.09331	0.274578	0.506401	1.10948	0.267547	0.508351	1.12819	0.25957	0.499396	1.12498	0.26093	0.505975		1.82565	0.0708296	0.209136	-0.42	0.6713	0.777
ENSG00000080819	1371	CPOX	1.08071	0.280142	0.511958	0.996031	0.31953	0.559245	0.967324	0.333668	0.574138	0.953778	0.340479	0.586453		1.11499	0.267477	0.474705	0.52	0.6049	0.726
ENSG00000021826	1373	CPS1	-1.16688	0.243596	0.472855	-1.22962	0.219192	0.453294	-1.18143	0.237775	0.475754	-1.36608	0.172293	0.402304		-0.414773	0.679179	0.818129	-0.15	0.8809	0.926
ENSG00000110090	1374	CPT1A	0.710888	0.477356	0.693087	0.626274	0.53131	0.736479	0.609577	0.542311	0.74978	0.721513	0.470801	0.696353		0.563647	0.574232	0.743924	0.79	0.4319	0.575
ENSG00000205560	1375	CPT1B	-0.276413	0.7823	0.892678	-0.598999	0.54934	0.749012	-0.309077	0.757342	0.884695	-0.349363	0.726908	0.870778		1.24766	0.215013	0.417671	-2.15	0.0313	0.079
ENSG00000157184	1376	CPT2	0.60747	0.543707	0.743178	0.577478	0.563776	0.759541	0.452824	0.650796	0.822517	0.463544	0.643098	0.821803		-0.0448218	0.964337	0.981783	-0.46	0.649	0.76
ENSG00000203710	1378	CR1	-1.36498	0.172635	0.385733	-1.20033	0.230358	0.465352	-1.31994	0.187223	0.416434	-1.27295	0.2034	0.440602		-0.426998	0.670281	0.81226	-4.31	0	0
ENSG00000197721	1379	CR1L	-0.620211	0.535291	0.737889	-0.762207	0.446156	0.670365	-0.771112	0.440864	0.669201	-0.792101	0.428533	0.663597		1.12509	0.263192	0.469916	0.43	0.6648	0.773
ENSG00000117322	1380	CR2	-0.572495	0.567144	0.758875	-0.610695	0.541571	0.743416	-0.594261	0.552502	0.757362	-0.606209	0.544545	0.753092		0.680765	0.497563	0.68488	-3.09	0.002	0.009
ENSG00000166426	1381	CRABP1	-0.146522	0.883545	0.946363	-0.221797	0.824527	0.917638	-0.162835	0.870689	0.939275	-0.423359	0.672146	0.83843		0.885799	0.377809	0.583672	5.07	0	0
ENSG00000143320	1382	CRABP2	3.23455	0.00126719	0.0144315	2.83711	0.0046649	0.0410151	2.30912	0.0211858	0.109091	2.15301	0.0316113	0.145048		3.04155	0.00299206	0.0293708	2.38	0.0173	0.05
ENSG00000095321	1384	CRAT	-2.68568	0.00738465	0.049124	-3.04984	0.0023635	0.0260586	-3.08563	0.00209971	0.0251078	-2.99868	0.00279419	0.0315907		1.70883	0.0905244	0.24369	-2.71	0.0068	0.023
ENSG00000118260	1385	CREB1	-0.918217	0.358775	0.590243	-1.17995	0.238363	0.475657	-0.808615	0.418972	0.651874	-0.83706	0.402805	0.641805		1.82002	0.0716889	0.21082	0.76	0.4499	0.592
ENSG00000115966	1386	ATF2	1.7259	0.0847419	0.246616	1.34739	0.178228	0.402615	1.76051	0.0786955	0.248466	1.91463	0.0558904	0.204679		-2.25549	0.0262382	0.112785	-0.74	0.4597	0.601
ENSG00000005339	1387	CREBBP	-0.591631	0.554261	0.750459	-0.703426	0.481991	0.699925	-0.484972	0.627826	0.807817	-0.502046	0.615771	0.804563		0.334533	0.738664	0.855341	0.76	0.4499	0.592
ENSG00000234539	1388	ATF6B	-2.06775	0.0389774	0.148571	-2.58197	0.00999673	0.066429	-2.54667	0.0110579	0.0720443	-2.42124	0.0156858	0.0928315		-0.197902	0.843515	0.918486	1.63	0.1034	0.201
ENSG00000111269	1389	CREBL2	-0.153621	0.877946	0.943397	-0.357221	0.721019	0.859256	-0.026198	0.979106	0.989175	0.0566002	0.954878	0.980728		-1.32051	0.18962	0.387599	-5.82	0	0
ENSG00000095794	1390	CREM	-1.85128	0.0644894	0.206654	-1.62283	0.10501	0.292993	-1.44846	0.147872	0.363324	-1.49744	0.134666	0.348734		1.10865	0.270189	0.477776	0.75	0.4528	0.594
ENSG00000147571	1392	CRH	1.5081	0.131915	0.326872	1.56163	0.118762	0.31601	1.73981	0.0822697	0.255091	1.73858	0.0824873	0.260438		-1.43118	0.155434	0.342371	3.23	0.0012	0.006
ENSG00000145708	1393	CRHBP	0.460476	0.645297	0.812103	0.452047	0.651355	0.818678	0.461745	0.644387	0.818073	0.457038	0.647766	0.824213		-0.442823	0.658831	0.804296	-2.56	0.0106	0.033
ENSG00000263715	1394	LINC02210-CRHR1	-0.721928	0.470545	0.687744	-1.05955	0.289661	0.530547	-1.04656	0.295613	0.536814	-1.04609	0.295832	0.542437		-2.11747	0.0366512	0.139801	2	0.0451	0.106
ENSG00000106113	1395	CRHR2	0.989281	0.322818	0.553987	0.718531	0.472635	0.693188	0.69821	0.485245	0.703939	0.708911	0.478583	0.702464		-1.48505	0.140615	0.320987	1.27	0.2059	0.337
ENSG00000213145	1396	CRIP1	1.79477	0.0730586	0.223669	1.61058	0.107658	0.297357	1.39695	0.162808	0.385021	1.44503	0.148836	0.36929		2.11009	0.0372965	0.141579	-4.46	0	0
ENSG00000182809	1397	CRIP2	0.546877	0.584612	0.770975	0.48543	0.627501	0.803136	0.674575	0.500137	0.716411	0.702501	0.482568	0.705207		1.26124	0.210099	0.411837	-1.93	0.0531	0.12
ENSG00000167193	1398	CRK	-3.08565	0.00209937	0.0210796	-2.43001	0.0153126	0.0862738	-1.86632	0.0623549	0.21558	-1.5998	0.110031	0.30936		-0.534958	0.593843	0.75789	2.12	0.0342	0.085
ENSG00000099942	1399	CRKL	1.10402	0.26991	0.501406	-0.100307	0.920126	0.964674	-0.156469	0.875702	0.941473	-0.14875	0.881788	0.947579		-1.37287	0.172804	0.365761	3.4	0.0007	0.004
ENSG00000072832	1400	CRMP1	-1.33933	0.180835	0.396786	-1.38409	0.16671	0.387377	-1.28097	0.200568	0.432209	-1.08441	0.278505	0.525586		-1.07035	0.286987	0.495739	-0.96	0.3352	0.48
ENSG00000132693	1401	CRP	0.153554	0.877999	0.943399	0.259903	0.795004	0.902594	0.272968	0.784947	0.898885	0.349356	0.726913	0.870728		-1.48826	0.139768	0.319825	1.01	0.3121	0.458
ENSG00000145681	1404	HAPLN1	0.760558	0.44714	0.668775	0.782735	0.434009	0.660838	0.606557	0.544313	0.751713	0.612249	0.540544	0.750394		-1.75718	0.0818875	0.229801	0.84	0.4	0.544
ENSG00000105392	1406	CRX	0.981805	0.326486	0.557923	0.997842	0.318651	0.558282	0.932956	0.351119	0.590608	0.921434	0.357097	0.602783		1.66784	0.0984152	0.257476	-1.41	0.1574	0.276
ENSG00000008405	1407	CRY1	-0.64225	0.520891	0.727221	-0.799607	0.42417	0.653426	-1.26167	0.207428	0.439933	-1.26552	0.206049	0.444585		1.72901	0.0868326	0.237699	2.78	0.0054	0.019
ENSG00000121671	1408	CRY2	-2.05215	0.0404729	0.152281	-2.0503	0.0406539	0.161697	-1.87755	0.0607993	0.212286	-1.87026	0.0618068	0.21875		-4.05802	9.71035e-05	0.00349444	-5.85	0	0
ENSG00000160202	1409	CRYAA	-0.879749	0.379254	0.609064	-0.857798	0.391255	0.624683	-0.902628	0.366989	0.605197	-0.91244	0.361808	0.606784		-0.0738462	0.941277	0.969601	2.09	0.0366	0.09
ENSG00000109846	1410	CRYAB	-0.423646	0.671935	0.828808	-0.448149	0.654164	0.820331	-0.645561	0.518745	0.732665	-0.385569	0.699917	0.854122		-0.648695	0.517994	0.699897	-0.07	0.9437	0.966
ENSG00000108255	1411	CRYBA1	0.217497	0.827875	0.917044	0.235087	0.8142	0.91251	0.237453	0.812365	0.911713	0.229365	0.818643	0.916169		-1.43525	0.154275	0.340728	0.86	0.3902	0.534
ENSG00000163499	1412	CRYBA2	2.47685	0.0134556	0.0729063	2.4088	0.0162251	0.0896561	2.55565	0.0107791	0.0708957	2.5556	0.0107814	0.0736354		-0.501772	0.616909	0.775224	1.69	0.0908	0.182
ENSG00000196431	1413	CRYBA4	1.77054	0.0770089	0.231846	1.73835	0.0825247	0.25369	1.84111	0.0659678	0.223112	1.85264	0.0642964	0.223952		-0.384776	0.701205	0.832031	-2.55	0.0109	0.034
ENSG00000100122	1414	CRYBB1	-0.32269	0.747013	0.873777	-0.449456	0.653222	0.819535	-0.290933	0.771177	0.89187	-0.168329	0.866366	0.939663		0.191224	0.84873	0.92115	-2.93	0.0035	0.013
ENSG00000244752	1415	CRYBB2	0.278541	0.780667	0.892396	0.177416	0.859225	0.935341	0.257726	0.796683	0.90406	0.239707	0.810618	0.91222		0.477885	0.633754	0.786954	1.62	0.1044	0.202
ENSG00000100058	1416	CRYBB2P1	1.16884	0.242809	0.472259	0.373271	0.709043	0.852331	0.670446	0.502763	0.718683	0.659205	0.509951	0.725459		--	--	--	NA	NA	NA
ENSG00000100053	1417	CRYBB3	-0.556612	0.577944	0.766404	-0.564145	0.57281	0.766457	-0.36539	0.714915	0.859944	-0.350761	0.725858	0.870135		0.446493	0.656187	0.802359	1.98	0.0475	0.11
ENSG00000168582	1418	CRYGA	-0.928492	0.353426	0.58526	-0.983175	0.325812	0.565205	-0.915238	0.360337	0.598935	-0.853685	0.393531	0.634503		-0.473059	0.637182	0.789402	0.05	0.9564	0.974
ENSG00000182187	1419	CRYGB	-1.13614	0.256232	0.486654	-1.13133	0.258247	0.497773	-0.744078	0.457043	0.681512	-0.748053	0.454645	0.683065		-0.0995848	0.920869	0.959102	1.48	0.1379	0.25
ENSG00000163254	1420	CRYGC	0.725181	0.468548	0.686008	0.422297	0.672919	0.83057	0.392014	0.69515	0.849027	0.404527	0.685932	0.846407		2.19665	0.0303096	0.123911	1.08	0.2805	0.424
ENSG00000118231	1421	CRYGD	-1.65219	0.0988783	0.271861	-2.02939	0.0427422	0.167154	-2.13754	0.0328499	0.144583	-2.08526	0.0373568	0.161003		0.280131	0.779944	0.881505	-0.11	0.9157	0.948
ENSG00000213139	1427	CRYGS	-0.92219	0.356701	0.588231	-0.931555	0.351841	0.588378	-0.906274	0.365058	0.603452	-0.944887	0.344997	0.5908		1.54897	0.124486	0.297677	-1.94	0.0527	0.12
ENSG00000103316	1428	CRYM	0.956975	0.338862	0.570506	0.903312	0.366626	0.602257	0.894242	0.371456	0.60944	0.907775	0.364266	0.609319		-1.15007	0.252803	0.459014	-1.5	0.1337	0.244
ENSG00000116791	1429	CRYZ	0.241637	0.809122	0.907146	0.000908411	0.999275	0.999865	-0.12269	0.902383	0.955139	-0.129092	0.897317	0.954867		0.300946	0.764069	0.872032	-2.79	0.0053	0.019
ENSG00000062485	1431	CS	2.65926	0.0079841	0.0518189	2.50744	0.0123536	0.0756041	2.03621	0.0420516	0.167614	1.99104	0.0468107	0.184106		-0.695461	0.488348	0.677556	0.02	0.9875	0.994
ENSG00000112062	1432	MAPK14	3.57212	0.000374777	0.00617986	2.47448	0.0135449	0.0802374	2.59454	0.00964163	0.0662631	2.70622	0.00694803	0.055974		1.12006	0.26532	0.472291	0.5	0.6192	0.738
ENSG00000124207	1434	CSE1L	3.49838	0.000493325	0.0075417	3.46591	0.000555964	0.00987405	3.27439	0.00110346	0.016399	3.17226	0.00156941	0.0218779		0.718097	0.474339	0.666309	6.12	0	0
ENSG00000184371	1435	CSF1	-0.92236	0.356613	0.588137	-1.35586	0.175517	0.399049	-1.71696	0.0863658	0.2626	-1.64699	0.0999464	0.291728		-0.406289	0.685381	0.822779	-0.9	0.3672	0.512
ENSG00000182578	1436	CSF1R	-1.78926	0.073943	0.2256	-1.7899	0.0738393	0.235806	-1.76177	0.0784827	0.248046	-1.59444	0.111225	0.311217		0.581358	0.562282	0.734565	-2.71	0.0068	0.023
ENSG00000164400	1437	CSF2	-1.37256	0.170266	0.383237	-1.36875	0.171455	0.39394	-1.31455	0.18903	0.418558	-1.31005	0.19055	0.424845		0.28004	0.780014	0.881426	-0.27	0.7897	0.864
ENSG00000100368	1439	CSF2RB	-1.70514	0.088547	0.253422	-1.94713	0.0518608	0.188848	-2.15555	0.0314104	0.140265	-2.03982	0.0416914	0.171791		1.98386	0.0499588	0.170072	-3.81	0.0001	0.001
ENSG00000108342	1440	CSF3	-1.47185	0.141445	0.341997	-1.46854	0.142342	0.353131	-1.47106	0.14166	0.354311	-1.47714	0.140025	0.356576		-0.281306	0.779046	0.880961	-2.53	0.0114	0.035
ENSG00000119535	1441	CSF3R	-2.9346	0.00343307	0.0295444	-2.97888	0.00297854	0.0301014	-2.95595	0.00320678	0.0331255	-2.8204	0.00491309	0.0449989		0.348309	0.728326	0.849229	-2.08	0.0374	0.091
ENSG00000136488	1442	CSH1	-1.02868	0.303936	0.536529	-0.99807	0.31854	0.558246	-1.56689	0.117527	0.316652	-1.54626	0.122432	0.329343		-0.33676	0.73699	0.854393	-0.26	0.7931	0.866
ENSG00000213218	1443	CSH2	-0.873434	0.382682	0.612148	-0.969272	0.332696	0.570886	-1.35072	0.177159	0.404657	-1.34497	0.179009	0.411956		2.77327	0.00659963	0.0483999	2.29	0.022	0.06
ENSG00000204414	1444	CSHL1	0.411589	0.680748	0.83329	0.398899	0.690072	0.841008	0.47323	0.636176	0.813123	0.474566	0.635224	0.817223		-0.471127	0.638556	0.790381	-0.98	0.3284	0.473
ENSG00000103653	1445	CSK	-1.10751	0.268401	0.499449	-1.24042	0.215177	0.44847	-1.15717	0.24754	0.487507	-1.20322	0.229243	0.471157		3.51959	0.000647387	0.0116487	1.9	0.0578	0.128
ENSG00000126545	1446	CSN1S1	-0.888282	0.37465	0.605159	-0.829754	0.40692	0.639573	-0.963168	0.335748	0.575806	-0.960021	0.33733	0.583451		0.589707	0.556691	0.73119	0.97	0.3337	0.479
ENSG00000135222	1447	CSN2	-0.577699	0.563626	0.756827	-0.477291	0.633282	0.806388	-0.435748	0.663135	0.829519	-0.435613	0.663233	0.833327		0.206671	0.836679	0.914402	0.19	0.8509	0.906
ENSG00000171209	1448	CSN3	-0.730877	0.465064	0.683533	-0.678002	0.497962	0.711876	-0.51242	0.608496	0.79489	-0.512797	0.608233	0.79947		1.79707	0.0752841	0.217547	1.56	0.1177	0.221
ENSG00000113712	1452	CSNK1A1	-0.80075	0.423509	0.649192	-0.827366	0.408271	0.640941	-0.802787	0.422331	0.654591	-0.749672	0.453669	0.682258		1.3452	0.181543	0.377063	-2.16	0.0305	0.078
ENSG00000141551	1453	CSNK1D	-1.77851	0.0756907	0.229246	-2.33896	0.0195774	0.101396	-2.55951	0.010661	0.0704665	-2.70271	0.0070212	0.0564174		0.523982	0.601428	0.763817	1.17	0.2407	0.378
ENSG00000213923	1454	CSNK1E	1.63164	0.10314	0.279746	1.26213	0.207261	0.43873	1.37682	0.168944	0.393696	1.43646	0.151256	0.372277		-0.0556073	0.955763	0.976567	1.86	0.0636	0.138
ENSG00000133275	1455	CSNK1G2	1.80009	0.0722146	0.222069	1.63881	0.101638	0.287495	1.82881	0.0677929	0.226819	1.83594	0.0667312	0.22914		4.38615	2.81446e-05	0.00162733	3.28	0.001	0.005
ENSG00000151292	1456	CSNK1G3	1.67403	0.094506	0.263724	1.67072	0.0951595	0.276847	1.61359	0.107003	0.299134	1.56664	0.117588	0.321644		-1.3386	0.183678	0.380289	0.28	0.7802	0.858
ENSG00000101266	1457	CSNK2A1	1.48806	0.137121	0.334705	1.24801	0.212385	0.445086	1.37559	0.169325	0.39424	1.47276	0.141202	0.358498		-0.458053	0.647889	0.796784	4.09	0	0
ENSG00000070770	1459	CSNK2A2	-1.41776	0.156643	0.365578	-1.0738	0.283229	0.524531	-0.976953	0.328882	0.568522	-1.19266	0.233352	0.47583		0.5882	0.557698	0.731752	5.44	0	0
ENSG00000224774	1460	CSNK2B	2.36872	0.0180809	0.0891908	1.72559	0.0847981	0.257666	1.67583	0.0941532	0.277684	1.71259	0.0871694	0.26881		0.23128	0.817561	0.904453	2.84	0.0045	0.017
ENSG00000038427	1462	VCAN	-2.94514	0.00331945	0.0289401	-2.91291	0.00367824	0.0350296	-2.65393	0.00811065	0.0596037	-2.71347	0.00679913	0.0552274		-0.902278	0.369035	0.576408	0.58	0.5648	0.692
ENSG00000130287	1463	NCAN	-0.0452658	0.963907	0.984099	-0.0231492	0.981537	0.993513	0.104413	0.916867	0.961204	0.219665	0.826187	0.920363		0.497564	0.619862	0.777698	5.28	0	0
ENSG00000173546	1464	CSPG4	0.215258	0.82962	0.918323	0.144408	0.885214	0.948694	0.217461	0.827903	0.918875	0.26279	0.792779	0.902703		1.09509	0.276056	0.484535	0.11	0.9131	0.947
ENSG00000159176	1465	CSRP1	-2.12114	0.0342102	0.136271	-2.08613	0.0372763	0.152587	-2.01168	0.0445816	0.173403	-2.03877	0.0417958	0.171993		-0.0113275	0.990984	0.996396	-5.27	0	0
ENSG00000175183	1466	CSRP2	-0.810229	0.418044	0.644308	-0.799606	0.424171	0.653374	-0.820247	0.412314	0.646093	-0.816751	0.41431	0.652121		0.410249	0.682484	0.820443	-2.15	0.0319	0.081
ENSG00000183048	1468	SLC25A10	0.260457	0.794577	0.899156	0.148755	0.881783	0.947084	0.21942	0.826378	0.917946	0.140357	0.888412	0.949777		2.08569	0.0395022	0.146692	2.74	0.0063	0.022
ENSG00000170373	1469	CST1	0.416815	0.676923	0.831225	0.434398	0.664114	0.825763	0.10574	0.915814	0.960586	-0.017934	0.985696	0.993949		1.63844	0.104411	0.26676	-2.66	0.0078	0.026
ENSG00000170369	1470	CST2	-0.492856	0.622247	0.795484	-0.516254	0.605817	0.789071	-0.388753	0.69756	0.849968	-0.394689	0.693176	0.84984		1.7519	0.0827958	0.231596	-1.62	0.106	0.204
ENSG00000101439	1471	CST3	-3.67801	0.000250413	0.00473099	-3.69858	0.000231291	0.00566572	-3.87514	0.000115104	0.00385041	-3.77234	0.000173459	0.00537838		-0.708444	0.480286	0.67054	-3.38	0.0007	0.004
ENSG00000101441	1472	CST4	0.819438	0.412775	0.639673	0.857666	0.391328	0.624746	0.492462	0.622525	0.805214	0.501288	0.616304	0.804978		-1.26121	0.210111	0.411819	-4.29	0	0
ENSG00000170367	1473	CST5	0.250892	0.801961	0.903186	0.246969	0.804994	0.908191	0.0606142	0.951681	0.977445	0.0612274	0.951193	0.979098		-1.36042	0.176696	0.370894	-1.68	0.0927	0.185
ENSG00000175315	1474	CST6	-0.39426	0.693492	0.841221	-0.509767	0.610352	0.791499	-0.470823	0.637893	0.813925	-0.483384	0.628953	0.812966		1.67538	0.0969223	0.255261	-0.25	0.8056	0.875
ENSG00000121552	1475	CSTA	-0.785423	0.432433	0.655923	-0.79566	0.42646	0.654792	-1.05501	0.291733	0.533192	-0.99809	0.318533	0.564111		1.68941	0.0941964	0.250904	-1.37	0.1708	0.293
ENSG00000160213	1476	CSTB	-0.143661	0.885803	0.94753	-0.509081	0.610833	0.791902	-0.46134	0.644678	0.818331	-0.385067	0.700288	0.854296		2.40225	0.0181033	0.0899474	1.25	0.2131	0.346
ENSG00000101138	1477	CSTF1	3.62543	0.000306303	0.00538366	3.37713	0.000767061	0.012269	3.14867	0.00169974	0.0217908	3.00594	0.00272903	0.031156		0.721048	0.472529	0.66485	3.69	0.0002	0.001
ENSG00000101811	1478	CSTF2	3.09482	0.0020363	0.0207024	2.99792	0.00280052	0.0291385	3.18213	0.00151723	0.0202435	3.18301	0.00151298	0.0213787		0.895199	0.372789	0.579456	NA	NA	NA
ENSG00000176102	1479	CSTF3	2.16953	0.0303297	0.125864	2.2352	0.0256736	0.120833	1.79406	0.0731739	0.237047	1.78308	0.0749465	0.245861		2.06693	0.0412729	0.150904	4.03	0.0001	0
ENSG00000183072	1482	NKX2-5	2.28934	0.0223134	0.103044	2.29979	0.0217108	0.108444	2.05861	0.0398481	0.16258	1.78054	0.0753613	0.246962		2.44037	0.0163963	0.0848448	NA	NA	NA
ENSG00000184033	1485	CTAG1B	1.59655	0.110752	0.293193	1.3556	0.175602	0.399049	1.36655	0.172144	0.398318	1.38196	0.167362	0.395792		--	--	--	NA	NA	NA
ENSG00000117151	1486	CTBS	0.717505	0.473267	0.690049	0.619052	0.536054	0.73976	0.677832	0.49807	0.714657	0.665879	0.505677	0.721965		-0.135735	0.892298	0.943753	-1.19	0.2345	0.371
ENSG00000159692	1487	CTBP1	-0.75405	0.451036	0.67234	-1.049	0.294486	0.534768	-1.07652	0.282014	0.523111	-0.987308	0.323786	0.569577		1.90254	0.0599207	0.189179	2.07	0.0384	0.093
ENSG00000175029	1488	CTBP2	-0.385576	0.699911	0.845382	0.0679498	0.945842	0.977309	0.554703	0.57925	0.775908	0.495913	0.62009	0.807774		1.38144	0.170163	0.362764	0.77	0.4431	0.585
ENSG00000150281	1489	CTF1	-2.40612	0.0163435	0.0832835	-2.47313	0.0135958	0.0803098	-2.35891	0.0185632	0.100087	-2.27123	0.0233935	0.119503		2.94397	0.00401298	0.0355304	-2.67	0.0076	0.025
ENSG00000118523	1490	CCN2	-1.25787	0.208797	0.432132	-1.21698	0.223963	0.458539	-0.755315	0.450277	0.676123	-0.852825	0.394008	0.634998		0.606436	0.545573	0.721936	-2.09	0.0364	0.089
ENSG00000116761	1491	CTH	1.43246	0.152392	0.359343	0.927186	0.354103	0.590309	1.04966	0.294184	0.535574	1.01466	0.310572	0.556454		-0.678285	0.499127	0.685838	1.39	0.1651	0.286
ENSG00000163599	1493	CTLA4	0.985635	0.324603	0.555927	0.969406	0.332629	0.570877	1.37134	0.170646	0.396081	1.39791	0.16252	0.389173		1.31242	0.192324	0.390559	-3.18	0.0015	0.007
ENSG00000044115	1495	CTNNA1	0.700376	0.483891	0.698663	0.711938	0.476706	0.696096	0.604864	0.545437	0.752764	0.61935	0.53586	0.746389		1.83306	0.0697104	0.207024	0.81	0.4189	0.562
ENSG00000066032	1496	CTNNA2	-1.6465	0.100045	0.274059	-1.72643	0.0846476	0.257502	-1.85093	0.0645408	0.220201	-1.7164	0.0864691	0.267845		-1.5904	0.11484	0.282775	-1.03	0.3026	0.448
ENSG00000040531	1497	CTNS	-1.75011	0.080473	0.237977	-1.31302	0.189546	0.41752	-1.27815	0.20156	0.432947	-1.23837	0.215937	0.455496		2.4702	0.0151624	0.0807963	3.83	0.0001	0.001
ENSG00000168036	1499	CTNNB1	0.598482	0.549684	0.747352	0.659063	0.510041	0.721135	0.698007	0.485371	0.704013	0.696999	0.486003	0.707789		0.370067	0.7121	0.838506	0.19	0.8462	0.903
ENSG00000198561	1500	CTNND1	1.04772	0.295079	0.527379	0.944284	0.345304	0.58277	0.960832	0.336921	0.576705	1.00509	0.31515	0.560621		2.92739	0.00421534	0.0366212	0.47	0.6396	0.753
ENSG00000169862	1501	CTNND2	-2.09646	0.0363479	0.141702	-2.09604	0.036385	0.150257	-2.33448	0.019812	0.104231	-2.12096	0.0342272	0.152007		-0.927093	0.356067	0.563767	1.24	0.2139	0.347
ENSG00000171793	1503	CTPS1	3.12406	0.00184656	0.0191915	2.4712	0.0136689	0.0806138	2.47042	0.0136987	0.0824575	2.38962	0.0170929	0.0979003		4.53692	1.56272e-05	0.00112688	5.13	0	0
ENSG00000168925	1504	CTRB1	-0.0232254	0.981476	0.992267	-0.0337888	0.973054	0.989487	-0.0485735	0.961271	0.981193	-0.0263064	0.979019	0.991341		2.0048	0.047634	0.16482	-0.79	0.4311	0.574
ENSG00000141086	1506	CTRL	-0.230488	0.81777	0.911422	-0.230291	0.817923	0.914651	-0.286834	0.774312	0.893337	-0.343305	0.731458	0.873426		1.99714	0.0484735	0.166479	-0.1	0.9175	0.949
ENSG00000164733	1508	CTSB	0.118165	0.905966	0.956869	-0.10172	0.919004	0.964203	-0.271183	0.786319	0.899242	-0.107863	0.914131	0.962932		1.14078	0.256634	0.462781	-0.41	0.6849	0.787
ENSG00000117984	1509	CTSD	-1.48742	0.13729	0.334856	-1.49075	0.136413	0.344047	-1.93343	0.0535289	0.194998	-1.70398	0.0887672	0.27185		0.745761	0.457527	0.652847	0.22	0.8226	0.886
ENSG00000196188	1510	CTSE	-0.667551	0.504608	0.714645	-0.719192	0.472228	0.692809	-1.37318	0.170072	0.395487	-1.36912	0.171339	0.40088		1.51225	0.133562	0.311371	-4.92	0	0
ENSG00000100448	1511	CTSG	-0.571903	0.567545	0.759194	-0.555917	0.57842	0.770538	-0.303252	0.761775	0.886988	-0.303923	0.761264	0.888055		-1.84844	0.0674359	0.202843	-6.59	0	0
ENSG00000103811	1512	CTSH	-2.76919	0.00574671	0.0413365	-2.72187	0.00662942	0.0513676	-2.7416	0.00624766	0.0500081	-2.59202	0.00971267	0.0692765		0.487642	0.62685	0.782943	1.08	0.2812	0.425
ENSG00000143387	1513	CTSK	1.04785	0.295016	0.527317	1.17964	0.238488	0.475804	1.12852	0.259431	0.49923	1.1551	0.248388	0.492293		0.669443	0.504726	0.69048	-2.26	0.024	0.064
ENSG00000135047	1514	CTSL	-0.245115	0.806429	0.905868	-0.388998	0.697379	0.846267	-0.941689	0.34663	0.586388	-0.816864	0.414246	0.65213		1.50943	0.13428	0.312545	3.21	0.0013	0.006
ENSG00000136943	1515	CTSV	-1.86205	0.0629543	0.203095	-1.89526	0.0584109	0.204482	-1.87847	0.0606725	0.212161	-1.9082	0.0567169	0.206692		1.06355	0.290045	0.499338	3.81	0.0001	0.001
ENSG00000280913	1517	CTSLP3	-0.300823	0.763626	0.882919	-0.222451	0.824019	0.917619	-0.160137	0.872813	0.940154	-0.135707	0.892086	0.95196		--	--	--	NA	NA	NA
ENSG00000256043	1519	CTSO	-1.43147	0.152676	0.359647	-1.33572	0.182013	0.408103	-1.0029	0.316205	0.55703	-0.910361	0.362902	0.607582		-2.13081	0.0355085	0.137069	-5.07	0	0
ENSG00000163131	1520	CTSS	0.141897	0.887196	0.948368	0.586567	0.557657	0.755276	0.106006	0.915604	0.960419	0.307246	0.758735	0.887266		1.73292	0.0861321	0.237013	-3.88	0.0001	0.001
ENSG00000172543	1521	CTSW	0.0353728	0.971791	0.987719	-0.01832	0.985388	0.994875	-0.105132	0.916297	0.96093	-0.0354898	0.971698	0.987624		2.09835	0.0383447	0.14403	-5.36	0	0
ENSG00000101160	1522	CTSZ	-0.452427	0.651081	0.815862	-0.484577	0.628106	0.80358	-0.855545	0.3925	0.628283	-0.588077	0.556644	0.762145		1.94853	0.0540996	0.177816	0.18	0.8557	0.909
ENSG00000257923	1523	CUX1	-3.5206	0.000454346	0.00714476	-4.44176	1.01491e-05	0.000820097	-4.46648	9.07069e-06	0.000810112	-4.50617	7.56865e-06	0.000816627		-3.45565	0.000801415	0.013035	-4.29	0	0
ENSG00000168329	1524	CX3CR1	-1.02618	0.305112	0.537538	-1.01636	0.309756	0.549194	-0.997055	0.319033	0.559424	-0.91596	0.359959	0.605206		1.53217	0.128577	0.30382	-4.03	0.0001	0
ENSG00000154639	1525	CXADR	-1.46646	0.142906	0.344504	-1.64359	0.100645	0.285594	-1.72191	0.0854644	0.260667	-1.53923	0.124138	0.332068		0.784726	0.434433	0.63343	0.93	0.3535	0.499
ENSG00000278057	1527	TEX28	0.308776	0.757571	0.879951	0.331762	0.740154	0.87072	0.371777	0.710156	0.857091	0.36937	0.711948	0.860924		--	--	--	NA	NA	NA
ENSG00000166347	1528	CYB5A	-2.46833	0.0137778	0.0739224	-2.57198	0.0102873	0.0677568	-2.91424	0.00366289	0.0360799	-2.84645	0.00453228	0.0427054		-0.792473	0.429924	0.629761	-2.59	0.0096	0.031
ENSG00000008283	1534	CYB561	0.226112	0.821171	0.91363	0.147503	0.882772	0.947709	0.102519	0.91837	0.962185	0.0945748	0.924676	0.968303		0.663932	0.508232	0.692927	1.81	0.0705	0.15
ENSG00000051523	1535	CYBA	-3.25291	0.00118907	0.0138116	-3.21404	0.00136012	0.0179929	-3.39462	0.000720379	0.0122688	-3.33151	0.000902762	0.0150994		2.56869	0.0116562	0.0681439	-1.43	0.1528	0.27
ENSG00000165168	1536	CYBB	-0.149193	0.881438	0.94481	-0.178955	0.858017	0.935226	-0.379622	0.704325	0.853918	-0.288342	0.773158	0.894107		2.11971	0.0364567	0.139395	NA	NA	NA
ENSG00000179091	1537	CYC1	1.14799	0.251308	0.48102	0.331879	0.740066	0.870671	-0.143661	0.885804	0.946988	-0.0241253	0.980759	0.991811		-1.58321	0.116469	0.285084	3.07	0.0022	0.009
ENSG00000183035	1538	CYLC1	2.51006	0.0122629	0.0685122	2.33205	0.01994	0.102253	2.26382	0.0238465	0.117353	2.27349	0.0232568	0.119		1.22074	0.225	0.428899	NA	NA	NA
ENSG00000155833	1539	CYLC2	1.2223	0.221947	0.447828	1.22226	0.22196	0.45639	-0.169953	0.865089	0.937079	-0.179245	0.85779	0.935252		-0.110743	0.912037	0.953937	0.12	0.9056	0.942
ENSG00000083799	1540	CYLD	-1.37969	0.168057	0.380007	-1.40364	0.160805	0.378893	-1.62443	0.10467	0.295847	-1.56382	0.118249	0.322789		-1.77936	0.0781584	0.222564	-6.14	0	0
ENSG00000140465	1543	CYP1A1	-0.907794	0.364254	0.595061	-0.938881	0.348069	0.584952	-0.917664	0.359065	0.597994	-0.923945	0.355789	0.601772		-2.75252	0.00700108	0.0501418	-0.58	0.5617	0.69
ENSG00000140505	1544	CYP1A2	-0.255396	0.798481	0.901388	-0.429563	0.667627	0.827705	-0.388082	0.698056	0.850184	-0.43571	0.663163	0.833295		3.11518	0.00238721	0.0257675	2.81	0.005	0.018
ENSG00000138061	1545	CYP1B1	-0.651887	0.514657	0.722299	-0.613313	0.53984	0.742131	-0.694534	0.487545	0.70563	-0.667163	0.504857	0.721457		0.145859	0.884321	0.940192	-2.65	0.008	0.027
ENSG00000255974	1548	CYP2A6	-1.9868	0.047277	0.168765	-1.98321	0.0476777	0.178993	-2.00588	0.0451987	0.17511	-2.02321	0.0433784	0.175602		-1.62207	0.107876	0.271876	1.19	0.2352	0.371
ENSG00000198077	1549	CYP2A7	-2.88671	0.00399538	0.0326666	-2.90761	0.00374049	0.0353877	-2.9559	0.00320722	0.0331117	-2.97	0.00306564	0.0332887		-0.185085	0.85353	0.923663	0.95	0.3427	0.488
ENSG00000160870	1551	CYP3A7	1.16922	0.242657	0.472161	1.12476	0.26102	0.500996	1.2948	0.195755	0.425821	1.29363	0.196159	0.431731		-1.3076	0.193949	0.392095	-2.97	0.003	0.012
ENSG00000197838	1553	CYP2A13	-2.34818	0.0191022	0.0924455	-2.38235	0.0174301	0.093734	-2.56619	0.0104596	0.0697779	-2.58442	0.00992744	0.0699794		-0.231664	0.817263	0.904388	2	0.0453	0.106
ENSG00000197408	1555	CYP2B6	1.00379	0.315778	0.548002	1.03432	0.301293	0.541179	1.15349	0.249046	0.489336	1.15832	0.247073	0.490676		1.80136	0.0746011	0.216365	1.27	0.2032	0.333
ENSG00000256612	1556	CYP2B7P	-0.874558	0.382071	0.611641	-0.891649	0.372843	0.607976	-1.03875	0.299227	0.540589	-1.02752	0.304479	0.550718		-0.961387	0.338631	0.547263	NA	NA	NA
ENSG00000165841	1557	CYP2C19	0.903727	0.366406	0.597217	0.908915	0.363662	0.599287	0.940905	0.347032	0.586429	0.957763	0.338467	0.584442		-2.70008	0.00811727	0.0548233	-0.45	0.6518	0.762
ENSG00000138115	1558	CYP2C8	-1.11034	0.26718	0.498619	-1.0247	0.305809	0.545669	-1.01075	0.312435	0.553627	-0.901042	0.367833	0.612267		0.64838	0.518196	0.699921	0.81	0.4182	0.562
ENSG00000138109	1559	CYP2C9	-0.533535	0.593808	0.776137	-0.519885	0.603285	0.787256	-0.49961	0.617485	0.801193	-0.481911	0.629999	0.81381		0.879528	0.381182	0.58697	-1.47	0.1423	0.256
ENSG00000108242	1562	CYP2C18	-0.154277	0.877429	0.943004	-0.12986	0.896709	0.954057	-0.062414	0.950248	0.976457	-0.0604258	0.951831	0.979431		-0.5394	0.590787	0.755667	-2.45	0.0143	0.042
ENSG00000278088	1564	CYP2D7	0.65462	0.512896	0.72113	0.484156	0.628405	0.803576	0.694414	0.48762	0.705684	0.669409	0.503425	0.720237		--	--	--	NA	NA	NA
ENSG00000272532	1565	CYP2D6	-0.00485736	0.996126	0.998801	-0.142134	0.887009	0.949201	0.0657064	0.947628	0.975267	0.0670529	0.946556	0.97756		0.381231	0.703825	0.833887	-0.53	0.594	0.717
ENSG00000130649	1571	CYP2E1	-0.808374	0.41911	0.645364	-0.724976	0.468674	0.689655	-0.588806	0.556154	0.759802	-0.568771	0.569669	0.77233		-0.224156	0.823084	0.907704	-2.74	0.0062	0.022
ENSG00000197446	1572	CYP2F1	0.200981	0.840763	0.924627	0.181763	0.855813	0.933915	0.240063	0.810342	0.910592	0.239932	0.810444	0.912189		1.60914	0.110677	0.276438	-0.71	0.4804	0.621
ENSG00000134716	1573	CYP2J2	-1.74495	0.0813683	0.23994	-1.74324	0.0816667	0.251924	-1.65693	0.0979167	0.284336	-1.5588	0.119433	0.324314		-2.06361	0.0415942	0.151524	-0.31	0.7593	0.844
ENSG00000160868	1576	CYP3A4	-1.35117	0.177015	0.391628	-1.26063	0.207801	0.439427	-1.26595	0.205893	0.438321	-1.24921	0.211947	0.451106		0.548185	0.584763	0.751102	-3.29	0.001	0.005
ENSG00000106258	1577	CYP3A5	1.41734	0.156765	0.365588	1.46483	0.143352	0.354272	1.50589	0.132482	0.341137	1.43621	0.151327	0.372303		1.56885	0.11978	0.290081	-4.05	0.0001	0
ENSG00000187048	1579	CYP4A11	1.80489	0.0714596	0.220693	1.69009	0.0913911	0.269623	1.6147	0.106762	0.298774	1.61133	0.107496	0.304388		-2.51026	0.0136359	0.0752633	-1.64	0.102	0.199
ENSG00000142973	1580	CYP4B1	-3.23538	0.00126358	0.0143992	-3.12916	0.00181526	0.0218604	-3.13685	0.00176895	0.0224163	-3.13612	0.00177362	0.0236474		-1.58921	0.115108	0.283288	-3.43	0.0006	0.003
ENSG00000167910	1581	CYP7A1	2.50997	0.0122661	0.0685097	2.20055	0.0280466	0.127968	2.16423	0.030736	0.138245	2.15923	0.0311244	0.143449		-0.427174	0.670153	0.812157	0.55	0.5794	0.704
ENSG00000180432	1582	CYP8B1	0.416193	0.677378	0.831127	0.418229	0.67589	0.8322	0.293389	0.769299	0.890968	0.218882	0.826797	0.920604		1.83273	0.0697604	0.20714	1.53	0.126	0.232
ENSG00000140459	1583	CYP11A1	-2.17751	0.0297275	0.124137	-2.37081	0.0179799	0.0957527	-2.30414	0.0214648	0.109921	-2.41043	0.0161546	0.0947351		0.771163	0.442393	0.640554	-0.41	0.6843	0.787
ENSG00000160882	1584	CYP11B1	-0.0558962	0.955438	0.98071	0.0273903	0.978155	0.991811	0.0102558	0.99182	0.99566	0.00975023	0.992223	0.997084		0.147649	0.882911	0.93922	-2.59	0.0096	0.031
ENSG00000179142	1585	CYP11B2	-0.207331	0.835803	0.921506	-0.378634	0.705058	0.850498	-0.462664	0.643729	0.817515	-0.462763	0.643658	0.822124		NA	NA	#VALUE!	-0.57	0.5701	0.697
ENSG00000148795	1586	CYP17A1	0.452697	0.650887	0.815728	0.289109	0.772571	0.888911	0.287235	0.774005	0.893094	0.273128	0.784824	0.899296		-3.79814	0.000247962	0.00645962	1.74	0.0814	0.167
ENSG00000197475	1587	ADAM3A	2.61222	0.0091603	0.0569385	2.48131	0.0132901	0.079282	2.68621	0.00737357	0.0558584	2.67778	0.0075606	0.0591724		-0.552411	0.581875	0.74922	0.97	0.333	0.478
ENSG00000137869	1588	CYP19A1	-0.284912	0.775784	0.890084	-0.321223	0.748123	0.87546	-0.340546	0.733533	0.871444	-0.287317	0.773943	0.894349		0.716977	0.475027	0.666436	0.77	0.4403	0.582
ENSG00000233151	1589	CYP21A2	-1.28901	0.197757	0.418329	-1.41701	0.156861	0.373656	-1.46565	0.143127	0.356405	-1.46789	0.142522	0.360329		3.15671	0.0020983	0.0237862	-0.68	0.4986	0.636
ENSG00000019186	1591	CYP24A1	0.0116475	0.99071	0.996583	0.0284453	0.977314	0.99182	-0.196366	0.844372	0.927885	-0.305834	0.759809	0.887688		-0.849221	0.397747	0.601633	-2.18	0.0294	0.076
ENSG00000095596	1592	CYP26A1	-0.105662	0.915876	0.962436	-0.115935	0.907733	0.959062	-0.106685	0.915065	0.959962	-0.316133	0.751983	0.8833		-1.56337	0.121062	0.292254	0.57	0.5686	0.695
ENSG00000135929	1593	CYP27A1	-3.00446	0.00274161	0.0252965	-3.08804	0.00208288	0.0240142	-3.00347	0.00275066	0.0297818	-2.91606	0.00364236	0.0372334		1.65958	0.10007	0.259977	-2.91	0.0037	0.014
ENSG00000111012	1594	CYP27B1	2.9082	0.00373337	0.0312638	2.83777	0.00465542	0.040951	2.62755	0.00876149	0.062278	2.47947	0.0133594	0.083484		4.3375	3.39432e-05	0.00181333	4.99	0	0
ENSG00000001630	1595	CYP51A1	1.48899	0.136875	0.334501	0.695853	0.486719	0.703889	0.48308	0.629169	0.808152	0.510262	0.610007	0.800224		-1.10645	0.271135	0.478734	2.44	0.0149	0.044
ENSG00000173406	1600	DAB1	-2.03064	0.042614	0.157667	-2.12361	0.0340019	0.144213	-2.11807	0.0344705	0.148529	-2.12678	0.0337387	0.150806		0.692567	0.490155	0.678971	1.73	0.0844	0.172
ENSG00000153071	1601	DAB2	-1.62867	0.103767	0.280833	-1.64576	0.100197	0.285059	-1.39404	0.163685	0.386508	-1.388	0.165516	0.392969		1.24136	0.21732	0.420301	-0.06	0.9518	0.971
ENSG00000276644	1602	DACH1	-1.11057	0.267079	0.49848	-1.12069	0.262748	0.503073	-1.08994	0.276061	0.516586	-1.05105	0.293549	0.540426		--	--	--	NA	NA	NA
ENSG00000129562	1603	DAD1	1.70846	0.0879305	0.25216	1.50977	0.131487	0.336626	1.52577	0.127454	0.333107	1.52877	0.126711	0.335963		-0.296263	0.767632	0.873943	1.76	0.0781	0.162
ENSG00000196352	1604	CD55	-0.309494	0.757025	0.879755	-0.404856	0.685689	0.838788	-0.539845	0.589451	0.78183	-0.444301	0.656943	0.830005		-1.59624	0.113529	0.280677	-0.1	0.9238	0.954
ENSG00000173402	1605	DAG1	-2.01717	0.0440035	0.161116	-2.07092	0.0386794	0.156444	-2.22828	0.0261335	0.124409	-2.04798	0.0408825	0.169883		0.903528	0.368375	0.575804	3.81	0.0001	0.001
ENSG00000065357	1606	DGKA	-2.85669	0.00438922	0.0347895	-2.91908	0.00360695	0.0345269	-2.64769	0.00826061	0.0603257	-2.62995	0.0087013	0.0645286		0.0464707	0.963026	0.980764	-6.27	0	0
ENSG00000136267	1607	DGKB	-0.236863	0.812822	0.908076	-0.222433	0.824032	0.917579	-0.470241	0.638308	0.814288	-0.438926	0.660832	0.831934		-1.58373	0.11635	0.284867	1.9	0.0572	0.127
ENSG00000058866	1608	DGKG	-4.52759	6.85086e-06	0.000432021	-4.55715	5.97608e-06	0.000593348	-4.26054	2.2768e-05	0.00144064	-4.19404	3.04144e-05	0.00187985		-3.67186	0.000385406	0.00845975	0.72	0.4711	0.612
ENSG00000145214	1609	DGKQ	-0.417154	0.676675	0.831248	-0.591382	0.554428	0.752378	-0.404817	0.685718	0.844469	-0.39292	0.694481	0.850994		-0.408636	0.683663	0.821184	1.45	0.1466	0.262
ENSG00000110887	1610	DAO	-3.60672	0.000328871	0.00567348	-3.58996	0.000350435	0.00708691	-3.31981	0.000940695	0.0146937	-3.29986	0.00100943	0.0164273		-2.37434	0.0194509	0.0937688	-0.46	0.6441	0.757
ENSG00000112977	1611	DAP	-0.547917	0.583898	0.770304	-0.598374	0.549756	0.749306	-0.357106	0.721105	0.864048	-0.381733	0.702759	0.855186		4.40255	2.64156e-05	0.00155581	-0.81	0.4196	0.563
ENSG00000196730	1612	DAPK1	-2.54791	0.0110186	0.0640527	-2.5917	0.00972057	0.0653382	-2.59501	0.00962835	0.066245	-2.58505	0.00990971	0.0699072		-1.08073	0.282367	0.491067	0.21	0.8324	0.892
ENSG00000167657	1613	DAPK3	-0.00484637	0.996134	0.998756	-0.536198	0.591967	0.779903	-0.723247	0.469735	0.691707	-0.578762	0.56291	0.767123		3.44122	0.000840657	0.0134314	1.81	0.0697	0.148
ENSG00000115866	1615	DARS	0.806371	0.420263	0.646447	0.61047	0.54172	0.743511	0.613592	0.539656	0.747881	0.570816	0.568282	0.771403		-1.87435	0.0637433	0.195835	1.01	0.3107	0.456
ENSG00000229396	1616	DAXX	4.24368	2.45015e-05	0.00098354	3.53708	0.000427347	0.00826617	3.50642	0.000478947	0.00933197	3.66726	0.000261109	0.0069826		3.66231	0.000398315	0.00857439	1.47	0.1416	0.255
ENSG00000188120	1617	DAZ1	1.23629	0.216705	0.442368	1.5923	0.111704	0.304344	1.5923	0.111704	0.306311	1.58456	0.113454	0.315092		--	--	--	NA	NA	NA
ENSG00000092345	1618	DAZL	1.27332	0.203266	0.425116	1.27699	0.201968	0.433078	1.20541	0.228392	0.465513	1.18841	0.235017	0.477453		0.749421	0.455328	0.651278	-1.94	0.0519	0.118
ENSG00000078725	1620	BRINP1	-3.98778	7.26573e-05	0.00207057	-4.0368	5.92731e-05	0.00236409	-4.1552	3.59261e-05	0.00187842	-4.05422	5.51361e-05	0.0026389		-3.77461	0.000269398	0.00681217	0.55	0.5812	0.706
ENSG00000123454	1621	DBH	1.02569	0.305341	0.53774	0.937172	0.348946	0.585688	0.744739	0.456644	0.681243	0.785237	0.432543	0.666489		-0.0518831	0.958723	0.978063	-4.23	0	0
ENSG00000155368	1622	DBI	0.265913	0.790373	0.896464	0.207403	0.835747	0.923517	0.166543	0.867771	0.938568	0.270864	0.786564	0.900129		-0.991108	0.323978	0.534236	3.47	0.0005	0.003
ENSG00000113758	1627	DBN1	-0.276325	0.782368	0.892646	-0.339817	0.734081	0.867458	-0.247693	0.804434	0.908163	-0.219981	0.825941	0.920364		-0.704207	0.482909	0.672865	4.43	0	0
ENSG00000105516	1628	DBP	-1.30712	0.191537	0.410145	-1.31481	0.188942	0.416682	-1.5408	0.123754	0.327286	-1.53771	0.124509	0.332678		-1.86073	0.0656629	0.199567	0.45	0.6556	0.765
ENSG00000137992	1629	DBT	2.76648	0.00579418	0.0414702	2.36257	0.0183819	0.0971451	2.35004	0.0190086	0.101405	2.34891	0.0190667	0.104861		-1.20498	0.231001	0.435827	-0.56	0.5749	0.701
ENSG00000187323	1630	DCC	-1.20134	0.229965	0.457236	-1.23735	0.216312	0.449931	-1.20843	0.22723	0.46426	-1.13517	0.256637	0.500876		-0.896089	0.372315	0.579147	2.27	0.0234	0.063
ENSG00000167969	1632	ECI1	-1.04272	0.297388	0.530135	-1.29354	0.196188	0.425769	-1.78247	0.0750441	0.241097	-1.74914	0.0806438	0.257184		1.65672	0.100648	0.260871	0.26	0.7953	0.868
ENSG00000156136	1633	DCK	0.0914941	0.927122	0.967987	0.165907	0.868271	0.939817	-0.0353894	0.971778	0.985934	-0.0630621	0.949733	0.978512		-1.15528	0.250676	0.45677	1.04	0.2967	0.442
ENSG00000011465	1634	DCN	0.0218914	0.98254	0.992913	0.0189589	0.984879	0.994791	0.295137	0.767964	0.89014	0.28749	0.77381	0.894307		0.246414	0.805857	0.897421	-1.93	0.0535	0.121
ENSG00000129187	1635	DCTD	1.33649	0.18176	0.398069	1.48005	0.139246	0.348086	1.5936	0.111412	0.306006	1.45372	0.14641	0.365849		3.10658	0.00245149	0.0261194	0.92	0.3588	0.504
ENSG00000159640	1636	ACE	-1.00916	0.313196	0.545448	-1.0551	0.291693	0.532493	-1.14832	0.251173	0.491085	-1.14171	0.253909	0.498524		1.26129	0.210082	0.411847	-1.05	0.2936	0.438
ENSG00000080166	1638	DCT	-0.187201	0.851549	0.930949	-0.137151	0.890945	0.951231	-0.27035	0.78696	0.899203	-0.249603	0.802958	0.908585		-0.808915	0.420447	0.621931	0.57	0.5675	0.694
ENSG00000204843	1639	DCTN1	-1.04795	0.29497	0.527335	-1.38675	0.165894	0.386253	-1.29931	0.194203	0.423729	-1.20207	0.229688	0.471813		-2.03944	0.0439913	0.156911	-1.42	0.1553	0.273
ENSG00000077279	1641	DCX	1.39533	0.163294	0.374729	1.39427	0.163614	0.382662	1.42059	0.155819	0.375002	1.50515	0.132675	0.346171		-1.08794	0.279185	0.48768	NA	NA	NA
ENSG00000167986	1642	DDB1	2.30133	0.0216235	0.100957	2.18592	0.0291044	0.130844	2.20824	0.0275048	0.128899	2.1948	0.0284602	0.13552		-0.511815	0.609887	0.769561	4.34	0	0
ENSG00000134574	1643	DDB2	2.07546	0.0382558	0.146509	2.0504	0.0406433	0.161759	1.8243	0.068472	0.227987	1.80246	0.0718436	0.239598		2.60272	0.0106262	0.0645919	-5.12	0	0
ENSG00000132437	1644	DDC	2.16281	0.0308445	0.127293	2.12951	0.0335098	0.142872	2.26569	0.0237312	0.11697	2.27888	0.0229325	0.118215		-1.32622	0.187729	0.385187	0.45	0.6553	0.765
ENSG00000187134	1645	AKR1C1	-4.49271	8.0432e-06	0.000479662	-4.46995	8.92702e-06	0.000760876	-4.56544	5.75116e-06	0.000609949	-4.56644	5.7287e-06	0.000694364		-3.17541	0.00197916	0.0230984	-1.24	0.2138	0.347
ENSG00000151632	1646	AKR1C2	-3.31684	0.000950518	0.0118917	-3.30167	0.0010028	0.014844	-3.47779	0.000532287	0.0100972	-3.47323	0.000541404	0.0109727		-3.34965	0.00113499	0.0164817	-0.46	0.646	0.758
ENSG00000116717	1647	GADD45A	-0.51525	0.606517	0.784509	-0.782925	0.433898	0.660938	-0.574735	0.565629	0.765685	-0.501424	0.616208	0.804909		2.36182	0.0200842	0.0956545	-3.16	0.0016	0.007
ENSG00000175197	1649	DDIT3	4.22065	2.70844e-05	0.00106209	4.02947	6.1116e-05	0.00241693	3.38729	0.000739612	0.0124825	3.35037	0.00084424	0.0145778		1.39811	0.165112	0.356564	5.73	0	0
ENSG00000244038	1650	DDOST	2.24784	0.0248517	0.110764	1.97524	0.0485766	0.181201	1.9906	0.0468573	0.179486	1.96877	0.0493192	0.190009		4.09247	8.5502e-05	0.00321098	7.28	0	0
ENSG00000275003	1652	DDT	-0.745457	0.456209	0.676378	-1.66143	0.0970099	0.279831	-1.83387	0.0670365	0.225338	-1.81101	0.0705089	0.236968		-0.743573	0.458844	0.654186	2.67	0.0076	0.025
ENSG00000079785	1653	DDX1	3.08807	0.00208255	0.0209897	2.61538	0.00907712	0.0624755	2.01823	0.0438937	0.171837	1.97444	0.0486703	0.18852		-1.47332	0.143745	0.325507	1.48	0.1396	0.253
ENSG00000215301	1654	DDX3X	-2.32676	0.0202213	0.0959702	-2.29074	0.022232	0.110104	-2.3609	0.0184647	0.0997862	-2.31975	0.0206012	0.110216		-1.03082	0.305063	0.514406	NA	NA	NA
ENSG00000108654	1655	DDX5	1.92514	0.0545584	0.185431	1.16917	0.242675	0.480102	1.51957	0.129006	0.336034	1.45369	0.146418	0.365819		1.53063	0.128957	0.304378	-3.39	0.0007	0.004
ENSG00000110367	1656	DDX6	1.25	0.211657	0.43631	1.172	0.241537	0.478867	1.24498	0.213497	0.448474	1.22987	0.219101	0.459469		-1.75613	0.0820678	0.230171	-2.41	0.0161	0.047
ENSG00000172869	1657	DMXL1	-0.0335148	0.973272	0.988847	-0.0580085	0.953756	0.980763	-0.137815	0.890421	0.949314	-0.200126	0.841432	0.928919		-2.61512	0.0102718	0.0631048	-1.65	0.0995	0.195
ENSG00000067596	1659		3.1261	0.00183393	0.0190815	2.9473	0.00329673	0.0323707	3.22048	0.00133035	0.0184216	3.08116	0.00213142	0.0268637		1.84627	0.0677529	0.203312	2.37	0.0181	0.051
ENSG00000135829	1660	DHX9	3.77592	0.00017094	0.00367599	3.25595	0.00117663	0.0164147	3.58078	0.000362803	0.00794846	3.58721	0.000354207	0.008348		-0.147017	0.883409	0.939486	3.15	0.0016	0.007
ENSG00000178105	1662	DDX10	1.31808	0.187845	0.405402	1.16229	0.245455	0.483706	1.15814	0.247144	0.487034	1.11408	0.265573	0.510945		0.156503	0.875946	0.935326	6.36	0	0
ENSG00000013573	1663	DDX11	0.892652	0.372306	0.602938	0.359786	0.7191	0.857956	0.0575711	0.954104	0.978856	-0.0190004	0.984845	0.993521		1.36749	0.174479	0.367951	0.67	0.5009	0.638
ENSG00000109606	1665	DHX15	4.36442	1.4376e-05	0.000708026	4.24576	2.42842e-05	0.00142544	4.09026	4.73566e-05	0.00219344	4.07934	4.96122e-05	0.00253022		3.42272	0.000893604	0.0140408	4.05	0.0001	0
ENSG00000104325	1666	DECR1	-0.747026	0.455262	0.675511	-1.20759	0.227554	0.462542	-1.34422	0.179251	0.407242	-1.28822	0.198035	0.434374		-1.81097	0.0730889	0.213218	-5.18	0	0
ENSG00000206047	1667	DEFA1	0.0627433	0.949986	0.978396	0.0253947	0.979746	0.992292	0.0322746	0.974261	0.986897	0.063462	0.949414	0.9784		--	--	--	NA	NA	NA
ENSG00000239839	1668	DEFA3	0.44451	0.656791	0.81988	0.380852	0.703412	0.849666	0.408563	0.682968	0.842805	0.462695	0.643707	0.822074		--	--	--	NA	NA	NA
ENSG00000164821	1669	DEFA4	-0.364934	0.715255	0.854515	-0.365368	0.714931	0.855169	-0.345146	0.730073	0.869492	-0.327423	0.743432	0.879789		-3.24153	0.00160648	0.0204613	-3.37	0.0008	0.004
ENSG00000164816	1670	DEFA5	-1.42232	0.155313	0.363474	-1.51517	0.130115	0.334306	-1.49781	0.13457	0.34447	-1.49657	0.134893	0.348982		-2.32995	0.0217785	0.100714	-2.01	0.0451	0.106
ENSG00000164822	1671	DEFA6	-1.03609	0.300468	0.532827	-1.12059	0.26279	0.503102	-1.10838	0.268024	0.50786	-1.11121	0.266805	0.512523		0.550856	0.582937	0.749875	-1.27	0.2045	0.335
ENSG00000164825	1672	DEFB1	-2.45848	0.0141587	0.0754025	-2.66093	0.00794522	0.057864	-2.63263	0.00863274	0.0618101	-2.63674	0.00853051	0.0636667		-1.35416	0.178679	0.37324	-0.45	0.654	0.764
ENSG00000275444	1673	DEFB4B	-0.0720603	0.942571	0.975333	-0.133464	0.893859	0.952654	-0.117639	0.906383	0.956931	-0.118195	0.905942	0.958309		NA	NA	#VALUE!	-4.32	0	0
ENSG00000175084	1674	DES	-1.75158	0.0802195	0.23749	-1.93776	0.0529968	0.191379	-1.94547	0.0520614	0.191445	-1.94057	0.0526555	0.19772		2.88539	0.00477101	0.0394601	-3.22	0.0013	0.006
ENSG00000197766	1675	CFD	-1.10856	0.267948	0.499153	-1.20109	0.230064	0.465111	-1.27259	0.203527	0.435369	-1.15234	0.249522	0.493231		2.06666	0.0412993	0.150943	-2.75	0.0061	0.021
ENSG00000160049	1676	DFFA	0.775677	0.438164	0.660697	0.366274	0.714255	0.854908	0.379891	0.704125	0.853898	0.288895	0.772735	0.893839		-0.0227435	0.981899	0.991202	3.8	0.0002	0.001
ENSG00000169598	1677	DFFB	3.27031	0.00111919	0.0133062	2.82714	0.00481123	0.0416929	2.7137	0.00679382	0.0528389	2.67125	0.00770812	0.0598004		4.53644	1.56564e-05	0.00112047	0.63	0.5264	0.66
ENSG00000126953	1678	TIMM8A	4.37596	1.36528e-05	0.00069063	4.24169	2.47188e-05	0.00142848	4.33195	1.66181e-05	0.00117945	4.19582	3.01817e-05	0.00187167		-1.43911	0.153181	0.3391	NA	NA	NA
ENSG00000105928	1687	GSDME	-0.00140649	0.998878	0.999789	-0.664426	0.506605	0.718617	-0.479956	0.631387	0.809831	-0.254203	0.799403	0.906816		0.0177507	0.985872	0.993415	0.51	0.611	0.731
ENSG00000100473	1690	COCH	0.0657532	0.94759	0.977384	0.0775788	0.938182	0.974302	0.0581681	0.953629	0.978638	-0.0590426	0.952933	0.979862		1.04094	0.300362	0.509196	3.04	0.0024	0.01
ENSG00000114956	1716	DGUOK	3.77895	0.000168908	0.00363649	3.52177	0.000452417	0.00861715	3.34198	0.000869629	0.0139096	3.19482	0.00145315	0.0208011		1.81871	0.0718902	0.211216	1.79	0.0736	0.155
ENSG00000172893	1717	DHCR7	-0.914984	0.36047	0.591675	-1.02811	0.3042	0.544463	-1.07675	0.281909	0.523021	-1.0346	0.301163	0.547692		-1.12614	0.262747	0.469386	5.17	0	0
ENSG00000116133	1718	DHCR24	0.486908	0.626454	0.798292	0.304138	0.7611	0.883227	0.143956	0.885571	0.946847	0.157218	0.875112	0.944265		-0.249594	0.803403	0.89632	3.77	0.0002	0.001
ENSG00000228716	1719	DHFR	2.07382	0.0384076	0.146879	2.17423	0.0299742	0.133214	2.07409	0.0383837	0.159251	2.00748	0.0450286	0.180095		1.57686	0.117925	0.286944	3.16	0.0016	0.007
ENSG00000102967	1723	DHODH	0.894698	0.371211	0.601844	1.20543	0.228387	0.463126	0.911083	0.36252	0.601013	0.904936	0.365767	0.610463		2.14661	0.0341952	0.133769	2.71	0.0067	0.023
ENSG00000095059	1725	DHPS	2.04371	0.041302	0.154467	1.47155	0.141526	0.351714	1.07512	0.28264	0.523596	1.015	0.31041	0.55627		-1.6004	0.112603	0.279224	0.22	0.826	0.888
ENSG00000100243	1727	CYB5R3	-1.85585	0.0638339	0.205223	-2.40426	0.0164264	0.0903405	-2.82678	0.00481665	0.0425497	-2.69046	0.0072818	0.0578146		-0.0920636	0.926828	0.962032	-1.29	0.1956	0.324
ENSG00000181019	1728	NQO1	-0.43464	0.663938	0.823953	-0.455379	0.648958	0.81693	-0.735027	0.462534	0.68581	-0.712862	0.476136	0.700525		0.139167	0.889592	0.942521	1.79	0.0734	0.155
ENSG00000131504	1729	DIAPH1	-0.617206	0.53727	0.739306	-0.800387	0.423719	0.653	-0.941279	0.34684	0.586318	-0.952291	0.341232	0.586991		3.03714	0.00303246	0.0296446	3.41	0.0006	0.003
ENSG00000147202	1730	DIAPH2	0.657941	0.510761	0.71932	0.764149	0.444999	0.66965	0.769651	0.441729	0.669806	0.760063	0.447438	0.677636		-0.649938	0.517193	0.699114	NA	NA	NA
ENSG00000180096	1731	SEPTIN1	-2.10373	0.0357064	0.14005	-2.25549	0.0243661	0.11665	-2.70432	0.00698676	0.0538237	-2.68145	0.00747905	0.0587311		3.01393	0.00325345	0.0309437	-6.66	0	0
ENSG00000211452	1733	DIO1	1.03151	0.302607	0.535196	1.0629	0.28814	0.529111	1.09132	0.275456	0.515816	1.09984	0.271726	0.517977		0.634557	0.527138	0.707665	3.09	0.002	0.009
ENSG00000211448	1734	DIO2	1.32228	0.186445	0.40392	1.32756	0.184693	0.41159	1.31071	0.190323	0.419678	1.25442	0.210048	0.449062		-0.934629	0.352187	0.559962	-1.13	0.2581	0.399
ENSG00000197406	1735	DIO3	0.224838	0.822161	0.914296	0.0933355	0.92566	0.967813	0.276613	0.782147	0.897495	0.261848	0.793505	0.903089		-1.30575	0.194573	0.393106	-3.37	0.0008	0.004
ENSG00000130826	1736	DKC1	2.8311	0.00475252	0.0364764	2.59825	0.00953859	0.0646505	2.62835	0.0087411	0.0622516	2.55015	0.0109501	0.0741363		3.04183	0.00298952	0.0293611	NA	NA	NA
ENSG00000150768	1737	DLAT	2.69302	0.00722562	0.0484112	2.59145	0.0097275	0.0653612	2.57557	0.0101821	0.0685887	2.61528	0.00908053	0.066055		-1.64277	0.103511	0.265461	3.45	0.0006	0.003
ENSG00000091140	1738	DLD	2.9291	0.0034938	0.0297923	1.66338	0.0966203	0.279268	1.6359	0.102246	0.291555	1.63938	0.10152	0.294572		-1.48446	0.14077	0.321225	-0.29	0.7727	0.853
ENSG00000075711	1739	DLG1	-0.725514	0.468344	0.685817	-0.942126	0.346406	0.58326	-0.850618	0.395231	0.630599	-0.9019	0.367377	0.612		-1.21803	0.226024	0.430247	1.61	0.1074	0.206
ENSG00000150672	1740	DLG2	0.115043	0.908439	0.958181	0.0223395	0.982183	0.993735	-0.0731491	0.941705	0.972335	-0.0828286	0.934008	0.972891		-1.40398	0.163363	0.354441	-2.59	0.0098	0.031
ENSG00000082458	1741	DLG3	-0.969303	0.33268	0.564374	-1.1428	0.253457	0.492354	-0.830463	0.40652	0.64132	-0.770533	0.441208	0.672952		-2.11486	0.0368787	0.140386	NA	NA	NA
ENSG00000132535	1742	DLG4	-1.53993	0.123965	0.314094	-1.1876	0.235338	0.471787	-1.35509	0.175765	0.402704	-1.36957	0.1712	0.400704		-2.45987	0.01558	0.0823508	-0.47	0.6367	0.751
ENSG00000119689	1743	DLST	-0.259329	0.795446	0.899812	-0.546207	0.585073	0.774867	-0.582836	0.560165	0.761824	-0.701353	0.483284	0.705811		2.43374	0.0166826	0.0856716	-0.08	0.9325	0.96
ENSG00000144355	1745	DLX1	1.7479	0.0808561	0.238807	1.65981	0.0973357	0.280554	1.9762	0.0484676	0.182952	1.75514	0.0796117	0.255376		-1.08701	0.279595	0.488081	3.21	0.0014	0.006
ENSG00000115844	1746	DLX2	1.69366	0.0907095	0.257127	1.57839	0.114863	0.309922	1.96738	0.0494779	0.185378	1.72556	0.0848075	0.265117		-0.550707	0.583038	0.749903	2.18	0.0293	0.075
ENSG00000064195	1747	DLX3	0.789398	0.430108	0.654258	0.880834	0.378666	0.612919	0.513733	0.607578	0.794191	0.478253	0.632599	0.815364		-1.71747	0.0889273	0.240964	3.33	0.0009	0.004
ENSG00000108813	1748	DLX4	0.717285	0.473403	0.690031	0.809395	0.418524	0.648851	0.547076	0.584476	0.779497	0.500603	0.616786	0.805438		3.22558	0.00168985	0.0210013	3.85	0.0001	0.001
ENSG00000105880	1749	DLX5	0.26938	0.787705	0.89556	-0.0202706	0.983832	0.994327	-0.139111	0.889397	0.948873	-0.119163	0.905176	0.957878		-1.01385	0.313053	0.522444	-0.08	0.939	0.963
ENSG00000006377	1750	DLX6	1.49324	0.135759	0.332993	1.26873	0.204898	0.436651	1.15044	0.2503	0.490407	1.17352	0.240931	0.482949		-0.989876	0.324577	0.534805	2.7	0.007	0.024
ENSG00000187908	1755	DMBT1	0.401305	0.6883	0.837919	0.439591	0.660349	0.823716	0.475519	0.634544	0.81215	0.489716	0.624467	0.810591		0.0403827	0.967867	0.983529	-2.29	0.0224	0.061
ENSG00000198947	1756	DMD	-2.50449	0.012456	0.0693007	-2.53482	0.011436	0.0723606	-2.53179	0.0115346	0.0740386	-2.58247	0.0099833	0.0702142		0.814589	0.417205	0.618873	NA	NA	NA
ENSG00000123453	1757	SARDH	-0.854685	0.392976	0.621266	-0.805298	0.420882	0.650831	-1.22385	0.221363	0.45743	-1.30113	0.193583	0.428182		1.23791	0.21859	0.42134	-2.4	0.0165	0.048
ENSG00000152592	1758	DMP1	0.0905093	0.927905	0.968208	0.0848225	0.932423	0.971185	-0.112335	0.910585	0.958819	-0.151982	0.879239	0.94642		0.519329	0.604656	0.765968	5.42	0	0
ENSG00000106976	1759	DNM1	0.492761	0.622314	0.795515	0.315438	0.75251	0.878006	0.4029	0.687128	0.845312	0.377657	0.705784	0.857079		-1.64156	0.103761	0.265779	3.63	0.0003	0.002
ENSG00000104936	1760	DMPK	-0.761604	0.446516	0.668109	-0.810907	0.417655	0.648258	-0.675931	0.499276	0.715617	-0.701343	0.48329	0.705765		3.08725	0.00260192	0.0270831	-3.33	0.0009	0.004
ENSG00000137090	1761	DMRT1	1.66108	0.0970802	0.268459	1.70496	0.0885811	0.264637	1.60577	0.10871	0.301871	1.61164	0.107428	0.304517		0.500811	0.617583	0.775763	5.7	0	0
ENSG00000185800	1762	DMWD	0.412346	0.680194	0.833049	0.393828	0.693811	0.843637	0.711462	0.477001	0.697017	0.703154	0.482161	0.704999		1.08865	0.278873	0.487449	3.12	0.0019	0.008
ENSG00000138346	1763	DNA2	4.16559	3.43514e-05	0.00123784	4.47895	8.56729e-06	0.000747276	4.85878	1.41594e-06	0.000272473	4.76231	2.26587e-06	0.000391618		4.26988	4.39451e-05	0.00210459	6.98	0	0
ENSG00000039139	1767	DNAH5	-0.0305272	0.975654	0.989597	-0.127562	0.898527	0.95463	-0.0115265	0.990806	0.995178	0.0916626	0.926989	0.969311		0.178568	0.858631	0.926276	0.99	0.3213	0.467
ENSG00000115423	1768	DNAH6	1.28253	0.20002	0.421016	1.292	0.196722	0.426483	1.6877	0.0918511	0.273444	1.71263	0.0871616	0.26883		0.721296	0.472378	0.664736	-0.09	0.929	0.957
ENSG00000124721	1769	DNAH8	0.293499	0.769215	0.886417	-0.0514904	0.958947	0.983555	-0.704957	0.481038	0.700777	-0.671053	0.502377	0.71951		1.86495	0.0650629	0.198571	3.6	0.0003	0.002
ENSG00000007174	1770	DNAH9	-0.996194	0.31945	0.551249	-0.819669	0.412643	0.644606	-0.782611	0.434082	0.6642	-0.656396	0.511755	0.726641		0.55348	0.581146	0.748688	-1.46	0.1436	0.258
ENSG00000213918	1773	DNASE1	-1.0426	0.297441	0.530078	-1.28294	0.199875	0.430667	-1.15841	0.247035	0.487127	-1.18471	0.236477	0.478803		2.69123	0.0083206	0.055583	0.99	0.3244	0.47
ENSG00000013563	1774	DNASE1L1	0.921841	0.356883	0.588323	0.831042	0.406193	0.639021	0.556922	0.577733	0.77471	0.580853	0.5615	0.765817		1.15789	0.249613	0.455972	NA	NA	NA
ENSG00000167968	1775	DNASE1L2	1.03542	0.300778	0.533123	0.828228	0.407783	0.640283	0.705478	0.480714	0.700578	0.672937	0.501178	0.718289		0.940505	0.349181	0.55705	1.54	0.1242	0.23
ENSG00000163687	1776	DNASE1L3	0.181686	0.855874	0.933218	0.259814	0.795073	0.902562	-0.303128	0.761869	0.886931	-0.292156	0.770242	0.892947		-0.0111749	0.991106	0.996465	-7.8	0	0
ENSG00000105612	1777	DNASE2	1.38274	0.167122	0.378625	1.29589	0.195379	0.425002	1.12473	0.261035	0.500615	1.28117	0.2005	0.437211		0.844782	0.40021	0.603577	1.73	0.0846	0.172
ENSG00000197102	1778	DYNC1H1	-1.59206	0.111757	0.295142	-1.67536	0.0942456	0.274959	-1.70025	0.0894643	0.268868	-1.67366	0.0945824	0.282612		-1.72248	0.0880133	0.239617	1.49	0.136	0.248
ENSG00000158560	1780	DYNC1I1	-0.901648	0.367509	0.598336	-1.12557	0.260678	0.500546	-0.897053	0.369955	0.607832	-0.859096	0.390541	0.631264		-2.99201	0.00347576	0.032392	0.43	0.6688	0.775
ENSG00000077380	1781	DYNC1I2	-0.690234	0.490243	0.703264	-1.17078	0.242028	0.479534	-1.37772	0.168666	0.393195	-1.33941	0.18081	0.414061		-1.76082	0.0812666	0.228566	-1.44	0.1513	0.268
ENSG00000135720	1783	DYNC1LI2	-1.14641	0.251959	0.481822	-1.18673	0.23568	0.472017	-1.44505	0.148828	0.364571	-1.44032	0.150163	0.37125		-1.72368	0.0877961	0.239232	-0.31	0.7572	0.842
ENSG00000079805	1785	DNM2	-0.883901	0.377009	0.607183	-1.2978	0.194721	0.424363	-1.43381	0.15201	0.369455	-1.30896	0.190917	0.425308		2.36043	0.0201557	0.0958506	-0.09	0.9274	0.956
ENSG00000130816	1786	DNMT1	1.87188	0.0615796	0.199973	1.41939	0.156166	0.372571	1.20569	0.228284	0.465344	1.22703	0.220165	0.460718		3.38483	0.00101202	0.015281	5.19	0	0
ENSG00000107614	1787	TRDMT1	1.23832	0.215954	0.441559	1.38547	0.166287	0.386877	1.68737	0.0919134	0.273586	1.5809	0.11429	0.316145		1.60805	0.110915	0.276594	-0.68	0.494	0.632
ENSG00000119772	1788	DNMT3A	0.95492	0.3399	0.571583	0.656647	0.511593	0.722126	0.500746	0.616685	0.800545	0.388497	0.69775	0.852648		4.61087	1.16603e-05	0.000945032	6.33	0	0
ENSG00000088305	1789	DNMT3B	-1.193	0.233214	0.460799	-1.23046	0.218878	0.452896	-1.21835	0.223441	0.459587	-1.39737	0.162684	0.389264		3.83228	0.000219724	0.00593599	7.42	0	0
ENSG00000107447	1791	DNTT	1.19583	0.232111	0.459593	1.23496	0.2172	0.450924	1.3761	0.169168	0.393972	1.38086	0.1677	0.39644		-0.161698	0.871863	0.932752	0.53	0.5974	0.72
ENSG00000150760	1793	DOCK1	-2.43341	0.0151702	0.079097	-2.26699	0.0236513	0.114491	-2.21058	0.0273414	0.128359	-2.25785	0.0242193	0.122216		-0.653965	0.514606	0.697855	-0.31	0.7536	0.84
ENSG00000134516	1794	DOCK2	-1.44245	0.149559	0.35549	-1.43572	0.151463	0.365888	-1.59427	0.111262	0.305729	-1.51455	0.130275	0.342061		1.87634	0.0634667	0.195302	-3.72	0.0002	0.001
ENSG00000088538	1795	DOCK3	-2.73783	0.00631876	0.044059	-2.59928	0.00951022	0.0645284	-2.48986	0.012977	0.0796544	-2.38907	0.0171181	0.098014		-2.64876	0.00936349	0.0598512	6.17	0	0
ENSG00000115325	1796	DOK1	1.08929	0.276347	0.508506	0.992837	0.321083	0.560649	1.44543	0.14872	0.364497	1.46432	0.143493	0.361708		1.95783	0.0529825	0.175943	-1.89	0.0595	0.131
ENSG00000206346	1797	DXO	1.35812	0.174799	0.388474	0.830102	0.406724	0.639372	1.29147	0.196907	0.427429	1.37959	0.168092	0.397014		1.99774	0.0484079	0.166375	2.72	0.0066	0.023
ENSG00000172269	1798	DPAGT1	1.86221	0.0629315	0.203056	1.54228	0.123392	0.323625	1.12612	0.260446	0.500153	1.10801	0.268184	0.513902		3.96019	0.000138839	0.00446285	5.65	0	0
ENSG00000015413	1800	DPEP1	-0.967525	0.333567	0.565416	-0.970866	0.331902	0.570363	-0.929412	0.35295	0.592089	-0.897594	0.369668	0.613516		3.18222	0.00193732	0.02275	-1.25	0.2101	0.342
ENSG00000108963	1801	DPH1	-1.91262	0.056145	0.188727	-1.34999	0.177392	0.401552	-1.19599	0.232049	0.469786	-1.1572	0.247532	0.491222		0.900582	0.369932	0.577334	4.48	0	0
ENSG00000132768	1802	DPH2	3.46896	0.000549758	0.00810568	2.79862	0.0052529	0.0442068	2.74066	0.00626548	0.050022	2.71326	0.00680339	0.055238		4.08425	8.81448e-05	0.00327136	6.55	0	0
ENSG00000197635	1803	DPP4	0.940053	0.347467	0.579454	0.989287	0.322815	0.562358	0.608408	0.543086	0.750629	0.600459	0.548368	0.756305		1.73392	0.0859529	0.236898	-1.96	0.0505	0.116
ENSG00000130226	1804	DPP6	-1.0525	0.29288	0.525158	-1.31138	0.190098	0.417997	-1.3479	0.178063	0.40553	-1.1898	0.234472	0.477124		-1.30637	0.194366	0.39277	-0.12	0.9027	0.941
ENSG00000143196	1805	DPT	2.09498	0.0364797	0.142008	2.01108	0.0446446	0.171857	2.12714	0.0337076	0.147006	2.13236	0.0332767	0.149493		0.516469	0.606645	0.767308	-3.05	0.0023	0.01
ENSG00000188641	1806	DPYD	-0.0456604	0.963592	0.984262	0.102529	0.918362	0.963746	0.271793	0.78585	0.899036	0.305641	0.759957	0.887583		1.2839	0.202087	0.402581	-2.76	0.0058	0.02
ENSG00000147647	1807	DPYS	-0.180381	0.856898	0.933679	-0.230516	0.817749	0.914565	-0.13028	0.896377	0.951642	-0.10542	0.916068	0.963831		-1.81177	0.0729648	0.213053	-5	0	0
ENSG00000092964	1808	DPYSL2	-2.15098	0.0317696	0.12979	-2.21006	0.0273773	0.126148	-1.91896	0.0553377	0.199485	-1.9229	0.0548418	0.202468		0.28671	0.774916	0.877862	-0.15	0.8797	0.925
ENSG00000113657	1809	DPYSL3	-1.64572	0.100204	0.274415	-1.55592	0.120114	0.318293	-1.67462	0.0943908	0.277858	-1.55486	0.120368	0.325715		-1.83145	0.0699523	0.207483	-2.56	0.0105	0.033
ENSG00000117505	1810	DR1	2.53321	0.011488	0.0658583	2.20778	0.0275361	0.126411	2.28548	0.02254	0.113222	2.19921	0.0281441	0.134633		0.427629	0.669823	0.812121	0.76	0.4467	0.588
ENSG00000091138	1811	SLC26A3	0.0748777	0.94033	0.974689	-0.0568996	0.954639	0.981185	0.011508	0.990821	0.995086	0.0220786	0.982391	0.992386		0.939435	0.349727	0.557593	0.25	0.802	0.872
ENSG00000184845	1812	DRD1	-1.33875	0.181024	0.397061	-1.32452	0.185699	0.412601	-1.32915	0.184168	0.412687	-1.30333	0.192832	0.42738		-1.94383	0.054671	0.179104	-0.5	0.6172	0.736
ENSG00000149295	1813	DRD2	1.21805	0.223554	0.450098	1.1725	0.241336	0.478723	1.41008	0.158898	0.379428	1.41947	0.156144	0.379899		1.46794	0.145197	0.327816	0.95	0.3408	0.486
ENSG00000151577	1814	DRD3	-0.467242	0.640451	0.808895	-0.48201	0.629928	0.804587	-0.411209	0.681027	0.841467	-0.405333	0.68534	0.846012		0.348261	0.728362	0.849218	0.49	0.6256	0.742
ENSG00000276825	1815	DRD4	-2.52475	0.0117658	0.0666933	-2.55595	0.0107696	0.0696314	-2.4532	0.0143669	0.0847577	-2.40398	0.0164403	0.0956592		2.37603	0.0193669	0.0934827	-0.91	0.362	0.507
ENSG00000169676	1816	DRD5	-0.975917	0.329394	0.560786	-0.970318	0.332175	0.570727	-0.762511	0.445975	0.67253	-0.767782	0.44284	0.674229		-2.2669	0.0255067	0.11105	-1.68	0.093	0.185
ENSG00000108591	1819	DRG2	-1.95865	0.0504933	0.176005	-1.85256	0.0643054	0.216939	-1.20399	0.228943	0.466228	-1.54859	0.121869	0.328398		-1.74236	0.0844602	0.234316	-0.19	0.8469	0.903
ENSG00000116017	1820	ARID3A	-0.682295	0.495246	0.707234	-0.815825	0.414838	0.646142	-0.484768	0.627971	0.80778	-0.594204	0.552541	0.759368		1.16952	0.244921	0.450788	5.57	0	0
ENSG00000102385	1821	DRP2	-0.158248	0.8743	0.942137	-0.144076	0.885476	0.948866	-0.0724547	0.942258	0.972475	-0.0745762	0.94057	0.97548		-2.38033	0.0191543	0.0928108	NA	NA	NA
ENSG00000111676	1822	ATN1	-1.59171	0.111836	0.295265	-2.11164	0.0350203	0.147095	-2.27511	0.0231574	0.115023	-2.29877	0.0217708	0.114246		0.557417	0.578463	0.746195	-0.09	0.9268	0.956
ENSG00000134765	1823	DSC1	-1.50375	0.13303	0.328328	-1.59385	0.111356	0.303706	-1.45623	0.145712	0.360103	-1.45441	0.146219	0.365519		-2.3037	0.0232677	0.105165	-0.74	0.4578	0.599
ENSG00000134755	1824	DSC2	-2.0187	0.0438443	0.160786	-2.15364	0.0315601	0.137608	-2.19189	0.0286693	0.132166	-2.0966	0.0363372	0.157921		0.230473	0.818186	0.90467	0.98	0.3275	0.473
ENSG00000134762	1825	DSC3	-1.85266	0.0642907	0.206265	-1.90316	0.0573708	0.201939	-1.99543	0.0463277	0.178006	-1.97719	0.0483574	0.187659		1.57711	0.117867	0.286914	-0.85	0.398	0.542
ENSG00000171587	1826	DSCAM	-2.94521	0.00331871	0.0289473	-3.01611	0.00263965	0.0281071	-2.94557	0.00331518	0.0337595	-2.86958	0.00421671	0.0405508		-1.52252	0.130973	0.307567	0.94	0.3473	0.493
ENSG00000159200	1827	RCAN1	-0.338303	0.735221	0.866227	-0.679977	0.496712	0.710796	-0.705002	0.48101	0.700791	-0.678804	0.497455	0.715314		1.26854	0.207493	0.409012	-1.32	0.1857	0.313
ENSG00000134760	1828	DSG1	-1.19721	0.23157	0.459009	-1.24076	0.215051	0.448307	-1.56982	0.116844	0.315266	-1.56315	0.118406	0.322936		-1.82774	0.0705116	0.208555	-0.33	0.7431	0.832
ENSG00000046604	1829	DSG2	-1.85546	0.0638893	0.205366	-1.99505	0.0463689	0.17574	-2.21147	0.0272795	0.128165	-2.14212	0.0324804	0.147298		3.69374	0.000357303	0.00807658	3.3	0.001	0.005
ENSG00000134757	1830	DSG3	-1.99116	0.0467951	0.167557	-2.00439	0.0453573	0.173563	-2.27538	0.0231416	0.115005	-2.26846	0.0235627	0.120071		-1.55355	0.12339	0.296103	-2.51	0.012	0.037
ENSG00000157514	1831	TSC22D3	-2.18444	0.0292126	0.123061	-2.23429	0.0257334	0.120992	-2.35241	0.0188884	0.101226	-2.49639	0.0127434	0.0812112		-2.6619	0.00902873	0.0583208	NA	NA	NA
ENSG00000096696	1832	DSP	-2.4456	0.0146708	0.0773357	-2.39309	0.0169317	0.0919546	-2.40837	0.0162443	0.091856	-2.46897	0.0137547	0.0848463		0.137395	0.89099	0.943369	-0.41	0.6839	0.787
ENSG00000083782	1833	EPYC	-0.281302	0.77855	0.89134	-0.257498	0.796859	0.9036	-0.361486	0.71783	0.861728	-0.373292	0.709029	0.859175		2.36082	0.0201353	0.095802	-0.28	0.7768	0.856
ENSG00000152591	1834	DSPP	0.967438	0.333611	0.565439	0.966525	0.334067	0.572293	1.01196	0.311858	0.553288	1.00803	0.313741	0.55918		0.637967	0.524925	0.705592	2.29	0.0221	0.06
ENSG00000155850	1836	SLC26A2	0.854295	0.393191	0.621291	0.878546	0.379905	0.614126	0.819705	0.412623	0.646143	0.786836	0.431607	0.665762		2.59823	0.0107572	0.0650542	2.36	0.0184	0.052
ENSG00000134769	1837	DTNA	-1.68282	0.0927908	0.260888	-1.74153	0.0819659	0.252721	-1.82947	0.067693	0.226688	-1.7938	0.0732165	0.242401		-0.319641	0.749894	0.862499	3.08	0.0021	0.009
ENSG00000138101	1838	DTNB	-2.35762	0.0186268	0.0910415	-2.58724	0.00984619	0.0658506	-2.47329	0.0135899	0.0820667	-2.48565	0.0131314	0.0826681		-2.01764	0.0462556	0.162091	1.34	0.1806	0.306
ENSG00000113070	1839	HBEGF	-1.7665	0.0776841	0.233052	-1.78491	0.074647	0.237572	-1.66114	0.0970694	0.282667	-1.72138	0.0855624	0.266451		0.997524	0.320871	0.53082	-0.86	0.391	0.535
ENSG00000135144	1840	DTX1	-0.67057	0.502683	0.713218	-0.683629	0.494403	0.709395	-0.682806	0.494923	0.712277	-0.567702	0.570394	0.772528		-1.25093	0.213822	0.416551	-2.42	0.0157	0.046
ENSG00000168393	1841	DTYMK	1.99781	0.0460671	0.165938	1.71223	0.0872341	0.262166	1.72145	0.085548	0.260836	1.71911	0.0859752	0.267113		4.79854	5.4788e-06	0.000611208	7.51	0	0
ENSG00000106823	1842	ECM2	-1.96148	0.0501614	0.175077	-1.94181	0.0525035	0.190297	-2.06921	0.0388403	0.160043	-2.05089	0.0405977	0.169113		2.74437	0.00716486	0.0508158	-2.3	0.0216	0.059
ENSG00000120129	1843	DUSP1	-2.17881	0.0296302	0.123953	-2.15255	0.0316461	0.137758	-1.99248	0.0466508	0.178879	-1.9595	0.0503952	0.192446		-0.657051	0.512628	0.696867	-3.62	0.0003	0.002
ENSG00000158050	1844	DUSP2	0.499798	0.617351	0.792373	0.490045	0.624233	0.801261	0.623153	0.533358	0.743848	0.293084	0.769533	0.892735		-1.05359	0.29456	0.503545	0.72	0.4743	0.615
ENSG00000108861	1845	DUSP3	1.84227	0.0657966	0.209476	1.71051	0.0875506	0.262736	1.4429	0.149432	0.365329	1.44461	0.148954	0.369484		-1.79183	0.0761253	0.219343	0.9	0.3687	0.513
ENSG00000120875	1846	DUSP4	0.635876	0.525035	0.730058	0.605887	0.544758	0.745433	0.177014	0.859541	0.936122	0.0729416	0.941871	0.975473		0.791587	0.430439	0.629979	-1.15	0.2519	0.391
ENSG00000138166	1847	DUSP5	0.732722	0.463937	0.683116	0.849779	0.395696	0.628816	0.821157	0.411796	0.645932	0.836711	0.403001	0.64179		0.899855	0.370317	0.577649	0.78	0.4347	0.577
ENSG00000139318	1848	DUSP6	0.00824498	0.993424	0.997753	-0.000568643	0.999546	0.999975	0.0265559	0.97882	0.989047	-0.108149	0.913904	0.962748		1.20149	0.232343	0.437315	-2.97	0.003	0.012
ENSG00000164086	1849	DUSP7	0.519035	0.603877	0.782938	0.50276	0.615268	0.794507	0.712612	0.476289	0.696414	0.648708	0.51671	0.730288		-1.00736	0.316145	0.525984	0.63	0.5278	0.661
ENSG00000273793	1850	DUSP8	0.495915	0.620088	0.794301	0.505424	0.613397	0.793188	0.555754	0.578531	0.775446	0.60957	0.542317	0.751904		-1.52123	0.131295	0.308056	-0.3	0.7611	0.845
ENSG00000130829	1852	DUSP9	0.903285	0.36664	0.597495	0.871454	0.383762	0.617686	0.947806	0.343508	0.583699	0.820143	0.412375	0.650337		-2.55349	0.0121444	0.0699209	NA	NA	NA
ENSG00000128951	1854	DUT	-1.03477	0.301083	0.533462	-1.18181	0.237624	0.474638	-0.92458	0.355458	0.594638	-1.03659	0.300235	0.546909		0.355781	0.722739	0.845365	-0.56	0.578	0.703
ENSG00000107404	1855	DVL1	1.23534	0.217058	0.442943	0.999002	0.318089	0.558084	1.19201	0.233602	0.47109	1.24105	0.214946	0.454432		1.25211	0.213393	0.41593	3.04	0.0024	0.01
ENSG00000004975	1856	DVL2	-1.37183	0.170492	0.383562	-0.72476	0.468807	0.689741	-0.849848	0.395658	0.630688	-0.892284	0.372505	0.616307		2.22468	0.028306	0.118295	6.44	0	0
ENSG00000161202	1857	DVL3	-0.301079	0.76343	0.882966	-0.702434	0.482608	0.700495	-0.660251	0.509279	0.72384	-0.667937	0.504363	0.720972		1.33388	0.185215	0.382345	3.28	0.0011	0.005
ENSG00000157540	1859	DYRK1A	1.6031	0.109299	0.290541	1.12843	0.25947	0.499204	1.24497	0.213499	0.448426	1.193	0.233217	0.47571		-0.242857	0.808604	0.898791	-1.23	0.2182	0.352
ENSG00000136827	1861	TOR1A	1.63883	0.101634	0.277231	1.22443	0.221144	0.455565	1.58063	0.114351	0.311238	1.6567	0.0979657	0.288473		1.69686	0.0927724	0.248156	2.9	0.0037	0.014
ENSG00000101412	1869	E2F1	2.6245	0.00883932	0.0554791	2.59581	0.00960592	0.0649417	2.64721	0.00827228	0.0602694	2.50709	0.0123671	0.0795738		2.75837	0.00688582	0.0496349	9.69	0	0
ENSG00000007968	1870	E2F2	3.53954	0.000423425	0.00676103	3.35849	0.000819926	0.0128936	3.02278	0.00258292	0.0284946	2.99997	0.00278248	0.0315348		5.05684	1.88539e-06	0.000354023	5.27	0	0
ENSG00000112242	1871	E2F3	2.52739	0.0116785	0.0664406	1.91032	0.0564414	0.199912	2.06536	0.0392038	0.160901	1.98269	0.0477381	0.186379		2.81511	0.00585318	0.0452346	4.12	0	0
ENSG00000205250	1874	E2F4	0.482854	0.629328	0.800371	0.449641	0.653089	0.819588	0.433409	0.664832	0.830528	0.234614	0.814567	0.914184		4.84251	4.57886e-06	0.000556654	5.62	0	0
ENSG00000133740	1875	E2F5	3.38457	0.000746804	0.0100504	2.7804	0.00555387	0.0458304	2.8874	0.00398689	0.0378724	2.98225	0.00294686	0.0325095		1.33059	0.186291	0.383397	0.57	0.5663	0.693
ENSG00000169016	1876	E2F6	3.37054	0.000785325	0.0104408	3.00558	0.00273177	0.0286951	2.96158	0.00314929	0.0326945	2.73443	0.00638478	0.0530861		2.28011	0.024682	0.108808	5.45	0	0
ENSG00000167967	1877	E4F1	0.63084	0.528321	0.732609	0.171986	0.863491	0.937307	0.188522	0.850514	0.931072	0.231002	0.817371	0.915625		2.61559	0.0102585	0.0631048	2.16	0.0308	0.079
ENSG00000164330	1879	EBF1	-0.675774	0.499375	0.710738	-0.658743	0.510246	0.721043	-0.715386	0.474575	0.694996	-0.805545	0.420741	0.656871		-2.47911	0.0148102	0.0795908	-2.63	0.0086	0.028
ENSG00000169508	1880	GPR183	0.26157	0.793719	0.898457	0.282037	0.777987	0.892173	0.635332	0.52539	0.737363	0.682017	0.495423	0.713767		0.806035	0.422098	0.623255	-4.07	0	0
ENSG00000117298	1889	ECE1	0.344652	0.730445	0.863871	0.108632	0.913521	0.961693	0.303363	0.761691	0.886944	0.346945	0.728722	0.872168		1.64536	0.102974	0.264512	0.64	0.5238	0.658
ENSG00000025708	1890	TYMP	0.331505	0.740348	0.869907	0.142397	0.886801	0.949359	0.151359	0.87973	0.943684	0.260076	0.794871	0.903982		3.42645	0.000882673	0.013892	0.08	0.9326	0.96
ENSG00000104823	1891	ECH1	-1.77074	0.0769752	0.231782	-1.82913	0.0677446	0.22369	-1.98959	0.046969	0.17973	-1.94708	0.0518688	0.195751		-0.92763	0.355789	0.563563	-0.59	0.555	0.684
ENSG00000127884	1892	ECHS1	-2.0956	0.0364244	0.141882	-1.94443	0.0521855	0.189771	-2.0966	0.0363356	0.153936	-2.11477	0.0347531	0.153611		-0.458726	0.647407	0.796346	1.91	0.0567	0.126
ENSG00000143369	1893	ECM1	2.27003	0.0234646	0.106386	2.32332	0.0204064	0.104101	1.72602	0.0847214	0.25946	1.77115	0.0769111	0.250458		1.74412	0.0841503	0.233902	-0.73	0.4679	0.609
ENSG00000114346	1894	ECT2	3.31799	0.00094669	0.0118756	3.34675	0.000854957	0.0132767	3.6293	0.000301866	0.00703451	3.58917	0.000351603	0.00831815		5.03912	2.03053e-06	0.00037028	7.3	0	0
ENSG00000158813	1896	EDA	1.02507	0.305634	0.5379	1.01701	0.309451	0.548965	1.27921	0.201187	0.432544	1.25387	0.21025	0.449286		-1.74081	0.0847317	0.234761	NA	NA	NA
ENSG00000170989	1901	S1PR1	-2.87834	0.00410184	0.0332458	-2.79926	0.00524251	0.0441991	-2.76566	0.00580885	0.0477867	-2.65868	0.0079989	0.0610664		-1.88369	0.062455	0.193697	-7	0	0
ENSG00000198121	1902	LPAR1	0.172779	0.862868	0.93614	0.245541	0.806099	0.908779	0.337792	0.735607	0.872907	0.174445	0.861559	0.937062		1.52754	0.129722	0.305612	-3.48	0.0005	0.003
ENSG00000213694	1903	S1PR3	-0.841109	0.400532	0.627788	-0.907014	0.364667	0.600359	-0.861667	0.389124	0.625507	-0.987514	0.323685	0.569561		2.16645	0.0326056	0.130018	-1.19	0.2324	0.368
ENSG00000078401	1906	EDN1	-3.06098	0.00227817	0.0223577	-3.20364	0.00140958	0.0184123	-3.20297	0.00141286	0.0192079	-3.23536	0.00126401	0.0188601		-0.475382	0.635531	0.788386	-1.51	0.1317	0.241
ENSG00000127129	1907	EDN2	2.87912	0.00409174	0.0331783	2.73805	0.00631471	0.0496505	2.8012	0.00521158	0.0447262	2.82219	0.00488604	0.0448612		0.418797	0.676245	0.816047	-2.45	0.0145	0.043
ENSG00000124205	1908	EDN3	0.617852	0.536845	0.738884	0.647281	0.517631	0.725492	0.688847	0.491115	0.708928	0.602838	0.546784	0.755237		-0.255012	0.799227	0.893396	-4.39	0	0
ENSG00000151617	1909	EDNRA	0.493461	0.621819	0.795482	0.519244	0.603731	0.787618	0.618646	0.536322	0.745808	0.431548	0.666184	0.835124		0.389125	0.697995	0.830664	-3.24	0.0012	0.006
ENSG00000136160	1910	EDNRB	-2.26359	0.0238602	0.107579	-2.16053	0.0310214	0.135958	-2.06201	0.0395224	0.161782	-1.93269	0.0536209	0.199938		0.349	0.727808	0.848834	-1.99	0.0467	0.109
ENSG00000111752	1911	PHC1	-0.307485	0.758552	0.880434	-0.768926	0.442159	0.667044	-0.742196	0.458182	0.682283	-0.839876	0.401225	0.640327		1.1641	0.247098	0.453037	-2.57	0.0101	0.032
ENSG00000134686	1912	PHC2	-0.594768	0.552163	0.74914	-0.775354	0.438355	0.664258	-0.307314	0.758683	0.88543	-0.362896	0.716777	0.864243		3.52839	0.000628528	0.0114947	0	0.9994	1
ENSG00000156508	1915	EEF1A1	0.75511	0.4504	0.671982	0.425648	0.670477	0.829255	0.702019	0.482867	0.702181	0.649254	0.516358	0.730232		-1.33432	0.185071	0.382172	-5.52	0	0
ENSG00000101210	1917	EEF1A2	0.129512	0.896984	0.953914	0.149561	0.881148	0.94711	-0.312517	0.754727	0.883023	-0.32737	0.743472	0.87978		-1.20521	0.230911	0.435744	4.56	0	0
ENSG00000114942	1933	EEF1B2	3.51167	0.000469658	0.00729945	3.35018	0.000844598	0.0131707	3.69782	0.000231994	0.00597297	3.6194	0.000313552	0.00776228		-1.40043	0.164419	0.355716	-1.99	0.0471	0.109
ENSG00000273594	1936	EEF1D	1.78307	0.0749447	0.227726	0.780691	0.43521	0.661696	0.915302	0.360303	0.598933	0.913626	0.361184	0.606174		-0.833257	0.406647	0.609167	-1.44	0.1513	0.268
ENSG00000254772	1937	EEF1G	1.69449	0.0905525	0.256877	1.60035	0.109906	0.301072	1.81936	0.0692229	0.229505	1.75488	0.0796566	0.255344		-0.220898	0.825613	0.909066	-1.22	0.2225	0.357
ENSG00000167658	1938	EEF2	0.615811	0.53819	0.739809	-0.338157	0.735332	0.867891	-0.228421	0.819376	0.914303	-0.213316	0.831134	0.923009		-0.920484	0.359492	0.567296	-0.39	0.6986	0.798
ENSG00000143486	1939	EIF2D	1.71621	0.0865024	0.249908	1.27481	0.202739	0.434031	1.08434	0.278536	0.519344	0.928964	0.353184	0.598613		0.242956	0.808527	0.898758	-3.35	0.0008	0.004
ENSG00000169242	1942	EFNA1	1.48386	0.13823	0.336358	1.02716	0.304647	0.544792	0.789741	0.429908	0.660847	0.985048	0.324894	0.570505		2.77751	0.00652016	0.0481335	4.07	0	0
ENSG00000099617	1943	EFNA2	2.07375	0.0384144	0.146875	2.00616	0.0451685	0.173089	1.02459	0.305859	0.547694	0.952972	0.340888	0.586831		1.39484	0.166095	0.357912	3.33	0.0009	0.004
ENSG00000143590	1944	EFNA3	3.37957	0.000760313	0.0101881	3.01291	0.00266729	0.0282724	2.61922	0.00897661	0.0631816	2.66141	0.00793487	0.0607017		-0.822154	0.412907	0.614854	1.86	0.0626	0.137
ENSG00000243364	1945	EFNA4	1.37102	0.170746	0.383807	0.861701	0.389105	0.622207	0.678425	0.497695	0.714448	0.625824	0.531606	0.742904		3.07563	0.0026964	0.0276866	3.21	0.0014	0.006
ENSG00000184349	1946	EFNA5	0.424412	0.671377	0.828447	0.425523	0.670568	0.829313	0.437197	0.662084	0.828871	0.305778	0.759852	0.887628		-1.25426	0.212615	0.41501	0	0.9993	1
ENSG00000090776	1947	EFNB1	2.25347	0.0244931	0.109637	2.02435	0.0432583	0.168431	1.9473	0.0518416	0.190901	1.95593	0.050815	0.193416		4.65122	9.92695e-06	0.000855749	NA	NA	NA
ENSG00000125266	1948	EFNB2	0.958487	0.3381	0.569789	0.901929	0.36736	0.602879	0.765852	0.443985	0.671373	0.673955	0.500532	0.717913		2.21644	0.0288825	0.12007	0.05	0.9617	0.978
ENSG00000108947	1949	EFNB3	-3.14326	0.00173097	0.0183165	-3.10085	0.00199587	0.0234013	-2.47664	0.0134641	0.0814128	-2.50053	0.0125966	0.0806338		0.339323	0.735064	0.852838	2.26	0.024	0.064
ENSG00000138798	1950	EGF	2.87095	0.00419797	0.0337174	2.89371	0.00390838	0.0365134	2.86811	0.00423564	0.039315	2.89051	0.00394862	0.0389356		1.8908	0.0614891	0.192179	2.29	0.0221	0.06
ENSG00000008300	1951	CELSR3	1.50728	0.132124	0.327042	1.49927	0.13419	0.340881	1.53066	0.12624	0.33114	1.55564	0.120183	0.325497		-1.23903	0.218177	0.4211	3.7	0.0002	0.001
ENSG00000143126	1952	CELSR2	-1.76356	0.0781782	0.233896	-1.89026	0.0590763	0.206	-1.9452	0.0520933	0.191525	-1.76777	0.0774737	0.251675		-0.650472	0.51685	0.699049	-0.13	0.8986	0.938
ENSG00000162591	1953	MEGF6	2.05669	0.0400322	0.151325	1.94988	0.0515322	0.188313	1.85552	0.0638819	0.218632	1.82038	0.0690691	0.234025		1.76112	0.0812142	0.228452	-1.63	0.1039	0.201
ENSG00000105429	1954	MEGF8	-3.35199	0.000839113	0.0109838	-3.40108	0.000703756	0.0115433	-3.6153	0.000318382	0.00725631	-3.5637	0.000386982	0.00886307		0.866358	0.388327	0.593252	-0.16	0.8711	0.919
ENSG00000106780	1955	MEGF9	-1.40335	0.160891	0.371728	-1.58726	0.11284	0.306502	-1.57411	0.115849	0.313852	-1.52611	0.127372	0.337239		-1.98865	0.049419	0.168992	-2.48	0.0134	0.04
ENSG00000146648	1956	EGFR	1.20274	0.229426	0.456505	0.30097	0.763514	0.884103	-0.171175	0.864129	0.937072	-0.248046	0.804161	0.909175		-1.56146	0.121513	0.293005	-0.46	0.6457	0.758
ENSG00000120738	1958	EGR1	0.278704	0.780542	0.892363	0.235652	0.813761	0.912402	0.185904	0.852566	0.932115	0.124773	0.900734	0.95616		0.3831	0.702443	0.833083	-2.04	0.0416	0.099
ENSG00000122877	1959	EGR2	1.43622	0.15132	0.357945	1.55923	0.119328	0.316795	1.50128	0.133669	0.343154	1.53453	0.125287	0.333801		0.304009	0.761741	0.87079	-1.01	0.3126	0.458
ENSG00000179388	1960	EGR3	-0.237215	0.812549	0.908206	-0.263103	0.792538	0.90067	-0.381999	0.702562	0.852722	-0.410682	0.681414	0.844069		-0.949687	0.344516	0.552677	-2.41	0.0161	0.047
ENSG00000135625	1961	EGR4	0.400338	0.689012	0.838184	0.373768	0.708674	0.852271	0.553893	0.579803	0.776371	0.536524	0.591743	0.788681		-0.999916	0.319717	0.529697	1.38	0.1663	0.287
ENSG00000113790	1962	EHHADH	0.22242	0.824042	0.91557	0.192958	0.84704	0.929175	0.195323	0.845189	0.928017	0.22464	0.822316	0.918518		2.15117	0.033824	0.132728	-0.48	0.6322	0.747
ENSG00000173674	1964	EIF1AX	-0.067147	0.946481	0.976996	-0.0567956	0.954722	0.981162	-0.373598	0.7088	0.856452	-0.438187	0.661367	0.832215		-1.89375	0.0610917	0.191536	NA	NA	NA
ENSG00000134001	1965	EIF2S1	2.81791	0.00495023	0.0373488	2.79847	0.00525524	0.0441866	2.81539	0.00498907	0.0435575	2.83095	0.0047556	0.0440536		-0.397124	0.692106	0.826926	2.67	0.0075	0.025
ENSG00000111361	1967	EIF2B1	3.13868	0.0017579	0.0185279	2.96351	0.00312975	0.0311241	2.68497	0.00740063	0.0559952	2.49976	0.012624	0.0807535		1.94952	0.0539789	0.177604	4.37	0	0
ENSG00000130741	1968	EIF2S3	3.23263	0.00127563	0.0145011	3.46905	0.000549614	0.00979856	3.10558	0.00196464	0.0240157	2.9763	0.00300404	0.0328106		0.290768	0.771819	0.875871	NA	NA	NA
ENSG00000142627	1969	EPHA2	1.48644	0.137547	0.33522	1.30748	0.191417	0.419956	1.26224	0.207223	0.439749	1.1639	0.244804	0.487675		1.59203	0.114473	0.282312	-1.38	0.1663	0.287
ENSG00000161960	1973	EIF4A1	1.44011	0.150218	0.356287	2.09808	0.0362039	0.150107	1.92825	0.0541706	0.196721	1.84495	0.0654083	0.226472		1.30363	0.195295	0.393891	3.4	0.0007	0.003
ENSG00000156976	1974	EIF4A2	1.44477	0.148905	0.354162	1.33279	0.182972	0.409073	1.29841	0.194512	0.424254	1.25866	0.208516	0.447271		-2.39801	0.0183024	0.0903683	-2.67	0.0077	0.026
ENSG00000063046	1975	EIF4B	1.76494	0.0779458	0.233612	1.54326	0.123154	0.323182	1.72811	0.0843457	0.259075	1.62739	0.104042	0.299099		-2.18942	0.0308463	0.125321	-3.86	0.0001	0.001
ENSG00000151247	1977	EIF4E	2.42821	0.0153881	0.0797208	2.59088	0.00974349	0.0654451	2.46904	0.0137511	0.0825861	2.45308	0.014373	0.0873615		0.140735	0.888357	0.942159	-0.06	0.9504	0.97
ENSG00000187840	1978	EIF4EBP1	2.93229	0.00345845	0.0296126	2.40274	0.0164945	0.0905018	2.22985	0.0260282	0.124097	2.1775	0.0297298	0.139117		2.83457	0.00553293	0.0435584	7.55	0	0
ENSG00000148730	1979	EIF4EBP2	-1.40813	0.159472	0.369365	-1.32322	0.186132	0.413219	-0.950446	0.342167	0.582108	-1.05479	0.291833	0.538756		1.21124	0.228602	0.433458	-0.7	0.4865	0.626
ENSG00000114867	1981	EIF4G1	2.83906	0.00463671	0.036032	2.64318	0.00837022	0.0595194	1.91325	0.0560656	0.200983	1.98421	0.0475678	0.185909		1.72059	0.0883579	0.240141	4.57	0	0
ENSG00000110321	1982	EIF4G2	-2.87587	0.00413372	0.0333881	-2.5744	0.0102163	0.0675034	-2.02718	0.0429678	0.169671	-1.83768	0.0664747	0.228638		-0.508011	0.612542	0.771782	-0.73	0.4679	0.609
ENSG00000100664	1983	EIF5	1.60406	0.109087	0.290225	1.49711	0.13475	0.341744	1.37454	0.169649	0.394847	1.34879	0.177781	0.410143		-1.00815	0.315769	0.525589	1.72	0.0847	0.172
ENSG00000132507	1984	EIF5A	-0.283152	0.777132	0.890536	0.353627	0.723709	0.860979	0.0251344	0.979954	0.989442	0.00292947	0.997663	0.999162		2.53466	0.0127753	0.0720654	5.49	0	0
ENSG00000139610	1990	CELA1	-1.18203	0.237537	0.46584	-1.17202	0.241531	0.478905	-1.07245	0.283832	0.525076	-1.06709	0.286246	0.533294		-0.206731	0.836632	0.914403	1.11	0.268	0.41
ENSG00000197561	1991	ELANE	0.0230804	0.981592	0.992331	-0.0600076	0.952164	0.980044	-0.0537748	0.957128	0.979911	-0.0360304	0.971267	0.987401		-1.25452	0.212521	0.414871	-2.27	0.0232	0.063
ENSG00000021355	1992	SERPINB1	-0.580999	0.561401	0.754925	-0.688023	0.491634	0.707379	-0.647617	0.517415	0.731616	-0.594211	0.552536	0.759417		1.64091	0.103897	0.265876	-4.29	0	0
ENSG00000107105	1993	ELAVL2	2.46203	0.0140204	0.0748583	2.52341	0.0118107	0.0736578	2.21678	0.0269131	0.126923	2.17328	0.0300474	0.140251		-2.1915	0.0306909	0.125011	1.44	0.1512	0.268
ENSG00000066044	1994	ELAVL1	0.436025	0.662934	0.823253	0.384107	0.700999	0.848123	0.447693	0.654493	0.824233	0.411144	0.681075	0.843817		2.08567	0.0395043	0.146672	5.06	0	0
ENSG00000196361	1995	ELAVL3	-0.0297334	0.976287	0.989863	-0.121408	0.903397	0.956701	-0.174867	0.861227	0.936756	-0.151802	0.879381	0.946355		-0.512171	0.609638	0.769504	1.84	0.0662	0.143
ENSG00000162374	1996	ELAVL4	1.368	0.171688	0.384674	1.35739	0.175031	0.39848	1.2657	0.205983	0.438463	1.33232	0.183127	0.416454		-1.29353	0.198751	0.398784	-0.31	0.758	0.843
ENSG00000120690	1997	ELF1	-0.61513	0.53864	0.739882	-0.5319	0.59494	0.782328	-0.542606	0.587549	0.780972	-0.581558	0.561026	0.765561		1.16603	0.246323	0.452185	-2.83	0.0047	0.017
ENSG00000109381	1998	ELF2	2.45354	0.0143532	0.0761992	2.40911	0.0162115	0.0896602	2.60035	0.00948125	0.0657175	2.62168	0.00891324	0.0654503		2.43609	0.0165808	0.0853799	-0.68	0.4974	0.635
ENSG00000163435	1999	ELF3	1.66991	0.0953185	0.265001	1.5001	0.133973	0.340469	1.38524	0.166358	0.390106	1.38544	0.166297	0.394221		2.78564	0.00637029	0.0474892	0.72	0.4743	0.615
ENSG00000102034	2000	ELF4	2.72511	0.0065652	0.0451367	2.65656	0.00804805	0.0582493	2.78259	0.00551703	0.0464087	2.76274	0.00586136	0.0502795		2.76328	0.00679018	0.0491886	NA	NA	NA
ENSG00000135374	2001	ELF5	-0.710481	0.477608	0.693291	-0.734618	0.462783	0.684493	-1.04722	0.295306	0.536675	-0.97094	0.331867	0.577426		0.524032	0.601393	0.763926	0.78	0.4335	0.576
ENSG00000126767	2002	ELK1	1.98407	0.0475818	0.169335	1.76871	0.0773141	0.243117	1.54818	0.121966	0.324304	1.40871	0.159303	0.384428		-0.129588	0.897147	0.946349	NA	NA	NA
ENSG00000111145	2004	ELK3	1.1751	0.240297	0.468644	1.14914	0.250832	0.489139	1.35042	0.177255	0.404678	1.26012	0.207987	0.446649		2.97257	0.00368465	0.0336931	0	0.9963	0.998
ENSG00000158711	2005	ELK4	2.58299	0.00996709	0.0601117	2.05364	0.0403281	0.161157	2.02159	0.0435445	0.171044	1.84823	0.0649324	0.225452		1.11737	0.266461	0.473478	0.57	0.5679	0.695
ENSG00000049540	2006	ELN	0.666299	0.505407	0.71518	0.519653	0.603446	0.787356	0.486762	0.626558	0.807521	0.460277	0.645441	0.822993		2.60597	0.0105321	0.0641636	-2.36	0.0182	0.052
ENSG00000066629	2009	EML1	2.1433	0.0323833	0.131406	2.11425	0.0347962	0.146384	1.86647	0.0623343	0.215589	1.8423	0.0657959	0.22714		0.919038	0.360244	0.567963	0.83	0.4055	0.55
ENSG00000102119	2010	EMD	1.76084	0.0786389	0.23471	1.2761	0.202282	0.433551	1.13594	0.256315	0.496047	1.03117	0.302767	0.549324		1.14837	0.253503	0.459669	NA	NA	NA
ENSG00000072518	2011	MARK2	-1.57337	0.116019	0.302333	-1.7697	0.07715	0.242847	-1.40364	0.160805	0.382367	-1.33828	0.181178	0.414344		1.12596	0.262826	0.469439	2.31	0.0208	0.057
ENSG00000134531	2012	EMP1	0.688072	0.491602	0.704565	0.69097	0.48978	0.705746	0.669302	0.503492	0.71912	0.629106	0.529456	0.741564		3.45111	0.000813563	0.0131649	0.64	0.5237	0.658
ENSG00000213853	2013	EMP2	-0.695058	0.487216	0.700969	-0.701328	0.483298	0.70106	-0.720875	0.471193	0.692215	-0.72213	0.470422	0.696013		0.903295	0.368498	0.575948	0.22	0.8247	0.887
ENSG00000142227	2014	EMP3	1.03799	0.299579	0.53206	1.02469	0.305814	0.545625	0.936656	0.349212	0.588888	0.918339	0.358714	0.603983		2.6917	0.00830985	0.0555699	-0.64	0.5199	0.655
ENSG00000174837	2015	ADGRE1	0.665334	0.506024	0.715781	0.654436	0.513015	0.722821	0.453361	0.650409	0.822307	0.555295	0.578846	0.777935		2.79924	0.00612676	0.0464776	-1.24	0.2168	0.35
ENSG00000135638	2016	EMX1	0.791425	0.428925	0.653363	0.853804	0.393463	0.626708	0.621022	0.534758	0.744855	0.622454	0.533818	0.744434		-1.25977	0.210626	0.412359	-0.04	0.9691	0.983
ENSG00000085733	2017	CTTN	2.42917	0.0153475	0.0795991	2.18701	0.0290244	0.130578	1.72684	0.0845745	0.259266	1.73243	0.0835763	0.262721		1.64004	0.104078	0.266196	2.06	0.0395	0.095
ENSG00000170370	2018	EMX2	0.669425	0.503413	0.713656	0.758909	0.448126	0.672026	0.804674	0.421242	0.65377	0.839337	0.401527	0.64059		-1.39583	0.165797	0.357515	-2.74	0.0061	0.021
ENSG00000163064	2019	EN1	0.337486	0.735837	0.866789	0.23714	0.812608	0.911875	0.399673	0.689502	0.846281	0.457546	0.647401	0.823973		2.439	0.016455	0.0848937	3.69	0.0002	0.001
ENSG00000164778	2020	EN2	1.05611	0.291229	0.523506	0.610962	0.541395	0.743337	0.748079	0.454628	0.679267	0.758263	0.448514	0.678166		3.58728	0.000515005	0.0100899	2.03	0.0422	0.1
ENSG00000167136	2021	ENDOG	-1.39562	0.163207	0.374621	-1.83105	0.0674567	0.223016	-1.75748	0.0792112	0.249209	-1.69997	0.0895189	0.273614		-0.972977	0.332867	0.542385	-0.28	0.7761	0.855
ENSG00000106991	2022	ENG	-0.689229	0.490874	0.703899	-0.728091	0.466766	0.68815	-1.11373	0.265723	0.505709	-1.25291	0.210599	0.449621		2.7827	0.00642421	0.0477037	-1.68	0.0933	0.185
ENSG00000074800	2023	ENO1	2.00448	0.0453474	0.164296	1.74351	0.0816204	0.251906	0.789058	0.430307	0.661079	0.865447	0.387049	0.629106		0.670633	0.50397	0.689744	3.6	0.0003	0.002
ENSG00000111674	2026	ENO2	0.395735	0.692404	0.840557	0.341348	0.732929	0.866755	0.102752	0.918185	0.962046	0.193088	0.846939	0.930979		-2.51336	0.0135237	0.0747744	-0.84	0.3995	0.543
ENSG00000108515	2027	ENO3	-0.186071	0.852435	0.93148	-0.0455171	0.963706	0.985242	0.179652	0.85747	0.934739	0.0737701	0.941211	0.975494		4.52594	1.63176e-05	0.00115471	2.29	0.0219	0.06
ENSG00000138792	2028	ENPEP	0.849205	0.396015	0.623589	0.852221	0.394341	0.62757	0.839023	0.401702	0.637004	0.876373	0.381086	0.623432		3.0334	0.0030671	0.0298448	0.83	0.406	0.55
ENSG00000143420	2029	ENSA	2.49375	0.0128363	0.070742	1.44459	0.148957	0.362602	1.698	0.089888	0.269577	1.74001	0.082236	0.259952		-2.50402	0.0138643	0.076103	-0.91	0.3629	0.508
ENSG00000112759	2030	SLC29A1	-0.790577	0.42942	0.653797	-1.09392	0.274311	0.515274	-1.03936	0.298944	0.54034	-1.04599	0.295874	0.542461		1.68469	0.0951067	0.252407	3.36	0.0008	0.004
ENSG00000100393	2033	EP300	0.620972	0.534791	0.737635	-0.0499459	0.960178	0.983736	-0.2988	0.765169	0.888721	-0.262376	0.793098	0.902846		-0.280423	0.779721	0.88141	0.18	0.8556	0.909
ENSG00000116016	2034	EPAS1	-2.51088	0.0122345	0.0684763	-2.5889	0.0097992	0.0656775	-2.8263	0.00482386	0.042553	-2.76897	0.00575141	0.0497017		-1.88186	0.0627061	0.194158	-4.74	0	0
ENSG00000159023	2035	EPB41	-0.61645	0.537769	0.739665	-0.795026	0.426829	0.655142	-0.697505	0.485686	0.70425	-0.729314	0.46602	0.692078		2.16963	0.0323571	0.129217	1.34	0.1812	0.307
ENSG00000088367	2036	EPB41L1	-4.72334	2.7293e-06	0.000239179	-4.7336	2.59875e-06	0.000367487	-4.67003	3.51979e-06	0.000479565	-4.63714	4.11482e-06	0.000586315		-2.04329	0.0436023	0.155934	0.23	0.8215	0.886
ENSG00000079819	2037	EPB41L2	-1.99762	0.046088	0.165981	-1.95758	0.0506194	0.186217	-1.84167	0.0658862	0.223119	-1.81255	0.0702704	0.236763		-0.196835	0.844348	0.918602	-1.44	0.1511	0.268
ENSG00000166947	2038	EPB42	-1.84789	0.0649785	0.207793	-1.84045	0.0660649	0.220051	-1.73883	0.0824406	0.255409	-1.73649	0.0828567	0.261074		-1.26439	0.208972	0.410775	-3.14	0.0017	0.008
ENSG00000158856	2039	DMTN	-1.56062	0.119	0.306423	-1.60476	0.108932	0.299371	-1.64249	0.100874	0.289234	-1.57783	0.114993	0.316961		-1.9156	0.0582168	0.18606	-3.08	0.0021	0.009
ENSG00000148175	2040	STOM	-0.0637536	0.949182	0.978107	-0.167877	0.866722	0.93923	-0.351264	0.725481	0.867121	-0.236794	0.812876	0.913165		-1.95211	0.0536671	0.176977	-0.98	0.3257	0.471
ENSG00000146904	2041	EPHA1	-2.18732	0.0290009	0.12239	-2.16974	0.0303139	0.134149	-2.19264	0.0286147	0.13198	-2.21033	0.0273603	0.132548		2.68733	0.00841191	0.0559957	-2.17	0.0298	0.077
ENSG00000044524	2042	EPHA3	1.7771	0.0759231	0.229689	1.78687	0.074328	0.236961	1.64067	0.10125	0.289778	1.58572	0.113192	0.314692		0.559822	0.576828	0.745048	-0.16	0.8753	0.922
ENSG00000116106	2043	EPHA4	1.06459	0.287375	0.519127	0.763193	0.445568	0.669968	0.786663	0.431707	0.662194	0.774736	0.438721	0.670858		-0.295928	0.767887	0.874076	-0.7	0.486	0.625
ENSG00000145242	2044	EPHA5	0.722882	0.469959	0.687157	0.781596	0.434678	0.661209	0.611981	0.54072	0.748468	0.509096	0.610823	0.801014		0.414663	0.679259	0.818122	2.43	0.0154	0.045
ENSG00000135333	2045	EPHA7	-1.03486	0.301039	0.533434	-1.07376	0.283246	0.524407	-1.19557	0.232212	0.469861	-1.2535	0.210384	0.449471		0.313523	0.754523	0.865671	-1.5	0.1341	0.245
ENSG00000070886	2046	EPHA8	2.34907	0.0190569	0.092346	2.39728	0.0167407	0.091342	1.93539	0.0532875	0.194384	1.9238	0.0547284	0.202369		-1.18111	0.240307	0.445279	3.27	0.0011	0.005
ENSG00000154928	2047	EPHB1	-0.386491	0.699234	0.844892	-0.392021	0.695145	0.844599	-0.300742	0.763688	0.887885	-0.335496	0.737338	0.876243		-1.88519	0.0622504	0.193474	1.39	0.165	0.286
ENSG00000133216	2048	EPHB2	1.79451	0.073101	0.223726	1.76186	0.0784671	0.245256	1.64193	0.100989	0.289387	1.75075	0.0803665	0.256782		4.05042	9.98553e-05	0.00355301	4.43	0	0
ENSG00000182580	2049	EPHB3	1.75227	0.0801008	0.237327	1.63437	0.102566	0.289157	1.26641	0.205728	0.43822	1.24894	0.212048	0.451166		1.66984	0.098017	0.256718	-0.25	0.8037	0.873
ENSG00000196411	2050	EPHB4	2.29832	0.0217945	0.101476	2.0773	0.0380854	0.155083	2.09068	0.0368649	0.155332	1.97477	0.0486324	0.188413		3.02888	0.00310954	0.030088	0.54	0.5898	0.714
ENSG00000106123	2051	EPHB6	-1.23026	0.218954	0.445206	-1.30053	0.193785	0.423064	-1.48556	0.137782	0.349434	-1.45573	0.145854	0.365192		-1.73739	0.0853371	0.235646	-1.67	0.0953	0.189
ENSG00000143819	2052	EPHX1	-3.03949	0.00244518	0.0234782	-3.09083	0.00206363	0.0238808	-3.26014	0.00115966	0.0168715	-3.0718	0.00219865	0.0274515		-3.29994	0.00133287	0.0180298	-0.93	0.3499	0.495
ENSG00000120915	2053	EPHX2	-2.00892	0.0448729	0.163243	-2.27762	0.0230067	0.11239	-2.17862	0.029645	0.134865	-2.22628	0.0262691	0.129241		1.03682	0.30227	0.511241	-3.36	0.0008	0.004
ENSG00000111450	2054	STX2	2.12273	0.0340762	0.13597	1.71057	0.0875393	0.262787	1.81331	0.070151	0.231227	1.75081	0.0803562	0.256837		2.69763	0.008173	0.055043	-0.47	0.6389	0.753
ENSG00000278220	2055	CLN8	-3.54989	0.00040736	0.00656064	-3.97427	7.68297e-05	0.00283981	-3.92455	9.42062e-05	0.00334306	-3.8328	0.000136468	0.00463148		-1.18126	0.240245	0.445208	0.82	0.411	0.555
ENSG00000130427	2056	EPO	1.95571	0.0508386	0.17678	1.88123	0.0602959	0.208693	1.64295	0.100778	0.289091	1.66	0.0973009	0.287604		2.087	0.039381	0.146415	2.76	0.0059	0.021
ENSG00000187266	2057	EPOR	2.79808	0.00526147	0.0388953	2.66017	0.00796294	0.0578802	2.35509	0.0187539	0.100708	2.22499	0.0263558	0.129462		0.658302	0.511827	0.696178	1.11	0.2663	0.408
ENSG00000136628	2058	EPRS	5.16352	3.04471e-07	5.51772e-05	4.48138	8.47285e-06	0.000742508	4.70716	2.94983e-06	0.000417133	4.80606	1.83337e-06	0.000349202		-0.203594	0.839076	0.915544	4.83	0	0
ENSG00000151491	2059	EPS8	-0.322018	0.747521	0.873934	-0.347697	0.728157	0.863793	0.15834	0.874228	0.940593	0.0903212	0.928054	0.969882		1.30554	0.194645	0.393166	-1.55	0.1207	0.225
ENSG00000085832	2060	EPS15	-0.935974	0.349562	0.581389	-1.16144	0.245801	0.48398	-1.33904	0.18093	0.408867	-1.28263	0.199986	0.436856		-3.86815	0.000193372	0.00549821	-2.47	0.0137	0.041
ENSG00000160113	2063	NR2F6	-0.341274	0.732985	0.864848	-0.634632	0.525846	0.732386	-0.668483	0.504014	0.719535	-0.769778	0.441655	0.673304		3.28242	0.00140995	0.0187122	5.53	0	0
ENSG00000141736	2064	ERBB2	-1.51598	0.129909	0.323706	-1.55001	0.121526	0.320848	-1.08046	0.280254	0.52109	-1.17201	0.241537	0.483799		2.11151	0.0371715	0.141161	1.64	0.1017	0.198
ENSG00000065361	2065	ERBB3	-3.3077	0.000981676	0.0122078	-3.30964	0.000975019	0.0145831	-3.58757	0.000353628	0.00783015	-3.53153	0.000436423	0.0095278		0.369819	0.712284	0.838567	1.89	0.0589	0.13
ENSG00000178568	2066	ERBB4	-0.978129	0.328299	0.559791	-0.984098	0.325359	0.564733	-0.81223	0.416896	0.650162	-0.722726	0.470056	0.695802		-2.29748	0.0236338	0.106036	0.14	0.8922	0.934
ENSG00000012061	2067	ERCC1	0.245371	0.80623	0.905863	0.178931	0.858036	0.935193	-0.0834869	0.933485	0.969154	-0.103042	0.917955	0.964512		2.59052	0.0109854	0.0658051	-0.32	0.7495	0.837
ENSG00000104884	2068	ERCC2	-1.78742	0.0742401	0.2261	-1.86903	0.0619763	0.212266	-1.86248	0.0628939	0.216681	-1.89266	0.0587582	0.211407		0.0237322	0.981113	0.991041	1.24	0.2169	0.35
ENSG00000124882	2069	EREG	-0.169701	0.865287	0.937512	-0.1804	0.856883	0.934536	-0.134805	0.892799	0.950005	-0.129038	0.89736	0.954749		-0.0544999	0.956643	0.977045	-1.28	0.2019	0.332
ENSG00000112319	2070	EYA4	0.821511	0.411594	0.638585	0.829285	0.407185	0.639774	0.316428	0.751758	0.880874	0.305514	0.760053	0.887529		2.46042	0.0155573	0.0822767	5.36	0	0
ENSG00000163161	2071	ERCC3	2.25811	0.024201	0.108695	2.02876	0.0428067	0.167301	1.61387	0.106943	0.2991	1.55893	0.119402	0.324278		0.656863	0.512749	0.696981	4.12	0	0
ENSG00000175595	2072	ERCC4	1.53006	0.126388	0.317645	1.13358	0.257303	0.496364	1.04389	0.296847	0.538374	1.1204	0.262875	0.507952		1.43134	0.155389	0.342431	1.76	0.0778	0.162
ENSG00000134899	2073	ERCC5	0.118947	0.905347	0.956811	0.301714	0.762947	0.883995	0.24392	0.807354	0.909095	0.207065	0.836011	0.925233		0.875693	0.383254	0.588822	-4.15	0	0
ENSG00000225830	2074	ERCC6	-2.84518	0.00454935	0.035635	-2.6631	0.0078946	0.0576303	-2.90543	0.00376652	0.0365985	-2.97153	0.00305053	0.0331825		-1.14597	0.254489	0.460444	1.49	0.1351	0.246
ENSG00000105722	2077	ERF	0.0533387	0.957475	0.981451	-0.00344423	0.997253	0.999394	0.257555	0.796815	0.904155	0.212637	0.831664	0.923378		3.14112	0.00220271	0.0245011	2.56	0.0104	0.033
ENSG00000157554	2078	ERG	-1.29624	0.195257	0.415015	-1.35418	0.176052	0.399682	-1.19185	0.233665	0.471065	-1.15789	0.247251	0.490976		-0.152488	0.879103	0.937219	-3.23	0.0013	0.006
ENSG00000100632	2079	ERH	2.69689	0.00714293	0.0480641	2.69193	0.00724906	0.0543636	2.75691	0.00596516	0.0486013	2.6962	0.00715857	0.0571278		0.620317	0.536433	0.714678	3.39	0.0007	0.004
ENSG00000178607	2081	ERN1	0.261857	0.793498	0.898425	0.16882	0.86598	0.938971	0.364537	0.715552	0.860266	0.241483	0.809242	0.911551		-0.257581	0.797249	0.892078	-1.17	0.2424	0.38
ENSG00000213462	2086	ERV3-1	1.56549	0.117854	0.304859	0.481547	0.630257	0.804457	0.351806	0.725075	0.866802	0.342474	0.732082	0.873669		--	--	--	NA	NA	NA
ENSG00000105202	2091	FBL	1.47993	0.139276	0.338066	1.44352	0.149256	0.362857	1.68609	0.0921604	0.273971	1.53138	0.126065	0.334918		2.43597	0.0165857	0.0853823	3.23	0.0012	0.006
ENSG00000139684	2098	ESD	0.52461	0.599996	0.780455	0.712327	0.476465	0.696017	0.647362	0.51758	0.731739	0.583498	0.55972	0.764674		-3.01395	0.00325326	0.0309574	-1.65	0.0981	0.193
ENSG00000091831	2099	ESR1	0.305514	0.760052	0.881079	0.371126	0.71064	0.853206	0.45702	0.647778	0.820648	0.51231	0.608573	0.799636		1.16797	0.24554	0.451359	-6.62	0	0
ENSG00000140009	2100	ESR2	1.00272	0.316291	0.54828	1.00496	0.315213	0.555124	0.952004	0.341377	0.58124	1.01563	0.310107	0.555994		1.912	0.0586827	0.186794	1.5	0.1339	0.244
ENSG00000173153	2101	ESRRA	1.58448	0.11347	0.298062	1.51539	0.130061	0.334212	0.861015	0.389483	0.62576	1.01288	0.311419	0.557222		0.864019	0.389605	0.594341	2.32	0.0204	0.057
ENSG00000119715	2103	ESRRB	-1.30741	0.19144	0.409983	-1.24201	0.214589	0.447744	-1.21966	0.222948	0.458875	-1.29143	0.196922	0.432848		1.7131	0.0897327	0.242281	2.13	0.0335	0.084
ENSG00000196482	2104	ESRRG	-0.788535	0.430612	0.654651	-0.901833	0.367411	0.602804	-0.822457	0.411057	0.645206	-0.764774	0.444628	0.675629		-2.87931	0.00485686	0.0399438	1.1	0.2705	0.413
ENSG00000120705	2107	ETF1	1.5086	0.131788	0.326817	1.56442	0.118107	0.314985	1.36635	0.172204	0.398359	1.28595	0.198826	0.435393		0.420099	0.675296	0.815421	1.89	0.0587	0.13
ENSG00000140374	2108	ETFA	0.745697	0.456065	0.676271	0.55423	0.579573	0.771249	0.550866	0.581876	0.777529	0.519978	0.603221	0.796134		-1.10801	0.270464	0.477994	2.13	0.0333	0.084
ENSG00000105379	2109	ETFB	-3.77323	0.000172761	0.00370661	-3.7908	0.000161194	0.00450425	-3.72207	0.000211136	0.00559016	-3.6672	0.000261177	0.00697443		-2.28753	0.0242292	0.107412	-1.33	0.1842	0.311
ENSG00000171503	2110	ETFDH	-1.25457	0.209993	0.434126	-0.994419	0.320313	0.560038	-1.05425	0.292079	0.533615	-0.941267	0.346847	0.592663		-1.98002	0.0503951	0.171004	-2.29	0.0218	0.06
ENSG00000134954	2113	ETS1	0.0178433	0.985768	0.994076	-0.0271571	0.978341	0.991784	0.12604	0.899731	0.953468	0.139387	0.889179	0.950324		0.424765	0.671903	0.813083	-3.75	0.0002	0.001
ENSG00000157557	2114	ETS2	-1.21459	0.224874	0.451343	-1.2926	0.196514	0.426081	-1.25872	0.20849	0.441532	-1.39296	0.164014	0.391293		-1.00027	0.319547	0.52946	-4.83	0	0
ENSG00000006468	2115	ETV1	0.28418	0.776344	0.890125	-0.0367291	0.97071	0.988396	-0.322529	0.747135	0.879098	-0.297014	0.766532	0.891359		0.787017	0.433097	0.6326	-1.87	0.0621	0.136
ENSG00000105672	2116	ETV2	-0.233562	0.815383	0.90974	-0.509869	0.610281	0.791516	-0.518588	0.604189	0.79198	-0.638994	0.523007	0.736011		2.45471	0.0157925	0.0831036	-0.07	0.9455	0.967
ENSG00000117036	2117	ETV3	3.94918	8.51689e-05	0.00230401	2.79487	0.00531358	0.0444967	2.58582	0.0098867	0.0672786	2.48294	0.0132311	0.0830155		-1.23042	0.221371	0.424586	-0.82	0.4104	0.554
ENSG00000175832	2118	ETV4	1.14922	0.2508	0.480442	1.05782	0.29045	0.531315	1.4028	0.161055	0.382621	1.20206	0.229689	0.471761		1.33547	0.184697	0.38169	2.92	0.0035	0.014
ENSG00000244405	2119	ETV5	-1.58223	0.113982	0.298945	-1.60803	0.108214	0.298187	-1.64304	0.10076	0.289084	-1.65378	0.0985583	0.289441		-0.244503	0.807333	0.89822	-0.08	0.9362	0.962
ENSG00000139083	2120	ETV6	-0.520733	0.602693	0.782001	-0.655154	0.512553	0.722716	-0.498047	0.618585	0.802119	-0.462454	0.643879	0.822069		3.78678	0.000258098	0.00662358	-1.93	0.0533	0.121
ENSG00000072840	2121	EVC	0.749532	0.453752	0.674395	0.599347	0.549108	0.749024	0.812763	0.416591	0.649903	0.780534	0.435304	0.668866		3.0018	0.00337486	0.0317324	-0.96	0.3379	0.483
ENSG00000085276	2122	MECOM	-4.06909	5.17647e-05	0.00165736	-4.07653	5.01745e-05	0.00213339	-4.0678	5.2059e-05	0.00230268	-4.1065	4.42307e-05	0.00237244		1.52355	0.130717	0.30723	-3.5	0.0005	0.003
ENSG00000126860	2123	EVI2A	-0.0731788	0.941682	0.974953	-0.135588	0.89218	0.951571	-0.0689201	0.94507	0.974085	0.0168927	0.986526	0.994465		-0.470636	0.638905	0.790555	-3.75	0.0002	0.001
ENSG00000185862	2124	EVI2B	-0.301686	0.762968	0.88276	-0.348168	0.727804	0.863648	-0.364367	0.715678	0.860196	-0.266004	0.790304	0.901369		1.65637	0.10072	0.260987	-5.26	0	0
ENSG00000167880	2125	EVPL	-0.764829	0.444593	0.666141	-1.16498	0.244366	0.482069	-1.30098	0.193634	0.422931	-1.38918	0.16516	0.392522		-1.93206	0.0561265	0.182142	-2	0.0452	0.106
ENSG00000106038	2128	EVX1	1.51441	0.130308	0.32431	1.20462	0.228698	0.463353	1.56459	0.118067	0.317647	1.55834	0.119543	0.324517		1.65517	0.100963	0.261367	-0.52	0.6021	0.724
ENSG00000182944	2130	EWSR1	2.79692	0.00528025	0.0389416	2.39045	0.0170531	0.0923183	2.09026	0.0369033	0.155318	1.9389	0.0528599	0.19793		1.19942	0.233145	0.438216	1.38	0.1667	0.288
ENSG00000182197	2131	EXT1	1.90422	0.0572318	0.191141	1.273	0.203378	0.434553	1.22948	0.219246	0.455121	1.15607	0.247992	0.491926		2.44718	0.0161069	0.0841275	1.4	0.1626	0.282
ENSG00000151348	2132	EXT2	0.640592	0.521967	0.727798	0.614819	0.538845	0.741309	0.542905	0.587343	0.780865	0.60124	0.547848	0.755923		2.31052	0.0228728	0.103975	5.04	0	0
ENSG00000158008	2134	EXTL1	-1.4901	0.136583	0.334181	-1.42684	0.154008	0.369404	-1.72325	0.0852209	0.260392	-1.72506	0.0848961	0.265261		-1.04132	0.300189	0.508992	0.27	0.7901	0.864
ENSG00000162694	2135	EXTL2	3.29615	0.0010224	0.012547	3.20965	0.00138082	0.0181382	3.01294	0.0026672	0.0291487	2.94355	0.00333713	0.0352723		2.26619	0.0255514	0.111092	1.68	0.0922	0.184
ENSG00000012232	2137	EXTL3	-2.00772	0.0450007	0.163421	-2.43575	0.0150734	0.0856241	-2.3296	0.02007	0.105291	-2.38273	0.0174136	0.0991286		1.47667	0.142845	0.323973	-1.52	0.1288	0.237
ENSG00000104313	2138	EYA1	0.149832	0.880934	0.944541	-0.18254	0.855204	0.933523	-0.273237	0.78474	0.898758	-0.26188	0.79348	0.903116		-1.93869	0.0553027	0.180364	-2.78	0.0054	0.019
ENSG00000064655	2139	EYA2	-1.78051	0.0753633	0.228514	-1.80138	0.0720105	0.232552	-2.04131	0.0415409	0.166288	-2.1395	0.0326926	0.147865		0.126261	0.899774	0.947696	-0.86	0.3897	0.534
ENSG00000158161	2140	EYA3	2.99763	0.00280312	0.0256485	2.55627	0.0107596	0.0696146	2.63034	0.0086905	0.0620569	2.55551	0.0107842	0.0736279		1.91952	0.0577134	0.185169	2.47	0.0135	0.04
ENSG00000108799	2145	EZH1	-2.12817	0.0336213	0.134818	-2.24889	0.0247848	0.117989	-2.43413	0.0151407	0.0878237	-2.4743	0.013553	0.0841584		-2.63497	0.00972654	0.0613448	-5.29	0	0
ENSG00000106462	2146	EZH2	4.63514	4.14919e-06	0.000311039	3.17968	0.00152991	0.01944	3.45689	0.00057466	0.0107052	3.37848	0.00076355	0.013678		4.80442	5.34914e-06	0.000607464	6.98	0	0
ENSG00000180210	2147	F2	0.338646	0.734963	0.865978	0.339531	0.734297	0.867438	0.316799	0.751477	0.880765	0.324915	0.745329	0.880804		-1.39109	0.167224	0.359122	2.27	0.0233	0.063
ENSG00000181104	2149	F2R	0.925779	0.354833	0.586758	0.912821	0.361606	0.597797	0.955665	0.339524	0.579461	0.829056	0.407316	0.645906		0.620835	0.536093	0.714377	0.77	0.4421	0.584
ENSG00000164251	2150	F2RL1	-1.65424	0.0984613	0.271074	-1.65493	0.0983222	0.282351	-1.60269	0.10939	0.302679	-1.68975	0.0914594	0.27732		2.14671	0.0341866	0.133763	0.89	0.3759	0.52
ENSG00000164220	2151	F2RL2	-0.856535	0.391952	0.620331	-0.878169	0.38011	0.614297	-0.849852	0.395657	0.630739	-1.24376	0.213945	0.453342		1.4879	0.139863	0.319887	-0.81	0.4205	0.564
ENSG00000117525	2152	F3	-2.77047	0.00572425	0.0412066	-2.88732	0.00398786	0.0369967	-2.85325	0.00443687	0.0404981	-2.90565	0.00376443	0.0379001		1.17814	0.241483	0.446845	-1.74	0.0815	0.167
ENSG00000198734	2153	F5	-2.57535	0.0101881	0.0611089	-2.5692	0.0103695	0.0681059	-2.45538	0.0142809	0.084517	-2.40526	0.0163834	0.0955962		-4.07473	9.13005e-05	0.00335565	0.24	0.8126	0.88
ENSG00000057593	2155	F7	1.15434	0.248697	0.478131	1.12176	0.262295	0.502464	1.20868	0.227134	0.464165	1.14976	0.250579	0.494587		-0.86467	0.389249	0.594038	-0.56	0.5787	0.704
ENSG00000185010	2157	F8	-2.46234	0.0140084	0.0748584	-2.60381	0.00938665	0.0640158	-2.66674	0.00781047	0.0582462	-2.67129	0.00770714	0.0598177		-2.40959	0.0177625	0.0889769	NA	NA	NA
ENSG00000101981	2158	F9	-0.305504	0.76006	0.881033	-0.169848	0.865172	0.938476	-0.171746	0.86368	0.936912	-0.155085	0.876793	0.945314		-0.454638	0.650336	0.798551	NA	NA	NA
ENSG00000126218	2159	F10	-1.44199	0.149688	0.355706	-1.5655	0.117852	0.31453	-1.48544	0.137812	0.349415	-1.73472	0.0831695	0.261883		0.547912	0.584949	0.751189	-1.91	0.0567	0.126
ENSG00000088926	2160	F11	0.619612	0.535686	0.738214	0.616263	0.537892	0.740708	0.474879	0.635	0.812066	0.406451	0.684518	0.845222		-0.669415	0.504743	0.690454	-1.97	0.0485	0.112
ENSG00000131187	2161	F12	1.14286	0.25343	0.483497	1.10997	0.267338	0.508211	0.841176	0.400495	0.635846	0.878808	0.379765	0.622361		0.819571	0.414371	0.616212	1.33	0.1832	0.309
ENSG00000124491	2162	F13A1	0.613422	0.539768	0.740396	0.6773	0.498407	0.71213	0.309867	0.756741	0.884325	0.326026	0.744489	0.880258		-0.318964	0.750406	0.862773	-2.67	0.0076	0.025
ENSG00000143278	2165	F13B	0.578915	0.562805	0.756105	0.327669	0.743245	0.872487	0.535463	0.592476	0.784281	0.520394	0.602931	0.795976		1.36335	0.175774	0.369738	1.6	0.1096	0.209
ENSG00000117480	2166	FAAH	-1.677	0.0939233	0.262884	-2.00239	0.0455724	0.173745	-1.88786	0.0593986	0.209077	-1.89121	0.0589521	0.2119		-0.246269	0.805969	0.89744	-4.08	0	0
ENSG00000170323	2167	FABP4	0.920097	0.357793	0.589302	0.92168	0.356968	0.593177	0.342112	0.732355	0.870654	0.394121	0.693595	0.850187		-1.63313	0.105524	0.268374	-5.12	0	0
ENSG00000163586	2168	FABP1	0.350842	0.725797	0.861103	0.507977	0.611606	0.792244	0.578809	0.562878	0.763733	0.581268	0.561221	0.76566		-0.307175	0.759336	0.868723	0.12	0.9025	0.941
ENSG00000145384	2169	FABP2	-0.876706	0.380903	0.610558	-0.881599	0.378253	0.612569	-0.817827	0.413694	0.647494	-0.816767	0.414301	0.652162		2.97678	0.00363849	0.0334646	-2.28	0.0228	0.062
ENSG00000121769	2170	FABP3	0.654225	0.513151	0.721324	0.494533	0.621063	0.798839	0.249587	0.80297	0.907333	0.328255	0.742803	0.879435		-0.71597	0.475646	0.666812	0.22	0.8258	0.888
ENSG00000164687	2171	FABP5	-0.58551	0.558366	0.752742	-0.874096	0.382322	0.615953	-1.36568	0.172415	0.398551	-1.37433	0.169718	0.399137		3.14787	0.00215695	0.0242051	0.34	0.7308	0.823
ENSG00000170231	2172	FABP6	0.491182	0.623429	0.796232	0.481335	0.630407	0.804484	0.484658	0.628049	0.807825	0.571985	0.56749	0.77072		-1.54396	0.125695	0.299173	1.99	0.0464	0.108
ENSG00000164434	2173	FABP7	-0.879675	0.379294	0.609076	-0.782157	0.434348	0.661139	-1.04295	0.297281	0.538848	-0.857669	0.391328	0.632098		1.88222	0.0626559	0.194066	2.27	0.0233	0.063
ENSG00000187741	2175	FANCA	1.88858	0.0593006	0.194912	1.9152	0.055815	0.198295	1.87163	0.0616155	0.213975	1.79192	0.0735174	0.242881		4.98811	2.51171e-06	0.000400291	5.98	0	0
ENSG00000158169	2176	FANCC	2.47925	0.0133661	0.0726745	2.35409	0.0188037	0.0986204	2.18213	0.0293839	0.134267	2.16492	0.0306839	0.142226		6.30009	7.63642e-09	1.60916e-05	5.48	0	0
ENSG00000144554	2177	FANCD2	3.47592	0.000535882	0.00798306	3.27331	0.00110759	0.0157579	2.91937	0.00360378	0.0357049	2.72104	0.00664673	0.0543204		5.2371	8.79923e-07	0.000256734	8.1	0	0
ENSG00000112039	2178	FANCE	2.19335	0.0285629	0.121062	1.73278	0.0835125	0.255172	2.01119	0.0446331	0.173531	1.94126	0.0525722	0.197527		0.466955	0.641528	0.79225	3.33	0.0009	0.004
ENSG00000151726	2180	ACSL1	-1.31991	0.187233	0.404501	-1.28059	0.200699	0.431397	-1.13558	0.256467	0.496239	-1.13716	0.255808	0.5002		-0.180685	0.856974	0.925541	1.43	0.1528	0.27
ENSG00000123983	2181	ACSL3	1.12833	0.259513	0.489497	1.05505	0.291713	0.532478	1.29941	0.194171	0.423707	1.28236	0.200082	0.436912		-1.82117	0.071513	0.210597	2.74	0.0063	0.022
ENSG00000068366	2182	ACSL4	-0.132624	0.894524	0.9526	-0.166791	0.867576	0.9395	-0.229938	0.818198	0.913863	-0.17638	0.860039	0.936173		-2.66148	0.00903937	0.0583299	NA	NA	NA
ENSG00000103876	2184	FAH	-0.800976	0.423378	0.649151	-0.894185	0.371486	0.606769	-1.00017	0.317527	0.558672	-0.950158	0.342314	0.588202		0.421632	0.674181	0.814593	3.81	0.0001	0.001
ENSG00000120899	2185	PTK2B	-0.416777	0.676951	0.831149	-0.476672	0.633723	0.806675	-0.690307	0.490197	0.708151	-0.588409	0.556422	0.762175		-1.456	0.148464	0.332856	-5.53	0	0
ENSG00000171634	2186	BPTF	0.831197	0.406105	0.633596	-0.0279652	0.977697	0.991993	-0.0356115	0.971601	0.985968	-0.175918	0.860402	0.936349		0.611385	0.542305	0.719268	0.76	0.4488	0.591
ENSG00000181544	2187	FANCB	4.31266	1.80965e-05	0.000806182	4.38054	1.33772e-05	0.000979213	4.19243	3.06115e-05	0.00172627	4.07039	5.15163e-05	0.00255067		4.13878	7.19886e-05	0.00286219	NA	NA	NA
ENSG00000183161	2188	FANCF	3.59111	0.000348895	0.00590433	3.76794	0.000176416	0.00478631	3.767	0.000177084	0.0050542	3.7234	0.000210117	0.00609962		2.5904	0.0109893	0.0657864	-0.41	0.6801	0.784
ENSG00000221829	2189	FANCG	1.70415	0.0887316	0.253601	1.65392	0.0985268	0.282678	1.42235	0.155306	0.374445	1.23515	0.217131	0.456981		2.6629	0.00900385	0.0582593	5.5	0	0
ENSG00000078098	2191	FAP	1.33189	0.183266	0.400006	1.35863	0.174638	0.397924	1.37369	0.169914	0.395217	1.33095	0.183578	0.416768		1.39298	0.166654	0.358709	1.17	0.241	0.379
ENSG00000077942	2192	FBLN1	0.322167	0.747409	0.874021	0.146818	0.883312	0.947853	-0.173481	0.862317	0.937012	-0.235181	0.814127	0.914075		0.475894	0.635167	0.788038	0.67	0.503	0.64
ENSG00000179115	2193	FARSA	1.93442	0.0534061	0.182947	1.43785	0.150859	0.365041	1.12712	0.260022	0.499801	1.16045	0.246208	0.48953		0.237512	0.812736	0.901693	5.06	0	0
ENSG00000169710	2194	FASN	2.29191	0.0221637	0.102606	2.00029	0.0457989	0.17443	2.23075	0.0259682	0.12397	2.10938	0.0352166	0.154598		-0.647208	0.518951	0.700193	4.8	0	0
ENSG00000083857	2195	FAT1	0.659511	0.509753	0.718605	0.789043	0.430315	0.657843	0.971505	0.331585	0.572082	0.845879	0.397869	0.637697		-0.278846	0.780928	0.882195	0.3	0.7652	0.848
ENSG00000086570	2196	FAT2	-1.16215	0.245515	0.474407	-1.15852	0.246989	0.48514	-0.730252	0.465446	0.68805	-0.724432	0.469009	0.694858		-1.19088	0.236465	0.441524	-0.26	0.7925	0.866
ENSG00000149806	2197	FAU	0.202081	0.839904	0.924172	0.0291812	0.976727	0.99144	0.152614	0.87874	0.94349	0.105147	0.916285	0.963788		-0.542701	0.58852	0.753784	-1.82	0.0685	0.146
ENSG00000163520	2199	FBLN2	-2.51348	0.0121455	0.068183	-2.59077	0.00974663	0.0654426	-2.42626	0.0154709	0.0891022	-2.47226	0.0136298	0.0844104		0.598952	0.550533	0.726371	1.75	0.0798	0.165
ENSG00000166147	2200		-1.82069	0.0690195	0.21627	-1.88645	0.0595883	0.207089	-1.49932	0.134176	0.344075	-1.47995	0.139275	0.355441		1.31963	0.189914	0.387782	-0.57	0.567	0.694
ENSG00000138829	2201	FBN2	0.286562	0.774521	0.889236	0.298564	0.765348	0.885075	0.532541	0.594496	0.785341	0.255327	0.798535	0.906162		0.489501	0.625538	0.782077	2.02	0.0439	0.103
ENSG00000115380	2202	EFEMP1	-0.124315	0.901096	0.955511	-0.115015	0.908462	0.959452	-0.182307	0.855387	0.933668	-0.100343	0.920096	0.965946		1.34709	0.180937	0.376299	-1.73	0.0844	0.172
ENSG00000165140	2203	FBP1	-0.259159	0.795577	0.899851	-0.33029	0.741265	0.871314	-0.372241	0.70981	0.856895	-0.302695	0.7622	0.888646		2.92318	0.00426824	0.0368612	-2.62	0.0088	0.029
ENSG00000273738	2204	FCAR	-1.21087	0.226296	0.452786	-1.21754	0.223751	0.458405	-1.206	0.228167	0.46536	-1.21414	0.225046	0.466176		1.13032	0.260992	0.467394	-1.47	0.1427	0.257
ENSG00000179639	2205	FCER1A	0.777367	0.437167	0.660154	0.943059	0.345929	0.583141	1.07244	0.283837	0.525033	1.07195	0.284059	0.530914		1.30962	0.193268	0.391302	-5.12	0	0
ENSG00000149534	2206	MS4A2	0.644336	0.519538	0.726419	0.611167	0.541259	0.743261	0.254823	0.798924	0.904898	0.252254	0.800908	0.907806		-0.574576	0.566843	0.737476	-6.65	0	0
ENSG00000158869	2207	FCER1G	0.830156	0.406692	0.634408	1.26702	0.205508	0.436954	0.540822	0.588778	0.781715	0.68342	0.494536	0.712985		2.48233	0.0146846	0.0790728	-1.21	0.2258	0.361
ENSG00000104921	2208	FCER2	1.58063	0.114349	0.299445	1.51516	0.130117	0.334264	1.49434	0.135472	0.345832	1.50628	0.132385	0.345753		0.850053	0.397287	0.601416	-5.24	0	0
ENSG00000150337	2209	FCGR1A	-1.13572	0.256404	0.486831	-0.757211	0.449142	0.673009	-0.926231	0.354599	0.593788	-0.757033	0.449249	0.678563		1.26515	0.208699	0.41045	-0.53	0.5965	0.719
ENSG00000198019	2210	FCGR1B	-1.11271	0.26616	0.497859	-0.95786	0.338416	0.576147	-0.990234	0.322353	0.562445	-0.886136	0.375807	0.61919		0.853076	0.395616	0.599749	-0.35	0.7267	0.82
ENSG00000143226	2212	FCGR2A	0.0698232	0.944351	0.976093	0.668677	0.50389	0.716563	0.309364	0.757124	0.884662	0.427966	0.668789	0.836535		2.53258	0.0128466	0.072274	0.01	0.9886	0.994
ENSG00000072694	2213	FCGR2B	0.853934	0.393391	0.621344	1.09638	0.273233	0.514027	0.605498	0.545017	0.752517	0.615904	0.53813	0.748379		0.634212	0.527362	0.707615	-2.21	0.0274	0.072
ENSG00000203747	2214	FCGR3A	0.0985143	0.921548	0.965244	0.625262	0.531974	0.736852	0.445502	0.656075	0.825166	0.588456	0.55639	0.762188		3.37126	0.00105789	0.0157727	0.25	0.8005	0.871
ENSG00000162747	2215	FCGR3B	-1.63367	0.102712	0.279073	-1.33329	0.182806	0.408948	-1.43911	0.150502	0.367129	-1.38469	0.166528	0.394468		-0.0760104	0.93956	0.968779	-2.85	0.0044	0.016
ENSG00000104870	2217	FCGRT	-1.82686	0.0680845	0.21442	-1.83469	0.0669144	0.22197	-1.70341	0.0888714	0.26769	-1.69764	0.0899575	0.274191		1.07979	0.28278	0.491516	-2.83	0.0046	0.017
ENSG00000106692	2218	FKTN	2.67579	0.00760428	0.0500675	2.59749	0.00955965	0.0647462	2.7995	0.00523891	0.0448575	2.80933	0.00508361	0.0460858		-1.06061	0.291371	0.50053	1.95	0.0516	0.118
ENSG00000085265	2219	FCN1	-0.749134	0.453992	0.674645	-0.898191	0.369348	0.6046	-0.756678	0.449461	0.675603	-0.707795	0.479275	0.703204		-0.12029	0.90449	0.949604	-3.38	0.0007	0.004
ENSG00000160339	2220	FCN2	0.619248	0.535925	0.73838	0.576374	0.564521	0.760161	0.439148	0.660671	0.827878	0.298674	0.765265	0.890495		0.381783	0.703417	0.833821	-3.03	0.0025	0.01
ENSG00000079459	2222	FDFT1	0.249011	0.803415	0.903787	-0.283046	0.777214	0.891615	-0.350395	0.726132	0.867455	-0.370219	0.711315	0.860772		-3.03019	0.00309714	0.0300292	1.48	0.1396	0.253
ENSG00000160752	2224	FDPS	1.91487	0.0558574	0.188099	0.791396	0.428942	0.656874	0.0966162	0.923055	0.964441	0.102843	0.918113	0.964623		-1.24005	0.217804	0.420722	2.72	0.0065	0.022
ENSG00000137714	2230	FDX1	0.539094	0.589969	0.77372	0.510241	0.61002	0.791398	0.585846	0.558141	0.76079	0.575229	0.565296	0.769026		0.26642	0.790454	0.88809	1.74	0.082	0.168
ENSG00000161513	2232	FDXR	0.442492	0.65825	0.820713	0.0196626	0.984317	0.99444	-0.103997	0.917197	0.961496	-0.0767288	0.938858	0.975058		-1.1751	0.242689	0.448116	-3.56	0.0004	0.002
ENSG00000066926	2235	FECH	-1.67093	0.0951171	0.264677	-1.77747	0.0758618	0.240332	-1.83828	0.0663836	0.224153	-1.82327	0.0686303	0.233173		-0.725837	0.469601	0.662401	1.54	0.1227	0.228
ENSG00000168496	2237	FEN1	3.76456	0.000178759	0.00376179	3.72165	0.000211465	0.00531253	3.61213	0.000322244	0.00731752	3.52335	0.000449913	0.00963082		1.66829	0.0983246	0.25731	7.56	0	0
ENSG00000076716	2239	GPC4	2.95916	0.00317372	0.0280895	2.7762	0.00562547	0.0461966	2.86438	0.00428538	0.0395603	2.91979	0.00359948	0.0369774		1.37242	0.172943	0.366015	NA	NA	NA
ENSG00000151422	2241	FER	-0.655389	0.512402	0.72076	-0.70439	0.48139	0.699707	-0.489275	0.624778	0.806341	-0.504644	0.613946	0.803528		-1.17016	0.244662	0.450574	2.03	0.0422	0.1
ENSG00000182511	2242	FES	-1.0737	0.283275	0.51471	-1.1272	0.259991	0.499741	-1.0367	0.300185	0.541586	-1.07033	0.284789	0.531693		2.84481	0.00537107	0.0425668	-1.84	0.0658	0.142
ENSG00000171560	2243	FGA	0.482792	0.629372	0.800372	0.465655	0.641587	0.812143	0.557423	0.577391	0.77453	0.609361	0.542456	0.751761		0.113095	0.910177	0.952675	0.83	0.4076	0.551
ENSG00000171564	2244	FGB	0.291611	0.770658	0.887038	0.275338	0.783126	0.894823	0.351373	0.725399	0.867134	0.37301	0.709238	0.859373		-0.906853	0.366622	0.574342	1.48	0.1391	0.252
ENSG00000102302	2245	FGD1	2.17849	0.0296542	0.123998	2.15152	0.0317271	0.138046	1.85042	0.0646137	0.220409	1.63224	0.103017	0.297343		1.18622	0.238289	0.443489	NA	NA	NA
ENSG00000113578	2246	FGF1	-1.29726	0.194906	0.4146	-1.29614	0.195293	0.424914	-1.66032	0.0972337	0.282969	-1.5966	0.110743	0.310519		-0.0321024	0.974453	0.98747	-3.27	0.0011	0.005
ENSG00000138685	2247	FGF2	-2.49419	0.0128206	0.0707598	-2.48663	0.0130943	0.0785657	-2.45996	0.0141011	0.0839056	-2.36152	0.0184353	0.102751		-0.818977	0.414709	0.616618	-2.2	0.0278	0.073
ENSG00000186895	2248	FGF3	0.405743	0.685037	0.835964	0.31272	0.754573	0.879369	0.265194	0.790927	0.901089	0.26342	0.792294	0.902591		1.24155	0.217251	0.420253	-0.99	0.3216	0.467
ENSG00000075388	2249	FGF4	1.33413	0.182533	0.399058	1.09638	0.273236	0.51398	0.658278	0.510545	0.725199	0.649136	0.516434	0.730284		NA	NA	#VALUE!	-1.05	0.2919	0.437
ENSG00000138675	2250	FGF5	-0.154333	0.877385	0.943065	-0.15569	0.876316	0.94469	-0.108801	0.913387	0.959388	-0.373812	0.708642	0.858985		-0.748042	0.456156	0.651578	-0.34	0.732	0.824
ENSG00000111241	2251	FGF6	1.25243	0.210772	0.435255	1.08656	0.277549	0.5188	-0.430178	0.667179	0.832068	-0.436515	0.662579	0.832898		1.23894	0.218212	0.42104	0	0.9994	1
ENSG00000140285	2252	FGF7	-0.310662	0.756136	0.87916	-0.303964	0.761233	0.883215	-0.230528	0.817739	0.913843	-0.252219	0.800935	0.907782		-0.973454	0.332631	0.542327	-3.15	0.0017	0.007
ENSG00000107831	2253	FGF8	-2.61969	0.00896382	0.0560344	-2.55424	0.0108223	0.0698508	-2.40191	0.0165322	0.0926976	-2.57996	0.0100557	0.0705371		1.21063	0.228835	0.433725	-2.77	0.0057	0.02
ENSG00000102678	2254	FGF9	-0.94511	0.344881	0.576687	-0.952671	0.341038	0.5785	-0.844054	0.398886	0.634479	-0.787129	0.431436	0.665662		-0.978677	0.330055	0.540218	-3.15	0.0017	0.007
ENSG00000070193	2255	FGF10	0.136777	0.891241	0.95046	0.166051	0.868158	0.939804	-0.342142	0.732332	0.870682	-0.669511	0.503359	0.720198		0.763783	0.446759	0.643927	-4.71	0	0
ENSG00000161958	2256	FGF11	0.41569	0.677746	0.831524	0.616995	0.537409	0.740425	0.393914	0.693747	0.848313	0.372198	0.709842	0.859714		-2.0469	0.0432388	0.155249	2.16	0.0311	0.079
ENSG00000114279	2257	FGF12	-2.71265	0.00681477	0.046442	-2.71083	0.00685206	0.0524828	-2.68563	0.00738611	0.0559307	-2.6221	0.00890246	0.0653968		-1.67228	0.0975337	0.256124	3.95	0.0001	0.001
ENSG00000129682	2258	FGF13	1.13481	0.256787	0.487311	1.17908	0.238711	0.475994	1.06766	0.285992	0.527085	1.06672	0.286415	0.533503		-2.45325	0.0158528	0.0833051	NA	NA	NA
ENSG00000102466	2259	FGF14	-1.20665	0.227914	0.454659	-1.15876	0.246893	0.485003	-1.01111	0.312265	0.55359	-1.03279	0.302008	0.54864		-1.9003	0.0602179	0.189675	-2.23	0.0258	0.068
ENSG00000077782	2260	FGFR1	-0.72072	0.471287	0.688237	-1.04463	0.296503	0.536656	-1.48652	0.137529	0.349171	-1.60643	0.108568	0.306494		0.967856	0.335405	0.544743	-0.6	0.5457	0.676
ENSG00000068078	2261	FGFR3	0.827652	0.408109	0.635396	0.815868	0.414813	0.646157	1.11393	0.265638	0.505908	1.20336	0.229186	0.471195		-0.429327	0.668591	0.811301	1.63	0.1036	0.201
ENSG00000179399	2262	GPC5	-0.550664	0.582014	0.769124	-0.553867	0.579821	0.771524	-0.389926	0.696693	0.849632	-0.382077	0.702504	0.85521		-0.027189	0.978362	0.989475	3.06	0.0023	0.009
ENSG00000066468	2263	FGFR2	-1.7852	0.0745989	0.22697	-1.76569	0.0778211	0.244136	-1.81726	0.0695431	0.229954	-1.7148	0.0867622	0.268174		0.175855	0.860757	0.927251	-1.45	0.1469	0.262
ENSG00000160867	2264	FGFR4	0.803475	0.421933	0.647948	0.720124	0.471654	0.692512	0.26012	0.794837	0.903008	0.234366	0.81476	0.914291		1.7855	0.0771529	0.221162	3.74	0.0002	0.001
ENSG00000171557	2266	FGG	0.832238	0.405517	0.633157	0.800337	0.423748	0.652991	0.874184	0.382275	0.619298	0.898231	0.369328	0.613444		-0.891202	0.374918	0.581574	0.86	0.3882	0.532
ENSG00000104760	2267	FGL1	-0.921945	0.356829	0.588337	-0.882769	0.377621	0.612076	-0.908135	0.364075	0.602573	-1.19592	0.232078	0.474528		0.983994	0.327447	0.537712	0.93	0.3541	0.499
ENSG00000000938	2268	FGR	-1.09423	0.274175	0.506106	-1.24367	0.213979	0.446871	-1.12011	0.262998	0.50288	-1.05831	0.29023	0.537071		1.36999	0.1737	0.366839	-5.08	0	0
ENSG00000091483	2271	FH	1.469	0.142217	0.343375	0.91433	0.360813	0.597121	0.761252	0.446726	0.673227	0.729556	0.465872	0.692078		-0.966078	0.33629	0.54534	1.21	0.2264	0.362
ENSG00000189283	2272	FHIT	-3.6133	0.00032077	0.00558014	-3.56313	0.00038767	0.00766552	-3.51572	0.000462717	0.00915915	-3.52533	0.000446609	0.00959309		-0.192766	0.847525	0.920421	-1.98	0.0477	0.11
ENSG00000022267	2273	FHL1	-0.287852	0.773533	0.888813	-0.56641	0.571271	0.76522	-0.574867	0.565539	0.765619	-0.422161	0.673019	0.838791		-0.52897	0.597976	0.761115	NA	NA	NA
ENSG00000115641	2274	FHL2	-0.902014	0.367314	0.598124	-0.968075	0.333293	0.571386	-0.9137	0.361144	0.599743	-0.936556	0.349265	0.594672		-0.00571353	0.995452	0.998295	-2.98	0.0029	0.012
ENSG00000183386	2275	FHL3	-2.00189	0.0456262	0.164954	-2.17522	0.0298992	0.133102	-2.38605	0.0172574	0.0953317	-2.46378	0.013954	0.0856793		0.943479	0.347666	0.555427	1.24	0.2152	0.348
ENSG00000088832	2280	FKBP1A	1.72653	0.0846294	0.246365	1.54576	0.12255	0.322276	1.6264	0.104249	0.294926	1.61683	0.106302	0.302844		2.1579	0.0332826	0.131501	2.21	0.0275	0.072
ENSG00000119782	2281	FKBP1B	-0.159648	0.873198	0.941601	-0.395819	0.692342	0.842565	-0.318292	0.750345	0.880378	-0.289993	0.771896	0.893421		0.281998	0.778516	0.880572	-1.76	0.0783	0.163
ENSG00000173486	2286	FKBP2	-1.50403	0.13296	0.328285	-1.62734	0.10405	0.291535	-1.96413	0.0498534	0.186224	-1.89548	0.0583828	0.210422		0.0369918	0.970564	0.985003	-0.67	0.5034	0.64
ENSG00000100442	2287	FKBP3	2.19672	0.02832	0.12058	2.16635	0.0305726	0.134942	2.11285	0.0349166	0.149725	2.10833	0.0353081	0.154709		0.0418323	0.966714	0.982937	2.46	0.014	0.042
ENSG00000004478	2288	FKBP4	2.64962	0.00821354	0.0528304	2.18436	0.0292194	0.131045	2.35063	0.0189786	0.101418	2.25181	0.0246004	0.123438		1.20946	0.229283	0.433966	5.49	0	0
ENSG00000096060	2289	FKBP5	-0.554314	0.579515	0.767343	-0.805373	0.420839	0.650818	-0.490685	0.623781	0.805779	-0.555813	0.578492	0.777627		0.132808	0.894607	0.945035	-1.03	0.3053	0.451
ENSG00000176165	2290	FOXG1	2.39498	0.0168449	0.0849805	2.37198	0.0179236	0.0955891	2.433	0.0151878	0.0880149	2.449	0.0145355	0.0880623		-0.19524	0.845593	0.919429	2.77	0.0057	0.02
ENSG00000103241	2294	FOXF1	0.116079	0.907619	0.957911	0.109652	0.912712	0.96133	-0.051329	0.959076	0.980776	-0.012287	0.9902	0.995855		-0.109029	0.913394	0.954408	-5.35	0	0
ENSG00000137273	2295	FOXF2	0.506309	0.612776	0.789269	0.601951	0.547374	0.747587	0.504874	0.613783	0.798723	0.565022	0.572214	0.773646		-0.0762227	0.939391	0.96871	-0.75	0.4507	0.592
ENSG00000054598	2296	FOXC1	-0.231945	0.816638	0.910541	-0.283291	0.777025	0.891563	-0.16093	0.872188	0.93986	-0.164056	0.869728	0.941667		0.958252	0.340201	0.548726	0.79	0.4296	0.573
ENSG00000251493	2297	FOXD1	2.24974	0.0247303	0.110487	2.21682	0.0269097	0.124609	2.242	0.0252292	0.121719	2.1705	0.0302581	0.140988		2.89985	0.00457249	0.0385068	4.52	0	0
ENSG00000170122	2298	FOXD4	1.89516	0.058423	0.193699	2.00583	0.0452031	0.17315	2.12917	0.0335387	0.146509	2.14426	0.0323079	0.146765		-0.953482	0.3426	0.551235	-2.54	0.0111	0.035
ENSG00000168269	2299	FOXI1	0.94493	0.344973	0.576685	0.953239	0.340751	0.578223	0.989827	0.322552	0.562634	0.977589	0.328568	0.574095		-0.61634	0.539043	0.716696	-3.72	0.0002	0.001
ENSG00000176678	2300	FOXL1	-0.145287	0.88452	0.946809	-0.149882	0.880895	0.947001	-0.0508062	0.959492	0.980772	-0.141872	0.887216	0.949259		0.512646	0.609307	0.769291	-1.57	0.1169	0.22
ENSG00000186790	2301	FOXE3	-1.1953	0.232315	0.459803	-1.29516	0.195629	0.425199	-1.25418	0.210137	0.443762	-1.25494	0.209863	0.448871		2.41043	0.017724	0.0888544	2.93	0.0035	0.013
ENSG00000129654	2302	FOXJ1	1.51612	0.129875	0.323663	1.53619	0.124878	0.325965	1.5178	0.129452	0.336585	1.62799	0.103914	0.29887		3.10924	0.00243145	0.0260522	1.35	0.1761	0.301
ENSG00000176692	2303	FOXC2	0.103462	0.917621	0.963293	0.0984755	0.921579	0.965602	0.331377	0.740445	0.875865	0.153743	0.87785	0.945744		-0.0649221	0.948363	0.973463	-0.92	0.3569	0.502
ENSG00000178919	2304	FOXE1	-0.541904	0.588032	0.772483	-0.578559	0.563046	0.758886	-0.94749	0.343669	0.583707	-0.960222	0.337229	0.583439		2.88242	0.00481275	0.039667	4.97	0	0
ENSG00000111206	2305	FOXM1	4.20946	2.84314e-05	0.00110104	3.8964	0.000105614	0.00350157	3.55291	0.000402839	0.00851573	3.43582	0.000620724	0.011835		4.46177	2.09836e-05	0.00136285	10.92	0	0
ENSG00000186564	2306	FOXD2	0.1043	0.916957	0.963029	-0.0669909	0.946605	0.977611	0.0774109	0.938316	0.97093	0.0442103	0.964748	0.984527		2.89557	0.00463045	0.0387369	1.58	0.1138	0.215
ENSG00000179772	2307	FOXS1	-0.919338	0.35819	0.589696	-0.945552	0.344656	0.582204	-0.760932	0.446917	0.673243	-0.788507	0.43063	0.665024		2.2778	0.0248246	0.109183	-1.26	0.2089	0.341
ENSG00000150907	2308	FOXO1	-0.119049	0.905266	0.956888	-0.0664069	0.94707	0.977874	-0.0490433	0.960897	0.981187	-0.0150027	0.988034	0.994856		0.330021	0.742061	0.857493	-3.4	0.0007	0.003
ENSG00000118689	2309	FOXO3	-0.856566	0.391935	0.620356	-0.963082	0.335791	0.573614	-0.968051	0.333305	0.573778	-1.12185	0.262257	0.507441		-2.10782	0.0374975	0.141944	-0.7	0.4844	0.624
ENSG00000240445	2310	FOXO3B	0.594636	0.552251	0.749151	0.778809	0.436318	0.662354	0.40542	0.685275	0.844257	0.225675	0.821511	0.918058		-1.54952	0.124355	0.297589	NA	NA	NA
ENSG00000143631	2312	FLG	-1.02635	0.305031	0.537548	-1.01625	0.309809	0.549235	-0.978912	0.327913	0.567689	-0.984616	0.325106	0.570555		0.223622	0.823499	0.908003	0.78	0.4328	0.576
ENSG00000151702	2313	FLI1	-0.614205	0.53925	0.740285	-0.640829	0.521813	0.728782	-0.779254	0.436055	0.665202	-0.827048	0.408452	0.646774		1.333	0.185502	0.382604	-5.01	0	0
ENSG00000177731	2314	FLII	-0.676116	0.499158	0.710701	-0.599023	0.549323	0.749044	-0.374926	0.707813	0.855924	-0.428561	0.668356	0.836386		5.20579	1.00543e-06	0.0002724	2.43	0.015	0.044
ENSG00000120215	2315	MLANA	1.14557	0.252308	0.482292	1.15592	0.248053	0.486464	1.17089	0.241986	0.480726	1.17293	0.241168	0.483373		1.01436	0.31281	0.522267	0.53	0.5989	0.721
ENSG00000196924	2316	FLNA	2.30027	0.0216832	0.101134	2.03444	0.0422294	0.165844	2.00917	0.0448478	0.174003	2.0705	0.0387205	0.164263		4.5213	1.66183e-05	0.00117162	NA	NA	NA
ENSG00000136068	2317	FLNB	-2.26876	0.0235421	0.106582	-2.17296	0.0300693	0.133446	-2.08644	0.0372486	0.156243	-2.11115	0.0350645	0.15433		-1.10667	0.271041	0.478657	0.13	0.8973	0.937
ENSG00000128591	2318	FLNC	-0.317559	0.7509	0.876732	-0.319446	0.74947	0.876432	-0.320888	0.748377	0.879396	-0.319228	0.749636	0.882542		3.35367	0.00112027	0.0163682	0	0.9969	0.999
ENSG00000132589	2319	FLOT2	-2.35916	0.0185502	0.0907622	-2.55828	0.0106981	0.0693612	-2.81789	0.00495073	0.0433851	-2.68471	0.007407	0.058288		2.95419	0.00389263	0.0349545	-1.1	0.2695	0.412
ENSG00000102755	2321	FLT1	1.03306	0.30188	0.534416	1.03209	0.302333	0.542056	0.99328	0.320867	0.561217	1.11045	0.267134	0.512785		-1.38816	0.168114	0.360136	-1.11	0.2653	0.407
ENSG00000122025	2322	FLT3	-1.26036	0.207898	0.430941	-1.26284	0.207006	0.438539	-1.12637	0.260339	0.500153	-1.12409	0.261308	0.506341		-1.81323	0.0727368	0.212682	-4.61	0	0
ENSG00000090554	2323	FLT3LG	-1.13333	0.257406	0.488137	-1.162	0.245573	0.483786	-0.85058	0.395252	0.630525	-0.937516	0.348772	0.594265		1.61464	0.109478	0.274601	-6.6	0	0
ENSG00000037280	2324	FLT4	-0.754611	0.450699	0.67216	-0.843092	0.399423	0.63253	-1.14137	0.254049	0.49376	-1.0849	0.278286	0.525333		0.887881	0.376694	0.582613	-2.74	0.0062	0.022
ENSG00000010932	2326	FMO1	-2.20405	0.0277982	0.119146	-2.55837	0.0106954	0.0693674	-2.18191	0.0294006	0.13431	-2.17393	0.0299985	0.140128		0.0239985	0.980901	0.991038	-2.8	0.0052	0.019
ENSG00000094963	2327	FMO2	-1.58272	0.113872	0.298866	-1.5188	0.129199	0.332638	-1.21558	0.224498	0.461049	-1.25869	0.208505	0.447299		-1.04758	0.297309	0.506236	-5	0	0
ENSG00000007933	2328	FMO3	-2.12678	0.0337364	0.135105	-2.31756	0.0207191	0.10515	-2.41316	0.0160342	0.0911092	-2.56464	0.0105068	0.0722622		-2.39317	0.0185323	0.0910058	-2.2	0.0283	0.073
ENSG00000076258	2329	FMO4	1.24609	0.213088	0.438051	0.991748	0.321614	0.561155	1.30965	0.190684	0.420026	1.22697	0.220189	0.460665		0.622996	0.534678	0.713192	-1.41	0.1595	0.279
ENSG00000131781	2330	FMO5	-0.625807	0.531616	0.735102	-0.716123	0.47412	0.694548	-0.94183	0.346558	0.586425	-0.864592	0.387518	0.629321		-0.536974	0.592455	0.757085	-4.22	0	0
ENSG00000122176	2331	FMOD	0.940004	0.347492	0.579392	0.8019	0.422843	0.652297	1.24497	0.213501	0.448381	1.11058	0.267079	0.512733		1.99936	0.0482288	0.16594	-3.59	0.0003	0.002
ENSG00000102081	2332	FMR1	0.831537	0.405913	0.633403	0.642089	0.520995	0.728184	0.527012	0.598328	0.788005	0.517184	0.605168	0.797464		-1.48204	0.141413	0.321764	NA	NA	NA
ENSG00000155966	2334	AFF2	0.206496	0.836454	0.921898	0.22741	0.820162	0.915728	-0.171892	0.863565	0.937006	-0.255335	0.798529	0.906265		-2.02597	0.0453791	0.160323	NA	NA	NA
ENSG00000115414	2335	FN1	1.13137	0.258232	0.488711	1.24158	0.214747	0.447874	1.27688	0.202007	0.43346	1.22964	0.219188	0.459548		2.52405	0.0131434	0.0735079	2.81	0.005	0.018
ENSG00000168522	2339	FNTA	0.561488	0.574618	0.764383	-0.332395	0.739676	0.870377	-0.669725	0.503222	0.718845	-0.724499	0.468968	0.694853		-0.345652	0.730316	0.850555	-0.49	0.6269	0.743
ENSG00000257365	2342	FNTB	-1.87108	0.0616904	0.200298	-1.94765	0.0517985	0.188842	-1.75947	0.0788714	0.248769	-1.69507	0.0904456	0.275184		0.494691	0.621882	0.779047	NA	NA	NA
ENSG00000086205	2346	FOLH1	2.24189	0.0252356	0.111728	2.27969	0.0228826	0.11193	2.16876	0.0303887	0.137245	2.1825	0.0293579	0.138208		-0.0694477	0.944769	0.971509	0.86	0.3921	0.536
ENSG00000110195	2348	FOLR1	-1.7648	0.0779701	0.233647	-1.69435	0.0905798	0.268162	-1.53386	0.12545	0.329949	-1.50651	0.132324	0.34569		-0.11825	0.906102	0.950455	-0.16	0.8719	0.92
ENSG00000165457	2350	FOLR2	0.404515	0.68594	0.8363	0.451569	0.651699	0.818835	0.482202	0.629791	0.808451	0.642585	0.520675	0.734168		-0.393619	0.694684	0.828753	-3.34	0.0008	0.004
ENSG00000110203	2352	FOLR3	-1.22618	0.220482	0.44632	-1.32522	0.185467	0.412477	-1.19761	0.231416	0.468963	-1.19985	0.230548	0.472694		0.360673	0.71909	0.843124	1.96	0.0499	0.114
ENSG00000170345	2353	FOS	-1.58807	0.112656	0.296761	-1.62966	0.103558	0.290942	-1.50115	0.133704	0.343149	-1.41831	0.156485	0.380133		0.987054	0.325952	0.535952	-2.44	0.0148	0.043
ENSG00000125740	2354	FOSB	-0.917322	0.359244	0.590598	-0.93675	0.349164	0.585789	-0.376157	0.706898	0.855426	-0.385217	0.700177	0.854216		-1.31547	0.191302	0.389318	-3.77	0.0002	0.001
ENSG00000075426	2355	FOSL2	0.0877671	0.930083	0.969397	0.00901854	0.992807	0.997724	-0.0594636	0.952597	0.977955	0.0196172	0.984354	0.993293		2.19086	0.0307386	0.125098	-1.43	0.154	0.272
ENSG00000136877	2356	FPGS	-1.02409	0.306095	0.538203	-1.28314	0.199807	0.430569	-1.20704	0.227765	0.464945	-1.13394	0.257153	0.501569		1.60927	0.110648	0.276475	-0.3	0.7609	0.845
ENSG00000171051	2357	FPR1	-1.76477	0.0779751	0.233625	-1.75198	0.0801525	0.249188	-1.62119	0.105363	0.296726	-1.59746	0.110551	0.310261		1.42369	0.157589	0.345511	-0.91	0.3638	0.509
ENSG00000171049	2358	FPR2	-1.44785	0.148041	0.352871	-1.44942	0.147605	0.361005	-1.43233	0.152432	0.369951	-1.42073	0.15578	0.37936		-0.119706	0.904952	0.949826	-0.93	0.3536	0.499
ENSG00000187474	2359	FPR3	1.10725	0.268511	0.499603	1.09844	0.272337	0.513167	0.692275	0.488961	0.707022	0.784112	0.433203	0.666955		3.42834	0.000877203	0.0138635	-0.22	0.8247	0.887
ENSG00000165060	2395	FXN	-2.5496	0.0109659	0.0638858	-2.56768	0.0104146	0.0683544	-2.50112	0.0125747	0.0782135	-2.51897	0.0119608	0.0778995		-1.35497	0.178421	0.373154	1.21	0.2256	0.361
ENSG00000111816	2444	FRK	0.621807	0.534242	0.737258	0.642037	0.521029	0.728177	0.301025	0.763472	0.887855	0.204091	0.838334	0.926869		-0.847631	0.398628	0.602389	1.51	0.1316	0.241
ENSG00000198793	2475	MTOR	0.373774	0.708669	0.850841	-0.0771389	0.938532	0.974286	-0.448741	0.653738	0.823836	-0.362001	0.717445	0.86477		0.880895	0.380445	0.586454	2.5	0.0126	0.038
ENSG00000109536	2483	FRG1	0.85533	0.392618	0.620911	1.31545	0.188728	0.416555	1.29242	0.196575	0.427107	1.12636	0.260347	0.505317		-2.96404	0.00377989	0.0342666	-0.17	0.8664	0.917
ENSG00000162998	2487	FRZB	-1.36879	0.171439	0.384348	-1.39608	0.16307	0.382155	-1.35073	0.177155	0.404696	-1.24691	0.212789	0.451714		0.370189	0.712009	0.838555	-4.67	0	0
ENSG00000131808	2488	FSHB	-1.3602	0.174141	0.38752	-1.39136	0.164493	0.38438	-1.34917	0.177655	0.404947	-1.34963	0.177511	0.409824		-1.60363	0.111888	0.27818	1.07	0.2841	0.428
ENSG00000102384	2491	CENPI	4.55247	6.10628e-06	0.000395763	4.4268	1.0861e-05	0.000859029	4.43932	1.02636e-05	0.000859104	4.30118	1.90544e-05	0.00141138		4.15948	6.6633e-05	0.0027002	NA	NA	NA
ENSG00000170820	2492	FSHR	0.154114	0.877557	0.943033	0.138579	0.889817	0.950843	0.122098	0.902852	0.955419	0.117247	0.906693	0.95856		-0.144991	0.885004	0.940444	-3.48	0.0005	0.003
ENSG00000116833	2494	NR5A2	0.0906235	0.927814	0.968221	0.103947	0.917237	0.963052	0.377779	0.705693	0.854578	0.235824	0.813629	0.91368		1.65127	0.101758	0.262564	-2.49	0.0128	0.039
ENSG00000167996	2495	FTH1	-1.59962	0.110068	0.291962	-1.6904	0.0913316	0.269533	-1.52628	0.127328	0.332965	-1.41441	0.157623	0.381806		-1.4876	0.139942	0.31999	1.92	0.0548	0.123
ENSG00000087086	2512	FTL	0.243606	0.807597	0.906253	0.172023	0.863462	0.93733	0.355918	0.721994	0.864559	0.558138	0.576904	0.776667		1.10558	0.271508	0.479302	3.26	0.0011	0.005
ENSG00000276286	2515	ADAM2	1.37083	0.170805	0.383895	1.24307	0.214198	0.447178	1.0278	0.304347	0.546087	1.03055	0.30306	0.549482		-0.558968	0.577409	0.745392	3.19	0.0015	0.007
ENSG00000136931	2516	NR5A1	-0.623624	0.533048	0.736101	-0.619688	0.535636	0.739346	-0.505996	0.612996	0.798032	-0.45835	0.646823	0.823687		1.68505	0.0950362	0.252361	2	0.0458	0.107
ENSG00000179163	2517	FUCA1	-0.0955209	0.923924	0.966215	-0.112221	0.910676	0.960431	0.0734499	0.941466	0.972411	0.122408	0.902606	0.956949		0.672656	0.502687	0.688635	-4.93	0	0
ENSG00000001036	2519	FUCA2	-0.515826	0.606115	0.784315	-0.447589	0.654568	0.820672	-0.491596	0.623137	0.805615	-0.489972	0.624286	0.810582		2.68525	0.0084609	0.0562429	5.98	0	0
ENSG00000184502	2520	GAST	0.217419	0.827936	0.917058	0.226598	0.820793	0.916159	0.184744	0.853475	0.932563	0.180693	0.856654	0.934996		-0.00764611	0.993914	0.997438	1.61	0.1079	0.207
ENSG00000089280	2521	FUS	-1.62808	0.103892	0.281008	-1.79389	0.0732003	0.234769	-2.1817	0.0294163	0.134316	-2.1627	0.0308552	0.142737		0.703772	0.483178	0.672993	3.47	0.0005	0.003
ENSG00000174951	2523	FUT1	-1.89596	0.0583173	0.193451	-1.93236	0.0536604	0.192991	-2.42078	0.0157044	0.0897544	-2.44063	0.0148744	0.0894762		-2.68667	0.00842744	0.0560795	3.66	0.0003	0.002
ENSG00000176920	2524	FUT2	-2.23287	0.0258268	0.113272	-2.25767	0.0242293	0.116204	-2.78181	0.00553016	0.0464982	-2.80341	0.00517695	0.0465476		0.857449	0.393207	0.598009	-2.32	0.0206	0.057
ENSG00000171124	2525	FUT3	-0.152259	0.87902	0.943899	-0.251607	0.801408	0.906062	-0.46867	0.63943	0.814884	-0.443856	0.657265	0.830075		0.890382	0.375356	0.581873	-1.8	0.0715	0.151
ENSG00000196371	2526	FUT4	-0.736982	0.461344	0.68134	-1.00945	0.313057	0.553103	-0.933254	0.350964	0.590615	-0.986505	0.324179	0.57		3.65053	0.00041481	0.00881936	0.61	0.5389	0.67
ENSG00000130383	2527	FUT5	1.25902	0.208382	0.431609	1.04163	0.297891	0.537812	0.713244	0.475898	0.69606	0.732894	0.463835	0.690315		0.290919	0.771704	0.875793	-2.69	0.0072	0.024
ENSG00000156413	2528	FUT6	-0.0533848	0.957438	0.981468	-0.178136	0.858661	0.935163	-0.371886	0.710074	0.857048	-0.361932	0.717497	0.864777		0.108127	0.914108	0.954576	-1.89	0.0592	0.131
ENSG00000180549	2529	FUT7	-0.193855	0.846338	0.927805	-0.238685	0.81141	0.911408	-0.48451	0.628154	0.807905	-0.478955	0.632099	0.815339		2.77832	0.00650511	0.0480598	-4.83	0	0
ENSG00000033170	2530	FUT8	-1.24839	0.212244	0.437086	-1.23341	0.217775	0.451616	-1.20608	0.228135	0.465396	-1.21557	0.2245	0.465614		1.34935	0.180211	0.375324	-0.4	0.6867	0.789
ENSG00000119537	2531	KDSR	0.0982216	0.92178	0.965054	0.103769	0.917378	0.963038	0.181422	0.856081	0.934043	0.179555	0.857547	0.935205		-0.913787	0.362984	0.570575	-0.21	0.831	0.891
ENSG00000213088	2532	ACKR1	0.773344	0.439542	0.662079	0.564719	0.572419	0.766044	0.949039	0.342882	0.582952	1.0385	0.299347	0.545878		1.23156	0.220944	0.424282	-6.21	0	0
ENSG00000010810	2534	FYN	-2.5978	0.00955091	0.0584133	-2.61539	0.00907672	0.0624958	-2.79268	0.00534944	0.0455117	-2.58297	0.00996902	0.070193		-0.360982	0.71886	0.842959	-0.62	0.534	0.666
ENSG00000180340	2535	FZD2	-0.976711	0.329	0.560424	-1.00947	0.313047	0.553136	-0.770549	0.441197	0.669489	-1.00669	0.314385	0.559846		3.4404	0.000842925	0.0134563	2.8	0.0052	0.019
ENSG00000126709	2537	IFI6	0.23725	0.812522	0.90823	0.0179183	0.985708	0.994876	-0.581429	0.561112	0.762445	-0.480174	0.631233	0.814671		2.0442	0.0435099	0.155809	1.99	0.0462	0.108
ENSG00000131482	2538	G6PC	0.574781	0.565597	0.757729	0.574478	0.565802	0.760898	0.432902	0.665201	0.8306	0.466981	0.640638	0.820457		-3.29818	0.00134039	0.0180929	-0.07	0.9446	0.967
ENSG00000160211	2539	G6PD	-0.760003	0.447471	0.669003	-1.1142	0.265522	0.506358	-1.49891	0.134283	0.344207	-1.39269	0.164095	0.391287		-0.266088	0.790708	0.888218	NA	NA	NA
ENSG00000137700	2542	SLC37A4	1.5496	0.121625	0.310526	1.36507	0.172607	0.395323	1.25802	0.208744	0.44182	1.30101	0.193625	0.428223		1.44276	0.152153	0.337772	1.28	0.2022	0.332
ENSG00000205777	2543	GAGE1	-0.674253	0.50034	0.711191	-0.634045	0.526229	0.732591	-0.539889	0.58942	0.781845	-0.466663	0.640866	0.82058		-0.868173	0.387338	0.592504	NA	NA	NA
ENSG00000196419	2547	XRCC6	4.38318	1.32175e-05	0.000675939	3.86623	0.0001193	0.00375522	4.02225	6.29873e-05	0.00258969	4.03836	5.89213e-05	0.00274271		0.119211	0.905343	0.950079	2.91	0.0036	0.014
ENSG00000171298	2548	GAA	0.316241	0.7519	0.877405	0.158285	0.874272	0.943631	0.0378861	0.969788	0.985307	0.0290853	0.976804	0.990279		1.84912	0.0673369	0.202641	-1.33	0.1848	0.311
ENSG00000109458	2549	GAB1	-2.82752	0.00480549	0.0367319	-2.82614	0.00482607	0.0417246	-2.74094	0.00626025	0.050023	-2.65307	0.00813201	0.0617041		1.39152	0.167095	0.359089	-0.08	0.936	0.962
ENSG00000232569	2550	GABBR1	-1.62789	0.103932	0.281077	-1.78098	0.0752873	0.238999	-2.0929	0.0366663	0.154985	-1.98469	0.0475148	0.185896		-4.54261	1.52802e-05	0.00111887	-0.78	0.4371	0.58
ENSG00000154727	2551	GABPA	2.9541	0.00322558	0.0284137	2.53081	0.0115664	0.0727422	2.41245	0.0160652	0.0911746	2.32533	0.0202995	0.109196		-0.246599	0.805714	0.89742	-0.39	0.6937	0.794
ENSG00000104064	2553	GABPB1	2.67278	0.00767212	0.0503898	2.68293	0.0074454	0.0550836	3.12874	0.00181792	0.0227893	2.90987	0.00371447	0.0376817		3.73723	0.000307114	0.00733553	5.64	0	0
ENSG00000022355	2554	GABRA1	1.01744	0.309242	0.540986	0.932814	0.351191	0.587765	1.17902	0.238735	0.477112	1.2033	0.229209	0.47114		-2.3312	0.0217101	0.100594	2.34	0.0195	0.055
ENSG00000151834	2555	GABRA2	1.24008	0.215303	0.440759	1.27537	0.202541	0.433757	1.14893	0.250922	0.490903	1.11865	0.263621	0.508921		-2.10812	0.037471	0.141929	-1.31	0.1892	0.317
ENSG00000011677	2556	GABRA3	-0.312409	0.754809	0.878493	-0.27663	0.782134	0.894566	-0.404304	0.686095	0.844543	-0.369939	0.711524	0.860746		-2.68085	0.00856541	0.0566596	NA	NA	NA
ENSG00000109158	2557	GABRA4	0.388752	0.69756	0.843799	0.455895	0.648587	0.816849	0.267399	0.789229	0.900144	0.267639	0.789045	0.900705		-2.10576	0.0376804	0.142296	-0.88	0.3782	0.523
ENSG00000186297	2558	GABRA5	0.215119	0.829728	0.918225	0.21905	0.826666	0.918758	0.136945	0.891108	0.949559	0.127691	0.898425	0.955284		-1.25184	0.213491	0.415992	2.24	0.0252	0.067
ENSG00000145863	2559	GABRA6	-0.268898	0.788076	0.895654	-0.301651	0.762995	0.883941	-0.093366	0.925636	0.965732	-0.0962644	0.923334	0.967549		-1.92377	0.0571709	0.184364	2.89	0.0039	0.015
ENSG00000163288	2560	GABRB1	-0.447767	0.65444	0.818203	-0.428779	0.668197	0.828137	-0.595067	0.551964	0.757013	-0.639331	0.522788	0.735814		-2.89598	0.00462485	0.0387071	1.33	0.183	0.309
ENSG00000145864	2561	GABRB2	0.724838	0.468759	0.686155	0.687863	0.491734	0.70736	0.747356	0.455064	0.679537	0.736574	0.461594	0.688408		-2.55538	0.0120828	0.0697776	2.78	0.0054	0.019
ENSG00000166206	2562	GABRB3	-1.44523	0.148775	0.353989	-1.46481	0.143357	0.354238	-1.46553	0.143162	0.356444	-1.40076	0.161667	0.387876		-3.33608	0.0011861	0.0168497	2.55	0.0109	0.034
ENSG00000187730	2563	GABRD	0.178569	0.85832	0.934247	0.169793	0.865215	0.938469	0.324604	0.745564	0.878358	0.34998	0.726444	0.870502		-3.33238	0.00120038	0.0169889	1.13	0.26	0.401
ENSG00000102287	2564	GABRE	0.0901692	0.928175	0.968219	0.072482	0.942236	0.975473	0.15837	0.874204	0.940675	0.193123	0.846911	0.931058		0.230569	0.818111	0.904693	NA	NA	NA
ENSG00000163285	2565	GABRG1	-0.511106	0.609415	0.786458	-0.508353	0.611343	0.792124	-0.588715	0.556215	0.75983	-0.633194	0.526785	0.739376		-2.74571	0.00713783	0.0507	2.37	0.0177	0.05
ENSG00000113327	2566	GABRG2	1.47104	0.141665	0.342352	1.41459	0.157569	0.374531	1.42406	0.154812	0.373639	1.46637	0.142934	0.360931		-3.10176	0.00248823	0.0263628	3.42	0.0006	0.003
ENSG00000182256	2567	GABRG3	1.60755	0.108318	0.288839	1.44614	0.148521	0.362154	1.32871	0.184316	0.412919	1.19446	0.232645	0.475063		-2.27884	0.0247602	0.109052	4.27	0	0
ENSG00000094755	2568	GABRP	-1.53599	0.124926	0.315672	-1.53782	0.124479	0.325286	-1.68506	0.0923594	0.274345	-1.68204	0.092946	0.279827		3.11904	0.00235893	0.0255495	-3.34	0.0009	0.004
ENSG00000146276	2569	GABRR1	2.48743	0.0130649	0.0715367	2.48291	0.0132309	0.0791313	2.36729	0.0181512	0.0984913	2.04317	0.041358	0.171172		1.27361	0.205698	0.407039	6.06	0	0
ENSG00000111886	2570	GABRR2	-0.222403	0.824055	0.91553	-0.261782	0.793556	0.901333	-0.789118	0.430272	0.661134	-0.898791	0.36903	0.613222		3.00715	0.00332086	0.0313802	1.65	0.0995	0.195
ENSG00000128683	2571	GAD1	-0.65632	0.511803	0.720244	-0.697512	0.485681	0.703041	-0.534323	0.593264	0.784768	-0.381844	0.702677	0.855142		-1.57831	0.117591	0.286646	-3.03	0.0025	0.01
ENSG00000136750	2572	GAD2	0.967864	0.333398	0.565181	0.95901	0.337837	0.575581	1.32144	0.186724	0.415769	1.34317	0.179592	0.412789		-1.4827	0.141238	0.321559	1.45	0.1461	0.261
ENSG00000178950	2580	GAK	-1.71693	0.0863695	0.24964	-2.07045	0.0387238	0.156454	-2.20057	0.0280458	0.130322	-2.10052	0.0359904	0.156815		2.15403	0.0335929	0.132149	1.13	0.2598	0.401
ENSG00000054983	2581	GALC	-2.59489	0.00963125	0.0587122	-2.68255	0.00745373	0.0551233	-2.69744	0.00713153	0.0545562	-2.61247	0.00915495	0.0664668		-0.191039	0.848874	0.921253	-0.3	0.761	0.845
ENSG00000117308	2582	GALE	1.09908	0.272058	0.503843	0.894082	0.371541	0.606753	0.555229	0.57889	0.775593	0.440138	0.659954	0.831503		2.42815	0.016927	0.0863655	3.46	0.0005	0.003
ENSG00000135454	2583	B4GALNT1	2.16079	0.0310007	0.127796	2.05522	0.0401744	0.160784	1.48398	0.138201	0.349642	1.51949	0.129029	0.339936		-0.923764	0.357789	0.56555	3.83	0.0001	0.001
ENSG00000108479	2584	GALK1	-1.50019	0.133951	0.329771	-2.01866	0.0438487	0.170021	-1.70084	0.0893531	0.268707	-1.8535	0.0641732	0.223731		2.64567	0.00944379	0.0601819	3.02	0.0025	0.01
ENSG00000156958	2585	GALK2	1.19045	0.234216	0.461996	1.17472	0.240449	0.477928	1.11376	0.265708	0.505835	1.18763	0.235327	0.47751		-0.184147	0.854264	0.924088	2.46	0.014	0.042
ENSG00000166573	2587	GALR1	2.21739	0.0268699	0.116424	2.19534	0.0284194	0.12907	2.56755	0.0104188	0.0696056	2.4444	0.0147206	0.0887517		1.27059	0.206765	0.408383	1.3	0.1929	0.321
ENSG00000141012	2588	GALNS	-1.42838	0.153565	0.361014	-1.34592	0.178703	0.403345	-1.43321	0.15218	0.369676	-1.33231	0.183132	0.416414		2.13816	0.0348919	0.135683	5.04	0	0
ENSG00000141429	2589	GALNT1	1.03974	0.298769	0.531176	1.04943	0.29429	0.534671	1.24305	0.214205	0.449252	1.20505	0.228534	0.47053		1.751	0.0829522	0.231726	-0.32	0.7514	0.838
ENSG00000143641	2590	GALNT2	-0.501216	0.616354	0.791746	-1.11583	0.264823	0.505696	-1.17818	0.239066	0.477365	-1.19367	0.232953	0.475329		2.97267	0.00368354	0.0336991	1.45	0.1472	0.262
ENSG00000115339	2591	GALNT3	-2.13645	0.0329386	0.133023	-2.23626	0.0256038	0.120656	-2.22248	0.0265236	0.125657	-2.16183	0.0309222	0.142799		3.5126	0.00066276	0.0118354	2.09	0.0372	0.091
ENSG00000213930	2592	GALT	-4.97919	7.78808e-07	0.000109303	-5.17218	2.91183e-07	9.05871e-05	-4.94848	9.0849e-07	0.00020188	-5.17285	2.90578e-07	9.3516e-05		-0.776624	0.439178	0.637457	-0.65	0.5181	0.653
ENSG00000130005	2593	GAMT	0.669349	0.503461	0.713616	0.573282	0.566611	0.761492	0.404442	0.685994	0.844585	0.395865	0.692309	0.849614		-0.926715	0.356262	0.563794	-0.66	0.5086	0.645
ENSG00000214013	2595	GANC	0.733551	0.463433	0.682803	0.831034	0.406197	0.638975	0.750236	0.453329	0.678576	0.662754	0.507676	0.72349		1.04206	0.299848	0.508597	-4.21	0	0
ENSG00000172020	2596	GAP43	0.484916	0.627866	0.799491	0.413145	0.679609	0.835127	0.531936	0.594915	0.785783	0.614172	0.539273	0.749131		0.269043	0.78844	0.886984	3.98	0.0001	0.001
ENSG00000111640	2597	GAPDH	2.42882	0.0153624	0.079632	2.28345	0.0226595	0.111276	2.23466	0.0257095	0.123176	2.30378	0.0214863	0.113327		1.04756	0.297318	0.506207	1.16	0.2473	0.386
ENSG00000137507	2615	LRRC32	-0.567719	0.570381	0.761188	-0.711982	0.476679	0.69622	-0.890251	0.373593	0.611281	-0.835703	0.403567	0.642089		0.721468	0.472272	0.664636	-0.9	0.3681	0.512
ENSG00000106105	2617	GARS	4.40063	1.22207e-05	0.000642568	3.24966	0.00120264	0.0166531	3.11862	0.00188075	0.0233263	3.00011	0.00278122	0.0315396		0.85798	0.392915	0.597709	5.33	0	0
ENSG00000262473	2618	GART	3.35913	0.000818017	0.0107681	2.6291	0.0087217	0.0610421	2.49598	0.0127571	0.0787705	2.39115	0.0170223	0.0976452		2.10283	0.0379418	0.143055	4.75	0	0
ENSG00000180447	2619	GAS1	0.869019	0.385091	0.613425	0.888648	0.374454	0.609749	0.927875	0.353747	0.592838	0.930496	0.35239	0.597866		4.94023	3.06331e-06	0.000443478	0.65	0.5149	0.65
ENSG00000148935	2620	GAS2	2.11377	0.0348366	0.137913	2.14802	0.0320052	0.1389	2.37264	0.017892	0.0977673	2.14329	0.032386	0.147013		-0.0869627	0.930872	0.964435	0.05	0.9576	0.975
ENSG00000183087	2621	GAS6	-0.619901	0.535495	0.738006	-0.739214	0.459989	0.681928	-0.933688	0.350741	0.590345	-0.938288	0.348375	0.593914		0.838704	0.403597	0.606514	-3.81	0.0001	0.001
ENSG00000141013	2622	GAS8	-1.39711	0.162759	0.374144	-1.44178	0.149747	0.363435	-1.43825	0.150747	0.367632	-1.3917	0.164394	0.391751		2.53381	0.0128043	0.0721214	0.78	0.4373	0.58
ENSG00000102145	2623	GATA1	-1.50818	0.131893	0.326904	-1.53273	0.12573	0.327227	-1.38989	0.164941	0.388196	-1.37073	0.170836	0.400506		-1.24615	0.215565	0.4181	NA	NA	NA
ENSG00000179348	2624	GATA2	2.65059	0.00819031	0.0527537	2.40945	0.0161965	0.0896042	2.11643	0.0346104	0.148857	2.06266	0.0394623	0.166239		-2.74107	0.00723211	0.0511208	-1.99	0.0469	0.109
ENSG00000107485	2625	GATA3	0.199536	0.841893	0.92516	0.199584	0.841855	0.925882	0.199026	0.842292	0.926635	0.208163	0.835154	0.924997		2.20164	0.0299437	0.123051	-3.91	0.0001	0.001
ENSG00000136574	2626	GATA4	2.17872	0.0296366	0.123952	2.28487	0.0225755	0.111069	2.097	0.0363007	0.153858	2.10345	0.0357327	0.155984		1.60641	0.111276	0.277204	4.68	0	0
ENSG00000141448	2627	GATA6	-0.997064	0.319028	0.550877	-1.04813	0.294886	0.535182	-1.22787	0.219849	0.455714	-1.38411	0.166704	0.394736		1.78678	0.076944	0.220696	-0.62	0.5344	0.666
ENSG00000171766	2628	GATM	-2.63224	0.00864209	0.054553	-2.65419	0.00810442	0.0584081	-2.40077	0.0165831	0.0929269	-2.26641	0.0236886	0.120384		2.68632	0.00843558	0.0561139	-1.15	0.2496	0.388
ENSG00000177628	2629	GBA	0.638068	0.523608	0.728997	0.506334	0.612759	0.792802	-0.457952	0.647108	0.820301	-0.18934	0.849873	0.932283		-0.908892	0.36555	0.573278	1.01	0.3142	0.46
ENSG00000160766	2630	GBAP1	2.50308	0.0125055	0.0694313	1.65857	0.097586	0.281102	1.09939	0.271923	0.511613	1.12895	0.259252	0.504136		-0.0954109	0.924176	0.960646	-0.63	0.5303	0.663
ENSG00000114480	2632	GBE1	3.13741	0.00176545	0.0185656	3.20071	0.00142379	0.0185331	3.13035	0.00180805	0.0227266	3.20646	0.00139635	0.0202048		2.55113	0.012222	0.070197	-1.54	0.124	0.23
ENSG00000117228	2633	GBP1	-0.249185	0.80328	0.903744	-0.540064	0.5893	0.777705	-0.616641	0.537643	0.746423	-0.513496	0.607744	0.79939		0.745298	0.457805	0.652999	-1.24	0.2168	0.35
ENSG00000162645	2634	GBP2	-0.909371	0.363422	0.594222	-0.987454	0.323712	0.563027	-0.961206	0.336733	0.576489	-0.811884	0.417096	0.65441		1.43102	0.15548	0.342391	-1.87	0.0613	0.134
ENSG00000117226	2635	GBP3	1.92176	0.0549823	0.186194	1.68311	0.0927345	0.272424	1.75824	0.0790809	0.248967	1.70994	0.0876591	0.269607		1.17548	0.242541	0.447973	-3.4	0.0007	0.004
ENSG00000164900	2636	GBX1	3.52316	0.000450058	0.00710125	3.19249	0.00146443	0.0189432	3.52917	0.000440161	0.0089402	3.51421	0.000465439	0.00990637		1.81623	0.0722731	0.211881	3.85	0.0001	0.001
ENSG00000168505	2637	GBX2	0.591349	0.55445	0.750497	0.360269	0.718739	0.85769	0.286757	0.774371	0.893185	0.371596	0.710291	0.860034		0.686085	0.494216	0.682304	4.79	0	0
ENSG00000145321	2638	GC	-0.444221	0.657	0.819921	-0.453889	0.650029	0.817893	-0.413523	0.679332	0.840486	-0.388564	0.697701	0.8527		-0.701762	0.484426	0.673939	-0.06	0.9492	0.97
ENSG00000105607	2639	GCDH	-2.27224	0.0233305	0.106165	-2.53325	0.0114868	0.0724614	-2.72975	0.00647455	0.0510795	-2.67968	0.00751823	0.0589644		-1.72579	0.0874136	0.238773	1.13	0.2577	0.398
ENSG00000115263	2641	GCG	1.36433	0.172837	0.385998	1.35624	0.175395	0.398919	1.32141	0.186736	0.415747	1.32033	0.187098	0.420514		1.43059	0.155603	0.342505	-0.29	0.7703	0.851
ENSG00000215644	2642	GCGR	4.4437	1.00584e-05	0.000553833	4.5453	6.31344e-06	0.000616999	4.08597	4.82213e-05	0.00220612	4.10153	4.51724e-05	0.00239542		0.654155	0.514484	0.697889	1.08	0.2803	0.424
ENSG00000131979	2643	GCH1	0.576355	0.564533	0.757554	0.570183	0.56871	0.763159	0.684591	0.493796	0.711148	0.719363	0.472124	0.697039		1.88379	0.0624412	0.193686	-0.97	0.3302	0.475
ENSG00000137880	2644	GCHFR	-0.632295	0.527371	0.732052	-0.630166	0.528762	0.734584	-0.442894	0.65796	0.826702	-0.425076	0.670894	0.837877		1.37216	0.173025	0.366107	-2.25	0.0244	0.065
ENSG00000106633	2645	GCK	-1.82865	0.0678161	0.213971	-2.1035	0.0357269	0.14899	-1.78233	0.0750674	0.24113	-1.81784	0.0694563	0.234953		1.58128	0.116911	0.285613	4.01	0.0001	0
ENSG00000084734	2646	GCKR	-1.5417	0.123532	0.313464	-1.45209	0.146859	0.35984	-1.32502	0.185536	0.41426	-1.28405	0.199489	0.436129		1.7064	0.0909772	0.244562	2.82	0.0049	0.018
ENSG00000135441	2647	BLOC1S1	-3.48623	0.000515944	0.00779176	-3.82789	0.000139109	0.0041216	-3.66839	0.000259903	0.00636659	-3.53447	0.00043168	0.00949086		0.6427	0.521861	0.702768	-1.27	0.2041	0.334
ENSG00000108773	2648	KAT2A	1.08648	0.277586	0.509581	1.00941	0.313075	0.553081	1.08459	0.278424	0.51924	1.05906	0.289888	0.537078		1.32801	0.18714	0.384478	3.96	0.0001	0.001
ENSG00000148200	2649	NR6A1	-0.933909	0.350626	0.582121	-1.00929	0.313136	0.553136	-0.800939	0.4234	0.655213	-0.935399	0.349861	0.595142		1.39282	0.166701	0.358771	7.69	0	0
ENSG00000187210	2650	GCNT1	-0.314771	0.753015	0.877609	-0.311606	0.755419	0.879916	0.0110583	0.99118	0.995392	0.0427088	0.965944	0.984994		1.09277	0.277071	0.485553	-1.71	0.0867	0.175
ENSG00000111846	2651	GCNT2	-0.533273	0.593989	0.776266	-0.683704	0.494356	0.709382	-0.395116	0.69286	0.847894	-0.378184	0.705393	0.856883		-0.899641	0.37043	0.577684	0.38	0.702	0.801
ENSG00000268221	2652	OPN1MW	-0.967181	0.333739	0.565502	-1.06076	0.28911	0.529955	-1.05278	0.292751	0.534424	-1.05387	0.292257	0.539058		1.84306	0.0682241	0.204371	NA	NA	NA
ENSG00000140905	2653	GCSH	-1.02217	0.307	0.538932	-0.972816	0.330932	0.569273	-1.00552	0.314947	0.555546	-1.04415	0.296728	0.543492		-1.23935	0.218058	0.420956	1.92	0.0545	0.123
ENSG00000223802	2657	CERS1	-2.52312	0.01182	0.0669395	-2.58385	0.00994277	0.0662828	-2.55182	0.0108973	0.0713968	-2.40507	0.016392	0.0955571		--	--	--	NA	NA	NA
ENSG00000263761	2658	GDF2	-0.49407	0.621389	0.795041	-0.458581	0.646657	0.816071	-0.429603	0.667598	0.832368	-0.434187	0.664268	0.834178		--	--	--	NA	NA	NA
ENSG00000138379	2660	MSTN	1.3398	0.180681	0.39659	1.20694	0.227805	0.4626	1.25025	0.211565	0.445819	1.27537	0.202543	0.439409		0.578329	0.564317	0.735855	0.74	0.4567	0.598
ENSG00000164404	2661	GDF9	1.67917	0.0935	0.262171	1.67632	0.0940585	0.274843	1.85505	0.063949	0.218782	1.83057	0.0675309	0.230782		0.00254574	0.997974	0.999344	2.64	0.0084	0.027
ENSG00000266524	2662	GDF10	-2.12487	0.033896	0.135599	-2.0635	0.0393799	0.158283	-2.1704	0.0302637	0.136946	-2.17924	0.0296003	0.138789		--	--	--	NA	NA	NA
ENSG00000203879	2664	GDI1	-0.664196	0.506752	0.716159	-0.815494	0.415027	0.646221	-1.08948	0.276264	0.516863	-1.01336	0.31119	0.55708		-3.50671	0.000675973	0.0119477	NA	NA	NA
ENSG00000057608	2665	GDI2	0.87084	0.384097	0.612887	0.820987	0.411893	0.643811	0.97038	0.332144	0.572677	0.852961	0.393932	0.634931		-0.913938	0.362905	0.570593	0.23	0.8168	0.882
ENSG00000168621	2668	GDNF	0.769223	0.441983	0.664148	0.728911	0.466265	0.687844	0.833533	0.404788	0.639723	0.805569	0.420727	0.656904		-0.247561	0.804972	0.896962	-1.19	0.2326	0.369
ENSG00000164949	2669	GEM	1.22323	0.221593	0.447551	1.04954	0.294238	0.534785	0.886193	0.375774	0.612969	0.885697	0.376043	0.619252		2.53403	0.0127966	0.0721212	-2.31	0.0211	0.058
ENSG00000131095	2670	GFAP	-2.49568	0.0127674	0.0705916	-2.50608	0.012401	0.0758195	-2.65922	0.0079856	0.0590333	-2.50348	0.0124927	0.0801613		-0.417866	0.676924	0.81645	2.6	0.0093	0.03
ENSG00000127554	2671	GFER	-0.492608	0.622422	0.795381	-0.873891	0.382434	0.615973	-1.36997	0.171073	0.396775	-1.41947	0.156146	0.379853		0.572078	0.568528	0.738806	1.82	0.0682	0.146
ENSG00000162676	2672	GFI1	0.343823	0.731068	0.863896	0.313995	0.753605	0.8789	0.0920862	0.926652	0.965983	0.112998	0.91006	0.960379		2.31385	0.0226815	0.103328	-3.43	0.0006	0.003
ENSG00000198380	2673	GFPT1	2.21762	0.0268542	0.116383	1.88736	0.0594658	0.206933	1.99429	0.0464526	0.178339	1.89455	0.0585073	0.210789		0.111584	0.911373	0.953505	4.25	0	0
ENSG00000151892	2674	GFRA1	-1.506	0.132451	0.327549	-1.36661	0.172122	0.394795	-1.43135	0.152713	0.370345	-1.42969	0.153189	0.375154		0.0317079	0.974767	0.987577	-2.92	0.0036	0.014
ENSG00000168546	2675	GFRA2	-1.11641	0.264575	0.495938	-1.07454	0.282896	0.524331	-1.14421	0.25287	0.492701	-1.16123	0.245891	0.489422		-0.188154	0.85113	0.922329	-1.81	0.0708	0.15
ENSG00000146013	2676	GFRA3	-1.5867	0.112966	0.297198	-1.59026	0.112163	0.305194	-1.70687	0.0882271	0.266179	-1.70896	0.08784	0.269986		2.82602	0.0056716	0.0442277	1.46	0.1448	0.26
ENSG00000115486	2677	GGCX	1.21604	0.22432	0.450911	1.03147	0.302628	0.542428	0.875623	0.381492	0.618566	0.919709	0.357998	0.603376		2.36531	0.0199058	0.0952357	3.6	0.0003	0.002
ENSG00000286070	2678	GGT1	-1.68733	0.09192	0.259377	-1.7677	0.0774831	0.243362	-1.78538	0.07457	0.239945	-1.699	0.0897027	0.273862		-0.325613	0.745384	0.859448	0.68	0.4997	0.637
ENSG00000204136	2681	GGTA1P	-2.36787	0.0181222	0.0893239	-2.30616	0.0213507	0.10719	-2.34884	0.0190693	0.101641	-2.25117	0.0246412	0.123477		-2.25026	0.0265798	0.113661	-7.3	0	0
ENSG00000086062	2683	B4GALT1	-1.13557	0.256468	0.486904	-1.14241	0.253619	0.492361	-0.945343	0.344763	0.58466	-0.990926	0.322017	0.567749		1.19393	0.235273	0.4406	-0.28	0.7766	0.856
ENSG00000131067	2686	GGT7	-1.71596	0.0865483	0.250001	-1.75273	0.0800221	0.24899	-1.60274	0.109379	0.302737	-1.73124	0.0837881	0.263076		0.614388	0.540327	0.717749	0.96	0.3349	0.48
ENSG00000099998	2687	GGT5	-1.15985	0.246449	0.475574	-1.53228	0.125841	0.327425	-1.87419	0.0612616	0.213262	-1.8055	0.0713657	0.238644		2.09253	0.0388729	0.145295	-3.72	0.0002	0.001
ENSG00000259384	2688	GH1	-1.22072	0.222542	0.448594	-1.34907	0.177687	0.402024	-1.11376	0.265709	0.505784	-1.13047	0.258613	0.503417		0.834509	0.405944	0.608836	0.58	0.5641	0.692
ENSG00000136487	2689	GH2	-0.832587	0.40532	0.633167	-1.00691	0.314274	0.554464	-0.983686	0.325561	0.565874	-0.984648	0.32509	0.570581		1.6467	0.102697	0.264087	3.29	0.001	0.005
ENSG00000112964	2690	GHR	-0.0149323	0.98809	0.995342	-0.0555514	0.955713	0.981748	-0.0688993	0.945087	0.973994	-0.0190922	0.984772	0.993501		1.29765	0.197335	0.396867	0.08	0.9348	0.961
ENSG00000118702	2691	GHRH	2.89842	0.00385065	0.0318742	2.89086	0.00394365	0.0367326	3.02318	0.00257949	0.0284735	3.0547	0.00232637	0.0282893		-0.906758	0.366672	0.574373	-1.63	0.1032	0.2
ENSG00000106128	2692	GHRHR	-2.26963	0.0234895	0.106421	-2.29118	0.0222062	0.110006	-2.31625	0.020791	0.107742	-2.28211	0.0227404	0.117713		-0.29104	0.771611	0.875792	2.72	0.0066	0.023
ENSG00000121853	2693	GHSR	-1.81383	0.070069	0.218494	-1.80831	0.0709253	0.230122	-1.518	0.129401	0.336547	-1.51594	0.129922	0.341519		-0.581973	0.561869	0.734379	-0.05	0.9562	0.974
ENSG00000134812	2694	CBLIF	-1.22908	0.219395	0.445472	-1.24534	0.213365	0.446537	-1.26702	0.205508	0.438201	-1.26676	0.205604	0.444037		-0.987841	0.325568	0.535693	-0.84	0.4002	0.544
ENSG00000159224	2695	GIP	-0.895063	0.371016	0.601685	-0.983385	0.325709	0.565183	-0.99908	0.318052	0.559122	-1.02914	0.30372	0.549931		-0.334282	0.738853	0.855403	0.62	0.537	0.669
ENSG00000010310	2696	GIPR	0.240935	0.809665	0.907156	0.232408	0.816279	0.913688	-0.480438	0.631044	0.809725	-0.466196	0.6412	0.820838		0.905544	0.367311	0.574994	-2.93	0.0034	0.013
ENSG00000152661	2697	GJA1	-1.97684	0.0483952	0.171056	-1.99118	0.0467935	0.17674	-2.04695	0.0409822	0.165043	-2.08379	0.0374906	0.161244		-0.429769	0.66827	0.811016	-3.55	0.0004	0.002
ENSG00000121743	2700	GJA3	0.692926	0.488552	0.702134	0.681239	0.495913	0.710361	0.960106	0.337286	0.576854	0.758712	0.448245	0.678034		2.59856	0.0107476	0.0650169	5.07	0	0
ENSG00000187513	2701	GJA4	-1.2271	0.220138	0.446108	-1.33959	0.180751	0.406103	-1.40022	0.161828	0.383627	-1.31035	0.190449	0.424772		0.370645	0.711671	0.838417	-3.45	0.0006	0.003
ENSG00000265107	2702	GJA5	-0.517898	0.604669	0.783422	-0.548719	0.583348	0.773955	-0.315184	0.752703	0.881648	-0.356629	0.721462	0.866981		--	--	--	NA	NA	NA
ENSG00000121634	2703	GJA8	2.27001	0.0234659	0.106366	1.85788	0.0635456	0.215701	0.554169	0.579615	0.776229	0.545468	0.585581	0.783545		0.962036	0.338307	0.547159	1.07	0.2835	0.428
ENSG00000169562	2705	GJB1	0.698879	0.484826	0.699256	0.693522	0.488179	0.705017	0.623848	0.532901	0.743823	0.693952	0.487911	0.709184		0.341616	0.733343	0.852092	NA	NA	NA
ENSG00000165474	2706	GJB2	1.62981	0.103527	0.280346	1.66296	0.0967031	0.279335	1.89313	0.0586936	0.207299	1.8893	0.0592066	0.212488		0.736878	0.462888	0.657234	-0.49	0.6238	0.741
ENSG00000188910	2707	GJB3	-1.83569	0.0667664	0.211769	-1.91909	0.0553205	0.197026	-1.9386	0.052894	0.193327	-1.93401	0.0534581	0.19949		1.08756	0.279355	0.487752	-0.69	0.4923	0.631
ENSG00000189280	2709	GJB5	-1.84469	0.0654434	0.208743	-1.93874	0.0528761	0.191165	-1.93848	0.0529089	0.193305	-1.93753	0.0530267	0.198316		0.809686	0.420006	0.621375	-2.17	0.0305	0.078
ENSG00000198814	2710	GK	0.427655	0.669014	0.827337	0.512439	0.608482	0.790227	0.326697	0.743981	0.877268	0.36958	0.711791	0.860902		0.613458	0.540939	0.718411	NA	NA	NA
ENSG00000196475	2712	GK2	-0.334994	0.737715	0.867851	-0.347027	0.72866	0.864005	-0.32631	0.744273	0.877391	-0.324567	0.745592	0.880725		-1.44312	0.152052	0.337744	0.61	0.5424	0.673
ENSG00000102393	2717	GLA	2.5287	0.0116353	0.0663767	2.44383	0.0147426	0.0845166	2.72293	0.00660856	0.0517865	2.69705	0.00714054	0.0571304		3.80669	0.000240586	0.0063108	NA	NA	NA
ENSG00000147257	2719	GPC3	-0.294166	0.768705	0.886048	-0.257172	0.797111	0.903722	-0.313114	0.754274	0.88288	-0.520061	0.603163	0.796113		2.96549	0.00376348	0.034216	NA	NA	NA
ENSG00000170266	2720	GLB1	-0.404004	0.686315	0.836594	-0.388377	0.697838	0.846384	-0.308461	0.75781	0.88491	-0.329834	0.74161	0.878635		2.76138	0.00682712	0.0493808	NA	NA	NA
ENSG00000001084	2729	GCLC	-3.65702	0.000271469	0.00498254	-4.23412	2.55476e-05	0.00144945	-4.31764	1.77068e-05	0.00121961	-4.19363	3.04689e-05	0.001877		-3.22036	0.00171801	0.0212123	0.26	0.7932	0.866
ENSG00000023909	2730	GCLM	0.139108	0.889399	0.949364	-0.420314	0.674366	0.831367	-0.301032	0.763467	0.887904	-0.215259	0.82962	0.921931		-0.869812	0.386445	0.591472	3.07	0.0022	0.009
ENSG00000178445	2731	GLDC	-1.4016	0.161412	0.37238	-1.14955	0.250666	0.489069	-1.19219	0.233534	0.471157	-1.04634	0.295715	0.542434		0.775562	0.439802	0.637972	4.84	0	0
ENSG00000119392	2733	GLE1	3.28382	0.00106756	0.0128894	2.94699	0.00329998	0.0323686	3.11356	0.00191286	0.0236148	3.29896	0.00101265	0.016451		3.49145	0.000711367	0.0122758	3.36	0.0008	0.004
ENSG00000090863	2734	GLG1	-0.716657	0.47379	0.690487	-0.689375	0.490783	0.706591	-0.758717	0.448241	0.674529	-0.84511	0.398298	0.638111		1.32928	0.186721	0.383948	0.24	0.813	0.88
ENSG00000111087	2735	GLI1	0.308704	0.757625	0.879959	0.112161	0.910723	0.960427	0.317491	0.750952	0.880537	0.266375	0.790018	0.901319		1.45511	0.148709	0.333207	-3.77	0.0002	0.001
ENSG00000074047	2736	GLI2	1.36132	0.173786	0.387285	1.09177	0.275256	0.516271	1.05205	0.293087	0.534462	0.899106	0.368863	0.613052		2.57624	0.0114201	0.0673036	0.04	0.969	0.983
ENSG00000106571	2737	GLI3	1.19127	0.233894	0.461654	1.2202	0.222742	0.457042	1.12965	0.258957	0.498833	0.944284	0.345305	0.591273		2.70314	0.00804773	0.054509	0.47	0.6349	0.749
ENSG00000250571	2738	GLI4	0.195066	0.845389	0.92731	-0.506044	0.612962	0.792845	-0.484488	0.628169	0.807869	-0.431952	0.665891	0.834868		2.3495	0.0207248	0.0974091	-0.45	0.6515	0.762
ENSG00000124767	2739	GLO1	2.4427	0.0147884	0.0777357	2.18033	0.0295177	0.131907	1.71097	0.0874666	0.264654	1.66968	0.0953686	0.283915		-0.866568	0.388212	0.593172	3.61	0.0003	0.002
ENSG00000112164	2740	GLP1R	-2.34383	0.0193251	0.0931619	-2.37937	0.0175706	0.094272	-2.05775	0.0399313	0.162813	-2.05457	0.0402402	0.168149		-2.73253	0.00740907	0.0518881	2.06	0.0399	0.096
ENSG00000145888	2741	GLRA1	-1.44743	0.148159	0.353107	-1.44455	0.148968	0.362581	-1.55322	0.120758	0.322425	-1.56247	0.118565	0.323228		-2.50503	0.0138272	0.0759873	1	0.3155	0.461
ENSG00000101958	2742	GLRA2	0.711441	0.477014	0.69286	0.684523	0.493839	0.709186	0.59542	0.551728	0.756968	0.57784	0.563532	0.767466		-1.58685	0.115641	0.283975	NA	NA	NA
ENSG00000109738	2743	GLRB	-1.0472	0.295318	0.527603	-0.998983	0.318098	0.558048	-0.810058	0.418143	0.651344	-0.755375	0.450243	0.679295		-3.5323	0.000620313	0.0113774	-1.56	0.1194	0.223
ENSG00000115419	2744	GLS	2.03521	0.0421514	0.156483	1.80324	0.0717177	0.231807	1.95304	0.0511557	0.189572	1.94555	0.0520531	0.196248		-1.0864	0.279864	0.488417	2.07	0.0386	0.094
ENSG00000173221	2745	GLRX	-0.279918	0.779611	0.891844	-0.25537	0.798501	0.904693	-0.221314	0.824903	0.916854	-0.134451	0.893079	0.952529		1.46949	0.144778	0.327027	-0.23	0.8179	0.883
ENSG00000148672	2746	GLUD1	-2.40099	0.0165727	0.0841527	-2.20179	0.0279588	0.127786	-2.30074	0.0216573	0.110422	-2.23961	0.0253861	0.126127		-0.964603	0.337025	0.546018	-2.23	0.0255	0.068
ENSG00000182890	2747	GLUD2	-1.0669	0.286331	0.517994	-1.06168	0.288695	0.529662	-0.838128	0.402204	0.637313	-0.888217	0.374687	0.618327		-2.5494	0.012279	0.0703116	NA	NA	NA
ENSG00000250959	2749	GLUD1P3	0.119927	0.90457	0.956586	0.18457	0.853612	0.932549	0.212671	0.831637	0.921047	0.177142	0.859441	0.936013		--	--	--	NA	NA	NA
ENSG00000135821	2752	GLUL	-2.64989	0.00820708	0.0528253	-2.91192	0.00368977	0.0351036	-3.06025	0.00228384	0.0263311	-2.91813	0.00361846	0.0371111		-1.43751	0.153634	0.339906	-4.95	0	0
ENSG00000196743	2760	GM2A	-2.71481	0.00677085	0.0462101	-2.68437	0.00741358	0.054957	-2.4549	0.0143	0.0846031	-2.34343	0.0193474	0.10572		-1.17207	0.2439	0.449477	-1.58	0.1141	0.216
ENSG00000112699	2762	GMDS	-1.41989	0.15602	0.364626	-1.7963	0.0728162	0.233899	-1.78685	0.0743317	0.239468	-1.79869	0.0724385	0.240679		-0.0198015	0.98424	0.992615	-0.27	0.7846	0.861
ENSG00000197045	2764	GMFB	-0.871343	0.383822	0.612502	-0.925435	0.355013	0.591191	-1.0097	0.312938	0.554203	-0.948491	0.343161	0.588953		-3.21048	0.00177246	0.0215617	0.16	0.8693	0.918
ENSG00000104499	2765	GML	0.514325	0.607164	0.784964	0.593842	0.552782	0.751236	0.57205	0.567446	0.767032	0.587899	0.556764	0.762196		NA	NA	#VALUE!	-0.94	0.3474	0.493
ENSG00000137198	2766	GMPR	-2.73525	0.00636805	0.0442375	-2.78515	0.00547389	0.0455125	-2.57681	0.0101461	0.0684449	-2.52201	0.0118586	0.0775856		0.874566	0.383864	0.58933	-1.69	0.0914	0.183
ENSG00000088256	2767	GNA11	-1.09219	0.275069	0.506855	-1.36595	0.172331	0.395079	-1.37094	0.170771	0.396223	-1.27616	0.202265	0.439316		-0.0890708	0.9292	0.963335	0.37	0.7117	0.809
ENSG00000146535	2768	GNA12	-2.47598	0.0134882	0.0729982	-3.16488	0.00160887	0.0200475	-2.84047	0.00461677	0.0415109	-2.74844	0.00612061	0.0515789		-0.724566	0.470377	0.663299	-0.24	0.8116	0.879
ENSG00000060558	2769	GNA15	-1.03743	0.299842	0.532273	-1.132	0.257967	0.497337	-1.15057	0.250246	0.490352	-1.0584	0.290187	0.537045		0.61634	0.539043	0.716746	-2.13	0.0334	0.084
ENSG00000127955	2770	GNAI1	-0.934699	0.350219	0.581911	-1.27781	0.201681	0.432709	-1.33463	0.18237	0.410432	-1.44061	0.15008	0.371144		-1.20835	0.229708	0.434598	-1.52	0.1286	0.236
ENSG00000114353	2771	GNAI2	-3.79597	0.000157918	0.00348428	-3.85789	0.000123366	0.00381881	-4.38439	1.315e-05	0.00101429	-4.29093	1.99352e-05	0.0014479		1.67639	0.0967248	0.255024	-4.12	0	0
ENSG00000065135	2773	GNAI3	3.57911	0.000365049	0.0060785	3.23944	0.001246	0.0170014	3.54691	0.000411979	0.00856348	3.50887	0.000474729	0.0100241		2.57594	0.0114296	0.0672755	2.14	0.0326	0.082
ENSG00000141404	2774	GNAL	-2.19182	0.0286731	0.121501	-2.17246	0.0301072	0.133487	-1.92005	0.0551992	0.199216	-1.88092	0.0603404	0.215398		-2.47869	0.0148265	0.0796107	-1.56	0.118	0.221
ENSG00000087258	2775	GNAO1	-2.84421	0.00456315	0.0356832	-2.77339	0.00567388	0.0464308	-2.77158	0.00570527	0.0473099	-2.57422	0.0102227	0.0711737		-1.82098	0.0715422	0.210617	-0.09	0.9247	0.954
ENSG00000156052	2776	GNAQ	-1.63868	0.101665	0.277236	-1.70845	0.0879314	0.263413	-1.74248	0.0818013	0.254357	-1.69836	0.0898219	0.274046		-1.67541	0.0969164	0.255281	-1.84	0.0655	0.141
ENSG00000087460	2778	GNAS	0.194771	0.845621	0.927346	0.025939	0.979312	0.992283	0.0562369	0.955167	0.979085	0.107765	0.914209	0.962906		-1.20428	0.231269	0.43616	-0.17	0.8676	0.917
ENSG00000114349	2779	GNAT1	1.79755	0.0726159	0.222899	1.80594	0.0712947	0.230919	1.76082	0.0786423	0.24834	1.74645	0.0811112	0.258101		0.741514	0.460086	0.655168	3.76	0.0002	0.001
ENSG00000134183	2780	GNAT2	-0.433975	0.664421	0.824277	-0.760761	0.447019	0.67096	-0.689314	0.490821	0.708614	-0.691837	0.489237	0.710006		2.45458	0.0157978	0.0830854	2.57	0.0103	0.033
ENSG00000128266	2781	GNAZ	-0.494182	0.62131	0.795049	-0.740513	0.459202	0.681085	-0.461058	0.64488	0.818532	-0.400442	0.688936	0.848264		-1.89306	0.061185	0.191702	3.64	0.0003	0.002
ENSG00000078369	2782	GNB1	0.997525	0.318804	0.550694	0.864597	0.387513	0.62078	1.02154	0.307302	0.548856	1.14662	0.251874	0.496042		0.536261	0.592946	0.757356	2.2	0.0278	0.072
ENSG00000172354	2783	GNB2	1.04361	0.296974	0.529599	0.418781	0.675486	0.832088	0.203767	0.838587	0.92463	0.228413	0.819383	0.916503		3.35689	0.00110859	0.0162727	1.05	0.2943	0.439
ENSG00000111664	2784	GNB3	0.89887	0.368986	0.599747	0.517343	0.605057	0.788576	0.476667	0.633727	0.811605	0.35385	0.723543	0.868475		2.18959	0.0308335	0.125296	3.55	0.0004	0.002
ENSG00000162188	2785	GNG3	-0.256404	0.797704	0.900946	-0.268784	0.788164	0.897777	-1.03376	0.301555	0.543061	-1.05097	0.293587	0.540442		-1.55572	0.122871	0.295268	1.46	0.144	0.258
ENSG00000168243	2786	GNG4	-0.132602	0.894541	0.952565	-0.630369	0.528629	0.734619	-0.582883	0.560133	0.761892	-0.466252	0.64116	0.820843		-1.10904	0.27002	0.477565	2.57	0.0103	0.032
ENSG00000174021	2787	GNG5	1.19363	0.23297	0.460562	0.853483	0.393641	0.626937	0.78586	0.432177	0.662698	0.703622	0.48187	0.704849		4.11912	7.74529e-05	0.00299774	2.84	0.0045	0.017
ENSG00000176533	2788	GNG7	-4.23518	2.54265e-05	0.00100981	-4.25934	2.28851e-05	0.00136477	-4.40735	1.186e-05	0.000938045	-4.25427	2.34131e-05	0.00160673		-0.0116022	0.990766	0.996282	-5.57	0	0
ENSG00000242616	2790	GNG10	1.42678	0.154024	0.361546	1.34965	0.177503	0.401656	1.18475	0.23646	0.47419	1.23177	0.218392	0.458549		-0.162535	0.871206	0.932416	0.21	0.8356	0.895
ENSG00000127920	2791	GNG11	-1.1654	0.244197	0.473233	-1.20232	0.229586	0.464497	-1.30157	0.193431	0.422736	-1.474	0.140869	0.358139		0.736198	0.4633	0.657523	-4.07	0	0
ENSG00000127928	2792	GNGT1	1.80902	0.070815	0.219391	1.12083	0.262689	0.503012	0.835923	0.403443	0.638516	0.845664	0.397989	0.637781		2.17618	0.0318495	0.12808	3.58	0.0003	0.002
ENSG00000167083	2793	GNGT2	1.74217	0.081854	0.240992	1.73162	0.0837182	0.255549	1.36188	0.17361	0.399975	1.44276	0.149473	0.370281		2.6979	0.00816679	0.0550206	-3.98	0.0001	0.001
ENSG00000232143	2794	GNL1	0.297104	0.766462	0.88439	-0.153755	0.877841	0.945406	-0.505845	0.613102	0.798114	-0.360552	0.718528	0.865294		-0.825551	0.410985	0.613244	1.4	0.1629	0.283
ENSG00000147437	2796	GNRH1	0.112547	0.910418	0.959184	-0.14539	0.884439	0.948353	-0.34369	0.731168	0.869963	-0.422319	0.672904	0.838703		3.49032	0.000714067	0.0123	0.48	0.6288	0.745
ENSG00000125787	2797	GNRH2	-0.689204	0.49089	0.703868	-0.736186	0.461828	0.683786	-0.522128	0.601723	0.790524	-0.479292	0.63186	0.815143		0.532187	0.595754	0.759255	-0.56	0.5749	0.701
ENSG00000109163	2798	GNRHR	-0.718123	0.472886	0.689817	-0.730751	0.46514	0.686403	-0.539816	0.589471	0.781801	-0.532777	0.594334	0.790441		-1.31878	0.190196	0.388065	0.72	0.4722	0.612
ENSG00000135677	2799	GNS	1.4553	0.145968	0.349537	1.45631	0.145692	0.357685	1.39751	0.162641	0.384724	1.44514	0.148804	0.369358		3.03043	0.00309489	0.0300228	-0.62	0.5339	0.666
ENSG00000136935	2800	GOLGA1	0.0643645	0.948696	0.977876	-0.320458	0.748703	0.875974	-0.24712	0.804877	0.908224	-0.140326	0.888438	0.949749		2.94366	0.00401668	0.03553	-1.05	0.2948	0.44
ENSG00000167110	2801	GOLGA2	1.42292	0.155141	0.363345	1.07139	0.284308	0.525176	0.712331	0.476463	0.696504	0.749379	0.453845	0.682303		1.73226	0.0862501	0.237028	4.06	0.0001	0
ENSG00000090615	2802	GOLGA3	2.22793	0.0261558	0.114178	1.86096	0.0631088	0.214883	1.86007	0.0632346	0.217574	1.75191	0.0801667	0.256451		2.0058	0.0475261	0.164537	3.56	0.0004	0.002
ENSG00000144674	2803	GOLGA4	0.42099	0.673873	0.8301	0.444573	0.656746	0.821527	0.471689	0.637275	0.813637	0.420909	0.673933	0.839257		-0.0265459	0.978874	0.989834	1.89	0.0585	0.13
ENSG00000173230	2804	GOLGB1	1.83381	0.0670448	0.212436	1.79093	0.0736737	0.235559	1.88166	0.0602375	0.211075	1.88253	0.0601205	0.214859		-0.426799	0.670425	0.812124	-1.19	0.2343	0.371
ENSG00000120053	2805	GOT1	-0.488283	0.62548	0.79765	-0.37455	0.708092	0.851901	-0.512442	0.60848	0.794926	-0.582581	0.560337	0.765013		-2.48088	0.0147411	0.0792867	2.09	0.0365	0.09
ENSG00000125166	2806	GOT2	-3.02572	0.00255796	0.0240781	-2.82392	0.00485933	0.0419344	-2.78531	0.00547145	0.0462127	-2.84308	0.00457993	0.0430025		0.0893892	0.928948	0.963231	1.84	0.0656	0.141
ENSG00000175793	2810	SFN	-1.79076	0.0737015	0.225047	-1.84604	0.0652476	0.218459	-1.91298	0.0560993	0.201027	-1.87172	0.0616036	0.218279		2.71153	0.00786047	0.0537784	-0.33	0.7449	0.834
ENSG00000185245	2811	GP1BA	-1.1548	0.248511	0.477823	-1.07377	0.283241	0.524501	-1.53256	0.125772	0.330239	-1.5285	0.126778	0.336095		2.10692	0.037577	0.14199	-1.19	0.2344	0.371
ENSG00000203618	2812	GP1BB	-1.14651	0.251918	0.481792	-1.40461	0.160516	0.378641	-1.19331	0.233094	0.470625	-1.17501	0.240334	0.482374		--	--	--	NA	NA	NA
ENSG00000169347	2813	GP2	-0.315668	0.752335	0.877419	-0.312785	0.754524	0.879367	-0.393606	0.693974	0.848535	-0.382052	0.702523	0.855177		1.60608	0.111348	0.277236	-2	0.0454	0.106
ENSG00000178732	2814	GP5	-2.49464	0.0128045	0.0707338	-2.56433	0.010515	0.0686512	-2.55915	0.010672	0.0704893	-2.5624	0.0105743	0.0725931		1.17812	0.241489	0.446814	0.16	0.8714	0.92
ENSG00000169704	2815	GP9	-1.56855	0.117139	0.303724	-1.71268	0.0871512	0.262086	-1.47355	0.140989	0.353629	-1.46817	0.142446	0.360235		-0.412545	0.680806	0.819204	-1.61	0.1079	0.207
ENSG00000063660	2817	GPC1	1.59605	0.110863	0.29332	1.47773	0.139865	0.349121	1.10528	0.269364	0.509314	1.17856	0.238919	0.480827		2.27077	0.0252625	0.110342	0.79	0.432	0.575
ENSG00000167588	2819	GPD1	-2.94829	0.00328625	0.0287717	-2.92113	0.00358354	0.0343909	-2.72837	0.00650158	0.0512277	-2.64239	0.00839072	0.063052		0.197383	0.843921	0.918769	0.07	0.9406	0.964
ENSG00000115159	2820	GPD2	1.76019	0.0787488	0.234812	1.71112	0.0874372	0.262565	1.65194	0.0989318	0.28626	1.76521	0.0779045	0.252547		-0.0556818	0.955704	0.976559	0.98	0.3266	0.472
ENSG00000282019	2821	GPI	0.00830047	0.993379	0.997762	-0.21222	0.831989	0.921984	-0.243332	0.807809	0.909334	-0.227534	0.820065	0.916992		-0.244308	0.807483	0.898335	2.78	0.0054	0.019
ENSG00000112293	2822	GPLD1	0.982005	0.326387	0.557856	0.327861	0.7431	0.872481	0.412911	0.67978	0.840539	0.40989	0.681995	0.843948		-2.42696	0.0169798	0.086542	1.55	0.1206	0.225
ENSG00000150625	2823	GPM6A	-1.51796	0.129411	0.323069	-1.65353	0.0986067	0.28282	-1.76342	0.0782027	0.247496	-1.56704	0.117496	0.321485		-3.76521	0.000278444	0.00694828	-1.24	0.2148	0.348
ENSG00000046653	2824	GPM6B	-1.1085	0.26797	0.499144	-1.10366	0.270064	0.510792	-1.37864	0.168384	0.393079	-1.2282	0.219727	0.460264		-4.15334	6.81805e-05	0.00275702	NA	NA	NA
ENSG00000183671	2825	GPR1	0.307852	0.758274	0.880329	0.220413	0.825605	0.918344	-0.0413784	0.967004	0.98414	-0.0476359	0.962018	0.983839		1.49017	0.139266	0.319175	0.39	0.6962	0.796
ENSG00000184451	2826	CCR10	1.16325	0.245068	0.474134	1.13083	0.258459	0.497977	0.957118	0.338791	0.578685	0.937563	0.348748	0.594278		3.33965	0.00117244	0.0167687	0.13	0.8986	0.938
ENSG00000181773	2827	GPR3	1.36742	0.171867	0.3848	1.22541	0.220775	0.455156	1.45936	0.14485	0.358828	1.3379	0.181304	0.414326		2.25718	0.0261289	0.112519	4.71	0	0
ENSG00000177464	2828	GPR4	-0.760387	0.447242	0.668874	-0.782857	0.433938	0.660891	-0.838723	0.40187	0.636945	-0.832818	0.405192	0.643741		0.678758	0.498828	0.685676	-0.9	0.368	0.512
ENSG00000173578	2829	XCR1	-0.121723	0.903148	0.956166	-0.122577	0.902472	0.956318	-0.216989	0.828271	0.919119	-0.177813	0.858914	0.935712		1.48848	0.13971	0.319768	-4.94	0	0
ENSG00000146360	2830	GPR6	1.91935	0.0552868	0.186953	1.91622	0.0556848	0.197946	1.76676	0.0776421	0.246265	1.75925	0.078912	0.254136		-2.52334	0.0131682	0.073581	-0.44	0.6574	0.767
ENSG00000183729	2831	NPBWR1	0.924853	0.355315	0.587137	0.68804	0.491623	0.707418	0.517449	0.604983	0.792297	0.518287	0.604399	0.796956		-2.29082	0.0240311	0.106783	-0.1	0.9231	0.953
ENSG00000125522	2832	NPBWR2	-0.284399	0.776177	0.890207	-0.251541	0.801459	0.9059	-0.332892	0.739302	0.875289	-0.324592	0.745573	0.880759		-2.06178	0.0417718	0.151937	1.84	0.0664	0.143
ENSG00000186810	2833	CXCR3	-0.159908	0.872993	0.941489	-0.122212	0.902761	0.956299	-0.135874	0.891954	0.94981	-0.0806945	0.935705	0.97368		3.02121	0.00318258	0.0305608	NA	NA	NA
ENSG00000119973	2834	PRLHR	-1.69338	0.0907635	0.257241	-1.67988	0.0933629	0.273581	-1.94405	0.0522321	0.191998	-1.91701	0.0555864	0.204327		-4.06306	9.53149e-05	0.00344971	-2.86	0.0043	0.016
ENSG00000132975	2835	GPR12	-0.774336	0.438956	0.66141	-0.772783	0.439874	0.665264	-0.843849	0.399001	0.634337	-0.794252	0.42728	0.662977		-1.32387	0.188507	0.386073	0.69	0.4877	0.627
ENSG00000181408	2837	UTS2R	2.1587	0.0311635	0.12824	2.29736	0.0218497	0.108963	2.4554	0.01428	0.0845388	2.40635	0.0163352	0.0954344		0.549495	0.583867	0.750562	2.29	0.022	0.06
ENSG00000154165	2838	GPR15	-0.316304	0.751853	0.877514	-0.288104	0.77334	0.889248	-0.226509	0.820862	0.915087	-0.221705	0.824599	0.919527		1.48912	0.139541	0.319536	-6.03	0	0
ENSG00000144230	2840	GPR17	-4.21822	2.73718e-05	0.00106887	-4.22111	2.70341e-05	0.00148417	-4.23584	2.53605e-05	0.00153197	-4.20716	2.87379e-05	0.00180613		-1.58583	0.115874	0.2844	-0.92	0.3596	0.505
ENSG00000125245	2841	GPR18	0.887415	0.375116	0.605649	0.89015	0.373647	0.60886	0.844064	0.398881	0.634524	0.868775	0.385227	0.627346		3.26562	0.00148779	0.0193658	-7.48	0	0
ENSG00000183150	2842	GPR19	1.58158	0.114131	0.299124	1.49344	0.135708	0.343102	1.47381	0.140917	0.353733	1.40677	0.159876	0.385164		-2.94817	0.0039631	0.0353528	6.89	0	0
ENSG00000275181	2843	GPR20	-0.316003	0.752081	0.877396	-0.546699	0.584735	0.774693	-0.419303	0.675105	0.83731	-0.340269	0.733742	0.874308		1.75579	0.0821261	0.2303	-1.02	0.3076	0.453
ENSG00000011454	2844	RABGAP1	1.91694	0.0555932	0.187582	1.88349	0.059988	0.208129	2.0323	0.0424461	0.168538	2.02088	0.0436192	0.176119		-3.54476	0.0005948	0.0110592	-4.5	0	0
ENSG00000172209	2845	GPR22	0.20776	0.835468	0.921518	0.399986	0.689271	0.840581	0.517383	0.605029	0.792302	0.534119	0.593405	0.789768		-2.40808	0.0178321	0.0892545	-0.22	0.8262	0.888
ENSG00000147145	2846	LPAR4	3.57376	0.00037247	0.00615268	3.60854	0.000326633	0.00680461	3.7576	0.000183745	0.00517312	3.74253	0.000194996	0.0058051		1.11117	0.269109	0.476487	NA	NA	NA
ENSG00000128285	2847	MCHR1	-0.444692	0.65666	0.819826	-0.978494	0.328119	0.566942	-1.1527	0.24937	0.489664	-1.05907	0.289881	0.537117		-1.2811	0.203065	0.403766	-1.53	0.1262	0.233
ENSG00000170128	2848	GPR25	-1.13306	0.25752	0.488105	-1.13687	0.255925	0.495036	-1.15184	0.249722	0.48984	-1.10173	0.270905	0.517046		2.33606	0.0214442	0.0998011	-6.85	0	0
ENSG00000154478	2849	GPR26	0.373934	0.70855	0.850752	0.348535	0.727528	0.863541	0.520315	0.602985	0.791124	0.526035	0.599007	0.793715		-1.81687	0.072173	0.211686	0.67	0.5012	0.638
ENSG00000170837	2850	GPR27	-4.33408	1.64571e-05	0.000764149	-4.27492	2.13741e-05	0.0013124	-4.14488	3.75478e-05	0.00191494	-4.10678	4.4179e-05	0.0023765		-1.62809	0.106591	0.269858	1.17	0.2413	0.379
ENSG00000164850	2852	GPER1	-0.445483	0.656088	0.819386	-0.647209	0.517678	0.725449	-0.825009	0.409607	0.644122	-0.800231	0.423811	0.659677		-0.899609	0.370447	0.577662	-3.05	0.0023	0.01
ENSG00000120436	2853	GPR31	-0.301533	0.763085	0.88273	-0.311653	0.755383	0.879984	-0.170254	0.864853	0.937095	-0.175294	0.860893	0.936774		1.41187	0.161031	0.350788	-4.24	0	0
ENSG00000142511	2854	GPR32	0.262269	0.79318	0.898392	0.25328	0.800116	0.905423	0.255683	0.79826	0.904585	0.231749	0.816791	0.91536		1.64859	0.102308	0.263374	-0.56	0.5726	0.699
ENSG00000214943	2856	GPR33	1.43682	0.15115	0.357725	1.43416	0.151909	0.366633	1.37852	0.168421	0.393066	1.37656	0.169027	0.398265		--	--	--	NA	NA	NA
ENSG00000171659	2857	GPR34	0.0589182	0.953032	0.979586	0.0443693	0.964621	0.985745	-0.0308846	0.975369	0.987216	0.0742445	0.940834	0.975428		0.578877	0.563949	0.735779	NA	NA	NA
ENSG00000178623	2859	GPR35	-1.09557	0.27359	0.505527	-1.28875	0.19785	0.428232	-1.17205	0.241518	0.480359	-1.12945	0.259041	0.504039		2.42716	0.0169707	0.0865188	-0.96	0.3396	0.485
ENSG00000170775	2861	GPR37	-0.122086	0.902861	0.956079	-0.119671	0.904773	0.957343	-0.235678	0.813742	0.912216	-0.188266	0.850715	0.93255		1.40479	0.163123	0.354165	2.05	0.0409	0.098
ENSG00000102539	2862	MLNR	-3.11577	0.00189864	0.0196018	-3.06209	0.00226993	0.025402	-3.0359	0.00247433	0.0277726	-3.03394	0.00249061	0.0295548		-0.00643412	0.994879	0.998036	0.52	0.6035	0.725
ENSG00000183840	2863	GPR39	-0.890635	0.373386	0.604111	-0.90651	0.364933	0.600691	-0.997676	0.318732	0.559474	-1.01974	0.308153	0.553501		0.856312	0.393832	0.598336	-3.36	0.0008	0.004
ENSG00000126266	2864	FFAR1	-0.202241	0.839779	0.924088	-0.34752	0.72829	0.863841	-0.576252	0.564603	0.764907	-0.575974	0.564792	0.768621		0.399758	0.690171	0.825862	0.53	0.5938	0.717
ENSG00000185897	2865	FFAR3	1.22863	0.219564	0.445574	1.1668	0.243631	0.481433	0.870046	0.384531	0.621119	0.868313	0.38548	0.627648		0.283466	0.777394	0.879881	-2.54	0.0113	0.035
ENSG00000126251	2866	GPR42	1.59648	0.110767	0.293189	1.4679	0.142517	0.353424	1.34605	0.178658	0.40639	1.33229	0.183139	0.41638		--	--	--	NA	NA	NA
ENSG00000126262	2867	FFAR2	-1.79471	0.0730684	0.223663	-1.80435	0.0715434	0.231484	-1.51152	0.131042	0.339068	-1.48867	0.136961	0.351363		0.616746	0.538776	0.716542	1.39	0.1653	0.286
ENSG00000125388	2868	GRK4	-0.177113	0.859463	0.934674	-0.398536	0.690339	0.841115	-0.877764	0.38033	0.617379	-0.850597	0.395243	0.635727		1.20724	0.23013	0.434963	3.53	0.0004	0.002
ENSG00000198873	2869	GRK5	-0.56514	0.572134	0.762436	-0.431406	0.666287	0.827087	-0.0564554	0.954993	0.979014	0.0064913	0.994822	0.997869		2.17155	0.0322079	0.128865	-1.57	0.1162	0.219
ENSG00000198055	2870	GRK6	0.81072	0.417762	0.644085	0.669075	0.503636	0.716366	0.40351	0.686678	0.845094	0.276513	0.782225	0.898413		0.497233	0.620095	0.777836	1.36	0.1748	0.299
ENSG00000099875	2872	MKNK2	0.801861	0.422866	0.648793	0.606042	0.544655	0.745401	0.638862	0.523091	0.735908	0.57531	0.565241	0.769008		2.06289	0.0416634	0.151689	-2.17	0.03	0.077
ENSG00000169727	2873	GPS1	-0.192154	0.847669	0.928556	-1.11548	0.264971	0.505824	-1.49621	0.134986	0.345109	-1.6837	0.0926239	0.279534		0.401335	0.689013	0.825101	3.67	0.0002	0.001
ENSG00000132522	2874	GPS2	-2.82929	0.00477917	0.0366357	-2.12965	0.0334987	0.142857	-2.43058	0.0152891	0.0884643	-2.41941	0.0157641	0.0930299		1.95774	0.0529923	0.175884	1.56	0.1182	0.222
ENSG00000167701	2875	GPT	-1.63162	0.103145	0.279718	-1.81405	0.0700369	0.228311	-1.99176	0.0467295	0.179144	-1.94176	0.0525109	0.197376		-2.03052	0.0449063	0.159246	-1.99	0.0466	0.108
ENSG00000233276	2876	GPX1	-2.05903	0.0398072	0.150688	-2.04013	0.0416583	0.164466	-2.30051	0.0216705	0.110459	-2.09351	0.036613	0.158676		2.11825	0.036583	0.139653	0.91	0.3616	0.507
ENSG00000176153	2877	GPX2	-0.446051	0.655679	0.819094	-0.455482	0.648883	0.817002	-0.385703	0.699817	0.851163	-0.385603	0.699892	0.854147		1.88269	0.0625924	0.193933	-1.9	0.0582	0.129
ENSG00000211445	2878	GPX3	1.41755	0.156702	0.365488	1.49012	0.136579	0.344186	1.49194	0.136102	0.346966	1.55937	0.119299	0.32428		-0.594892	0.553233	0.728666	-0.92	0.3567	0.502
ENSG00000167468	2879	GPX4	1.73869	0.0824644	0.242292	1.60741	0.10835	0.298385	1.16832	0.243017	0.48221	1.25521	0.209764	0.448865		0.668909	0.505064	0.690694	2.57	0.0101	0.032
ENSG00000224586	2880	GPX5	-2.73739	0.00632712	0.0440844	-2.60592	0.00932927	0.0636943	-2.7689	0.00575197	0.0476548	-2.78919	0.0054075	0.0480193		0.0339687	0.972969	0.986493	-0.16	0.8701	0.919
ENSG00000116157	2882	GPX7	0.208868	0.834604	0.921054	0.0840517	0.933036	0.971715	0.199975	0.84155	0.926365	0.0147095	0.988268	0.99493		4.43112	2.36444e-05	0.00146064	2.06	0.0392	0.095
ENSG00000177885	2885	GRB2	0.135934	0.891906	0.950627	-0.584702	0.558909	0.75615	-0.596682	0.550885	0.756479	-0.458716	0.646561	0.823521		-0.0110293	0.991222	0.996529	-0.16	0.8704	0.919
ENSG00000141738	2886	GRB7	-1.24823	0.212303	0.437063	-1.2501	0.211622	0.444485	-1.12993	0.258839	0.498915	-1.12321	0.261681	0.506694		0.471401	0.638361	0.790346	2.78	0.0055	0.02
ENSG00000106070	2887	GRB10	1.26419	0.206521	0.429375	0.560393	0.575365	0.768608	0.771356	0.440719	0.669199	1.02675	0.304845	0.550739		-0.127228	0.89901	0.947418	2.02	0.0432	0.102
ENSG00000115290	2888	GRB14	0.484735	0.627994	0.799546	0.472424	0.636751	0.808984	0.459911	0.645702	0.819241	0.482864	0.629322	0.813274		3.21932	0.00172365	0.0212543	3.44	0.0006	0.003
ENSG00000107263	2889	RAPGEF1	-1.26188	0.207351	0.430332	-1.46129	0.144319	0.355624	-1.38258	0.16717	0.391322	-1.1851	0.236325	0.478703		1.39979	0.164611	0.35597	0.74	0.4597	0.601
ENSG00000155511	2890	GRIA1	-3.13037	0.00180781	0.018894	-3.13524	0.00177851	0.0215569	-3.13905	0.00175585	0.0223413	-3.22825	0.00129544	0.0192062		-2.367	0.0198201	0.0949932	-2.34	0.0196	0.055
ENSG00000120251	2891	GRIA2	-2.08027	0.0378109	0.145432	-2.0113	0.0446211	0.171873	-1.76027	0.0787356	0.248466	-1.63514	0.102407	0.296131		-2.57818	0.0113601	0.0670959	-1.63	0.1042	0.202
ENSG00000125675	2892	GRIA3	-2.19908	0.028151	0.120024	-2.21209	0.0272358	0.12562	-2.03643	0.042029	0.167595	-1.93264	0.0536271	0.199921		-1.99839	0.0483363	0.166249	NA	NA	NA
ENSG00000152578	2893	GRIA4	-3.29767	0.00101695	0.0125213	-3.32267	0.000931196	0.0141085	-3.1398	0.00175146	0.0223007	-3.18382	0.00150879	0.0213518		-2.22448	0.0283198	0.118275	-0.96	0.3358	0.481
ENSG00000182771	2894	GRID1	-0.695811	0.486745	0.700561	-0.62542	0.53187	0.736872	-1.06064	0.289166	0.530735	-0.847049	0.397217	0.637145		-0.633564	0.527783	0.707879	1.09	0.2755	0.419
ENSG00000152208	2895	GRID2	-2.2732	0.0232725	0.105953	-2.26632	0.0236919	0.114568	-2.27881	0.0229357	0.114439	-2.15	0.0318497	0.145392		-1.37514	0.172101	0.365047	2.12	0.0341	0.085
ENSG00000030582	2896	GRN	-0.624847	0.532245	0.735536	-0.677587	0.498225	0.712034	-0.698788	0.484884	0.703743	-0.563734	0.573091	0.774382		2.94217	0.00403441	0.0356204	2.36	0.0183	0.052
ENSG00000171189	2897	GRIK1	-3.00851	0.00270573	0.0250521	-2.98801	0.00289199	0.0297094	-2.84399	0.00456646	0.0412373	-2.91274	0.0036809	0.0374838		2.22693	0.0281502	0.1178	1.83	0.067	0.144
ENSG00000164418	2898	GRIK2	-0.441613	0.658886	0.821176	-0.459531	0.645975	0.815651	-0.52554	0.599351	0.788572	-0.428577	0.668345	0.836428		-2.36928	0.0197046	0.094655	1.42	0.1546	0.272
ENSG00000163873	2899	GRIK3	-0.791332	0.428979	0.653393	-0.870299	0.384392	0.617954	-0.842071	0.399995	0.635268	-0.690328	0.490185	0.710333		2.19843	0.030179	0.123643	-0.51	0.6102	0.731
ENSG00000149403	2900	GRIK4	-1.64376	0.10061	0.275324	-1.7134	0.0870171	0.261977	-1.79504	0.0730171	0.236744	-1.65829	0.0976457	0.288212		-1.74926	0.083254	0.232296	1.24	0.216	0.349
ENSG00000105737	2901	GRIK5	-2.79081	0.00537985	0.0393034	-2.8061	0.00513368	0.0436164	-3.51758	0.000459535	0.00911549	-3.44606	0.000598002	0.0116153		0.204493	0.838376	0.915096	0.08	0.9371	0.962
ENSG00000176884	2902	GRIN1	1.44632	0.148471	0.353445	1.42184	0.155454	0.371776	1.42273	0.155195	0.374273	1.44922	0.147663	0.367651		-2.90322	0.00452741	0.0382972	-1.71	0.0878	0.177
ENSG00000183454	2903	GRIN2A	-1.94798	0.0517592	0.17908	-1.96249	0.0500438	0.184754	-1.98978	0.0469482	0.179687	-1.88841	0.0593269	0.212675		-1.51239	0.133526	0.311326	0.32	0.7474	0.835
ENSG00000273079	2904	GRIN2B	-1.17739	0.239383	0.467447	-1.17019	0.242265	0.479648	-1.15593	0.248047	0.488042	-1.10946	0.267558	0.513176		-2.29232	0.0239409	0.106682	1.21	0.2278	0.363
ENSG00000161509	2905	GRIN2C	-2.23795	0.0254921	0.112411	-2.10991	0.0351691	0.147421	-2.37282	0.0178836	0.0978072	-2.3257	0.0202797	0.109184		-2.02281	0.0457098	0.161071	4.08	0	0
ENSG00000105464	2906	GRIN2D	0.0755208	0.939819	0.974484	0.0741055	0.940945	0.975218	-0.0710058	0.943411	0.973234	-0.178801	0.858138	0.935249		-0.12619	0.89983	0.947702	3.93	0.0001	0.001
ENSG00000178719	2907	GRINA	-1.81957	0.0691889	0.216655	-1.85385	0.0641207	0.216747	-1.97842	0.0482168	0.1823	-1.79035	0.0737694	0.243369		-4.36457	3.05879e-05	0.00169125	2.83	0.0047	0.017
ENSG00000113580	2908	NR3C1	-0.436242	0.662776	0.823113	-0.299945	0.764296	0.88446	-0.122903	0.902214	0.955015	-0.21674	0.828465	0.921526		-1.13975	0.257058	0.463325	-0.5	0.6137	0.733
ENSG00000160007	2909	ARHGAP35	-2.22099	0.0266242	0.115574	-2.22081	0.0266369	0.123806	-2.27394	0.0232283	0.115314	-2.20413	0.0277944	0.134129		-0.227944	0.820146	0.906097	0.75	0.4556	0.597
ENSG00000152822	2911	GRM1	-0.0772531	0.938441	0.973813	-0.0255584	0.979616	0.992322	-0.238764	0.811348	0.91112	-0.224047	0.822777	0.918813		-2.17345	0.0320607	0.128575	3.28	0.0011	0.005
ENSG00000164082	2912	GRM2	0.591854	0.554112	0.750366	0.63016	0.528766	0.734535	0.61914	0.535997	0.745579	0.632301	0.527368	0.739861		-1.67318	0.0973564	0.255871	1.13	0.2573	0.398
ENSG00000198822	2913	GRM3	0.268954	0.788033	0.895714	0.420139	0.674494	0.831414	0.320498	0.748673	0.879522	0.361716	0.717658	0.864748		-0.267487	0.789634	0.887747	1.54	0.1233	0.229
ENSG00000124493	2914	GRM4	-0.357755	0.720619	0.858068	-0.489631	0.624527	0.801252	-0.253441	0.799991	0.905667	-0.262628	0.792904	0.90279		-2.33386	0.0215643	0.100139	1.51	0.13	0.238
ENSG00000168959	2915	GRM5	-1.3859	0.166154	0.377855	-1.54467	0.122814	0.322562	-1.66333	0.0966306	0.281829	-1.64268	0.100835	0.293222		-2.34371	0.0210323	0.0983181	0.52	0.6024	0.724
ENSG00000113262	2916	GRM6	-0.598982	0.549351	0.747171	-0.735624	0.46217	0.684075	-0.733164	0.463669	0.686729	-0.751947	0.452301	0.681188		3.12984	0.00228126	0.0250661	2.09	0.0369	0.09
ENSG00000196277	2917	GRM7	-2.05558	0.0401399	0.151456	-2.05856	0.039853	0.15984	-2.10701	0.0354213	0.151264	-2.13377	0.0331601	0.149077		-1.8619	0.0654955	0.199282	1.09	0.2769	0.42
ENSG00000179603	2918	GRM8	-1.36114	0.173842	0.387317	-1.65144	0.0990326	0.283215	-1.70382	0.0887951	0.267546	-1.6764	0.0940446	0.281681		-1.52969	0.129188	0.304696	-0.92	0.3578	0.503
ENSG00000163739	2919	CXCL1	-2.68313	0.00744078	0.0493742	-2.67642	0.00759031	0.0560003	-2.55987	0.0106501	0.0704694	-2.50059	0.0125946	0.0806488		-1.11329	0.268199	0.475364	-0.9	0.3662	0.511
ENSG00000081041	2920	CXCL2	-2.12376	0.0339892	0.135768	-2.12008	0.0342995	0.144915	-2.30861	0.0212142	0.109177	-2.23464	0.0257119	0.127304		-0.0108976	0.991326	0.996528	-1.44	0.1511	0.268
ENSG00000163734	2921	CXCL3	-1.44332	0.149313	0.354997	-1.42933	0.15329	0.368489	-1.24741	0.212605	0.447356	-1.24886	0.212077	0.451177		0.192742	0.847544	0.920389	-1.38	0.1691	0.291
ENSG00000134443	2922	GRP	1.80247	0.0718394	0.221426	1.81161	0.0704127	0.229056	1.66868	0.095564	0.279987	1.76761	0.0775005	0.251718		-0.739273	0.461439	0.656356	-2.05	0.0405	0.097
ENSG00000167004	2923	PDIA3	0.46047	0.645301	0.812053	0.428271	0.668567	0.82821	0.616692	0.53761	0.746487	0.592607	0.553609	0.760164		2.77203	0.00662304	0.0485152	4.3	0	0
ENSG00000126010	2925	GRPR	1.94362	0.0522831	0.180225	1.93999	0.052724	0.1908	1.86153	0.0630288	0.217026	1.87939	0.0605491	0.215771		0.115975	0.9079	0.951289	NA	NA	NA
ENSG00000132463	2926	GRSF1	0.423119	0.67232	0.828953	0.555352	0.578806	0.770943	0.543954	0.586622	0.780518	0.506387	0.612722	0.802658		-0.30986	0.7573	0.867282	4.24	0	0
ENSG00000063515	2928	GSC2	-0.0440059	0.96491	0.984531	-0.25674	0.797444	0.90366	-0.249317	0.803178	0.907403	-0.244228	0.807116	0.91042		-0.668889	0.505077	0.690662	-0.19	0.8492	0.905
ENSG00000105723	2931	GSK3A	-0.328659	0.742498	0.8715	-0.447633	0.654536	0.820687	-0.488282	0.625481	0.807025	-0.494973	0.620753	0.80813		-0.25132	0.802072	0.895204	3.04	0.0024	0.01
ENSG00000082701	2932	GSK3B	0.63136	0.527981	0.732573	0.598023	0.54999	0.749515	0.739583	0.459765	0.683497	0.750984	0.45288	0.68162		-0.817098	0.415777	0.617576	3.83	0.0001	0.001
ENSG00000148180	2934	GSN	-0.820018	0.412445	0.639373	-0.854927	0.392842	0.625985	-0.813267	0.416302	0.649887	-0.704701	0.481198	0.704143		-0.0401734	0.968033	0.983487	-1.94	0.0523	0.119
ENSG00000103342	2935	GSPT1	2.23721	0.0255408	0.11252	2.05749	0.0399556	0.160114	1.83605	0.0667133	0.224616	1.9188	0.05536	0.203736		0.0227224	0.981916	0.991167	1.87	0.0612	0.134
ENSG00000104687	2936	GSR	1.30295	0.192959	0.412149	0.894155	0.371502	0.606743	0.704436	0.481362	0.700975	0.679732	0.496868	0.715021		1.84655	0.067712	0.203318	1.86	0.0633	0.138
ENSG00000100983	2937	GSS	-1.29485	0.195738	0.415707	-1.37063	0.170868	0.393318	-1.40674	0.159885	0.380909	-1.41816	0.156526	0.380135		2.25356	0.0263633	0.113118	0.27	0.7881	0.863
ENSG00000243955	2938	GSTA1	0.69243	0.488864	0.702365	0.492651	0.622392	0.799997	0.488834	0.62509	0.806576	0.489268	0.624784	0.81089		-0.793369	0.429404	0.629631	0.06	0.9549	0.973
ENSG00000244067	2939	GSTA2	2.31121	0.0210686	0.0988606	2.40884	0.0162233	0.0896725	2.44836	0.01456	0.0855182	2.44484	0.014703	0.08876		--	--	--	NA	NA	NA
ENSG00000174156	2940	GSTA3	-1.58957	0.112318	0.296244	-1.59767	0.110502	0.301952	-1.96099	0.0502199	0.187219	-1.93566	0.0532555	0.199052		0.482271	0.630647	0.785048	-2.09	0.0368	0.09
ENSG00000170899	2941	GSTA4	-0.886093	0.375828	0.60596	-0.986016	0.324417	0.563885	-0.793699	0.427601	0.658983	-0.753135	0.451587	0.680827		-1.86998	0.0643543	0.197074	-1	0.3152	0.461
ENSG00000134184	2944	GSTM1	-2.24334	0.0251415	0.111471	-2.18002	0.0295404	0.131946	-2.20662	0.0276181	0.129073	-2.19693	0.0283072	0.135136		0.32695	0.744376	0.858652	-0.93	0.3509	0.496
ENSG00000213366	2946	GSTM2	-4.50363	7.65007e-06	0.000469724	-4.86548	1.36978e-06	0.000258266	-4.80857	1.8096e-06	0.000309891	-4.8318	1.6173e-06	0.000331741		-1.67737	0.0965317	0.254763	1.03	0.3008	0.446
ENSG00000134202	2947	GSTM3	-3.93978	8.85084e-05	0.00236014	-4.13876	3.85379e-05	0.00185878	-4.01937	6.37474e-05	0.00259805	-4.02446	6.24387e-05	0.00279492		-4.13006	7.43656e-05	0.00290793	1.01	0.3119	0.458
ENSG00000168765	2948	GSTM4	-2.21697	0.0268988	0.116522	-2.51296	0.0121636	0.0749077	-2.52947	0.0116106	0.0742715	-2.46658	0.0138464	0.0852995		-1.38712	0.168429	0.360485	0.46	0.6461	0.758
ENSG00000134201	2949	GSTM5	-3.40365	0.000697222	0.00960468	-3.38696	0.000740466	0.0119563	-3.27759	0.00109119	0.0162425	-3.2437	0.00122805	0.018501		-0.405712	0.685804	0.823182	-4.34	0	0
ENSG00000084207	2950	GSTP1	-0.0696069	0.944524	0.976109	-0.277131	0.781749	0.894455	-0.554793	0.579188	0.775881	-0.572325	0.56726	0.770744		0.376787	0.707115	0.835749	0.26	0.7981	0.87
ENSG00000277897	2953	GSTT2	0.838782	0.401837	0.629146	0.696514	0.486305	0.703509	0.756429	0.44961	0.675718	0.626366	0.531251	0.742629		1.24418	0.216285	0.418941	1.81	0.0702	0.149
ENSG00000100577	2954	GSTZ1	-2.02644	0.0430431	0.158814	-2.27138	0.0233827	0.113662	-2.122	0.0341381	0.147847	-2.09764	0.0362456	0.157706		-1.05867	0.292251	0.501361	-3.11	0.0019	0.008
ENSG00000116062	2956	MSH6	4.34938	1.53741e-05	0.000730213	3.60135	0.000335661	0.00691551	3.60587	0.000329978	0.00744785	3.41814	0.000661874	0.0124166		3.4808	0.000737115	0.0125714	5.61	0	0
ENSG00000165417	2957	GTF2A1	-0.486513	0.626733	0.798485	-0.461365	0.64466	0.814707	-0.336874	0.736298	0.87345	-0.331753	0.740162	0.877754		-1.50691	0.134925	0.313047	0.65	0.5145	0.65
ENSG00000140307	2958	GTF2A2	0.940006	0.347491	0.579442	0.895461	0.370804	0.606186	1.13131	0.258258	0.498104	1.05482	0.29182	0.538784		0.495658	0.621202	0.778658	1.59	0.1113	0.212
ENSG00000137947	2959	GTF2B	2.76781	0.00577078	0.0414138	2.54131	0.0112275	0.0714291	2.57989	0.0100568	0.0680393	2.52168	0.0118696	0.0776035		-0.220239	0.826125	0.909418	-1	0.3197	0.465
ENSG00000153767	2960	GTF2E1	0.408954	0.68268	0.834124	0.302728	0.762174	0.883594	-0.133452	0.893869	0.950331	-0.134951	0.892684	0.952435		0.0617158	0.95091	0.974442	2.59	0.0096	0.031
ENSG00000197265	2961	GTF2E2	2.31869	0.0206571	0.0974194	1.85185	0.0644072	0.217008	1.90677	0.0569014	0.203238	1.81362	0.0701043	0.236417		1.2638	0.209182	0.411017	1.91	0.0563	0.126
ENSG00000125651	2962	GTF2F1	-0.0558934	0.95544	0.980658	-0.426929	0.669543	0.82876	-0.52886	0.597046	0.787261	-0.510747	0.609667	0.800171		-1.71949	0.0885586	0.240411	-0.98	0.3273	0.472
[truncated: 16,789 more rows]

## Sheet: top genes FDR05
			CBTTC	CBTTC	CBTTC	CBTTC	CBTTC	CBTTC	CBTTC	CBTTC	CBTTC	CBTTC	CBTTC	CBTTC		TCGA Gliomas	TCGA Gliomas	TCGA Gliomas	PCAWG-TCGA	PCAWG-TCGA	PCAWG-TCGA
			SV+cancer type	SV+cancer type	SV+cancer type	SV+COPY+cancer type	SV+COPY+cancer type	SV+COPY+cancer type	SV+COPY+cancer type+proximal BP pattern	SV+COPY+cancer type+proximal BP pattern	SV+COPY+cancer type+proximal BP pattern	SV+COPY+cancer type+proximal BP pattern+mutation count	SV+COPY+cancer type+proximal BP pattern+mutation count	SV+COPY+cancer type+proximal BP pattern+mutation count		SV+COPY+cancer type	SV+COPY+cancer type	SV+COPY+cancer type	SV+COPY+cancer type	SV+COPY+cancer type	SV+COPY+cancer type
Gene stable ID	NCBI gene ID	HGNC symbol	t	p	FDR	t	p	FDR	t	p	FDR	t	p	FDR		t	p	FDR	t	p	FDR
ENSG00000123576	80712	ESX1	6.87926	1.19495e-11	5.57622e-08	7.02036	4.65137e-12	8.68224e-08	7.05305	3.73208e-12	6.96629e-08	7.02956	4.39045e-12	8.19521e-08		-2.10898	0.0373952	0.141783	NA	NA	NA
ENSG00000153879	1054	CEBPG	6.62997	6.08968e-11	1.42087e-07	6.51876	1.23927e-10	1.15661e-06	6.31227	4.50683e-10	2.80415e-06	6.26003	6.22577e-10	3.87368e-06		2.22945	0.0279768	0.117359	6.3	0	0
ENSG00000070669	440	ASNS	7.10923	2.54237e-12	1.58186e-08	6.3729	3.09505e-10	1.92574e-06	5.84083	7.49501e-09	1.27183e-05	5.8033	9.31481e-09	1.7387e-05		0.619896	0.536709	0.714895	4.04	0.0001	0
ENSG00000120334	91687	CENPL	7.19556	1.4064e-12	1.3126e-08	6.2252	7.67864e-10	3.58324e-06	5.97649	3.40315e-09	1.05872e-05	5.84856	7.18103e-09	1.67551e-05		4.13957	7.17744e-05	0.00285967	9.08	0	0
ENSG00000196305	3376	IARS	6.30803	4.6208e-10	7.18765e-07	6.19974	8.96413e-10	3.34649e-06	6.44228	2.00833e-10	1.87437e-06	6.36993	3.16227e-10	2.95135e-06		2.5913	0.0109622	0.0657907	4.92	0	0
ENSG00000100036	339665	SLC35E4	6.54633	1.03958e-10	2.15609e-07	6.19271	9.35458e-10	2.91021e-06	5.84714	7.22748e-09	1.34908e-05	5.85914	6.75581e-09	1.80148e-05		2.12179	0.0362775	0.138962	3.08	0.0021	0.009
ENSG00000183010	5831	PYCR1	6.2462	6.75193e-10	9.00225e-07	6.10603	1.5771e-09	4.20545e-06	6.24011	7.01565e-10	3.27385e-06	6.09092	1.73068e-09	8.07622e-06		1.60004	0.112684	0.279279	7.83	0	0
ENSG00000105821	27000	DNAJC2	7.61006	7.53611e-14	1.40669e-09	5.9923	3.09927e-09	6.42788e-06	5.57583	3.34838e-08	2.50003e-05	5.4587	6.37342e-08	4.95693e-05		3.64518	0.000422501	0.00891295	5.33	0	0
ENSG00000123201	2974	GUCY1B2	5.8795	5.98883e-09	4.65781e-06	5.9532	3.8996e-09	7.27899e-06	5.95754	3.80347e-09	1.01422e-05	5.84513	7.32445e-09	1.51909e-05		-2.22774	0.0280944	0.117618	0.78	0.4331	0.576
ENSG00000128272	468	ATF4	6.32309	4.21115e-10	7.14594e-07	5.84592	7.27539e-09	1.13169e-05	5.43668	7.17215e-08	3.82501e-05	5.4241	7.68715e-08	5.12458e-05		0.156123	0.876245	0.935487	1.2	0.2289	0.364
ENSG00000165490	220042	DDIAS	6.02494	2.55468e-09	2.50977e-06	5.8343	7.77889e-09	1.11693e-05	5.64922	2.22562e-08	2.18649e-05	5.58538	3.18062e-08	2.96847e-05		4.66994	9.20994e-06	0.000816199	8.12	0	0
ENSG00000137574	96764	TGS1	6.4978	1.41408e-10	2.63952e-07	5.82366	8.27015e-09	1.10265e-05	5.92188	4.6852e-09	1.09318e-05	5.89886	5.36692e-09	1.66965e-05		2.44415	0.0162354	0.0844498	1.16	0.247	0.385
ENSG00000091127	54517	PUS7	6.87839	1.20192e-11	4.48702e-08	5.76801	1.13726e-08	1.32675e-05	5.33003	1.27132e-07	5.39329e-05	5.27827	1.67445e-07	7.44172e-05		3.54538	0.000593545	0.0110467	6.97	0	0
ENSG00000240230	90639	COX19	6.3057	4.68772e-10	6.73085e-07	5.70187	1.65487e-08	1.81705e-05	5.55361	3.78581e-08	2.71792e-05	5.39333	9.0737e-08	5.46354e-05		2.54282	0.0124985	0.0711176	1.24	0.2165	0.349
ENSG00000128165	79924	ADM2	5.90229	5.24673e-09	4.45161e-06	5.69193	1.75031e-08	1.81507e-05	5.68276	1.84376e-08	2.29437e-05	5.61742	2.66205e-08	2.76055e-05		4.84362	4.5581e-06	0.000557706	4.63	0	0
ENSG00000205571	6606	SMN2	5.55732	3.70642e-08	1.504e-05	5.62428	2.55737e-08	2.16981e-05	5.29777	1.50869e-07	5.86694e-05	5.17725	2.84031e-07	9.46735e-05		-0.212362	0.832248	0.912346	-1.63	0.1036	0.201
ENSG00000155438	84365	NIFK	5.70932	1.58602e-08	9.54988e-06	5.61272	2.72751e-08	2.21355e-05	5.48248	5.59203e-08	3.47936e-05	5.31724	1.36239e-07	6.69221e-05		0.683232	0.496009	0.683635	4.61	0	0
ENSG00000048544	55173	MRPS10	6.03939	2.34493e-09	2.4317e-06	5.59681	2.97968e-08	2.22475e-05	5.44434	6.88048e-08	3.77738e-05	5.34967	1.14639e-07	6.11384e-05		-0.574607	0.566822	0.737549	0.22	0.8257	0.888
ENSG00000113407	6897	TARS	5.47631	5.77938e-08	1.92639e-05	5.57885	3.29165e-08	2.36315e-05	5.84917	7.14346e-09	1.48155e-05	5.73709	1.35864e-08	2.11337e-05		-0.00804058	0.9936	0.997281	4.04	0.0001	0
ENSG00000107807	3195	TLX1	5.48719	5.4464e-08	1.91816e-05	5.56882	3.47963e-08	2.40559e-05	5.75784	1.20554e-08	1.87523e-05	5.77239	1.11149e-08	1.88609e-05		-2.26287	0.0257628	0.111423	3.34	0.0009	0.004
ENSG00000123473	6491	STIL	5.80521	9.18996e-09	6.12642e-06	5.55917	3.67016e-08	2.44669e-05	5.58933	3.1072e-08	2.5217e-05	5.4573	6.42225e-08	4.79511e-05		4.80211	5.39971e-06	0.00060595	8.65	0	0
ENSG00000148835	6877	TAF5	5.33747	1.22116e-07	2.99923e-05	5.48272	5.5827e-08	3.36151e-05	5.45207	6.59816e-08	3.84879e-05	5.31875	1.35155e-07	6.81839e-05		0.083763	0.933409	0.965587	4.12	0	0
ENSG00000092201	11198	SUPT16H	5.69706	1.69972e-08	9.9147e-06	5.47832	5.71829e-08	3.33555e-05	5.62386	2.56428e-08	2.17568e-05	5.48214	5.61021e-08	4.55305e-05		0.907968	0.366035	0.573707	3.13	0.0018	0.008
ENSG00000088205	8886	DDX18	5.59797	2.95956e-08	1.38108e-05	5.45473	6.50134e-08	3.67739e-05	5.36766	1.03996e-07	4.73459e-05	5.3546	1.1166e-07	6.13013e-05		-0.84928	0.397714	0.601631	3.25	0.0012	0.005
ENSG00000276340	9831	ZNF623	6.22381	7.73988e-10	9.63151e-07	5.44981	6.67742e-08	3.6659e-05	5.4881	5.42334e-08	3.61543e-05	5.45368	6.54966e-08	4.528e-05		0.25389	0.800092	0.89373	3.86	0.0001	0.001
ENSG00000146731	908	CCT6A	6.82486	1.7124e-11	5.32728e-08	5.44049	7.02327e-08	3.74561e-05	5.25814	1.85951e-07	6.54898e-05	5.23724	2.07756e-07	8.07909e-05		1.15881	0.249239	0.455421	6.03	0	0
ENSG00000142856	23421	ITGB3BP	5.60558	2.837e-08	1.35783e-05	5.41778	7.94103e-08	4.11743e-05	5.37973	9.74857e-08	4.66581e-05	5.28572	1.60992e-07	7.32944e-05		3.12002	0.00235178	0.0255011	1.96	0.05	0.115
ENSG00000134684	8565	YARS	5.81599	8.63902e-09	6.20215e-06	5.40519	8.49895e-08	4.28761e-05	5.29465	1.53376e-07	5.84268e-05	5.27568	1.69751e-07	7.36876e-05		0.0872396	0.930652	0.96426	5.38	0	0
ENSG00000162385	4116	MAGOH	5.8912	5.59579e-09	4.54135e-06	5.39858	8.80652e-08	4.32585e-05	5.6239	2.56368e-08	2.27875e-05	5.4898	5.3805e-08	4.56511e-05		2.94622	0.00398617	0.035442	4.93	0	0
ENSG00000154839	220134	SKA1	5.55685	3.71614e-08	1.47586e-05	5.38988	9.22831e-08	4.41681e-05	5.40996	8.28576e-08	4.18006e-05	5.25214	1.92131e-07	7.79633e-05		5.11012	1.50737e-06	0.000310732	11.37	0	0
ENSG00000109805	64151	NCAPG	5.43677	7.16402e-08	2.08943e-05	5.36662	1.04545e-07	4.75959e-05	5.44739	6.76786e-08	3.82815e-05	5.36388	1.06258e-07	6.01032e-05		4.88178	3.89798e-06	0.000513369	9.73	0	0
ENSG00000149548	80071	CCDC15	5.53342	4.22789e-08	1.54741e-05	5.34836	1.15264e-07	5.12266e-05	5.31534	1.3745e-07	5.5775e-05	5.19729	2.55948e-07	9.36768e-05		4.73948	6.96178e-06	0.000706043	4.12	0	0
ENSG00000100426	9889	ZBED4	5.2909	1.56361e-07	3.39376e-05	5.33133	1.26211e-07	5.47874e-05	5.33521	1.23672e-07	5.36853e-05	5.19143	2.63862e-07	9.47163e-05		2.16298	0.0328785	0.130557	4.36	0	0
ENSG00000121931	55791	LRIF1	5.48616	5.47701e-08	1.89322e-05	5.32987	1.27202e-07	5.39625e-05	5.48588	5.48932e-08	3.53323e-05	5.39692	8.90012e-08	5.53766e-05		0.880534	0.38064	0.586612	3.74	0.0002	0.001
ENSG00000239789	51373	MRPS17	6.76031	2.61584e-11	6.97532e-08	5.32247	1.32303e-07	5.48795e-05	5.1262	3.69316e-07	0.000104449	5.03777	5.80555e-07	0.000157053		0.169777	0.865522	0.929691	2.53	0.0114	0.035
ENSG00000165891	144455	E2F7	5.18012	2.79361e-07	5.21455e-05	5.30931	1.41878e-07	5.75717e-05	5.20257	2.48719e-07	7.73764e-05	5.29739	1.51352e-07	7.06284e-05		4.38444	2.83317e-05	0.00163316	3.52	0.0004	0.002
ENSG00000146410	113115	MTFR2	5.17618	2.85133e-07	5.2696e-05	5.29547	1.52666e-07	6.06313e-05	5.36058	1.08015e-07	4.80051e-05	5.25756	1.86739e-07	7.74594e-05		3.92749	0.000156269	0.00480331	9.83	0	0
ENSG00000078246	7289	TULP3	5.69167	1.75215e-08	9.91077e-06	5.23957	2.04936e-07	7.65068e-05	5.06823	4.96852e-07	0.000123656	4.97808	7.84274e-07	0.00019519		3.68563	0.000367482	0.00819917	1.89	0.0585	0.13
ENSG00000024526	55635	DEPDC1	5.59007	3.09222e-08	1.40779e-05	5.23873	2.05839e-07	7.5337e-05	5.15052	3.25812e-07	9.50251e-05	5.0305	6.02333e-07	0.000158354		4.42249	2.44498e-05	0.00149097	9.01	0	0
ENSG00000162971	129450	TYW5	5.41917	7.87919e-08	2.19512e-05	5.22468	2.21546e-07	7.95264e-05	4.86036	1.40501e-06	0.000273186	4.81183	1.78262e-06	0.000346608		0.527833	0.598762	0.761706	2.12	0.0342	0.085
ENSG00000186871	54821	ERCC6L	5.45211	6.59221e-08	2.0856e-05	5.21133	2.37555e-07	8.21148e-05	4.78352	2.04345e-06	0.000334589	4.60245	4.84284e-06	0.000614942		4.4712	2.02247e-05	0.0013272	NA	NA	NA
ENSG00000163781	11073	TOPBP1	5.26771	1.7671e-07	3.74826e-05	5.20901	2.40446e-07	8.1603e-05	5.30818	1.42771e-07	5.67012e-05	5.17113	2.93179e-07	9.27538e-05		0.631792	0.528936	0.708975	5.81	0	0
ENSG00000123975	1164	CKS2	5.26115	1.82922e-07	3.83644e-05	5.20657	2.43525e-07	8.11723e-05	5.27691	1.6845e-07	6.0467e-05	5.18675	2.70355e-07	9.17536e-05		4.26058	4.5525e-05	0.00215845	7.75	0	0
ENSG00000115761	79954	NOL10	5.50841	4.84983e-08	1.7409e-05	5.17863	2.8161e-07	9.06298e-05	5.39646	8.91035e-08	4.37686e-05	5.17518	2.87086e-07	9.40132e-05		3.96387	0.000136996	0.00443368	8.23	0	0
ENSG00000149554	1111	CHEK1	5.31414	1.38244e-07	3.18575e-05	5.15709	3.14855e-07	9.32871e-05	5.28641	1.60205e-07	5.8635e-05	5.23306	2.12355e-07	8.08943e-05		4.84049	4.617e-06	0.000557716	7.83	0	0
ENSG00000142528	25888	ZNF473	5.03747	5.80579e-07	8.95628e-05	5.11186	3.97438e-07	0.000114132	5.23011	2.15409e-07	7.05408e-05	5.12751	3.67225e-07	0.000107103		2.71685	0.00774377	0.0533069	6.13	0	0
ENSG00000085840	4998	ORC1	5.31703	1.3614e-07	3.1765e-05	5.11026	4.00722e-07	0.000113331	4.98048	7.74151e-07	0.000180629	4.84316	1.52989e-06	0.00032824		5.4204	3.99797e-07	0.000194414	8.19	0	0
ENSG00000159259	8208	CHAF1B	5.43718	7.14788e-08	2.11782e-05	5.09615	4.30749e-07	0.000120005	5.48248	5.59212e-08	3.36718e-05	5.38062	9.71454e-08	5.66661e-05		2.97825	0.00362242	0.0333653	6.73	0	0
ENSG00000077935	27127	SMC1B	5.25597	1.87977e-07	3.89865e-05	5.0903	4.43828e-07	0.000120065	5.18696	2.69769e-07	7.99288e-05	5.13292	3.5714e-07	0.000105815		3.3021	0.00132363	0.0179304	6.55	0	0
ENSG00000176208	79915	ATAD5	4.9069	1.11645e-06	0.000138011	5.07994	4.67937e-07	0.000124779	4.903	1.13876e-06	0.000238832	4.7917	1.96576e-06	0.000356241		3.27515	0.00144317	0.0190597	6.53	0	0
ENSG00000108883	9343	EFTUD2	5.31099	1.40575e-07	3.19997e-05	5.07316	4.84421e-07	0.000127355	4.98092	7.72427e-07	0.000182508	5.01012	6.67615e-07	0.000170708		3.25923	0.00151845	0.019657	8.07	0	0
ENSG00000136122	79866	BORA	4.85582	1.43602e-06	0.000161475	5.07238	4.86348e-07	0.000126086	5.09658	4.29912e-07	0.000114639	4.95846	8.65142e-07	0.000212483		4.80589	5.31716e-06	0.000607469	7.13	0	0
ENSG00000243725	7268	TTC4	5.78181	1.05069e-08	6.76281e-06	5.0658	5.02921e-07	0.000128596	5.00814	6.73641e-07	0.000163301	4.95049	9.00262e-07	0.00021544		2.15564	0.0334633	0.131912	2.68	0.0074	0.025
ENSG00000198604	11177	BAZ1A	5.05987	5.18176e-07	8.26689e-05	5.0593	5.19831e-07	0.000131124	5.19664	2.56513e-07	7.84931e-05	5.22791	2.18149e-07	8.14395e-05		3.39545	0.000977419	0.0149369	1.79	0.0734	0.155
ENSG00000138778	1062	CENPE	5.10002	4.22184e-07	7.09954e-05	5.0541	5.33735e-07	0.000132836	4.74369	2.47631e-06	0.000375794	4.63045	4.24651e-06	0.000591532		5.19653	1.04582e-06	0.000275471	9.34	0	0
ENSG00000260220	399693	CCDC187	4.84424	1.51991e-06	0.000166886	5.04924	5.4709e-07	0.000132623	5.23394	2.11128e-07	7.03734e-05	5.27232	1.72784e-07	7.32999e-05		--	--	--	NA	NA	NA
ENSG00000184445	9735	KNTC1	5.15057	3.25548e-07	5.84296e-05	5.03524	5.87329e-07	0.000140552	5.24075	2.03733e-07	6.91431e-05	5.09739	4.28584e-07	0.000119402		5.04126	2.01238e-06	0.000370532	5.47	0	0
ENSG00000277781	642475	MROH6	5.36398	1.06002e-07	2.7868e-05	5.00458	6.85657e-07	0.000162006	5.12077	3.79763e-07	0.000105801	5.10639	4.09285e-07	0.000115753		2.5754	0.0114462	0.0673319	2.16	0.0309	0.079
ENSG00000127423	79000	AUNIP	5.1181	3.84811e-07	6.71298e-05	4.99453	7.21246e-07	0.000168285	5.05982	5.18585e-07	0.000127367	4.88099	1.27058e-06	0.000285744		1.56685	0.120247	0.29099	10.77	0	0
ENSG00000198554	11169	WDHD1	4.94558	9.21265e-07	0.000121101	4.98943	7.39962e-07	0.00017052	4.90701	1.11634e-06	0.000236791	4.79764	1.90989e-06	0.00035297		4.8631	4.20861e-06	0.000539299	7.35	0	0
ENSG00000185480	55010	PARPBP	5.02391	6.21794e-07	9.36001e-05	4.98883	7.42179e-07	0.000168945	4.26784	2.20516e-05	0.00140964	4.10547	4.44253e-05	0.00237606		4.3644	3.06078e-05	0.00168254	6.26	0	0
ENSG00000047315	5431	POLR2B	5.0077	6.74799e-07	9.91795e-05	4.97337	8.02027e-07	0.000180369	5.32548	1.30245e-07	5.40258e-05	5.25065	1.93645e-07	7.6906e-05		0.338558	0.735638	0.853348	2.87	0.0041	0.015
ENSG00000116120	10056	FARSB	5.25425	1.89684e-07	3.89081e-05	4.95964	8.59064e-07	0.00018865	5.10651	4.08595e-07	0.000110534	5.14939	3.28079e-07	0.000100392		-0.582126	0.561766	0.734346	4.04	0.0001	0
ENSG00000119041	9330	GTF3C3	5.21293	2.35502e-07	4.48558e-05	4.95141	8.95091e-07	0.000192043	5.1401	3.43804e-07	9.87298e-05	5.10668	4.08667e-07	0.000117357		0.218773	0.827264	0.909775	2.88	0.004	0.015
ENSG00000112029	26271	FBXO5	4.76622	2.22084e-06	0.00020624	4.94909	9.05499e-07	0.000192069	5.21802	2.29463e-07	7.38476e-05	5.14704	3.32074e-07	9.99757e-05		3.76919	0.000274574	0.00690622	4.98	0	0
ENSG00000196981	54554	WDR5B	4.96538	8.34549e-07	0.000114542	4.94857	9.07879e-07	0.00019041	4.82972	1.63241e-06	0.000290195	4.77869	2.09357e-06	0.000372177		-0.742065	0.459753	0.654891	-0.67	0.5044	0.641
ENSG00000101868	5422	POLA1	4.57133	5.59383e-06	0.000370264	4.93465	9.73036e-07	0.000201808	4.60099	4.87262e-06	0.000568452	4.52636	6.89675e-06	0.000757263		1.21049	0.22889	0.433699	NA	NA	NA
ENSG00000120539	84930	MASTL	4.8782	1.28641e-06	0.00015102	4.92096	1.04152e-06	0.000213637	4.37014	1.40174e-05	0.00106795	4.22662	2.6412e-05	0.00170002		1.81383	0.072644	0.212509	6.94	0	0
ENSG00000018699	55622	TTC27	5.17037	2.9385e-07	5.37746e-05	4.91143	1.09191e-06	0.000221539	4.98857	7.43334e-07	0.000177886	4.89746	1.17141e-06	0.000266652		2.85501	0.00521405	0.0417763	3.08	0.0021	0.009
ENSG00000196503	132946	ARL9	4.96747	8.25883e-07	0.000114192	4.88735	1.22999e-06	0.000241674	4.76373	2.24853e-06	0.000352699	4.75235	2.37729e-06	0.000399771		1.29675	0.197644	0.397194	1.63	0.1027	0.2
ENSG00000198042	84549	MAK16	5.00156	6.96004e-07	0.00010071	4.86573	1.36812e-06	0.000260585	4.74221	2.49399e-06	0.000372422	4.62152	4.42859e-06	0.000594705		1.25459	0.212493	0.414859	4.66	0	0
ENSG00000156261	10694	CCT8	5.35836	1.09235e-07	2.83192e-05	4.86177	1.39502e-06	0.000257817	4.83407	1.59806e-06	0.00028682	4.77604	2.12051e-06	0.000373409		-0.262901	0.793157	0.889862	4.02	0.0001	0
ENSG00000196437	148266	ZNF569	4.867	1.35936e-06	0.000155667	4.8464	1.5042e-06	0.000275268	4.91207	1.0887e-06	0.000236299	4.83427	1.59786e-06	0.00033512		0.288372	0.773647	0.877	-0.14	0.885	0.929
ENSG00000169607	150468	CKAP2L	4.94739	9.13031e-07	0.00012087	4.84382	1.52331e-06	0.00027606	4.59838	4.93241e-06	0.000561393	4.48068	8.5069e-06	0.000858324		4.38219	2.85784e-05	0.00163743	10.17	0	0
ENSG00000184735	168400	DDX53	4.76786	2.20332e-06	0.000206669	4.82951	1.63372e-06	0.000290428	4.81813	1.72729e-06	0.000304166	4.82279	1.68996e-06	0.000335583		-0.261337	0.79436	0.890526	NA	NA	NA
ENSG00000115233	10213	PSMD14	4.90462	1.12916e-06	0.000138663	4.82732	1.65125e-06	0.000290775	4.28669	2.0299e-05	0.00132948	4.25843	2.29913e-05	0.00160733		-1.26831	0.207576	0.40909	5.81	0	0
ENSG00000111247	10635	RAD51AP1	5.45632	6.4433e-08	2.07363e-05	4.81366	1.76497e-06	0.000305046	4.42775	1.08158e-05	0.00087777	4.35054	1.53079e-05	0.00124776		5.65821	1.40853e-07	0.000127203	8.75	0	0
ENSG00000188529	10772	SRSF10	5.11191	3.97222e-07	6.80234e-05	4.81041	1.7931e-06	0.000307064	4.47183	8.85201e-06	0.000794383	4.34815	1.54723e-05	0.00125568		3.75766	0.000285917	0.00704209	2.09	0.037	0.09
ENSG00000056277	55609	ZNF280C	4.8673	1.35731e-06	0.000156393	4.80678	1.825e-06	0.000306895	4.84536	1.5122e-06	0.000276732	4.70135	3.03509e-06	0.000484214		0.763072	0.447182	0.644193	NA	NA	NA
ENSG00000112742	7272	TTK	4.80676	1.82485e-06	0.000185123	4.79769	1.90739e-06	0.000315074	4.95154	8.94736e-07	0.000203673	4.86488	1.37535e-06	0.000302027		5.0024	2.36667e-06	0.000383622	11.65	0	0
ENSG00000101624	79959	CEP76	4.57946	5.38614e-06	0.000357785	4.79514	1.9312e-06	0.000316209	4.59577	4.99304e-06	0.000561447	4.54532	6.31822e-06	0.000728		0.507997	0.612553	0.771744	5.36	0	0
ENSG00000124383	10199	MPHOSPH10	5.13638	3.50275e-07	6.22689e-05	4.78811	1.99819e-06	0.000321537	4.77192	2.16144e-06	0.00034191	4.64687	3.93034e-06	0.000564336		-1.32128	0.189365	0.387162	3.41	0.0007	0.003
ENSG00000144161	84524	ZC3H8	4.94452	9.26146e-07	0.000120891	4.78269	2.05125e-06	0.000324481	4.79454	1.9372e-06	0.000325764	4.70626	2.96485e-06	0.000481233		1.12657	0.262566	0.469327	4.16	0	0
ENSG00000155561	23165	NUP205	6.17306	1.05307e-09	1.22854e-06	4.77903	2.08793e-06	0.000327506	4.7065	2.95919e-06	0.000415311	4.64975	3.87726e-06	0.000561031		3.53255	0.000619792	0.0113789	4.86	0	0
ENSG00000112365	9841	ZBTB24	4.61518	4.55735e-06	0.000328446	4.77717	2.10682e-06	0.000327716	4.77829	2.09588e-06	0.000337256	4.68638	3.25948e-06	0.0004987		-1.51499	0.132868	0.310364	2.84	0.0045	0.017
ENSG00000070950	56852	RAD18	4.8877	1.2276e-06	0.000145028	4.76867	2.19516e-06	0.000338635	4.45279	9.6543e-06	0.000819124	4.32496	1.71518e-05	0.00135087		3.19153	0.00188148	0.0223433	6.43	0	0
ENSG00000156876	163786	SASS6	5.24528	1.9883e-07	3.94826e-05	4.76571	2.22679e-06	0.000337929	4.72835	2.66556e-06	0.000391774	4.62289	4.40011e-06	0.000595163		2.76668	0.00672473	0.0488825	5.57	0	0
ENSG00000167771	283248	RCOR2	4.77354	2.14368e-06	0.000203117	4.75692	2.32313e-06	0.000349706	2.17895	0.0296204	0.134787	2.13966	0.0326793	0.147841		-0.934693	0.352154	0.559956	2.99	0.0028	0.011
ENSG00000092607	6913	TBX15	4.96207	8.48477e-07	0.000115604	4.74603	2.44813e-06	0.000359817	4.65523	3.77534e-06	0.000489378	4.53644	6.58318e-06	0.000731438		1.85253	0.0668413	0.201758	2.59	0.0098	0.031
ENSG00000105664	1311	COMP	4.84442	1.51858e-06	0.000167727	4.7454	2.45556e-06	0.00035809	4.63609	4.13224e-06	0.000517667	4.62664	4.32328e-06	0.000593371		2.38435	0.0189576	0.0922583	1.95	0.0508	0.116
ENSG00000101146	8480	RAE1	5.07866	4.70894e-07	7.57733e-05	4.74149	2.50215e-06	0.000362056	4.71884	2.7897e-06	0.000403663	4.53725	6.55875e-06	0.000741974		2.34814	0.0207966	0.097698	6.16	0	0
ENSG00000241127	57002	YAE1	6.06002	2.07446e-09	2.27776e-06	4.74103	2.50774e-06	0.000360072	4.72618	2.69342e-06	0.000392777	4.67344	3.46599e-06	0.000517569		-0.806487	0.421839	0.623017	1.56	0.1194	0.223
ENSG00000188295	79862	ZNF669	5.548	3.90183e-08	1.48636e-05	4.73809	2.54338e-06	0.000362403	4.6954	3.12e-06	0.000434612	4.5768	5.45906e-06	0.000674826		0.782147	0.43594	0.634846	3.54	0.0004	0.002
ENSG00000189057	374393	FAM111B	4.84241	1.53359e-06	0.000167404	4.72072	2.76419e-06	0.000379385	4.71587	2.82968e-06	0.000406298	4.68737	3.24413e-06	0.000500454		4.33204	3.46611e-05	0.00182596	4.82	0	0
ENSG00000261366	101927288	MANEA-DT	4.6379	4.09553e-06	0.000308255	4.71395	2.85523e-06	0.00038902	4.29954	1.91822e-05	0.00128335	4.35386	1.50832e-05	0.00123484		--	--	--	NA	NA	NA
ENSG00000173875	163049	ZNF791	5.21397	2.34235e-07	4.50746e-05	4.70714	2.94966e-06	0.000398973	4.75687	2.32418e-06	0.000358539	4.68881	3.22193e-06	0.000501171		-1.03072	0.30511	0.514394	-0.14	0.8884	0.931
ENSG00000147059	54466	SPIN2A	4.71503	2.83999e-06	0.000246564	4.70423	2.99084e-06	0.000401633	4.84581	1.5089e-06	0.000278862	4.65821	3.72521e-06	0.000543241		-2.16492	0.0327256	0.13025	NA	NA	NA
ENSG00000064933	5378	PMS1	4.89024	1.2123e-06	0.000145993	4.7013	3.03292e-06	0.000404375	4.49948	7.79992e-06	0.000739052	4.48844	8.21004e-06	0.000842025		1.42586	0.156962	0.344534	0.73	0.4675	0.608
ENSG00000102978	5432	POLR2C	4.19203	3.06572e-05	0.0011514	4.70069	3.04179e-06	0.000402681	4.85582	1.43663e-06	0.000273635	4.7007	3.04457e-06	0.000481609		-1.41951	0.158799	0.347442	4.79	0	0
ENSG00000144136	6574	SLC20A1	4.73227	2.61494e-06	0.00023133	4.69468	3.13021e-06	0.000411468	4.53007	6.77539e-06	0.000676307	4.47417	8.76359e-06	0.000879469		1.33157	0.185971	0.383155	1.15	0.2518	0.391
ENSG00000100749	7443	VRK1	4.79804	1.90378e-06	0.000189021	4.69343	3.14883e-06	0.000411021	4.74782	2.42768e-06	0.000371435	4.63471	4.16215e-06	0.000588566		2.66654	0.00891332	0.0580498	6.75	0	0
ENSG00000100578	9786	KIAA0586	4.62086	4.43761e-06	0.000323564	4.69171	3.17479e-06	0.000411532	4.59764	4.94949e-06	0.000559923	4.60408	4.80604e-06	0.000618686		1.44508	0.151502	0.336917	-1.28	0.2011	0.331
ENSG00000134690	55143	CDCA8	4.9257	1.01708e-06	0.000128276	4.686	3.26222e-06	0.000417073	4.89803	1.16706e-06	0.000242049	4.80139	1.87547e-06	0.000353611		5.54041	2.36795e-07	0.000154856	12.73	0	0
ENSG00000090889	24137	KIF4A	4.92704	1.01034e-06	0.000128293	4.67673	3.40901e-06	0.00042995	4.66917	3.53413e-06	0.000474591	4.58575	5.23587e-06	0.000651551		4.65042	9.95849e-06	0.000854582	NA	NA	NA
ENSG00000126226	55795	PCID2	4.92125	1.03982e-06	0.000130263	4.67367	3.45897e-06	0.000433323	4.40738	1.18581e-05	0.000941889	4.24696	2.4173e-05	0.00163483		1.57319	0.118771	0.288339	3.34	0.0009	0.004
ENSG00000198521	7594	ZNF43	4.7366	2.56115e-06	0.000228739	4.67004	3.51894e-06	0.000437896	4.86668	1.36205e-06	0.000267621	4.81176	1.78324e-06	0.000343155		1.45433	0.148926	0.333379	-0.22	0.8286	0.89
ENSG00000187172	85319	BAGE2	4.67107	3.50121e-06	0.000280487	4.66984	3.52237e-06	0.000435421	4.73577	2.5724e-06	0.000381083	4.73229	2.6178e-06	0.000432424		--	--	--	NA	NA	NA
ENSG00000182405	161779	PGBD4	4.70352	3.00048e-06	0.000254577	4.66902	3.536e-06	0.00043423	4.46335	9.20126e-06	0.000810145	4.36365	1.44386e-05	0.00121401		-0.592165	0.555051	0.729996	1.87	0.0621	0.136
ENSG00000147140	4841	NONO	4.9484	9.08439e-07	0.000121992	4.6684	3.54643e-06	0.000432665	4.63073	4.23789e-06	0.000527364	4.55688	5.98868e-06	0.000703048		0.777446	0.438695	0.637146	NA	NA	NA
ENSG00000064703	11218	DDX20	5.2346	2.10278e-07	4.13163e-05	4.66836	3.54717e-06	0.000429945	4.6832	3.30646e-06	0.000457174	4.60908	4.69466e-06	0.000612801		2.12014	0.0364201	0.139312	1.82	0.0696	0.148
ENSG00000163811	23160	WDR43	5.05269	5.37451e-07	8.4303e-05	4.66123	3.66897e-06	0.00043621	4.61216	4.62417e-06	0.0005533	4.41932	1.1243e-05	0.00103381		0.431562	0.666971	0.810009	5.43	0	0
ENSG00000184343	26576	SRPK3	4.69043	3.19351e-06	0.000266116	4.65886	3.71042e-06	0.000438346	4.3143	1.79708e-05	0.00122873	4.30736	1.8541e-05	0.00140685		-0.38158	0.703566	0.833842	NA	NA	NA
ENSG00000160360	26086	GPSM1	4.63187	4.21366e-06	0.000312112	4.65736	3.73674e-06	0.000438679	4.53146	6.73188e-06	0.000675577	4.52471	6.94947e-06	0.000758589		-0.0751885	0.940212	0.969135	5.54	0	0
ENSG00000041802	55341	LSG1	4.78363	2.04156e-06	0.000199517	4.6534	3.8074e-06	0.000444181	4.91761	1.05921e-06	0.000232603	4.95078	8.98948e-07	0.000217919		0.712261	0.477929	0.668777	6.08	0	0
ENSG00000162009	6755	SSTR5	4.63137	4.22358e-06	0.00031161	4.64884	3.89028e-06	0.00045103	4.79394	1.9429e-06	0.000323806	4.82168	1.69917e-06	0.00033386		-0.65441	0.514321	0.697817	0.2	0.8415	0.9
ENSG00000122483	343099	CCDC18	5.08647	4.52482e-07	7.47437e-05	4.63447	4.16306e-06	0.000473827	4.64418	3.97765e-06	0.00050854	4.56623	5.73409e-06	0.000690533		5.38467	4.66739e-07	0.000210755	3.65	0.0003	0.002
ENSG00000143771	29097	CNIH4	5.11795	3.85099e-07	6.6558e-05	4.62225	4.40937e-06	0.000492847	4.9094	1.10323e-06	0.000236699	4.83553	1.58808e-06	0.000336854		1.80517	0.0739983	0.215143	2.99	0.0028	0.011
ENSG00000109705	579	NKX3-2	4.64424	3.97507e-06	0.000304093	4.6209	4.43751e-06	0.000493039	4.45845	9.40892e-06	0.000816869	4.42806	1.08074e-05	0.00100364		3.45678	0.000798417	0.0130198	NA	NA	NA
ENSG00000145386	890	CCNA2	4.60813	4.71063e-06	0.000334329	4.62079	4.43977e-06	0.000490371	4.52899	6.8091e-06	0.000676056	4.36552	1.4318e-05	0.00121481		5.40764	4.22539e-07	0.000200336	11.23	0	0
ENSG00000130544	79230	ZNF557	4.85753	1.42402e-06	0.000161096	4.62064	4.44283e-06	0.000487823	4.81223	1.77768e-06	0.000310114	4.79015	1.9805e-06	0.000355462		0.709524	0.479618	0.670052	1.61	0.1077	0.207
ENSG00000171497	5481	PPID	4.42705	1.08469e-05	0.000588568	4.61963	4.46413e-06	0.000487295	4.49659	7.90378e-06	0.000745111	4.4337	1.05349e-05	0.00100329		0.126913	0.899259	0.947522	1.13	0.2579	0.398
ENSG00000121621	81930	KIF18A	4.4931	8.02891e-06	0.000480345	4.61698	4.51982e-06	0.000490505	4.60351	4.81548e-06	0.000565319	4.60285	4.83382e-06	0.000618		5.28059	7.30618e-07	0.000243091	8.74	0	0
ENSG00000186416	55922	NKRF	4.70696	2.9516e-06	0.000252728	4.60731	4.72963e-06	0.000510308	4.60666	4.74489e-06	0.000560558	4.49301	8.03981e-06	0.000838386		-4.85482	4.35392e-06	0.000546835	NA	NA	NA
ENSG00000120526	84955	NUDCD1	5.19718	2.55651e-07	4.82018e-05	4.60619	4.75457e-06	0.000510051	4.62062	4.44412e-06	0.00054575	4.59405	5.03697e-06	0.000631008		-0.611935	0.541943	0.718989	2.57	0.0101	0.032
ENSG00000115816	10153	CEBPZ	4.75293	2.3678e-06	0.000216654	4.60388	4.80626e-06	0.00051265	4.54667	6.27467e-06	0.000640017	4.47263	8.82539e-06	0.000880935		-1.89346	0.0611302	0.191625	1.94	0.053	0.12
ENSG00000158292	387509	GPR153	4.82112	1.70165e-06	0.000179452	4.60305	4.8249e-06	0.000511713	4.65887	3.71095e-06	0.000491266	4.62649	4.32642e-06	0.000589466		0.11388	0.909557	0.952446	1.74	0.0818	0.168
ENSG00000185869	374899	ZNF829	4.74533	2.45593e-06	0.000221461	4.60058	4.88113e-06	0.000514753	4.27594	2.12812e-05	0.00137451	4.11145	4.33117e-05	0.00235701		2.49061	0.0143664	0.0780461	3.39	0.0007	0.004
ENSG00000122728	138474	TAF1L	4.63283	4.19457e-06	0.000313183	4.59846	4.92967e-06	0.00051695	4.15626	3.5763e-05	0.00188043	4.00918	6.65353e-05	0.00290854		--	--	--	NA	NA	NA
ENSG00000146587	57786	RBAK	5.3209	1.33373e-07	3.15131e-05	4.59405	5.03251e-06	0.000521872	4.57882	5.40412e-06	0.000593372	4.42009	1.1204e-05	0.00103532		1.16269	0.24767	0.453822	1.19	0.2352	0.371
ENSG00000170852	25948	KBTBD2	5.85021	7.09445e-09	5.297e-06	4.5912	5.09975e-06	0.000525922	4.66009	3.68952e-06	0.000491919	4.54802	6.2398e-06	0.000727951		-0.329147	0.74272	0.857889	-0.5	0.6195	0.738
ENSG00000066279	259266	ASPM	4.89483	1.18513e-06	0.000143647	4.58499	5.25e-06	0.000538443	4.61679	4.52486e-06	0.000548449	4.53679	6.57249e-06	0.000739049		5.65222	1.44641e-07	0.000124687	9	0	0
ENSG00000169679	699	BUB1	4.66606	3.58541e-06	0.000282385	4.57798	5.42431e-06	0.000550273	4.62826	4.28745e-06	0.000529997	4.53676	6.57342e-06	0.000734727		5.09766	1.58852e-06	0.000313815	11.33	0	0
ENSG00000120800	27340	UTP20	4.39347	1.26206e-05	0.000658033	4.57602	5.47408e-06	0.00055232	4.37728	1.35759e-05	0.00103856	4.30288	1.89113e-05	0.00141766		3.26956	0.00146919	0.0192691	3.53	0.0004	0.002
ENSG00000260428	642658	SCX	5.12202	3.77137e-07	6.64117e-05	4.56278	5.82193e-06	0.000584259	4.59948	4.90702e-06	0.000561929	4.35424	1.50577e-05	0.00124366		--	--	--	NA	NA	NA
ENSG00000091651	23594	ORC6	4.39272	1.26633e-05	0.00065659	4.55096	6.15021e-06	0.000607406	4.55092	6.15218e-06	0.000637981	4.43031	1.06981e-05	0.000998458		3.16674	0.0020336	0.0234308	9.03	0	0
ENSG00000173457	26472	PPP1R14B	4.58973	5.13403e-06	0.000349751	4.54988	6.18092e-06	0.000607226	2.88306	0.00404167	0.0381983	2.91205	0.00368894	0.0375452		2.19758	0.030241	0.123817	4.48	0	0
ENSG00000215644	2642	GCGR	4.4437	1.00584e-05	0.000553833	4.5453	6.31344e-06	0.000616999	4.08597	4.82213e-05	0.00220612	4.10153	4.51724e-05	0.00239542		0.654155	0.514484	0.697889	1.08	0.2803	0.424
ENSG00000215784	728833	FAM72D	5.41032	8.26449e-08	2.2686e-05	4.54444	6.33863e-06	0.000613041	4.57652	5.46219e-06	0.000596241	4.49625	7.92137e-06	0.000835369		--	--	--	NA	NA	NA
ENSG00000100422	64781	CERK	4.82171	1.69674e-06	0.000179951	4.54044	6.4571e-06	0.000621279	4.54411	6.34937e-06	0.000644116	4.49836	7.84517e-06	0.000836788		1.19704	0.234064	0.439203	-0.62	0.5369	0.668
ENSG00000132952	10208	USPL1	4.61168	4.63283e-06	0.000331327	4.53331	6.67355e-06	0.000638812	4.26849	2.19884e-05	0.00141043	4.04851	5.64724e-05	0.00266864		-2.72267	0.00761802	0.0527669	-1.41	0.1576	0.276
ENSG00000117262	653519	GPR89A	5.30538	1.44819e-07	3.25685e-05	4.53213	6.70986e-06	0.000639012	4.6565	3.75275e-06	0.000489852	4.60126	4.86978e-06	0.000614185		--	--	--	NA	NA	NA
ENSG00000143436	65005	MRPL9	5.96233	3.69459e-09	3.44816e-06	4.52891	6.81052e-06	0.000645306	4.0735	5.08247e-05	0.00229708	3.98197	7.44662e-05	0.0031306		2.67551	0.00869379	0.0572492	3.22	0.0013	0.006
ENSG00000149136	6749	SSRP1	4.75362	2.35988e-06	0.000216993	4.52349	6.98304e-06	0.00065831	4.45488	9.56292e-06	0.000818814	4.3603	1.46558e-05	0.00122127		1.79393	0.0757879	0.218637	5.55	0	0
ENSG00000055044	51602	NOP58	4.67734	3.39854e-06	0.00027462	4.51878	7.13635e-06	0.000669382	4.47418	8.75763e-06	0.000793543	4.40608	1.19353e-05	0.00108148		1.05986	0.291714	0.500846	4.79	0	0
ENSG00000125351	65109	UPF3B	4.71047	2.90252e-06	0.00024967	4.51538	7.2488e-06	0.000673165	4.0195	6.37132e-05	0.00260234	4.02819	6.14747e-05	0.00277842		0.774036	0.4407	0.638737	NA	NA	NA
ENSG00000157456	9133	CCNB2	4.53336	6.67092e-06	0.000424981	4.51422	7.28777e-06	0.000673434	4.47341	8.78864e-06	0.000792506	4.54547	6.31376e-06	0.000732004		5.59891	1.83071e-07	0.000144664	13.15	0	0
ENSG00000099901	5902	RANBP1	5.35259	1.12656e-07	2.88059e-05	4.51305	7.32691e-06	0.000673715	4.57133	5.59579e-06	0.000603763	4.4165	1.13871e-05	0.00104192		1.89243	0.0612689	0.191933	7.71	0	0
ENSG00000124217	27304	MOCS3	4.71181	2.88398e-06	0.000249224	4.50257	7.68859e-06	0.000700074	4.43173	1.06226e-05	0.000873487	4.31977	1.75509e-05	0.00135374		0.221685	0.825003	0.90871	3.39	0.0007	0.004
ENSG00000009335	9690	UBE3C	5.73046	1.40722e-08	8.75571e-06	4.50172	7.71852e-06	0.000699388	4.57512	5.498e-06	0.000596661	4.49239	8.06283e-06	0.000831496		0.177727	0.85929	0.92646	1.6	0.1099	0.21
ENSG00000124787	10799	RPP40	4.78257	2.05209e-06	0.000199502	4.50144	7.7285e-06	0.000696909	4.39796	1.23723e-05	0.00097444	4.35706	1.48696e-05	0.00123358		1.63996	0.104093	0.266199	5.1	0	0
ENSG00000178295	348654	GEN1	4.74661	2.44084e-06	0.000221169	4.49017	8.13876e-06	0.000726881	4.06229	5.32773e-05	0.00233445	3.94641	8.61925e-05	0.00341586		3.5122	0.000663643	0.0118289	5.24	0	0
ENSG00000183971	283869	NPW	4.5949	5.01154e-06	0.000342657	4.48762	8.23439e-06	0.000728451	4.38496	1.31164e-05	0.00101589	4.13503	3.91784e-05	0.00222959		1.77101	0.0795456	0.22486	5.66	0	0
ENSG00000136628	2058	EPRS	5.16352	3.04471e-07	5.51772e-05	4.48138	8.47285e-06	0.000742508	4.70716	2.94983e-06	0.000417133	4.80606	1.83337e-06	0.000349202		-0.203594	0.839076	0.915544	4.83	0	0
ENSG00000138346	1763	DNA2	4.16559	3.43514e-05	0.00123784	4.47895	8.56729e-06	0.000747276	4.85878	1.41594e-06	0.000272473	4.76231	2.26587e-06	0.000391618		4.26988	4.39451e-05	0.00210459	6.98	0	0
ENSG00000275368	6991	TCTE3	4.4713	8.87058e-06	0.000514218	4.47832	8.59213e-06	0.000745957	4.30851	1.84373e-05	0.00125603	4.32073	1.74766e-05	0.00135924		1.44924	0.150339	0.335552	4.07	0	0
ENSG00000180879	6748	SSR4	4.61115	4.64437e-06	0.000330885	4.47635	8.66974e-06	0.00074921	3.89172	0.000107647	0.00366	3.8079	0.000150694	0.00486654		-0.965171	0.336742	0.545792	NA	NA	NA
ENSG00000080986	10403	NDC80	4.35201	1.51954e-05	0.000734811	4.47088	8.88925e-06	0.000761132	4.48196	8.4518e-06	0.000780997	4.4555	9.54197e-06	0.000932515		5.26343	7.86318e-07	0.000240525	8.95	0	0
ENSG00000117650	4751	NEK2	4.8684	1.35003e-06	0.00015652	4.46921	8.95725e-06	0.000759982	4.33029	1.67416e-05	0.00117481	4.25344	2.34985e-05	0.00160668		4.40145	2.65282e-05	0.00155761	11.13	0	0
ENSG00000135341	6885	MAP3K7	4.353	1.51285e-05	0.000735385	4.46769	9.01944e-06	0.000761796	4.35137	1.52432e-05	0.0011158	4.26123	2.27111e-05	0.0015937		0.377213	0.706799	0.835636	2.47	0.0137	0.041
ENSG00000100462	10419	PRMT5	4.77388	2.14021e-06	0.000203823	4.45955	9.36056e-06	0.000783517	4.55173	6.12916e-06	0.000639145	4.44433	1.00393e-05	0.00097095		-0.915309	0.362188	0.569986	3.87	0.0001	0.001
ENSG00000143321	3068	HDGF	5.44151	6.9822e-08	2.13655e-05	4.45671	9.48236e-06	0.000790168	3.64339	0.000286054	0.0067248	3.67479	0.000253657	0.00686197		2.84002	0.00544627	0.0430548	6.88	0	0
ENSG00000051180	5888	RAD51	4.44958	9.79333e-06	0.000547312	4.44813	9.85961e-06	0.000810747	4.50736	7.52241e-06	0.000716395	4.38222	1.32865e-05	0.00115891		5.67623	1.30039e-07	0.000123309	9.94	0	0
ENSG00000087470	10059	DNM1L	4.68541	3.27072e-06	0.000271339	4.44649	9.93339e-06	0.000813231	4.17946	3.23722e-05	0.00178775	4.11807	4.21118e-05	0.00231194		-0.712276	0.47792	0.668813	1.7	0.0884	0.178
ENSG00000198028	147741	ZNF560	4.66632	3.58086e-06	0.000283222	4.44529	9.98756e-06	0.000814095	4.4553	9.54489e-06	0.000821036	4.43104	1.06627e-05	0.0010052		1.91204	0.0586774	0.186808	6.31	0	0
ENSG00000118193	9928	KIF14	4.87628	1.29869e-06	0.000151509	4.44403	1.00449e-05	0.000815211	4.46632	9.07768e-06	0.000806876	4.37886	1.3488e-05	0.00116021		5.54646	2.30587e-07	0.000156181	9.29	0	0
ENSG00000152147	79833	GEMIN6	4.66205	3.65411e-06	0.000285387	4.43414	1.05059e-05	0.000845272	4.52464	6.94717e-06	0.000675396	4.44503	1.00074e-05	0.000972905		1.89093	0.0614717	0.192156	3.63	0.0003	0.002
ENSG00000158014	7780	SLC30A2	4.29108	1.99052e-05	0.000862068	4.43189	1.06135e-05	0.000850263	4.42908	1.0751e-05	0.00088017	4.43263	1.05862e-05	0.00100305		-0.399975	0.690011	0.825775	4.38	0	0
ENSG00000139697	55206	SBNO1	4.51259	7.34138e-06	0.000453756	4.4303	1.069e-05	0.000852729	4.10965	4.36239e-05	0.00212053	3.99488	7.05972e-05	0.00302935		-1.03372	0.303712	0.512903	1.81	0.0701	0.149
ENSG00000066455	9950	GOLGA5	4.49737	7.87305e-06	0.000477138	4.42841	1.0782e-05	0.000856414	4.3953	1.25209e-05	0.00097789	4.31748	1.77298e-05	0.00136191		-0.374289	0.708966	0.836738	4.45	0	0
ENSG00000102384	2491	CENPI	4.55247	6.10628e-06	0.000395763	4.4268	1.0861e-05	0.000859029	4.43932	1.02636e-05	0.000859104	4.30118	1.90544e-05	0.00141138		4.15948	6.6633e-05	0.0027002	NA	NA	NA
ENSG00000110768	2965	GTF2H1	4.3623	1.45128e-05	0.000712886	4.41781	1.13112e-05	0.000890865	4.35868	1.47538e-05	0.00110157	4.38681	1.30157e-05	0.00115143		-1.96048	0.0526674	0.175419	1.22	0.2233	0.358
ENSG00000143228	83540	NUF2	5.43446	7.25401e-08	2.08313e-05	4.41143	1.16419e-05	0.000913056	4.34757	1.55033e-05	0.00113041	4.25602	2.32348e-05	0.00160037		4.58782	1.27784e-05	0.00100557	9.95	0	0
[truncated: 2,209 more rows]

## Sheet: Terms with Genes_up#SV
Category	Term	Count in Selected Genes	Count in Total Population	P-value	Gene	Title	Symbol
[truncated: 49,527 more rows]

[truncated: 3 more sheets: Enriched Terms_up#SV, Terms with Genes_down#SV, Enriched Terms_down#SV]
