# Supplementary material for: A pediatric brain tumor atlas of genes deregulated by somatic genomic rearrangement
Source: Nat Commun. 2021 Feb 10;12:937. doi: 10.1038/s41467-021-21081-y (PMC7876141; doi:10.1038/s41467-021-21081-y)
Supplement: Supplementary file 12 — Source Data [file 41467_2021_21081_MOESM12_ESM.xlsx]

## Sheet: Figure 1
Fig 1a	Supplementary Data 1
Fig 1c	Supplementary Data 5

## Sheet: Figure 2
Fig. 2b-2e	Supplementary Data 2
Fig. 2f	Supplementary Data 3

## Sheet: Figure 3
Fig. 3a	Supplementary Data 5
Fig. 3d,3e	Supplementary Data 2

## Sheet: Figure 4
Fig. 4a-4c	Supplementary Data 4

## Sheet: Figure 5
Fig. 5a-5c	Supplementary Data 5

## Sheet: Figure 6
Fig. 6a	Supplementary Data 1
Fig. 6b-6d	Supplementary Data 6

## Sheet: Figure 7
Fig. 7a	Supplementary Data 1
Fig. 7b	Supplementary Data 5
Fig. 7c	Supplementary Data 1, Supplementary Data 5
Fig. 7d-7f	Supplementary Data 7

## Sheet: Figure 8
Fig. 8a-8d	Supplementary Data 5
